# Supplementary material for: Hematopoietic differentiation persists in human iPSCs defective in de novo DNA methylation
Source: BMC Biol. 2022 Jun 15;20:141. doi: 10.1186/s12915-022-01343-x (PMC9202186; doi:10.1186/s12915-022-01343-x)
Supplement: Supplementary file 3 — Additional file 3: Tab. S2. Differentially methylated CpGs in iPSCs versus iMSCs (WT or DNMT3A knockouts). CpG sites that are either 50% hypo- or hypermethylated in DNMT3A wildtype, exon 2-/-, exon 19-/-, or exon 23-/- iMSCs compared to their iPSC counterparts with associated genes, gene groups, relation to CpG islands, chromosomes, positions, mean beta-values of the knockout and wildtype cells, and the difference in methylation between knockout and wildtype. [file 12915_2022_1343_MOESM3_ESM.xlsx]

## Sheet: Hypermethylation in iMSC WT
CpG site	Gene	Gene group	Relation to CpG island	Chromosome	Position	Mean beta value WT iPSC	Mean beta value WT iMSC	Delta beta value (WT iMSC - WT iPSC)
cg15848031	MSX1	Body	N_Shore	chr4	4864293	0.0265768	0.947957	0.92138
cg21292909	NOSIP	Body	Island	chr19	50059937	0.0356503	0.955924	0.920274
cg01570480	CAPN1	Body	Island	chr11	64951916	0.0602016	0.964908	0.904706
cg09748975	MSX1	Body	Island	chr4	4864532	0.0229527	0.925219	0.902266
cg14617041	TMEM171;TMEM171	TSS1500;TSS1500	Island	chr5	72415687	0.0462327	0.948351	0.902118
cg04355077	NOSIP	Body	Island	chr19	50059946	0.0767076	0.972925	0.896218
cg07486252	ANK2;ANK2;ANK2	Body;Body;Body	OpenSea	chr4	114213914	0.0375497	0.928124	0.890574
cg02593989	HK2	Body	S_Shore	chr2	75064185	0.0420666	0.932277	0.89021
cg13668207			OpenSea	chr12	65904452	0.03528	0.922246	0.886966
cg01298731	SFRP2	TSS1500	N_Shore	chr4	154711457	0.0296304	0.910732	0.881102
cg11246938	TBX3;TBX3	Body;Body	Island	chr12	115112433	0.0192235	0.900259	0.881036
cg27152890	PPP1R13L;PPP1R13L	Body;Body	Island	chr19	45900241	0.0568334	0.937457	0.880623
cg24579887	FLJ42709;FLJ42709;FLJ42709	Body;Body;Body	N_Shore	chr5	92905692	0.0462672	0.924117	0.877849
cg15976883			S_Shelf	chr4	54960972	0.0442952	0.921274	0.876978
cg09812963	TNRC18	Body	OpenSea	chr7	5447079	0.0394437	0.916138	0.876694
cg02241054	ATE1;ATE1;ATE1;ATE1;ATE1;ATE1	Body;Body;Body;Body;Body;Body	OpenSea	chr10	123650906	0.0386404	0.91245	0.87381
cg00911794	HIC1;HIC1	3'UTR;3'UTR	Island	chr17	1962132	0.0334817	0.907172	0.87369
cg01618445	MAP7D1;MAP7D1;MAP7D1	Body;Body;Body	Island	chr1	36642252	0.0831574	0.955248	0.87209
cg05479962	TGFB1I1;TGFB1I1;TGFB1I1	3'UTR;3'UTR;3'UTR	S_Shore	chr16	31488985	0.0262938	0.897057	0.870763
cg06100756			N_Shore	chr17	43221575	0.0634222	0.932118	0.868695
cg22325186	FBRSL1	Body	N_Shore	chr12	133158791	0.0773281	0.945345	0.868016
cg11397754	MYO1E	Body	OpenSea	chr15	59646585	0.0361624	0.902878	0.866716
cg07132223	DTX3;GEFT	3'UTR;TSS1500	N_Shore	chr12	58003385	0.0794175	0.945339	0.865922
cg24377150	SKI	Body	OpenSea	chr1	2179933	0.0460531	0.909894	0.863841
cg05355764	GLT25D1	Body	Island	chr19	17688104	0.0372399	0.899084	0.861844
cg16718999	CCDC88B	Body	N_Shore	chr11	64108790	0.0965124	0.958339	0.861826
cg18161956	TBX3;TBX3	Body;Body	Island	chr12	115112626	0.0643533	0.924784	0.860431
cg09556515			OpenSea	chr16	85470485	0.0848313	0.94275	0.857919
cg22395355	RAI1	Body	Island	chr17	17713061	0.0633661	0.919642	0.856276
cg27447006	ASAP3;ASAP3	Body;Body	Island	chr1	23763279	0.0633666	0.91913	0.855764
cg09416588	PHLDB3	Body	Island	chr19	44005906	0.0443129	0.897519	0.853206
cg10550033			OpenSea	chr13	59983940	0.0577292	0.90777	0.850041
cg11575644	TYK2	Body	Island	chr19	10464711	0.0396179	0.888862	0.849244
cg05187549			OpenSea	chr5	138904075	0.0462549	0.89496	0.848705
cg13399952	FNBP1	Body	S_Shore	chr9	132652889	0.0664549	0.913676	0.847221
cg00348467			Island	chr17	43222121	0.0744672	0.921602	0.847135
cg06084952	FBXL19;ORAI3	3'UTR;TSS1500	Island	chr16	30959315	0.0697294	0.915779	0.84605
cg27364780	ZFHX3;ZFHX3	5'UTR;5'UTR	OpenSea	chr16	73074423	0.0519712	0.897884	0.845913
cg11436437	NAV2;NAV2;NAV2;NAV2	Body;Body;Body;Body	OpenSea	chr11	19839238	0.0326965	0.878239	0.845542
cg10496150	TBC1D16	Body	N_Shore	chr17	77923603	0.055634	0.899032	0.843398
cg17673495	SGMS1	5'UTR	N_Shelf	chr10	52379046	0.0552307	0.897768	0.842537
cg07751331	KIF3C	TSS1500	S_Shore	chr2	26205865	0.0744165	0.913187	0.838771
cg00933813			OpenSea	chr10	35883604	0.0740449	0.909723	0.835678
cg00590639	TYK2	Body	Island	chr19	10464771	0.0152815	0.846424	0.831142
cg06873514			OpenSea	chr4	129724002	0.0628354	0.893138	0.830302
cg06204531	ZNF775	5'UTR	OpenSea	chr7	150080976	0.0427175	0.871911	0.829194
cg11599718	VPS37B	Body	OpenSea	chr12	123357128	0.0721499	0.901015	0.828866
cg24286887			OpenSea	chr12	118559062	0.0625295	0.889522	0.826993
cg04222001	PTGFRN	TSS1500	N_Shore	chr1	117451669	0.0514806	0.878339	0.826859
cg18331061	FAM124A	Body	OpenSea	chr13	51818035	0.108455	0.934906	0.826451
cg27038439	MSX1	Body	N_Shore	chr4	4864320	0.142753	0.968087	0.825334
cg17427675			S_Shelf	chr5	43045555	0.0771318	0.900566	0.823434
cg02360367	SKI	Body	OpenSea	chr1	2180027	0.0857154	0.908171	0.822455
cg17938612	MSX1	TSS1500	N_Shore	chr4	4860698	0.078362	0.898263	0.819901
cg23418510	PRTFDC1	Body	N_Shore	chr10	25240660	0.0652811	0.884667	0.819386
cg17378342	CDX1	TSS200	Island	chr5	149546331	0.0267227	0.843086	0.816364
cg04044203	ESAM	Body	N_Shore	chr11	124631218	0.0531906	0.868228	0.815038
cg07103655			OpenSea	chr8	37532817	0.0985434	0.912767	0.814223
cg05711506	MAPK8IP3;MAPK8IP3	Body;Body	N_Shore	chr16	1813796	0.10415	0.918079	0.813929
cg21480173	TYK2	Body	Island	chr19	10463831	0.0343333	0.847992	0.813659
cg26306530			OpenSea	chr13	60053952	0.0535004	0.865735	0.812235
cg08298765			OpenSea	chr9	123983480	0.107062	0.918556	0.811494
cg17519645	NCRNA00085	Body	Island	chr19	52206667	0.0186524	0.82863	0.809978
cg12561125	DTX3;GEFT	3'UTR;TSS1500	N_Shore	chr12	58003378	0.0996224	0.909529	0.809907
cg17838848	DPYSL3	Body	S_Shore	chr5	146835079	0.0811741	0.891059	0.809885
cg26935536			N_Shore	chr5	77145356	0.0545387	0.862849	0.80831
cg16803908	LINC01358	Body	OpenSea	chr1	59538532	0.126635	0.934788	0.808152
cg20343559	CXCL12;CXCL12	3'UTR;3'UTR	OpenSea	chr10	44866502	0.0432	0.851282	0.808082
cg23628117	CDK6;CDK6	3'UTR;3'UTR	OpenSea	chr7	92238364	0.115293	0.923074	0.807781
cg21187770	KIF3C	TSS1500	S_Shore	chr2	26205876	0.110878	0.918496	0.807618
cg17611752	TDGF1;TDGF1	5'UTR;TSS1500	N_Shore	chr3	46618257	0.0705454	0.877969	0.807423
cg10320259	SPACA6P	Body	N_Shore	chr19	52205989	0.0725052	0.879494	0.806989
cg06122825			OpenSea	chr1	203488764	0.0534063	0.860196	0.806789
cg00442430	CD37;CD37	Body;Body	Island	chr19	49841458	0.0711998	0.877404	0.806204
cg01237404	PARD3B;PARD3B;PARD3B;PARD3B	Body;Body;Body;Body	OpenSea	chr2	206347241	0.0810321	0.886851	0.805818
cg17000410			OpenSea	chr21	16796447	0.0703588	0.875489	0.80513
cg10322573	FOXN3	5'UTR	OpenSea	chr14	89907878	0.0269961	0.830894	0.803898
cg16849824			OpenSea	chr11	44775895	0.0800242	0.8832	0.803176
cg02999711	MIR135B	Body	OpenSea	chr1	205417436	0.0944558	0.897571	0.803115
cg14474966	CBX4	Body	Island	chr17	77808999	0.0449848	0.847223	0.802238
cg18038269	TYK2	Body	Island	chr19	10464320	0.0247852	0.826654	0.801869
cg00893632	RUNX1T1;RUNX1T1;RUNX1T1;RUNX1T1;RUNX1T1;RUNX1T1;RUNX1T1;RUNX1T1;RUNX1T1;RUNX1T1;RUNX1T1;RUNX1T1;RUNX1T1	TSS1500;TSS1500;TSS1500;TSS1500;TSS1500;TSS1500;TSS1500;TSS1500;TSS1500;TSS1500;5'UTR;5'UTR;Body	OpenSea	chr8	93108636	0.0596553	0.860055	0.8004
cg07355507			OpenSea	chr6	16804166	0.0719759	0.872354	0.800378
cg26001877			OpenSea	chr13	60053878	0.104119	0.903942	0.799824
cg00102183	SARS	Body	OpenSea	chr1	109772439	0.105825	0.904535	0.79871
cg05334656			N_Shore	chr4	4866047	0.126486	0.924819	0.798332
cg21995304			S_Shore	chr6	10391237	0.02706	0.825168	0.798108
cg12410551			Island	chr17	43221928	0.0140213	0.811145	0.797124
cg14429041			OpenSea	chr5	125392926	0.122231	0.918107	0.795876
cg03323953	PBX1	Body	N_Shore	chr1	164544748	0.0662666	0.861443	0.795177
cg19904352			S_Shore	chr11	102139781	0.0837804	0.878892	0.795112
cg23251042			N_Shelf	chr11	743738	0.0687513	0.862871	0.79412
cg26567162	HK1;HK1;HK1;HK1;HK1	Body;Body;Body;Body;Body	OpenSea	chr10	71089330	0.095198	0.888878	0.79368
cg13021507	H2AFY;H2AFY;H2AFY;H2AFY	TSS1500;TSS1500;TSS1500;TSS1500	S_Shore	chr5	134736026	0.042041	0.833945	0.791904
cg01602730			OpenSea	chr1	153671011	0.149171	0.940556	0.791385
cg20735819			OpenSea	chr9	131971267	0.0940161	0.884734	0.790718
cg08734534			OpenSea	chr8	72628386	0.142195	0.931881	0.789686
cg11117637	CDX1;CDX1	1stExon;5'UTR	Island	chr5	149546366	0.0587167	0.847207	0.78849
cg22675207	TRIM62	Body	OpenSea	chr1	33631052	0.169826	0.957505	0.787679
cg05012017	KAT7;KAT7;KAT7;KAT7;KAT7;KAT7;KAT7;KAT7;KAT7;KAT7	ExonBnd;ExonBnd;ExonBnd;ExonBnd;ExonBnd;Body;Body;Body;Body;Body	OpenSea	chr17	47893145	0.0639281	0.851538	0.78761
cg09373668			OpenSea	chr10	21571393	0.0456979	0.833281	0.787583
cg11953609			N_Shore	chr1	170629048	0.129033	0.916514	0.787481
cg09911083	KDM6B	Body	Island	chr17	7754956	0.0724011	0.859838	0.787437
cg05364072	MAP7D1	Body	Island	chr1	36643981	0.0735108	0.860332	0.786821
cg26582295	ASAP3;ASAP3	Body;Body	Island	chr1	23763191	0.115178	0.901554	0.786376
cg10500147	LAG3	TSS200	N_Shore	chr12	6881601	0.132857	0.91884	0.785984
cg25807671	PNPLA6;PNPLA6;PNPLA6;PNPLA6;PNPLA6	Body;Body;Body;Body;Body	Island	chr19	7620165	0.142913	0.928866	0.785953
cg00617504	CD247;CD247	Body;Body	OpenSea	chr1	167458826	0.120868	0.906684	0.785817
cg18749563	TBC1D16	Body	Island	chr17	77924371	0.0292793	0.813971	0.784691
cg18674306	LTBR;SCNN1A;SCNN1A;SCNN1A	TSS1500;Body;Body;Body	OpenSea	chr12	6483152	0.127655	0.911595	0.78394
cg00755389	LOC400958	Body	OpenSea	chr2	65145857	0.116946	0.900785	0.783839
cg08800200	SCNN1A;SCNN1A;SCNN1A;SCNN1A;LTBR	5'UTR;TSS1500;1stExon;Body;Body	OpenSea	chr12	6484868	0.0816249	0.865386	0.783761
cg11167922	PLXNC1;PLXNC1	TSS1500;Body	OpenSea	chr12	94655039	0.081938	0.8645	0.782562
cg06898168	TNRC18	Body	OpenSea	chr7	5447353	0.0556703	0.838158	0.782488
cg01084215	TBC1D16	Body	Island	chr17	77924269	0.132392	0.914206	0.781814
cg24529858	F11	TSS200	OpenSea	chr4	187186949	0.0847488	0.866465	0.781716
cg25353064			OpenSea	chr10	96991431	0.0859876	0.867508	0.78152
cg09611485	FAM124A;FAM124A	Body;Body	OpenSea	chr13	51817963	0.0908292	0.871694	0.780864
cg22052056	DNMT3B;DNMT3B;DNMT3B	5'UTR;5'UTR;5'UTR	S_Shore	chr20	31351813	0.0300564	0.810693	0.780636
cg24065451	ETS1	Body	Island	chr11	128419512	0.153741	0.934365	0.780624
cg12443195	DPPA4	TSS1500	OpenSea	chr3	109057509	0.119464	0.900075	0.780611
cg04153838			S_Shore	chr12	115132015	0.0783278	0.858204	0.779877
cg27163936	CDYL	Body	N_Shore	chr6	4774309	0.138821	0.918171	0.77935
cg17512474	CDX1	TSS200	Island	chr5	149546335	0.0149323	0.794254	0.779322
cg16277169	TBX3;TBX3	Body;Body	Island	chr12	115112189	0.0927161	0.870544	0.777828
cg22031964	CHRM1	Body	OpenSea	chr11	62677251	0.141014	0.918564	0.77755
cg00939088	DPP9-AS1;DPP9	TSS200;Body	S_Shelf	chr19	4679201	0.109918	0.887216	0.777298
cg18434354	LOC84931	TSS200	OpenSea	chr2	121224009	0.0488623	0.825709	0.776847
cg27608756	PAX8;PAX8;PAX8;PAX8	TSS200;TSS200;TSS200;TSS200	S_Shore	chr2	114036573	0.0536283	0.830297	0.776669
cg24840099	MSX1	Body	N_Shore	chr4	4864430	0.0447208	0.821388	0.776667
cg09926389	TGFB1	Body	Island	chr19	41837123	0.0278082	0.80382	0.776012
cg22448232	PTGFRN	TSS1500	N_Shore	chr1	117451543	0.160653	0.936557	0.775904
cg03296204	TBC1D16	Body	N_Shore	chr17	77923971	0.0518646	0.827362	0.775497
cg06494642	ELMO3	Body	Island	chr16	67233861	0.0914795	0.865309	0.773829
cg16442587			OpenSea	chr18	56514573	0.13775	0.911102	0.773352
cg14577406			S_Shore	chr9	14317154	0.0988382	0.871639	0.7728
cg15774864	LOC100132215;EHBP1;EHBP1;EHBP1;EHBP1	Body;Body;Body;Body;Body	Island	chr2	63272214	0.0565765	0.827719	0.771142
cg23599040	CACHD1	Body	OpenSea	chr1	64963527	0.0390724	0.808888	0.769816
cg18737990			Island	chr14	103011560	0.0493889	0.819202	0.769813
cg09042884	SCNN1A;SCNN1A;SCNN1A;SCNN1A;LTBR	5'UTR;TSS1500;1stExon;Body;Body	OpenSea	chr12	6484892	0.0531357	0.822616	0.76948
cg07271799			OpenSea	chr1	219833964	0.115004	0.884181	0.769177
cg19998423	RALGAPA2	Body	OpenSea	chr20	20444717	0.0381639	0.807198	0.769034
cg13962153	MAP7D1	Body	Island	chr1	36644157	0.058674	0.826508	0.767834
cg00061039	F11	TSS200	OpenSea	chr4	187186953	0.0928741	0.860628	0.767754
cg01102073	GATA2;GATA2;GATA2	Body;Body;Body	N_Shore	chr3	128204813	0.149847	0.916738	0.766891
cg02169572	GPR176;GPR176;GPR176	Body;Body;Body	OpenSea	chr15	40101464	0.12659	0.893339	0.76675
cg00032912			Island	chr15	96887529	0.0258311	0.792555	0.766724
cg11985480	LOC151534;LBX2	TSS1500;Body	N_Shore	chr2	74729100	0.12421	0.888297	0.764087
cg04099091	POU5F1	TSS1500	OpenSea	chr6	31138947	0.127445	0.890441	0.762995
cg12510724	SCNN1A;SCNN1A;SCNN1A	Body;TSS1500;5'UTR	OpenSea	chr12	6484607	0.0752291	0.838063	0.762834
cg22183770			OpenSea	chr4	76630480	0.110346	0.872282	0.761936
cg04120272	FBXO47	TSS200	OpenSea	chr17	37123843	0.07572	0.837348	0.761628
cg12645287	SHH;SHH;SHH;SHH	5'UTR;Body;Body;Body	S_Shore	chr7	155600060	0.150633	0.911966	0.761334
cg12395259	LOC100132215;EHBP1;EHBP1;EHBP1;EHBP1	Body;Body;Body;Body;Body	N_Shore	chr2	63271927	0.0385254	0.79961	0.761085
cg11412466			S_Shelf	chr5	2743655	0.0644874	0.825508	0.76102
cg21239269	ZFHX4;ZFHX4-AS1	TSS1500;Body	N_Shore	chr8	77592757	0.083186	0.84355	0.760364
cg12146150	NTN1	Body	OpenSea	chr17	8958090	0.0380415	0.796393	0.758351
cg24424889	APOBEC3H;APOBEC3H;APOBEC3H;APOBEC3H	5'UTR;5'UTR;5'UTR;5'UTR	OpenSea	chr22	39494175	0.0789296	0.836699	0.757769
cg27207530	ANKRD11	Body	OpenSea	chr16	89357600	0.186257	0.942639	0.756382
cg25366639			N_Shore	chr5	64330915	0.138734	0.894992	0.756258
cg19309844			OpenSea	chr4	129604501	0.114337	0.870154	0.755817
cg24762861	TTC28	Body	OpenSea	chr22	28671777	0.16208	0.917782	0.755702
cg08288016	FAT1	Body	OpenSea	chr4	187590536	0.222798	0.978221	0.755422
cg21268770			OpenSea	chr15	36837152	0.156465	0.911631	0.755167
cg20727217	SFRP2	TSS1500	N_Shore	chr4	154711280	0.0331696	0.788152	0.754982
cg04541670	MSX2	TSS1500	N_Shore	chr5	174150286	0.0866979	0.841645	0.754947
cg19767800	FLJ42709;FLJ42709	Body;Body	N_Shore	chr5	92914085	0.168967	0.923784	0.754817
cg24186506	CHST15	Body	OpenSea	chr10	125780810	0.0866957	0.840917	0.754221
cg08186935	NRXN3;NRXN3;NRXN3	Body;Body;Body	OpenSea	chr14	79844568	0.104762	0.858936	0.754175
cg01300467	LOC145845	TSS200	N_Shore	chr15	37178769	0.0507852	0.802151	0.751366
cg11558867	OPN5;OPN5	Body;Body	OpenSea	chr6	47757408	0.0849662	0.836123	0.751156
cg11308114			N_Shore	chr3	32821930	0.0663559	0.81741	0.751054
cg01695406	TMEM190	Body	Island	chr19	55889276	0.0969858	0.847946	0.75096
cg18099189			S_Shore	chr4	54960259	0.0447101	0.795556	0.750845
cg11358405			OpenSea	chr15	91382972	0.0550103	0.805835	0.750824
cg21270847	PBX1	Body	OpenSea	chr1	164604806	0.183013	0.932802	0.749789
cg13971552	TYK2	Body	N_Shore	chr19	10463352	0.0862529	0.835784	0.749531
cg21526620			OpenSea	chr10	92685622	0.0635165	0.812909	0.749393
cg25930687	DFNA5;DFNA5;DFNA5	Body;Body;5'UTR	OpenSea	chr7	24766168	0.182097	0.930795	0.748698
cg08401657	TFAP2A;TFAP2A;TFAP2A	Body;Body;Body	S_Shore	chr6	10399046	0.11434	0.862967	0.748627
cg18720151			OpenSea	chr12	16763480	0.102439	0.850857	0.748418
cg22660933	HOXB1	TSS200	Island	chr17	46608355	0.0725919	0.820334	0.747742
cg07715844	FAM150B	Body	N_Shore	chr2	287072	0.0860729	0.833229	0.747156
cg12827760	HLX-AS1	Body	N_Shore	chr1	221050096	0.050633	0.797534	0.746901
cg21220726			OpenSea	chr3	193530399	0.115113	0.861333	0.74622
cg16246489	H2AFY;H2AFY;H2AFY;H2AFY	TSS1500;TSS200;TSS1500;TSS1500	S_Shore	chr5	134735675	0.0370866	0.783129	0.746042
cg10613723			OpenSea	chr5	10103579	0.191504	0.937533	0.746029
cg16415817			OpenSea	chr17	38579580	0.067608	0.813522	0.745914
cg15552792	VAT1L	Body	OpenSea	chr16	78001483	0.104201	0.850106	0.745905
cg01148731	MSX2	Body	N_Shelf	chr5	174156296	0.0387193	0.784238	0.745518
cg08498836	WWTR1;WWTR1;WWTR1	Body;Body;Body	OpenSea	chr3	149292366	0.104865	0.849464	0.744599
cg19788317			N_Shore	chr4	174429300	0.0762028	0.820394	0.744191
cg19827511	ITPK1;ITPK1;ITPK1	Body;Body;Body	N_Shore	chr14	93580644	0.139605	0.883777	0.744173
cg04213746	GATA3;GATA3	Body;Body	OpenSea	chr10	8106003	0.150932	0.895013	0.744081
cg06604199	COMMD7;COMMD7	TSS200;TSS200	S_Shore	chr20	31331973	0.061424	0.80517	0.743746
cg09160020			Island	chr5	72740748	0.107944	0.851687	0.743743
cg05616969			S_Shore	chr2	118982661	0.0859452	0.829483	0.743538
cg02331158	TLE1;TLE1;TLE1	Body;Body;Body	OpenSea	chr9	84211203	0.13067	0.87411	0.743441
cg22689249	GCNT2;GCNT2	TSS1500;Body	OpenSea	chr6	10555262	0.102452	0.845138	0.742686
cg23588277			OpenSea	chr8	69755069	0.192719	0.933877	0.741158
cg00242394	ABCC2	Body	OpenSea	chr10	101609948	0.0892285	0.830192	0.740964
cg13244241			S_Shore	chr10	102491731	0.224389	0.965099	0.740709
cg03889617	TYK2	Body	Island	chr19	10463828	0.0306704	0.771252	0.740581
cg01397424	PBX3;PBX3;PBX3;PBX3	Body;Body;Body;Body	OpenSea	chr9	128517686	0.156002	0.896374	0.740372
cg13027650	SHKBP1	Body	S_Shore	chr19	41084539	0.172887	0.912756	0.73987
cg20184271			OpenSea	chr12	14413090	0.0444725	0.783833	0.73936
cg17374034			OpenSea	chr15	39000613	0.0785362	0.81761	0.739074
cg22858670	LINC00403	Body	OpenSea	chr13	112733698	0.116553	0.855548	0.738995
cg26680502	PPP1R16B	TSS1500	N_Shore	chr20	37433765	0.0475447	0.786376	0.738831
cg18445764	EWSAT1;MIR548H4	Body;Body	OpenSea	chr15	69379268	0.193374	0.932044	0.73867
cg25798632	TBC1D16;TBC1D16;TBC1D16;TBC1D16	TSS200;TSS200;TSS200;Body	S_Shore	chr17	77924774	0.0869835	0.825443	0.73846
cg16119522	PPP1R16B	TSS1500	N_Shore	chr20	37433745	0.129653	0.867767	0.738114
cg23114616	TNFRSF25;PLEKHG5;TNFRSF25;PLEKHG5;PLEKHG5;TNFRSF25;PLEKHG5;TNFRSF25;PLEKHG5;TNFRSF25;TNFRSF25	TSS200;3'UTR;TSS200;3'UTR;3'UTR;TSS200;3'UTR;TSS200;3'UTR;TSS200;TSS200	S_Shore	chr1	6526398	0.156254	0.893972	0.737718
cg21548464			Island	chr13	50707937	0.0258246	0.763377	0.737552
cg00569276	PADI2	TSS1500	S_Shore	chr1	17446545	0.203328	0.9408	0.737472
cg27577928			Island	chr4	54975388	0.035208	0.772554	0.737346
cg24295404			OpenSea	chr15	62744551	0.135057	0.871981	0.736924
cg01916088	FOXP4;FOXP4;FOXP4	5'UTR;5'UTR;5'UTR	Island	chr6	41528531	0.0399829	0.77688	0.736897
cg08315145	INPPL1	3'UTR	N_Shore	chr11	71950053	0.163003	0.899402	0.736399
cg20260619			OpenSea	chr14	54449398	0.0900972	0.826302	0.736204
cg20906291			Island	chr6	10382103	0.0340948	0.770269	0.736175
cg04221521			N_Shore	chr5	72597715	0.0731908	0.808689	0.735498
cg14958032	NADK;NADK	TSS1500;TSS200	N_Shore	chr1	1711661	0.032953	0.768034	0.735081
cg21699252			N_Shore	chr2	16079013	0.132051	0.866957	0.734906
cg21377521	TMTC1	Body	OpenSea	chr12	29744537	0.142773	0.877585	0.734813
cg22127773	KDM6B	Body	N_Shore	chr17	7754785	0.241342	0.97609	0.734748
cg06311863	WNT5A	Body	Island	chr3	55508686	0.048948	0.783678	0.73473
cg16732780	CDHR2	TSS200	N_Shore	chr5	175969439	0.096437	0.830993	0.734556
cg04157786	NADK;NADK	TSS1500;TSS200	S_Shore	chr1	1711635	0.0968626	0.830808	0.733945
cg06001786	CCNJL	Body	OpenSea	chr5	159693310	0.108728	0.842412	0.733684
cg22251148			N_Shore	chr11	16631866	0.0427571	0.776065	0.733307
cg27224881	FMN1	Body	OpenSea	chr15	33191698	0.0908167	0.823878	0.733061
cg02266086	COL11A2;COL11A2;COL11A2;COL11A2	TSS1500;TSS1500;TSS1500;TSS1500	Island	chr6	33161336	0.0844732	0.817233	0.732759
cg08076955	HOXB1	TSS200	S_Shore	chr17	46608462	0.0582066	0.790557	0.73235
cg14285365	MAP7D1	Body	N_Shore	chr1	36643743	0.0537732	0.786115	0.732342
cg24617008	TRAPPC9;TRAPPC9	TSS1500;TSS200	S_Shore	chr8	141468762	0.0997845	0.831879	0.732095
cg16170614	SOD3	3'UTR	S_Shore	chr4	24802387	0.0874349	0.819463	0.732028
cg14801518			N_Shore	chr11	128559075	0.0615539	0.793577	0.732024
cg27395066	ACBD4;ACBD4;ACBD4;ACBD4	3'UTR;3'UTR;3'UTR;3'UTR	N_Shore	chr17	43221220	0.0595234	0.791526	0.732003
cg22589511	SMAD3;SMAD3;SMAD3;SMAD3;SMAD3	Body;1stExon;Body;Body;5'UTR	OpenSea	chr15	67458522	0.147617	0.879054	0.731437
cg06760077			OpenSea	chr2	119068497	0.114043	0.845349	0.731306
cg27350104			N_Shelf	chr11	70958638	0.0772586	0.808463	0.731205
cg02584225	PRRX1;PRRX1	Body;Body	S_Shelf	chr1	170636569	0.133568	0.864462	0.730894
cg25069147			OpenSea	chr5	12324174	0.0433029	0.773385	0.730082
cg05823443			OpenSea	chr4	125558031	0.0554331	0.784414	0.728981
cg25732410	TRIM71	Body	OpenSea	chr3	32885242	0.0214517	0.750005	0.728554
cg27553457	PPP1R13L;PPP1R13L	Body;Body	Island	chr19	45899615	0.257711	0.985751	0.72804
cg26003334	LOC102724094;LOC102724094;MUC17;MUC12	TSS1500;TSS1500;TSS1500;Body	OpenSea	chr7	100661866	0.10337	0.831065	0.727695
cg14914552	PTDSS1	Body	OpenSea	chr8	97340188	0.116799	0.844414	0.727615
cg10380094	RASAL2	Body	OpenSea	chr1	178252770	0.15988	0.886171	0.726291
cg10019467	RBM47	TSS1500	S_Shore	chr4	40632788	0.0482764	0.773476	0.7252
cg13460850			S_Shore	chr3	184302398	0.120145	0.845275	0.72513
cg03696603	TMCO7	Body	OpenSea	chr16	69111974	0.142993	0.867826	0.724833
cg25552705			OpenSea	chr2	220371753	0.115876	0.840401	0.724526
cg01037496	ENOSF1;ENOSF1;ENOSF1	Body;Body;Body	OpenSea	chr18	686346	0.144533	0.86898	0.724447
cg17742416	DNMT3A;DNMT3A	Body;Body	N_Shore	chr2	25499619	0.175008	0.89944	0.724432
cg25438517			N_Shore	chr5	77146796	0.0820121	0.805309	0.723297
cg18106968	FGFR1;FGFR1;FGFR1;FGFR1;FGFR1;FGFR1;FGFR1	Body;Body;Body;Body;Body;Body;Body	OpenSea	chr8	38297746	0.0729909	0.796167	0.723176
cg02603876			OpenSea	chr16	30689847	0.0600733	0.78293	0.722857
cg16777618			Island	chr11	128694184	0.0640799	0.786765	0.722685
cg15389749			N_Shore	chr13	50702675	0.0638574	0.786212	0.722355
cg22544915	TMEM220;TMEM220-AS1;TMEM220-AS1;TMEM220-AS1;TMEM220-AS1	TSS1500;Body;Body;Body;Body	S_Shore	chr17	10634349	0.0702684	0.792386	0.722118
cg22053861	LTBP3;LTBP3;LTBP3	Body;Body;Body	N_Shelf	chr11	65318683	0.101298	0.823111	0.721813
cg10088622			OpenSea	chr1	110375881	0.192076	0.913778	0.721702
cg14708360			OpenSea	chr2	129396420	0.187764	0.90875	0.720986
cg06161697	SDCCAG8	Body	Island	chr1	243638035	0.171413	0.892371	0.720958
cg01695643	GSC	TSS1500	N_Shore	chr14	95237330	0.0932135	0.813702	0.720489
cg02157334	OPA3;OPA3	Body;Body	OpenSea	chr19	46073383	0.104867	0.82522	0.720353
cg21251385			Island	chr20	52277050	0.165578	0.8854	0.719822
cg11909799	SORBS2;SORBS2;SORBS2;SORBS2;SORBS2;SORBS2;SORBS2;SORBS2;SORBS2	3'UTR;3'UTR;3'UTR;3'UTR;3'UTR;3'UTR;3'UTR;3'UTR;3'UTR	OpenSea	chr4	186508184	0.153757	0.873507	0.71975
cg12312294			OpenSea	chr15	65102902	0.0478912	0.767549	0.719657
cg08216684			N_Shelf	chr5	77144016	0.0679734	0.787471	0.719498
cg06707236	C19orf22	Body	Island	chr19	911965	0.0512458	0.770528	0.719282
cg09580974			OpenSea	chr1	220006958	0.122271	0.841438	0.719166
cg00766220			N_Shore	chr5	72598865	0.0641893	0.783191	0.719001
cg02824888			N_Shore	chr12	115129011	0.0506915	0.769611	0.71892
cg15256492			S_Shore	chr12	115125475	0.133983	0.852538	0.718554
cg18650670	IGDCC4	Body	Island	chr15	65689152	0.138691	0.857233	0.718541
cg23621097	HIC1;HIC1	3'UTR;3'UTR	Island	chr17	1962236	0.0406009	0.75902	0.718419
cg19046933	RNF39;RNF39	Body;Body	Island	chr6	30038922	0.166033	0.883854	0.717822
cg00668303			N_Shore	chr1	214152709	0.176518	0.893492	0.716974
cg22528979	GLT25D1	Body	Island	chr19	17688265	0.166745	0.883666	0.716921
cg03561416	ARID1B;ARID1B;ARID1B	Body;Body;Body	OpenSea	chr6	157254584	0.160217	0.877036	0.716818
cg16601477	RAD51B;RAD51B;RAD51B	Body;Body;Body	OpenSea	chr14	68916730	0.154117	0.870484	0.716367
cg01935413	CDH13	Body	OpenSea	chr16	83636749	0.18208	0.898217	0.716137
cg13619387	SEMA4D;SEMA4D	5'UTR;5'UTR	OpenSea	chr9	92050313	0.0876218	0.80368	0.716058
cg19373545	C1orf113;C1orf113	TSS1500;TSS200	N_Shore	chr1	36771793	0.0573729	0.773393	0.71602
cg08079166	MAP2K5;MAP2K5	Body;Body	OpenSea	chr15	68083412	0.15483	0.87043	0.7156
cg18273412			S_Shore	chr10	93647857	0.157826	0.873355	0.715529
cg11332163			Island	chr4	54975593	0.0613764	0.776442	0.715066
cg05575213			S_Shore	chr6	1621807	0.249627	0.964647	0.71502
cg09626636			N_Shore	chr7	19151058	0.141897	0.856747	0.714849
cg26452476	TBX6	5'UTR	N_Shore	chr16	30102711	0.165102	0.879752	0.71465
cg04066190	TFAP2A;TFAP2A;TFAP2A	Body;Body;Body	N_Shelf	chr6	10407470	0.0943295	0.808759	0.714429
cg17092065	SMAD3;SMAD3;SMAD3;SMAD3	Body;Body;Body;TSS200	OpenSea	chr15	67458398	0.0951303	0.809552	0.714421
cg23468088	FOXH1;FOXH1	1stExon;5'UTR	N_Shore	chr8	145701245	0.0572463	0.771224	0.713978
cg14001914	SEL1L3	TSS1500	S_Shore	chr4	25865695	0.115456	0.829283	0.713827
cg23350540	CCND3;CCND3;CCND3	5'UTR;5'UTR;5'UTR	OpenSea	chr6	41933594	0.0690739	0.78288	0.713806
cg16798755	RAB25	TSS200	OpenSea	chr1	156030838	0.0402947	0.754067	0.713772
cg01104584			OpenSea	chr20	55597506	0.0739787	0.787277	0.713299
cg08866338	KCNIP2;KCNIP2;KCNIP2;KCNIP2;KCNIP2;KCNIP2	TSS1500;TSS1500;TSS1500;TSS1500;TSS1500;TSS1500	S_Shore	chr10	103603990	0.0627536	0.775323	0.712569
cg14630692	URM1;URM1	Body;Body	OpenSea	chr9	131145355	0.0479283	0.759654	0.711726
cg21550442	C19orf46	TSS200	N_Shore	chr19	36499839	0.112832	0.82442	0.711588
cg20806180	MGAT3	TSS1500	Island	chr22	39852862	0.20683	0.917819	0.710989
cg15696816	RAI1	3'UTR	Island	chr17	17713886	0.186736	0.89758	0.710844
cg17394530			S_Shore	chr6	106434623	0.0643781	0.774066	0.709688
cg15604953	LEFTY1	TSS1500	S_Shelf	chr1	226078135	0.194763	0.90374	0.708977
cg23272978	LTBP3;LTBP3;LTBP3	Body;Body;Body	Island	chr11	65315030	0.140118	0.848623	0.708505
cg07257121	EBF2	Body	N_Shelf	chr8	25895095	0.0560128	0.764093	0.70808
cg00909401			S_Shore	chr2	43328657	0.214815	0.922681	0.707866
cg26054764			N_Shore	chr1	214152805	0.141963	0.84923	0.707267
cg08687753	NOX4	5'UTR	OpenSea	chr11	89234928	0.161526	0.868743	0.707217
cg04083188			OpenSea	chr12	4134540	0.0255764	0.732465	0.706888
cg01025233			Island	chr5	72732060	0.0775179	0.784367	0.706849
cg25202407	MIR135B	TSS200	OpenSea	chr1	205417560	0.0612596	0.767745	0.706485
cg15718581	ZFP42	TSS1500	N_Shore	chr4	188916581	0.0726343	0.778848	0.706214
cg09329621	BCAS3;BCAS3	Body;Body	OpenSea	chr17	59323289	0.124814	0.830152	0.705338
cg12847240			Island	chr6	10382088	0.0588233	0.763736	0.704912
cg26934993	HSPB9;KAT2A	TSS200;TSS1500	Island	chr17	40274722	0.0614714	0.765726	0.704255
cg05587113			N_Shelf	chr3	185300474	0.0855757	0.789761	0.704185
cg19335130	PPP2R2B;PPP2R2B;PPP2R2B;PPP2R2B;PPP2R2B;PPP2R2B;PPP2R2B	Body;Body;Body;5'UTR;Body;Body;Body	N_Shore	chr5	146256776	0.0751746	0.779005	0.70383
cg12691894	PAX8;PAX8;PAX8;PAX8	TSS200;TSS200;TSS200;TSS200	S_Shore	chr2	114036602	0.0783684	0.78207	0.703702
cg05308495	CACNG6;CACNG6;CACNG6	Body;Body;Body	Island	chr19	54515169	0.132434	0.835897	0.703463
cg20364120	LOC339593	Body	OpenSea	chr20	11252176	0.165837	0.869268	0.703431
cg23055236	SERPINE2;SERPINE2;SERPINE2;SERPINE2	5'UTR;Body;5'UTR;5'UTR	OpenSea	chr2	224873911	0.162094	0.864871	0.702777
cg21579107	SPATS2	5'UTR	Island	chr12	49783192	0.174185	0.876735	0.70255
cg05642789	MIB2;MIB2;MIB2;MIB2;MIB2;MIB2	Body;Body;Body;Body;Body;Body	Island	chr1	1564482	0.261031	0.963193	0.702161
cg00221709			S_Shore	chr15	96905554	0.0486767	0.750124	0.701448
cg06918239			OpenSea	chr6	30815985	0.127229	0.828498	0.701268
cg25369757			OpenSea	chr3	27722447	0.173968	0.875084	0.701116
cg06834875	HHIPL1;HHIPL1	TSS1500;TSS1500	Island	chr14	100111263	0.169116	0.869956	0.700841
cg18738906	SCNN1A;SCNN1A;SCNN1A	Body;Body;1stExon	OpenSea	chr12	6483739	0.0669715	0.767577	0.700606
cg24937727	RGL3;RGL3	Body;Body	Island	chr19	11517079	0.071992	0.772465	0.700473
cg20262306	SHH	Body	N_Shore	chr7	155599467	0.142188	0.842493	0.700306
cg22764497	AGAP1;AGAP1	Body;Body	OpenSea	chr2	236716219	0.1483	0.848158	0.699858
cg02992176	FOXP4;FOXP4;FOXP4;FOXP4-AS1	5'UTR;5'UTR;5'UTR;TSS1500	S_Shore	chr6	41516946	0.240718	0.94053	0.699812
cg07166795	ST3GAL3;ST3GAL3;ST3GAL3;ST3GAL3;ST3GAL3;ST3GAL3;ST3GAL3;ST3GAL3;ST3GAL3;ST3GAL3	Body;Body;Body;Body;Body;Body;Body;Body;Body;Body	OpenSea	chr1	44351061	0.158021	0.857264	0.699243
cg14524704			S_Shore	chr7	25899168	0.189959	0.889115	0.699156
cg18812366	PHACTR1;PHACTR1	Body;Body	OpenSea	chr6	12956438	0.157388	0.856363	0.698975
cg13078880			OpenSea	chr9	79207756	0.0921589	0.789848	0.697689
cg08264805	RUSC1;RUSC1;C1orf104	5'UTR;5'UTR;Body	N_Shore	chr1	155291224	0.265235	0.962605	0.69737
cg10600889	FBXO47	TSS200	OpenSea	chr17	37123767	0.0916641	0.788137	0.696473
cg21538208	MSX1	Body	Island	chr4	4864488	0.0298708	0.72617	0.696299
cg17478810	APP;APP;APP;APP;APP;APP;APP;APP;APP;APP	Body;Body;Body;Body;Body;Body;Body;Body;Body;Body	OpenSea	chr21	27370617	0.223934	0.920011	0.696077
cg11182768	TMEM135;TMEM135;TMEM135	Body;Body;Body	OpenSea	chr11	86794156	0.0959959	0.791797	0.695801
cg00773370	SCNN1A;SCNN1A;SCNN1A	Body;Body;1stExon	OpenSea	chr12	6483772	0.0518574	0.74765	0.695793
cg20360688	ANO3	Body	OpenSea	chr11	26544953	0.118522	0.814043	0.695522
cg16381436	ZFHX4	5'UTR	OpenSea	chr8	77599234	0.0821359	0.777376	0.69524
cg14336501			OpenSea	chr17	35424059	0.224552	0.919762	0.69521
cg17557766	TFAP2A	TSS1500	N_Shore	chr6	10420696	0.098518	0.793721	0.695203
cg13789147			OpenSea	chr9	132320157	0.212327	0.907505	0.695177
cg06711380	FBXO47	TSS1500	OpenSea	chr17	37123949	0.212132	0.907173	0.695041
cg15617545	SERPING1;SERPING1	TSS1500;TSS200	OpenSea	chr11	57365018	0.13035	0.825142	0.694792
cg10661769	VARS2;VARS2;VARS2;GTF2H4	TSS1500;TSS1500;TSS1500;Body	N_Shore	chr6	30881484	0.143229	0.837678	0.694449
cg24357463	TBX2	Body	Island	chr17	59478953	0.222317	0.916139	0.693822
cg17938245	PAWR	Body	OpenSea	chr12	80067352	0.2396	0.933328	0.693728
cg02673352			OpenSea	chr2	188128734	0.129697	0.823405	0.693708
cg07320850	DUOX1;DUOXA1;DUOX1	5'UTR;TSS1500;5'UTR	Island	chr15	45422371	0.203822	0.897272	0.693449
cg07253829	DPPA4	1stExon	OpenSea	chr3	109056349	0.0250269	0.718037	0.69301
cg10625670			OpenSea	chr6	121752575	0.0881284	0.780955	0.692826
cg09246878			OpenSea	chr4	160304826	0.0894135	0.78189	0.692477
cg04650238			OpenSea	chr16	54625690	0.202717	0.894829	0.692112
cg20138404	CAPN1	Body	Island	chr11	64951798	0.0991217	0.791175	0.692053
cg14925616	NFIX	Body	S_Shore	chr19	13125726	0.148558	0.840534	0.691975
cg19931457	GSG1;GSG1;GSG1;GSG1;GSG1;GSG1;GSG1	Body;Body;Body;Body;Body;Body;Body	OpenSea	chr12	13241052	0.175885	0.866713	0.690828
cg07263322			OpenSea	chr2	222657752	0.0776944	0.768506	0.690812
cg05177932			N_Shore	chr16	89631655	0.192445	0.882913	0.690469
cg26309585	BNC2	Body	OpenSea	chr9	16810273	0.0326959	0.723092	0.690396
cg01278041	C4orf38	Body	N_Shore	chr4	184018527	0.0567609	0.747036	0.690275
cg06693983	TMEM190	Body	Island	chr19	55889216	0.141477	0.831352	0.689875
cg17651972	NXPH4	3'UTR	S_Shore	chr12	57620054	0.104715	0.794361	0.689646
cg26929272			Island	chr10	88295210	0.131772	0.821225	0.689453
cg02415051	TTC26;TTC26;TTC26;TTC26;TTC26	TSS1500;TSS1500;TSS1500;TSS1500;TSS1500	N_Shore	chr7	138817809	0.0899223	0.779233	0.689311
cg04943065			OpenSea	chr16	58896860	0.108082	0.797321	0.689239
cg01471240			OpenSea	chr6	30816080	0.0590534	0.748238	0.689184
cg25014247	KDM2B;KDM2B	Body;Body	N_Shore	chr12	122015908	0.143846	0.832114	0.688268
cg05485635	MAP2K1	Body	OpenSea	chr15	66697029	0.113439	0.801482	0.688043
cg07394566	EBF1;EBF1;EBF1	Body;Body;Body	S_Shore	chr5	158479660	0.0732574	0.761152	0.687894
cg04148515	PVT1	Body	OpenSea	chr8	128875157	0.102146	0.790038	0.687892
cg02326806			Island	chr15	96887461	0.0417398	0.729317	0.687578
cg13358761	DPPA4	TSS1500	OpenSea	chr3	109056802	0.0808442	0.768419	0.687575
cg09782540	TFAP2A;TFAP2A;TFAP2A	Body;Body;Body	Island	chr6	10398698	0.0467051	0.734194	0.687489
cg04545600			OpenSea	chr10	16429206	0.14185	0.829004	0.687154
cg13702833			OpenSea	chr4	24323244	0.129125	0.816241	0.687116
cg25130710	FBRSL1	Body	Island	chr12	133159752	0.0254959	0.712436	0.68694
cg10669597	POLR3G;MBLAC2	5'UTR;TSS1500	S_Shore	chr5	89771460	0.0842344	0.770959	0.686724
cg00451105			N_Shore	chr13	29104082	0.151355	0.837979	0.686624
cg27597123	MSX1	Body	N_Shore	chr4	4864033	0.139047	0.824986	0.685939
cg26432961	FOXP4;FOXP4;FOXP4	5'UTR;5'UTR;5'UTR	S_Shore	chr6	41517062	0.190296	0.875954	0.685657
cg16456087	OXNAD1	Body	OpenSea	chr3	16343197	0.116408	0.802051	0.685643
cg23225050	BCR;BCR	Body;Body	N_Shelf	chr22	23602765	0.123936	0.809407	0.68547
cg25107024			S_Shore	chr18	77713249	0.169759	0.855171	0.685412
cg05308976			OpenSea	chr6	164365285	0.128919	0.81408	0.685161
cg03703465	RHPN2	Body	OpenSea	chr19	33513863	0.128942	0.813731	0.684789
cg02156899	NOXO1;NOXO1;NOXO1	Body;Body;Body	Island	chr16	2029256	0.0304561	0.714594	0.684138
cg06453912	LOC100129203;SESN3	Body;TSS1500	S_Shore	chr11	94966206	0.082653	0.766595	0.683942
cg15950727			OpenSea	chr12	22852796	0.235923	0.919632	0.68371
cg02277710	AHDC1	TSS1500	S_Shore	chr1	27931503	0.110256	0.79381	0.683554
cg02734505	ZNF385A;ZNF385A;ZNF385A	3'UTR;3'UTR;3'UTR	Island	chr12	54763081	0.17766	0.860612	0.682951
cg24716640			N_Shelf	chr20	6745495	0.17225	0.855108	0.682858
cg15527515	SLC7A8	Body	OpenSea	chr14	23630709	0.15764	0.840347	0.682707
cg23633547			N_Shore	chr1	214157565	0.0711777	0.753835	0.682658
cg00024967	MECOM	Body	N_Shore	chr3	169377818	0.0529198	0.735384	0.682464
cg06094062	ZCCHC7;ZCCHC7;ZCCHC7;ZCCHC7;ZCCHC7	Body;Body;Body;Body;Body	OpenSea	chr9	37251559	0.173884	0.856332	0.682448
cg13380112			OpenSea	chr8	62823815	0.165641	0.847931	0.682291
cg13254302	PHLDB1;PHLDB1;PHLDB1	Body;Body;Body	S_Shore	chr11	118506352	0.070489	0.752511	0.682022
cg19925475	TYK2	Body	Island	chr19	10464767	0.0424769	0.724294	0.681817
cg18474502	ACADSB	Body	OpenSea	chr10	124777194	0.162346	0.843997	0.681651
cg02531934	PRKCA	Body	OpenSea	chr17	64773926	0.0433324	0.724765	0.681432
cg00692780	EPHA4	Body	N_Shore	chr2	222434778	0.0806696	0.762081	0.681412
cg15993805			OpenSea	chr13	76593662	0.196253	0.877589	0.681336
cg06132620	NHSL1;NHSL1;NHSL1	1stExon;5'UTR;Body	OpenSea	chr6	138820503	0.0948158	0.775854	0.681038
cg17372941			Island	chr17	43222115	0.0765309	0.757527	0.680996
cg04939944	TNRC18	Body	N_Shore	chr7	5390509	0.26145	0.941744	0.680293
cg13796123	CCDC57	Body	OpenSea	chr17	80132185	0.202258	0.882515	0.680256
cg24776350	KDM6B;TMEM88	3'UTR;TSS1500	Island	chr17	7757236	0.0807384	0.760984	0.680246
cg03727333	SGMS1	5'UTR	N_Shelf	chr10	52379467	0.223457	0.903698	0.680242
cg09463030			S_Shore	chr14	61125153	0.102289	0.782384	0.680095
cg08296680	SLC16A3;SLC16A3	TSS200;TSS1500	Island	chr17	80186275	0.0882181	0.768192	0.679973
cg01998213			N_Shore	chr7	19149989	0.113293	0.793143	0.67985
cg09067029	PLA2G4A	Body	OpenSea	chr1	186954259	0.0891808	0.768705	0.679524
cg03339817	SFT2D3	TSS1500	N_Shore	chr2	128458281	0.152712	0.832006	0.679294
cg07397612	TBC1D22A	Body	N_Shore	chr22	47423986	0.218311	0.897561	0.67925
cg04100843	MSX1	TSS1500	N_Shore	chr4	4860655	0.105711	0.784933	0.679223
cg15321457	GCNT2	5'UTR	OpenSea	chr6	10523258	0.101598	0.78047	0.678872
cg00445591	EEFSEC	Body	OpenSea	chr3	127999762	0.143626	0.822478	0.678852
cg04214430			N_Shore	chr13	50702707	0.130958	0.809445	0.678487
cg08272268	ZNF281	TSS1500	S_Shore	chr1	200380059	0.12738	0.804846	0.677467
cg16065136	CDS1	Body	OpenSea	chr4	85568768	0.237506	0.914917	0.677411
cg01571223	MIOS	Body	OpenSea	chr7	7621509	0.146731	0.824027	0.677296
cg20750889	CDH1	Body	OpenSea	chr16	68797057	0.1979	0.875186	0.677286
cg02083836	LOC339524	Body	Island	chr1	87617350	0.119413	0.796257	0.676844
cg06925502	EFNA5	Body	OpenSea	chr5	106848012	0.056065	0.732801	0.676736
cg12481531	VSIG2	TSS1500	OpenSea	chr11	124622775	0.190022	0.866677	0.676655
cg07585257			OpenSea	chr16	85618206	0.25065	0.926774	0.676123
cg13285181	PLAGL1;PLAGL1;PLAGL1;PLAGL1;PLAGL1;PLAGL1;PLAGL1;PLAGL1;PLAGL1;PLAGL1;PLAGL1;PLAGL1;PLAGL1;PLAGL1;PLAGL1;PLAGL1;PLAGL1;PLAGL1;PLAGL1;PLAGL1;PLAGL1	5'UTR;5'UTR;5'UTR;5'UTR;5'UTR;5'UTR;5'UTR;5'UTR;5'UTR;5'UTR;5'UTR;5'UTR;5'UTR;5'UTR;5'UTR;5'UTR;5'UTR;5'UTR;5'UTR;5'UTR;5'UTR	OpenSea	chr6	144294137	0.0803405	0.756316	0.675976
cg16970926	FAR2	5'UTR	OpenSea	chr12	29381810	0.147353	0.823115	0.675762
cg12165658			OpenSea	chr17	48285428	0.151584	0.82725	0.675666
cg27219287			S_Shore	chr8	72460890	0.162759	0.83834	0.675581
cg05779950	IQGAP1	Body	OpenSea	chr15	90936954	0.16764	0.843203	0.675563
cg02229834	KIF5C;KIF5C	Body;Body	OpenSea	chr2	149855950	0.122639	0.797909	0.67527
cg04541368	FLJ42709;FLJ42709	Body;Body	S_Shore	chr5	92909429	0.108899	0.784137	0.675237
cg14541721	ALPK2	Body	OpenSea	chr18	56179539	0.0329461	0.708098	0.675152
cg27392771	NFIX	Body	S_Shore	chr19	13125851	0.112328	0.787439	0.67511
cg05412396	ISL2	Body	N_Shore	chr15	76631569	0.159366	0.834345	0.674979
cg11551216			S_Shore	chr12	115125619	0.0992045	0.774147	0.674942
cg22377643			S_Shore	chr6	75917560	0.0794974	0.754168	0.674671
cg01727145	SPEG	Body	Island	chr2	220313422	0.101897	0.776524	0.674628
cg17212314			OpenSea	chr15	35312744	0.0543707	0.728815	0.674444
cg01154190	LINC01197	Body	OpenSea	chr15	95830685	0.208442	0.882857	0.674414
cg13019868			Island	chr11	128694101	0.195658	0.869948	0.67429
cg13879776	CLDN11	TSS1500	Island	chr3	170136263	0.0935272	0.767702	0.674174
cg00573352	CCNY;CCNY	Body;5'UTR	OpenSea	chr10	35754300	0.130166	0.804249	0.674084
cg09847153			N_Shore	chr1	38461540	0.0817591	0.755757	0.673998
cg03027068			N_Shelf	chr15	37400887	0.0448046	0.718651	0.673847
cg02356435	PLCL2	TSS1500	Island	chr3	16925533	0.087397	0.760627	0.67323
cg00188837			OpenSea	chr2	187120798	0.0478592	0.721045	0.673185
cg00286119			OpenSea	chr8	29732574	0.207346	0.880034	0.672688
cg27409974	LATS1	Body	OpenSea	chr6	150023044	0.0968593	0.769195	0.672336
cg13226839	LYRM4;LYRM4	3'UTR;Body	S_Shelf	chr6	5139427	0.138437	0.810742	0.672305
cg16790466	SALL4	Body	N_Shelf	chr20	50414839	0.0890391	0.761027	0.671988
cg06636220			OpenSea	chr3	149939464	0.178595	0.85034	0.671745
cg05199226	FAM65C;FAM65C	TSS1500;TSS1500	OpenSea	chr20	49308700	0.150178	0.821525	0.671348
cg11692820	ESRRG;ESRRG;ESRRG	TSS1500;TSS1500;5'UTR	S_Shore	chr1	217263621	0.0723971	0.743591	0.671194
cg14512813			OpenSea	chr3	187618877	0.217748	0.888639	0.670891
cg02413285	PRNP;PRNP;PRNP;PRNP;PRNP	5'UTR;5'UTR;5'UTR;5'UTR;5'UTR	S_Shore	chr20	4668134	0.175303	0.845382	0.670079
cg12309653	LOC145845	Body	N_Shelf	chr15	37170454	0.0621867	0.732214	0.670028
cg18358136	EML2	Body	Island	chr19	46119636	0.0324615	0.702148	0.669686
cg01031597	LOC100507073	TSS1500	N_Shelf	chr2	66800777	0.0602763	0.729814	0.669538
cg15805337	TEAD1	Body	OpenSea	chr11	12935897	0.0425677	0.711663	0.669095
cg25110943			S_Shore	chr2	172974960	0.100569	0.769468	0.668898
cg08068845			OpenSea	chr2	222890943	0.059529	0.728374	0.668845
cg26281476	LPHN3	Body	OpenSea	chr4	62719007	0.133631	0.802213	0.668583
cg06087349			N_Shore	chr1	214154085	0.178808	0.847224	0.668417
cg19259111	AMBRA1	Body	OpenSea	chr11	46478214	0.237653	0.906036	0.668383
cg20087585	ZNF775	5'UTR	OpenSea	chr7	150080973	0.0482906	0.716666	0.668376
cg17105139	LOC151534;LBX2	TSS1500;Body	N_Shore	chr2	74729279	0.140388	0.808404	0.668017
cg06263126			N_Shelf	chr16	14393438	0.171846	0.839554	0.667709
cg21209395	LOC158381;LOC158381	Body;Body	OpenSea	chr9	35406764	0.0282041	0.695473	0.667269
cg05883855			OpenSea	chr5	21614487	0.234415	0.90127	0.666855
cg23938483	C14orf43;C14orf43	3'UTR;3'UTR	Island	chr14	74185511	0.311685	0.977625	0.66594
cg22234855	PHLDB3	Body	Island	chr19	44006148	0.15438	0.820236	0.665856
cg25292098	EFCAB8	TSS1500	OpenSea	chr20	31446183	0.108233	0.773998	0.665765
cg18424208	CDX1	TSS200	Island	chr5	149546337	0.0207285	0.686347	0.665619
cg23867647	HSPB6	Body	Island	chr19	36246816	0.171324	0.836638	0.665314
cg17826530			Island	chr1	59280290	0.0772676	0.742389	0.665122
cg11078084	MSX1	3'UTR	N_Shore	chr4	4864902	0.070539	0.735653	0.665114
cg08424184	TFAP2E	Body	S_Shore	chr1	36043633	0.0963155	0.761211	0.664895
cg17083323	TFAP2B	Body	OpenSea	chr6	50803820	0.124725	0.789484	0.664759
cg25462446	LIMCH1	TSS1500	N_Shore	chr4	41361230	0.183939	0.848678	0.664739
cg21974923	PARP15;PARP15	TSS200;TSS200	N_Shore	chr3	122296441	0.112886	0.777469	0.664583
cg11861970			OpenSea	chr5	67484008	0.135779	0.800286	0.664507
cg18229178	HSPB6	3'UTR	Island	chr19	36246402	0.102098	0.766091	0.663993
cg10661191			OpenSea	chr3	128417196	0.0745118	0.738095	0.663583
cg27324117			S_Shore	chr4	154714287	0.219675	0.883158	0.663483
cg26406393	NAV2;NAV2;NAV2;NAV2	Body;Body;Body;Body	OpenSea	chr11	19794289	0.090649	0.753441	0.662792
cg16135180	PKNOX2	TSS1500	N_Shore	chr11	125033342	0.21105	0.87376	0.66271
cg16797514			OpenSea	chr2	202860995	0.145981	0.808609	0.662628
cg22616255			N_Shore	chr1	221049980	0.0956157	0.758214	0.662598
cg08528444	WNT5B;WNT5B	5'UTR;TSS1500	N_Shore	chr12	1738060	0.132633	0.79485	0.662217
cg03423916			OpenSea	chr1	153670787	0.130064	0.792274	0.66221
cg14303526	ABCC2	Body	OpenSea	chr10	101609768	0.110397	0.772598	0.662202
cg03180777			OpenSea	chr17	35195140	0.12752	0.789427	0.661907
cg22507244	ZDHHC22	TSS1500	S_Shore	chr14	77609143	0.118414	0.78032	0.661906
cg20165429			OpenSea	chr15	60410563	0.0337251	0.695565	0.66184
cg11146821	L1TD1;L1TD1	5'UTR;5'UTR	S_Shelf	chr1	62664360	0.0822278	0.743283	0.661055
cg18463453	IGFBP1	Body	S_Shore	chr7	45929096	0.262433	0.923355	0.660922
cg10771262	TCF21;TCF21	TSS1500;TSS1500	N_Shore	chr6	134209980	0.0593576	0.72026	0.660902
cg24741744			N_Shore	chr18	57564897	0.0462547	0.707154	0.660899
cg21867891	ZNF532	TSS1500	N_Shore	chr18	56529835	0.0508182	0.711699	0.660881
cg11140086	SPATS2	5'UTR	Island	chr12	49783072	0.0482919	0.709088	0.660796
cg13184177	FGR;FGR;FGR	Body;Body;Body	Island	chr1	27942087	0.16061	0.821337	0.660727
cg21133273			S_Shore	chr5	72526964	0.137397	0.797819	0.660422
cg13680170			OpenSea	chr16	83875213	0.260291	0.92061	0.660319
cg22065124	KLF5	Body	OpenSea	chr13	73649955	0.087435	0.747525	0.66009
cg02127365	BRINP1	5'UTR	N_Shelf	chr9	122127745	0.0663084	0.726193	0.659884
cg02003272			N_Shore	chr13	50702719	0.0234337	0.683238	0.659805
cg26908538	INHBA-AS1;INHBA-AS1	Body;Body	OpenSea	chr7	41751414	0.116185	0.775869	0.659684
cg26521402	STEAP2;STEAP2;STEAP2	5'UTR;TSS1500;5'UTR	S_Shore	chr7	89842741	0.180797	0.840474	0.659677
cg08872736	MYO10	Body	OpenSea	chr5	16741793	0.0749421	0.734416	0.659474
cg17364250	POU5F1	TSS1500	OpenSea	chr6	31138925	0.204608	0.863853	0.659245
cg12837463			N_Shore	chr7	35300228	0.101135	0.760372	0.659237
cg02497558	HOXB1	TSS1500	S_Shore	chr17	46608570	0.0358509	0.694863	0.659012
cg22610645	GEFT;GEFT	TSS1500;TSS200	Island	chr12	58003898	0.019769	0.678587	0.658818
cg13732865	SFRP2	TSS1500	N_Shore	chr4	154711512	0.0763071	0.734749	0.658442
cg21252250	ZNF503;ZNF503	3'UTR;Body	Island	chr10	77158164	0.152646	0.810886	0.65824
cg01379730	MYO3B;MYO3B;MYO3B	Body;Body;Body	OpenSea	chr2	171070946	0.0829127	0.741108	0.658195
cg10052687	CLIP2;CLIP2	Body;Body	N_Shelf	chr7	73787374	0.298491	0.9566	0.658109
cg10610290	LOC102724084	Body	OpenSea	chr16	80500080	0.283236	0.941182	0.657946
cg19728382	STC2	TSS1500	S_Shore	chr5	172757276	0.0728488	0.730764	0.657916
cg06833102			S_Shore	chr2	162096311	0.0781036	0.735911	0.657808
cg07728425	KIAA1522;KIAA1522;KIAA1522	Body;Body;Body	N_Shelf	chr1	33232299	0.0987878	0.756422	0.657634
cg18984002	MLLT6	Body	OpenSea	chr17	36876514	0.0362391	0.693661	0.657422
cg17862903			S_Shore	chr1	221058805	0.150047	0.807253	0.657206
cg25148306	TNRC18	Body	N_Shore	chr7	5390497	0.20493	0.862035	0.657105
cg20025824	TNRC18	Body	N_Shore	chr7	5389516	0.289938	0.946765	0.656827
cg07076109	FOXK1	Body	OpenSea	chr7	4747261	0.0609653	0.7177	0.656735
cg05345062			OpenSea	chr11	28815258	0.155345	0.811948	0.656604
cg12166662	FLJ42709;FLJ42709;FLJ42709	TSS1500;Body;Body	Island	chr5	92906851	0.0907872	0.747168	0.65638
cg11211563	GEFT;GEFT	TSS1500;TSS200	Island	chr12	58003905	0.0174972	0.673701	0.656203
cg16913955	CDC25B;CDC25B;CDC25B;CDC25B;CDC25B;CDC25B;CDC25B;CDC25B;CDC25B;CDC25B	TSS200;Body;Body;Body;Body;Body;Body;Body;Body;Body	S_Shelf	chr20	3780651	0.245341	0.901346	0.656005
cg12558059	LZTS2	TSS1500	N_Shore	chr10	102756436	0.180948	0.836515	0.655567
cg26553763	DNMT3B;DNMT3B;DNMT3B	5'UTR;5'UTR;5'UTR	S_Shore	chr20	31352874	0.207448	0.86251	0.655062
cg18859174			S_Shore	chr2	118982679	0.0766385	0.731384	0.654746
cg10781513			N_Shore	chr3	193921641	0.235599	0.890205	0.654606
cg04994761	PAX9	Body	N_Shore	chr14	37135435	0.0448944	0.699402	0.654507
cg03526964	SIPA1L3	5'UTR	OpenSea	chr19	38420431	0.0933923	0.747492	0.654099
cg07841173	GATA2	5'UTR	Island	chr3	128210150	0.0637309	0.717713	0.653982
cg13950381	LOC100507175	TSS200	OpenSea	chr12	67913728	0.113514	0.767449	0.653935
cg14672084	PCDHGA4;PCDHGA12;PCDHGA11;PCDHGA11;PCDHGA9;PCDHGA1;PCDHGB1;PCDHGB6;PCDHGC3;PCDHGB3;PCDHGB7;PCDHGA6;PCDHGA8;PCDHGA10;PCDHGA5;PCDHGB4;PCDHGA3;PCDHGA2;PCDHGA7;PCDHGB2;PCDHGB5;PCDHGC3;PCDHGC3	Body;Body;Body;Body;Body;Body;Body;Body;1stExon;Body;Body;Body;Body;Body;Body;Body;Body;Body;Body;Body;Body;1stExon;Body	Island	chr5	140857941	0.284122	0.937823	0.653701
cg00740914			N_Shore	chr2	66652111	0.162818	0.816401	0.653583
cg15860388			OpenSea	chr11	66769914	0.213465	0.866973	0.653508
cg04101755			S_Shelf	chr16	3057959	0.0307523	0.684052	0.6533
cg10186131			Island	chr15	96887560	0.030686	0.683975	0.653289
cg02029703	CCDC167	Body	OpenSea	chr6	37460516	0.149857	0.802989	0.653132
cg14875662			OpenSea	chr1	17797208	0.198663	0.851545	0.652882
cg10876429	SLC39A14;SLC39A14;SLC39A14;SLC39A14	TSS1500;TSS1500;TSS1500;TSS1500	N_Shore	chr8	22224039	0.0678173	0.72036	0.652542
cg15542016	LRRN2;LRRN2	5'UTR;5'UTR	OpenSea	chr1	204621252	0.193471	0.845767	0.652296
cg04494562	PCCA;PCCA	Body;Body	OpenSea	chr13	101173774	0.192405	0.844553	0.652147
cg14646641	LHPP;LHPP	Body;Body	OpenSea	chr10	126158871	0.167307	0.819414	0.652106
cg25432154	CDKN2A-AS1	TSS200	N_Shore	chr9	21967054	0.168198	0.82001	0.651812
cg21610090	CDKL4	Body	OpenSea	chr2	39455859	0.0937685	0.745523	0.651755
cg23009818	DNMT3A;DNMT3A	Body;Body	Island	chr2	25499764	0.208759	0.86028	0.651521
cg25946205	ZSWIM4	Body	OpenSea	chr19	13929080	0.0517109	0.702908	0.651197
cg04589062	CDK14	3'UTR	OpenSea	chr7	90799247	0.18324	0.834377	0.651137
cg22562591	PAG1	5'UTR	OpenSea	chr8	82002977	0.210155	0.861251	0.651096
cg07589077			N_Shore	chr3	170072950	0.237606	0.888139	0.650533
cg00881812	JAKMIP2-AS1	Body	OpenSea	chr5	146947921	0.054677	0.705028	0.650351
cg05158146			OpenSea	chr5	128734215	0.110608	0.760931	0.650324
cg04835811			S_Shore	chr4	174431922	0.0807185	0.730903	0.650184
cg20432960	TFAP2B	Body	OpenSea	chr6	50804174	0.0995317	0.749698	0.650166
cg16329589			N_Shore	chr4	174430141	0.0839655	0.734033	0.650067
cg01364769	COMMD3	Body	S_Shore	chr10	22607608	0.152337	0.802389	0.650051
cg26986064	RTKN	TSS1500	S_Shore	chr2	74669557	0.106439	0.756349	0.64991
cg10592649	TDGF1	TSS200	N_Shelf	chr3	46615912	0.0343396	0.684003	0.649663
cg25011396	UBR5;UBR5	Body;Body	OpenSea	chr8	103395444	0.146223	0.795614	0.64939
cg09001573	HHEX	Body	S_Shore	chr10	94450826	0.0604712	0.709668	0.649197
cg07110488	SMAD3;SMAD3;SMAD3;SMAD3	Body;Body;TSS1500;Body	OpenSea	chr15	67458079	0.132498	0.781514	0.649016
cg19992761			S_Shore	chr17	71309787	0.258863	0.907857	0.648994
cg00090068			OpenSea	chr4	160304502	0.0532077	0.702052	0.648844
cg21562812	CTSC	Body	OpenSea	chr11	88041491	0.177905	0.826689	0.648785
cg12478578	KIAA1522	Body	OpenSea	chr1	33231306	0.0389275	0.687701	0.648774
cg11930926			N_Shore	chr4	174429326	0.0651762	0.713911	0.648735
cg08602218			OpenSea	chr10	23707382	0.188202	0.836856	0.648654
cg27201837	C19orf68	Body	N_Shelf	chr19	48693967	0.231504	0.879792	0.648288
cg15686474			OpenSea	chr8	29732547	0.208348	0.856456	0.648107
cg21827277	LOC100507175	TSS200	OpenSea	chr12	67913815	0.14755	0.795478	0.647928
cg05977072			OpenSea	chr8	29732519	0.100702	0.748253	0.647551
cg12319534			S_Shore	chr4	54959841	0.0677537	0.714984	0.64723
cg08840441	GMIP	Body	Island	chr19	19748461	0.0324276	0.679304	0.646876
cg11007962	AGAP1;AGAP1	Body;Body	OpenSea	chr2	236923454	0.142714	0.789114	0.646401
cg02304226			OpenSea	chr16	50699197	0.0721892	0.718569	0.64638
cg03427577			OpenSea	chr2	61809639	0.136134	0.782506	0.646372
cg18163955	CNTNAP1;CCR10	TSS1500;1stExon	N_Shore	chr17	40833833	0.104043	0.750077	0.646034
cg25367075	FAN1;FAN1	ExonBnd;Body	OpenSea	chr15	31214443	0.213689	0.859656	0.645967
cg00687444			OpenSea	chr16	30689627	0.0750091	0.720534	0.645525
cg17665652	ANK2;ANK2;ANK2	Body;Body;Body	OpenSea	chr4	114214093	0.0804428	0.725954	0.645511
cg06647600			N_Shore	chr1	221051188	0.037369	0.682842	0.645473
cg02649698			S_Shore	chr10	43818854	0.233104	0.878532	0.645429
cg03899772	ZNF385B;ZNF385B;ZNF385B;ZNF385B;ZNF385B	5'UTR;5'UTR;Body;Body;Body	OpenSea	chr2	180415141	0.101124	0.746426	0.645302
cg25490800	THOC7	Body	N_Shore	chr3	63847223	0.246075	0.891367	0.645292
cg27391838	IMMP2L	Body	OpenSea	chr7	110484554	0.233792	0.87894	0.645148
cg13691108	PPP1R16B	TSS1500	N_Shore	chr20	37433247	0.27607	0.92116	0.64509
cg10814803	LOC100132215	Body	N_Shore	chr2	63273940	0.182544	0.82747	0.644926
cg24804106	PSD3	TSS1500	S_Shore	chr8	18872143	0.112381	0.757248	0.644866
cg10238972	TFAP2A;TFAP2A;TFAP2A	Body;Body;Body	Island	chr6	10398754	0.117048	0.761836	0.644788
cg24587280			OpenSea	chr17	7036320	0.0427543	0.687262	0.644508
cg24192660	ANO8	Body	Island	chr19	17439877	0.0266837	0.671155	0.644471
cg00424169	C13orf26;C13orf26	1stExon;5'UTR	OpenSea	chr13	31506837	0.0547876	0.699025	0.644238
cg23264821			S_Shore	chr9	107731578	0.113629	0.757801	0.644172
cg14908994			N_Shelf	chr19	41695752	0.110347	0.754488	0.644141
cg25581517	ARID5A	Body	N_Shelf	chr2	97213024	0.280092	0.924198	0.644106
cg06069310	ACAA1;ACAA1;ACAA1;MYD88	TSS1500;TSS1500;TSS1500;TSS200	Island	chr3	38179874	0.146578	0.790653	0.644075
cg19880823	SMAD3;SMAD3;SMAD3;SMAD3	TSS200;Body;Body;Body	OpenSea	chr15	67458403	0.178928	0.822916	0.643988
cg05146223			OpenSea	chr5	27084372	0.153875	0.797098	0.643224
cg27036462			OpenSea	chr11	45539734	0.166353	0.809034	0.642681
cg18811564			OpenSea	chr8	101972947	0.117591	0.760021	0.64243
cg20933297			Island	chr11	128694388	0.132583	0.77493	0.642347
cg11644585	NTN1	Body	OpenSea	chr17	8958019	0.154741	0.797006	0.642265
cg24495528	RBM20	TSS1500	N_Shore	chr10	112402748	0.184756	0.826952	0.642196
cg25142010	EBF1	Body	OpenSea	chr5	158150180	0.0928706	0.735049	0.642178
cg13487054	KCNS3;KCNS3	5'UTR;5'UTR	S_Shore	chr2	18061326	0.228806	0.870729	0.641923
cg17965712			S_Shore	chr5	2757802	0.157838	0.799721	0.641883
cg20296473			OpenSea	chr14	36738491	0.204031	0.845822	0.641791
cg21901395			N_Shore	chr17	46604235	0.0874675	0.729063	0.641596
cg08452456	TBKBP1	Body	Island	chr17	45786439	0.0212967	0.662872	0.641575
cg25722178	LARP7;LARP7	Body;Body	OpenSea	chr4	113571675	0.111215	0.752739	0.641524
cg16904330	ADPRH	5'UTR	S_Shore	chr3	119299162	0.220212	0.861441	0.64123
cg05679108	FOXF2	Body	S_Shore	chr6	1395061	0.0922046	0.733399	0.641194
cg04096758	SLC22A23;SLC22A23	Body;5'UTR	OpenSea	chr6	3424087	0.0850545	0.726231	0.641176
cg23108580	KIF21A	Body	OpenSea	chr12	39787968	0.0477256	0.688804	0.641078
cg13277027	MYO9B;MYO9B	Body;Body	OpenSea	chr19	17225340	0.278386	0.919433	0.641047
cg12165656			N_Shelf	chr22	35773941	0.299608	0.940588	0.64098
cg10884411			OpenSea	chr14	96167652	0.130604	0.771357	0.640753
cg12558028	TNIK;TNIK;TNIK;TNIK;TNIK;TNIK;TNIK;TNIK;TNIK	Body;Body;Body;Body;Body;Body;Body;Body;Body	OpenSea	chr3	171147602	0.129215	0.769624	0.640409
cg23946671	FOXO3;FOXO3	3'UTR;3'UTR	S_Shelf	chr6	108988254	0.264872	0.905184	0.640312
cg03947051	MSX2	TSS1500	N_Shore	chr5	174150320	0.0998928	0.740177	0.640284
cg09840667	MTL5;MTL5	Body;Body	Island	chr11	68517784	0.0178736	0.657693	0.639819
cg26119488	LOC100507194;LOC100507194	Body;Body	OpenSea	chr6	3195503	0.0791948	0.718914	0.63972
cg02664787	OPCML	Body	S_Shore	chr11	132814660	0.0992292	0.738668	0.639439
cg13656878	PAPPA	Body	OpenSea	chr9	119048807	0.0339543	0.673371	0.639417
cg22840361			Island	chr15	96887919	0.0322398	0.671624	0.639384
cg17218026	ADAR;ADAR;ADAR;ADAR	5'UTR;TSS1500;TSS1500;TSS1500	S_Shore	chr1	154582156	0.0488718	0.688137	0.639265
cg15265222			N_Shore	chr13	22242867	0.145801	0.784977	0.639176
cg02045894	STAU2;STAU2;STAU2;STAU2	Body;Body;Body;Body	Island	chr8	74361398	0.290377	0.929225	0.638848
cg11894474			S_Shore	chr6	41411455	0.201937	0.840623	0.638686
cg10307602	ZDHHC14;ZDHHC14	Body;Body	OpenSea	chr6	157973812	0.0797365	0.718154	0.638417
cg07455790			Island	chr6	31650735	0.0713728	0.709706	0.638333
cg20594982	AGRN	Body	Island	chr1	976707	0.211677	0.849946	0.638268
cg04357584	SFRP2	TSS1500	N_Shore	chr4	154711641	0.0356837	0.673781	0.638098
cg15161667	LRP4	TSS1500	S_Shore	chr11	46940613	0.11581	0.753712	0.637902
cg24358395			OpenSea	chr4	139580260	0.0691498	0.707001	0.637851
cg01078446	TBX3;TBX3	Body;Body	S_Shore	chr12	115113212	0.0681524	0.705847	0.637695
cg04196143			Island	chr2	162096032	0.0252177	0.662567	0.63735
cg05299857	ARID5A	Body	N_Shelf	chr2	97213562	0.303397	0.940469	0.637072
cg27230140	EGFL8	Body	Island	chr6	32134748	0.254411	0.891246	0.636835
cg16488580			OpenSea	chr5	173097570	0.120082	0.756692	0.636609
cg11837076	NADK;NADK	TSS1500;TSS200	S_Shore	chr1	1711588	0.0671821	0.703433	0.636251
cg00730441	TBX2	Body	N_Shore	chr17	59483863	0.3015	0.937725	0.636225
cg10974064	MIR3134;SUSD1;SUSD1;SUSD1	Body;Body;Body;Body	OpenSea	chr9	114860820	0.102669	0.738872	0.636203
cg25116789			OpenSea	chr8	29732579	0.165334	0.801297	0.635963
cg04555966	GCK;GCK;GCK	Body;Body;Body	Island	chr7	44185986	0.103499	0.739385	0.635885
cg25491704	HLA-DPB1	Body	S_Shore	chr6	33048879	0.19772	0.833372	0.635652
cg24102931	SCNN1A;SCNN1A;SCNN1A;LTBR	TSS1500;TSS1500;Body;Body	OpenSea	chr12	6485373	0.0381855	0.673453	0.635268
cg01405445	HSPB6	3'UTR	Island	chr19	36246406	0.0461632	0.681393	0.63523
cg21814870	LPHN3	Body	Island	chr4	62383240	0.110313	0.745231	0.634918
cg10559803	RALGPS2	TSS1500	N_Shore	chr1	178693897	0.0657099	0.700438	0.634728
cg17199010	TNRC18	Body	N_Shore	chr7	5390781	0.257702	0.892247	0.634545
cg22050426	ELMO3	Body	Island	chr16	67233748	0.0474138	0.681827	0.634413
cg04833853			S_Shore	chr11	43604549	0.0555236	0.689716	0.634193
cg09645993			OpenSea	chr5	77289836	0.196746	0.830594	0.633848
cg12219325	FAM110B	5'UTR	Island	chr8	59058585	0.241983	0.875807	0.633824
cg03253556	TRIM54;TRIM54	TSS1500;TSS1500	OpenSea	chr2	27505196	0.17245	0.806172	0.633722
cg21356919			N_Shore	chr11	64017091	0.223253	0.856929	0.633675
cg11869007	FIGNL2	1stExon	Island	chr12	52215216	0.0631922	0.696668	0.633476
cg16282892			Island	chr3	193987757	0.224917	0.858381	0.633464
cg18130688			OpenSea	chr3	28119270	0.149477	0.782936	0.633459
cg20250426	DLX5	TSS1500	S_Shore	chr7	96655105	0.118874	0.75198	0.633106
cg16551732	PALLD;PALLD;PALLD;PALLD	Body;Body;Body;Body	Island	chr4	169799087	0.0433414	0.676438	0.633097
cg00225830	SHISA9	Body	OpenSea	chr16	13214589	0.260928	0.893918	0.63299
cg01863969	ADGRL3	Body	OpenSea	chr4	62776815	0.111377	0.744203	0.632826
cg18990560	TNS3	TSS1500	S_Shore	chr7	47622177	0.0586846	0.691351	0.632666
cg12835736	FOXF2	3'UTR	S_Shore	chr6	1395164	0.0508188	0.683174	0.632356
cg06359703			Island	chr1	41847297	0.126343	0.758565	0.632222
cg11121987	OPCML	Body	OpenSea	chr11	132940088	0.130464	0.762661	0.632197
cg03163783	SATB2	TSS1500	Island	chr2	200326591	0.0760662	0.708248	0.632182
cg17170590	NR2F1;MIR548AO	Body;Body	Island	chr5	92929341	0.0394208	0.671601	0.63218
cg20128773	AGAP1;AGAP1	Body;Body	OpenSea	chr2	236923534	0.282747	0.914684	0.631937
cg00305774	TMEM88B	TSS1500	N_Shore	chr1	1361077	0.327	0.958674	0.631674
cg23091159			Island	chr4	174422043	0.197307	0.828908	0.631602
cg17886399			Island	chr3	62362660	0.140554	0.772008	0.631453
cg09031041	POU5F1;POU5F1;POU5F1;POU5F1;POU5F1	Body;TSS1500;TSS1500;TSS1500;TSS1500	OpenSea	chr6	31136314	0.211809	0.843093	0.631284
cg26709118			OpenSea	chr18	22563727	0.175625	0.806871	0.631246
cg07302677	KCP;KCP	TSS200;TSS200	Island	chr7	128550862	0.0949282	0.726173	0.631245
cg13331691	SMAD3;SMAD3;SMAD3;SMAD3	Body;Body;Body;TSS200	OpenSea	chr15	67458370	0.0908218	0.72161	0.630789
cg13811133	DNMT3A;DNMT3A;DNMT3A	5'UTR;5'UTR;5'UTR	OpenSea	chr2	25556670	0.232809	0.863572	0.630763
cg08326300			OpenSea	chr10	80319770	0.240653	0.87139	0.630737
cg26952497	ELMO3	Body	S_Shore	chr16	67234167	0.116385	0.746941	0.630557
cg00805506	TMEM220;TMEM220-AS1;TMEM220-AS1;TMEM220-AS1;TMEM220-AS1	TSS1500;Body;Body;Body;Body	S_Shore	chr17	10634532	0.0921677	0.722648	0.63048
cg13828893	KIF26B	Body	OpenSea	chr1	245398086	0.255309	0.885683	0.630374
cg21567548	ELMO3	Body	Island	chr16	67233786	0.0920751	0.722321	0.630246
cg15329406			N_Shore	chr12	115173006	0.209262	0.839476	0.630214
cg02402843	SOX5	5'UTR	OpenSea	chr12	24168193	0.290703	0.920897	0.630194
cg03270204	DDR1;DDR1	TSS1500;TSS1500	N_Shore	chr6	30851638	0.0503798	0.680141	0.629761
cg10531986	FNBP1	3'UTR	Island	chr9	132652466	0.310941	0.940616	0.629675
cg09342325	GMPPA;GMPPA	3'UTR;3'UTR	OpenSea	chr2	220371699	0.179208	0.808652	0.629444
cg03510605			N_Shore	chr12	115104734	0.120869	0.75027	0.629401
cg09719149			OpenSea	chr6	30815744	0.139504	0.768743	0.629239
cg14035969			N_Shore	chr1	221068423	0.132279	0.760872	0.628593
cg14748856			OpenSea	chr5	166139987	0.23671	0.86496	0.62825
cg16586061	GJD3	TSS200	S_Shore	chr17	38521049	0.148707	0.776243	0.627536
cg07168142	HSPB9;KAT2A	TSS200;TSS1500	Island	chr17	40274740	0.0201559	0.647189	0.627033
cg13713350	GPC6	Body	OpenSea	chr13	94796565	0.200472	0.827499	0.627027
cg19797208	PITRM1;PITRM1;PITRM1	TSS1500;TSS1500;TSS1500	S_Shore	chr10	3215822	0.134798	0.76171	0.626912
cg02389040			Island	chr6	31650786	0.0606893	0.687521	0.626832
cg17213699	LAG3	TSS200	N_Shore	chr12	6881624	0.348971	0.975441	0.626471
cg15075726			OpenSea	chr7	12463789	0.0737949	0.700125	0.62633
cg08641951	ADAMTS16	Body	OpenSea	chr5	5180095	0.0974773	0.723605	0.626127
cg10133725	SLC22A20	TSS1500	OpenSea	chr11	64981081	0.113946	0.739869	0.625923
cg14575854	GRB7;GRB7	5'UTR;5'UTR	OpenSea	chr17	37896175	0.0835385	0.709115	0.625576
cg10021238	MIR367;LARP7;LARP7	TSS200;Body;Body	OpenSea	chr4	113569128	0.126132	0.751672	0.62554
cg07759162			OpenSea	chr15	75488313	0.263311	0.888213	0.624902
cg04686460	LINC00371;LINC00371	Body;Body	OpenSea	chr13	51722520	0.15514	0.779529	0.624389
cg07712892			OpenSea	chr2	65786057	0.125481	0.749794	0.624313
cg17125098	AKAP2;AKAP2;PALM2-AKAP2;PALM2-AKAP2	TSS1500;TSS1500;Body;Body	N_Shore	chr9	112809995	0.0688619	0.692844	0.623982
cg04037970			N_Shore	chr7	54955965	0.261766	0.885644	0.623877
cg11963912	GPRC5C;GPRC5C	Body;Body	N_Shelf	chr17	72439044	0.254901	0.878699	0.623798
cg02084214			N_Shore	chr6	15243923	0.138774	0.762283	0.623509
cg20535312	RABGAP1L;RABGAP1L;RABGAP1L;RABGAP1L;RABGAP1L	TSS1500;1stExon;5'UTR;Body;Body	OpenSea	chr1	174843523	0.0388822	0.662315	0.623433
cg25425390	PPHLN1;PPHLN1;PPHLN1;PPHLN1;PPHLN1;PPHLN1;PPHLN1;PPHLN1	Body;Body;Body;Body;Body;Body;Body;Body	OpenSea	chr12	42763958	0.208266	0.831666	0.6234
cg04193909	TNRC18	Body	N_Shore	chr7	5390564	0.298812	0.922167	0.623355
cg15390816	NCOR2;NCOR2	Body;Body	OpenSea	chr12	124919231	0.267249	0.890602	0.623353
cg20102877	KRTCAP3;KRTCAP3	Body;Body	Island	chr2	27665638	0.193787	0.816228	0.622441
cg25499397	GPR62	1stExon	Island	chr3	51990575	0.078912	0.70127	0.622358
cg15826519	CAPZB	Body	N_Shelf	chr1	19808575	0.18165	0.803969	0.622319
cg01698632	C11orf95	3'UTR	N_Shore	chr11	63529011	0.125251	0.747565	0.622314
cg23253752	ELL3	Body	N_Shore	chr15	44068246	0.177284	0.799523	0.622239
cg02695343	LAG3	TSS200	N_Shore	chr12	6881595	0.304405	0.926642	0.622236
cg09573795	MSX1	Body	N_Shore	chr4	4863874	0.230586	0.85245	0.621864
cg15282417	FAM125B	Body	Island	chr9	129245246	0.270551	0.892394	0.621843
cg18560366	DPPA4	TSS1500	OpenSea	chr3	109057564	0.235678	0.857155	0.621476
cg26274166	NOSIP	Body	Island	chr19	50060174	0.269404	0.890752	0.621348
cg15509024			N_Shore	chr11	128693961	0.180021	0.800998	0.620978
cg21361322	SELM	3'UTR	Island	chr22	31500896	0.258612	0.879544	0.620932
cg14974199	PBX3;PBX3;PBX3;PBX3	Body;Body;Body;Body	OpenSea	chr9	128713607	0.172642	0.793356	0.620715
cg07721756	HUS1;HUS1	TSS200;TSS200	S_Shore	chr7	48019419	0.184297	0.804988	0.620691
cg21320768	PHF11;PHF11	Body;5'UTR	S_Shore	chr13	50070766	0.209652	0.830237	0.620585
cg09009070	AUTS2;AUTS2	Body;Body	OpenSea	chr7	70165515	0.0339555	0.654501	0.620545
cg19262476	KIAA1522	Body	N_Shelf	chr1	33232579	0.150819	0.771349	0.62053
cg15219491			S_Shore	chr5	77255708	0.189126	0.809502	0.620375
cg02304751			S_Shelf	chr4	99583945	0.162948	0.783057	0.620109
cg02327530	C7orf51	3'UTR	S_Shore	chr7	100091786	0.129622	0.74969	0.620069
cg08079806	EFEMP2	Body	OpenSea	chr11	65635512	0.0700449	0.689651	0.619606
cg04657183			OpenSea	chr2	175636905	0.19621	0.815795	0.619585
cg09678937	CASP9;CASP9;CASP9;CASP9;CASP9	Body;Body;Body;Body;Body	OpenSea	chr1	15835777	0.261908	0.881455	0.619546
cg25500196			Island	chr17	40464780	0.27558	0.895033	0.619453
cg05241277	SFRP2	TSS1500	N_Shore	chr4	154711519	0.020712	0.640139	0.619427
cg13953753	VAX1;VAX1	Body;Body	Island	chr10	118896012	0.0459768	0.665334	0.619357
cg09109614	HMG20B	Body	Island	chr19	3578055	0.20351	0.822803	0.619293
cg05056638			S_Shore	chr8	24800824	0.0273924	0.646596	0.619203
cg10248878	GSX2	TSS1500	N_Shore	chr4	54965109	0.14043	0.759604	0.619174
cg14992777	MTA3;MTA3;MTA3	Body;Body;Body	OpenSea	chr2	42879527	0.138584	0.757671	0.619087
cg22578425			OpenSea	chr7	115456904	0.0828	0.701751	0.61895
cg10143543	RCHY1;RCHY1;RCHY1	Body;Body;Body	N_Shelf	chr4	76437005	0.226669	0.845499	0.61883
cg01316476			S_Shore	chr7	25899194	0.219889	0.838719	0.61883
cg19094530			N_Shore	chr10	79470169	0.208705	0.8274	0.618696
cg09000138	PDZD8	Body	OpenSea	chr10	119106703	0.150729	0.769093	0.618364
cg15708219			N_Shore	chr10	22621481	0.154352	0.772628	0.618276
cg03595881	EBF2	Body	N_Shelf	chr8	25895105	0.0780654	0.696323	0.618257
cg00288763	RNF175	Body	N_Shore	chr4	154679462	0.129554	0.747594	0.618041
cg27651238			Island	chr12	52644264	0.182233	0.80008	0.617848
cg26221801	C20orf195	TSS1500	N_Shore	chr20	62183966	0.06971	0.687268	0.617558
cg10558129	HOXB1	TSS1500	S_Shore	chr17	46608538	0.082102	0.699621	0.61752
cg07177379	ATP1A2	TSS200	OpenSea	chr1	160085496	0.16279	0.779926	0.617136
cg08777589	FAM65B;FAM65B	Body;Body	OpenSea	chr6	24934231	0.105857	0.722882	0.617025
cg10313947	VSIG2	TSS1500	OpenSea	chr11	124622815	0.0635853	0.680567	0.616982
cg17036928			N_Shore	chr17	74131650	0.0793701	0.695962	0.616592
cg17355385	LIME1;LIME1;LIME1	5'UTR;5'UTR;5'UTR	N_Shore	chr20	62368837	0.309801	0.926365	0.616565
cg00434461	FLJ42709;FLJ42709;FLJ42709	Body;Body;Body	N_Shore	chr5	92905860	0.186442	0.802913	0.616471
cg06347044	TNPO2	TSS1500	S_Shore	chr19	12835206	0.21209	0.828208	0.616118
cg22780475	CBLC;CBLC	1stExon;1stExon	S_Shore	chr19	45281526	0.20319	0.818883	0.615693
cg00039048	NRIP1	5'UTR	OpenSea	chr21	16423363	0.266824	0.882259	0.615435
cg19194482	HHIP	Body	S_Shore	chr4	145569226	0.0860364	0.701327	0.615291
cg11218575	SH3BP5;SH3BP5	TSS1500;5'UTR	S_Shore	chr3	15374379	0.0666299	0.681524	0.614894
cg17298275	ABR;ABR;ABR	Body;Body;Body	Island	chr17	934652	0.0726415	0.687327	0.614686
cg07135405	UCKL1;MIR1914	Body;TSS200	S_Shore	chr20	62573077	0.204774	0.819291	0.614517
cg03108070	B3GALT4	1stExon	Island	chr6	33245490	0.0147294	0.629243	0.614513
cg15452366	CECR1;CECR1;CECR1;CECR1;CECR1;CECR1	Body;Body;Body;Body;Body;Body	OpenSea	chr22	17679849	0.0489443	0.6634	0.614456
cg10725912	RYR3	Body	OpenSea	chr15	34127219	0.163093	0.777451	0.614357
cg24744430	RAB32	TSS1500	N_Shore	chr6	146864390	0.135687	0.749759	0.614072
cg17077180			Island	chr1	38461687	0.0207	0.634689	0.613989
cg19477978	MPRIP;MPRIP	Body;Body	OpenSea	chr17	16998439	0.21876	0.832685	0.613925
cg27057650	IGDCC4	Body	N_Shore	chr15	65689058	0.103366	0.716523	0.613157
cg10454011	SPTLC1;SPTLC1	Body;Body	OpenSea	chr9	94817992	0.240633	0.853786	0.613153
cg03579757	NYAP1	3'UTR	S_Shore	chr7	100091793	0.15331	0.766306	0.612996
cg21651000	NCOA2	5'UTR	OpenSea	chr8	71129472	0.115933	0.728757	0.612824
cg26656375			OpenSea	chr20	30168680	0.248894	0.861674	0.612779
cg18966495			OpenSea	chr6	22222737	0.0847481	0.697511	0.612763
cg07197585	EPHX4	TSS1500	N_Shore	chr1	92494997	0.354483	0.967015	0.612532
cg04184297	SLC16A3;SLC16A3	TSS200;TSS1500	Island	chr17	80186266	0.177621	0.790109	0.612489
cg00356131			N_Shore	chr5	72593933	0.0601246	0.672505	0.61238
cg26166817			OpenSea	chr4	124468530	0.0244563	0.636556	0.6121
cg25715429	NRP2;NRP2;NRP2;NRP2;NRP2	Body;Body;Body;Body;Body	OpenSea	chr2	206628747	0.0893426	0.701368	0.612026
cg07845298	PAK1;PAK1	5'UTR;5'UTR	N_Shelf	chr11	77181561	0.194562	0.805919	0.611357
cg06023994	CLDN11	Body	Island	chr3	170137871	0.116518	0.727388	0.61087
cg13420845	FAM189B;FAM189B	Body;Body	Island	chr1	155220231	0.287163	0.89782	0.610657
cg03716908			OpenSea	chr5	81149002	0.30595	0.916601	0.610651
cg07657463	NSUN7	Body	S_Shore	chr4	40753247	0.127438	0.737969	0.610531
cg06000330			N_Shore	chr7	19183231	0.0262992	0.636818	0.610519
cg18782210	PAMR1;PAMR1;PAMR1;PAMR1	TSS1500;TSS1500;TSS1500;5'UTR	S_Shore	chr11	35547909	0.152237	0.762638	0.610401
cg22004069			N_Shelf	chr19	5585648	0.146377	0.756758	0.610381
cg09137729	PLAGL1;PLAGL1;PLAGL1;PLAGL1;PLAGL1;PLAGL1;PLAGL1;PLAGL1;PLAGL1;PLAGL1;PLAGL1;PLAGL1;PLAGL1;PLAGL1;PLAGL1;PLAGL1;PLAGL1;PLAGL1;PLAGL1;PLAGL1;PLAGL1;PLAGL1;PLAGL1;PLAGL1;PLAGL1;PLAGL1;PLAGL1;PLAGL1;PLAGL1;PLAGL1;PLAGL1;PLAGL1;PLAGL1;PLAGL1;PLAGL1;PLAGL1;PLAGL1;PLAGL1;PLAGL1;PLAGL1;PLAGL1;PLAGL1	ExonBnd;ExonBnd;ExonBnd;ExonBnd;ExonBnd;ExonBnd;ExonBnd;ExonBnd;ExonBnd;ExonBnd;ExonBnd;ExonBnd;ExonBnd;ExonBnd;ExonBnd;ExonBnd;ExonBnd;ExonBnd;ExonBnd;ExonBnd;ExonBnd;5'UTR;5'UTR;5'UTR;5'UTR;5'UTR;5'UTR;5'UTR;5'UTR;5'UTR;5'UTR;5'UTR;5'UTR;5'UTR;5'UTR;5'UTR;5'UTR;5'UTR;5'UTR;5'UTR;5'UTR;5'UTR	OpenSea	chr6	144290103	0.185557	0.795795	0.610238
cg09962952	SH2D3A	Body	Island	chr19	6753024	0.091601	0.701693	0.610092
cg03447846	ETS1	Body	OpenSea	chr11	128403035	0.0407743	0.650771	0.609997
cg06539924	VWF	Body	Island	chr12	6167147	0.0326254	0.642417	0.609792
cg10597661			OpenSea	chr8	8256332	0.0750842	0.684808	0.609724
cg15143788	FLJ42709;FLJ42709	Body;Body	S_Shore	chr5	92909434	0.0774301	0.687135	0.609705
cg02785332	ROR2	Body	N_Shore	chr9	94647670	0.231035	0.8406	0.609565
cg08547200	PLAGL1;PLAGL1;PLAGL1;PLAGL1;PLAGL1;PLAGL1;PLAGL1;PLAGL1;PLAGL1;PLAGL1;PLAGL1;PLAGL1;PLAGL1;PLAGL1;PLAGL1;PLAGL1;PLAGL1;PLAGL1;PLAGL1;PLAGL1;PLAGL1	5'UTR;5'UTR;5'UTR;5'UTR;5'UTR;5'UTR;5'UTR;5'UTR;5'UTR;5'UTR;5'UTR;5'UTR;5'UTR;5'UTR;5'UTR;5'UTR;5'UTR;5'UTR;5'UTR;5'UTR;5'UTR	OpenSea	chr6	144284774	0.25496	0.864515	0.609555
cg14514912			OpenSea	chr12	14436575	0.0742318	0.683717	0.609486
cg15544721	PPP1R9A;PPP1R9A	TSS1500;TSS1500	N_Shore	chr7	94536691	0.325767	0.935075	0.609309
cg09019584	WNT10B	Body	N_Shore	chr12	49362992	0.322847	0.932144	0.609297
cg13099330	RBP1;RBP1;RBP1	Body;Body;Body	Island	chr3	139257799	0.127523	0.736631	0.609109
cg05089197	NEDD9;NEDD9;NEDD9;NEDD9	Body;Body;Body;Body	OpenSea	chr6	11194815	0.176417	0.785455	0.609038
cg22122098	UBR3	Body	OpenSea	chr2	170934512	0.254785	0.863592	0.608807
cg11079426	CBX8	Body	N_Shore	chr17	77769065	0.108243	0.716857	0.608614
cg27377213	PPP1R16B	TSS1500	N_Shore	chr20	37433803	0.0732508	0.681726	0.608475
cg08314980			N_Shelf	chr6	168609640	0.129662	0.73809	0.608428
cg16099944			OpenSea	chr6	37548909	0.118309	0.726736	0.608427
cg21047429	ZNF628	Body	Island	chr19	55993241	0.274802	0.883011	0.608209
cg14450941			N_Shelf	chr16	3152320	0.0542837	0.662235	0.607951
cg10551409	ZSCAN2;ZSCAN2;ZSCAN2	5'UTR;5'UTR;5'UTR	S_Shelf	chr15	85146936	0.0764188	0.684314	0.607895
cg15370732	MYST2	Body	OpenSea	chr17	47892591	0.185399	0.793288	0.607889
cg03337057	TSKS	Body	Island	chr19	50249776	0.286941	0.894754	0.607813
cg04285182	SLC1A3;SLC1A3;SLC1A3;SLC1A3	Body;Body;Body;Body	OpenSea	chr5	36619134	0.226011	0.833707	0.607696
cg04959480	SFRP2	TSS1500	N_Shore	chr4	154711675	0.032725	0.640322	0.607597
cg11775521	KCNE3	TSS200	Island	chr11	74178795	0.0657273	0.673147	0.60742
cg10825710	WNT5B;WNT5B	TSS200;5'UTR	N_Shore	chr12	1738337	0.103587	0.710861	0.607274
cg22659049	LIMCH1;LIMCH1;LIMCH1;LIMCH1;LIMCH1	Body;Body;Body;Body;Body	S_Shore	chr4	41646672	0.219846	0.827078	0.607232
cg19784903	TBKBP1	Body	Island	chr17	45786737	0.347554	0.954763	0.607209
cg11886358	FLI1	TSS1500	N_Shore	chr11	128561007	0.0823055	0.689491	0.607185
cg15469321			N_Shore	chr1	221049931	0.0723901	0.679526	0.607136
cg06326800	GARNL3;GARNL3;GARNL3	Body;Body;Body	OpenSea	chr9	130116418	0.318879	0.926001	0.607123
cg22708150	LY6G5C	TSS1500	N_Shore	chr6	31649619	0.310589	0.917618	0.607029
cg14189571	ZFP42;ZFP42	1stExon;5'UTR	S_Shore	chr4	188916943	0.0434111	0.650333	0.606922
cg21360079			OpenSea	chr12	107162445	0.22498	0.831871	0.606891
cg16726421	SERAC1;SERAC1	Body;5'UTR	OpenSea	chr6	158582945	0.32171	0.928314	0.606604
cg13079123			OpenSea	chr15	67331913	0.144113	0.750703	0.60659
cg24571846	OLA1;OLA1	Body;Body	OpenSea	chr2	174989190	0.0839942	0.69052	0.606525
cg10334750			OpenSea	chr8	101348456	0.117985	0.724256	0.606271
cg20375415	CPN2	3'UTR	OpenSea	chr3	194061729	0.197587	0.803673	0.606086
cg08326515			S_Shelf	chr4	111564605	0.287	0.892998	0.605998
cg23759823	TBXAS1;TBXAS1;TBXAS1;TBXAS1;TBXAS1;TBXAS1	Body;Body;Body;Body;Body;Body	OpenSea	chr7	139672531	0.23308	0.839022	0.605942
cg05289920			N_Shore	chr15	96886805	0.0836857	0.689237	0.605551
cg16857104	RING1	Body	N_Shore	chr6	33179659	0.327494	0.933017	0.605523
cg19837720	LRRTM3;LOC101928961;CTNNA3;CTNNA3	TSS1500;Body;Body;Body	OpenSea	chr10	68684943	0.154553	0.760067	0.605514
cg06631863	MAD2L2;MAD2L2	TSS1500;5'UTR	S_Shore	chr1	11742435	0.0252718	0.630663	0.605391
cg06813695			OpenSea	chr11	92045318	0.192675	0.79804	0.605365
cg15961455			OpenSea	chr1	23590501	0.144196	0.749533	0.605337
cg12869334	GPR124	Body	Island	chr8	37699360	0.0211985	0.626512	0.605314
cg10203211	ENPP6	Body	Island	chr4	185018682	0.260548	0.865691	0.605143
cg08301309	RALY;RALY	5'UTR;5'UTR	OpenSea	chr20	32598513	0.32478	0.929723	0.604943
cg12988813	JAZF1	Body	OpenSea	chr7	27946471	0.166741	0.771572	0.60483
cg23546873	APBB1;APBB1;APBB1;APBB1;APBB1;APBB1;APBB1;APBB1;APBB1;APBB1	5'UTR;TSS1500;TSS1500;TSS1500;1stExon;TSS200;TSS200;Body;Body;Body	OpenSea	chr11	6426681	0.165692	0.770485	0.604794
cg13718418			N_Shore	chr12	85672285	0.0235563	0.628322	0.604766
cg21231715			S_Shore	chr8	23567941	0.132729	0.73736	0.604631
cg27440894	CXCL5	TSS1500	S_Shore	chr4	74864695	0.252948	0.857491	0.604543
cg16645703	CEP85L;CEP85L;CEP85L	TSS1500;TSS1500;Body	S_Shore	chr6	118973728	0.191836	0.796371	0.604535
cg12405139	GATA3;GATA3	Body;Body	OpenSea	chr10	8106035	0.206045	0.810491	0.604446
cg08733172			S_Shore	chr4	174431860	0.220931	0.824907	0.603976
cg14146538			OpenSea	chr7	50934294	0.149152	0.752916	0.603764
cg21400549	TMEM206	TSS1500	S_Shore	chr1	212588848	0.318877	0.9226	0.603723
cg09452147	STAM	Body	OpenSea	chr10	17713581	0.178919	0.782593	0.603674
cg24921186	LOC153684	Body	S_Shore	chr5	43045001	0.0575948	0.661251	0.603657
cg05676562	TBX6	Body	N_Shore	chr16	30102457	0.207067	0.810442	0.603374
cg19508985			OpenSea	chr4	69771757	0.0609466	0.664314	0.603368
cg07694247	CDH26	Body	OpenSea	chr20	58569157	0.102675	0.70586	0.603185
cg19273101			OpenSea	chr2	191734576	0.196815	0.799945	0.60313
cg07704235			N_Shore	chr18	46501202	0.294682	0.897695	0.603012
cg05946693	SYNE4;SYNE4	TSS200;TSS200	N_Shore	chr19	36499747	0.0437967	0.64674	0.602944
cg12267069			S_Shore	chr1	156407809	0.0880647	0.690795	0.60273
cg11959697			S_Shore	chr1	38942644	0.105261	0.70799	0.602729
cg18143792			S_Shore	chr1	26250290	0.17115	0.773745	0.602595
cg06269419	CBX4	3'UTR	Island	chr17	77807201	0.257787	0.860246	0.602458
cg20330224	UXS1;UXS1;UXS1	Body;Body;Body	OpenSea	chr2	106781824	0.312784	0.915228	0.602444
cg08359336	SH3BP5;SH3BP5	TSS1500;5'UTR	S_Shore	chr3	15374586	0.248566	0.850893	0.602327
cg08425278	CDC25B;CDC25B;CDC25B;CDC25B;CDC25B;CDC25B;CDC25B;CDC25B;CDC25B;CDC25B	TSS200;Body;Body;Body;Body;Body;Body;Body;Body;Body	S_Shelf	chr20	3780631	0.193552	0.79565	0.602098
cg00641679			OpenSea	chr8	94230311	0.0798971	0.681984	0.602087
cg24720008			N_Shore	chr10	44788044	0.305778	0.907726	0.601948
cg17375724	NEDD4L;NEDD4L;NEDD4L;NEDD4L;NEDD4L;NEDD4L;NEDD4L;NEDD4L;NEDD4L	TSS200;Body;Body;Body;5'UTR;5'UTR;5'UTR;Body;Body	N_Shore	chr18	55862468	0.304075	0.905827	0.601752
cg18723295	TNS3	TSS1500	S_Shore	chr7	47622182	0.0899429	0.691597	0.601655
cg03720762	RAI1	5'UTR	S_Shore	chr17	17604184	0.169505	0.77111	0.601605
cg20509869			N_Shelf	chr2	220375605	0.333006	0.934589	0.601584
cg00661673	PALLD;PALLD;PALLD;PALLD	5'UTR;Body;Body;Body	OpenSea	chr4	169762291	0.289307	0.890862	0.601555
cg03057535			OpenSea	chr18	46486325	0.044874	0.64636	0.601486
cg20300315			OpenSea	chr2	65051180	0.231455	0.832821	0.601366
cg10619411	LRRK1	Body	S_Shore	chr15	101514474	0.0709218	0.672214	0.601292
cg06322831	LINC00678;BDNF-AS;BDNF-AS;BDNF-AS;BDNF-AS;BDNF-AS	TSS1500;Body;Body;Body;Body;Body	OpenSea	chr11	27656516	0.188296	0.789522	0.601225
cg12451425	HOXB-AS1	Body	N_Shore	chr17	46625911	0.125288	0.72651	0.601222
cg06798772	C10orf11	Body	OpenSea	chr10	77210959	0.186959	0.788115	0.601156
cg06460600	OVOL1;OVOL1-AS1	Body;Body	S_Shore	chr11	65557538	0.179339	0.780347	0.601008
cg05338976	MDFIC;MDFIC;MDFIC	TSS1500;TSS1500;TSS1500	N_Shore	chr7	114561850	0.285175	0.88607	0.600894
cg02753719			OpenSea	chr17	66657633	0.142061	0.742955	0.600894
cg05747535			OpenSea	chr7	11232885	0.10063	0.701523	0.600893
cg07537912	AHCYL2;AHCYL2;AHCYL2;AHCYL2	TSS200;Body;Body;Body	OpenSea	chr7	129015370	0.246756	0.847519	0.600764
cg16770048	CLTCL1;CLTCL1	Body;Body	OpenSea	chr22	19201167	0.192421	0.793156	0.600735
cg04734399			S_Shelf	chr8	145985091	0.222269	0.822723	0.600454
cg02404564	ZNF532	TSS200	N_Shore	chr18	56529907	0.130098	0.730327	0.600229
cg12491643			OpenSea	chr15	63753697	0.205033	0.805172	0.600139
cg24725778			OpenSea	chr1	39482624	0.249548	0.849628	0.60008
cg01369691	FLI1;FLI1;FLI1;FLI1	5'UTR;5'UTR;5'UTR;Body	OpenSea	chr11	128588094	0.327493	0.927418	0.599925
cg24735129			OpenSea	chr11	70957520	0.0359905	0.635773	0.599782
cg10128806	FRAS1;FRAS1	TSS1500;TSS1500	N_Shore	chr4	78977322	0.125935	0.725268	0.599333
cg01550799	MDFIC;MDFIC;MDFIC	TSS1500;TSS1500;TSS1500	N_Shore	chr7	114561804	0.289642	0.88897	0.599328
cg00130808	LOC145845	TSS200	N_Shore	chr15	37178909	0.0776047	0.676688	0.599083
cg01507442	STX18	Body	OpenSea	chr4	4523008	0.305482	0.904542	0.59906
cg14720773	RAI1	5'UTR	N_Shore	chr17	17603531	0.0451427	0.644036	0.598893
cg22958090	KRT7	Body	Island	chr12	52627438	0.0551195	0.653969	0.59885
cg07263393	GATA2;GATA2;GATA2	Body;Body;Body	N_Shore	chr3	128205274	0.114441	0.713217	0.598776
cg09214881			OpenSea	chr11	3210632	0.0928904	0.691595	0.598705
cg20463292			N_Shelf	chr1	161004671	0.242862	0.841557	0.598695
cg12919829	ProSAPiP1	TSS1500	S_Shore	chr20	3149495	0.224838	0.823395	0.598557
cg05384450	CBX4	3'UTR	Island	chr17	77807475	0.193996	0.792343	0.598348
cg04912710			S_Shore	chr8	72460643	0.295836	0.893972	0.598136
cg25896644			Island	chr11	116371487	0.186192	0.784312	0.598119
cg11648594	MMP23A;MMP23B	TSS1500;TSS1500	Island	chr1	1566860	0.242065	0.839831	0.597766
cg24968721	SFRP2	TSS1500	N_Shore	chr4	154711620	0.136614	0.734367	0.597754
cg08940570	LOXL3;DOK1	5'UTR;TSS1500	N_Shore	chr2	74780617	0.0800408	0.677759	0.597718
cg22543104	PPM1H	Body	OpenSea	chr12	63307905	0.195918	0.793623	0.597704
cg05267955	VARS2;VARS2;VARS2;GTF2H4	TSS1500;TSS1500;TSS1500;Body	Island	chr6	30881562	0.108373	0.706074	0.597701
cg05231970			N_Shore	chr10	102494880	0.170741	0.768429	0.597688
cg21142547	PTPRM;PTPRM	Body;Body	OpenSea	chr18	7666387	0.232564	0.829911	0.597348
cg14531665	SPIN1	Body	OpenSea	chr9	91058614	0.344335	0.941388	0.597052
cg25891303			N_Shore	chr17	72426083	0.148389	0.74541	0.597021
cg18110444	DARS	TSS1500	Island	chr2	136743460	0.0628065	0.659771	0.596965
cg05393297			N_Shore	chr12	53359155	0.0920275	0.688837	0.59681
cg13364311	EPHA4	Body	OpenSea	chr2	222333289	0.0939274	0.69053	0.596602
cg05198580			OpenSea	chr2	149571715	0.214134	0.810736	0.596602
cg02894485	SHISA5;SHISA5;SHISA5;SHISA5;SHISA5	Body;Body;Body;Body;Body	OpenSea	chr3	48516426	0.15355	0.749882	0.596332
cg15838394	PLEKHB1;PLEKHB1;PLEKHB1;PLEKHB1;PLEKHB1	TSS1500;5'UTR;5'UTR;Body;Body	OpenSea	chr11	73358930	0.138698	0.735023	0.596325
cg27391679	OPA3;OPA3	Body;Body	Island	chr19	46056907	0.140073	0.736262	0.596188
cg24523456	HLCS	TSS1500	S_Shore	chr21	38363160	0.307038	0.9029	0.595862
cg15403283	SPTB;SPTB	3'UTR;Body	OpenSea	chr14	65233334	0.279094	0.874846	0.595751
cg14100946	CDK6;CDK6	3'UTR;3'UTR	OpenSea	chr7	92237896	0.315866	0.911534	0.595668
cg21377950	CCNY;CCNY	Body;Body	OpenSea	chr10	35781962	0.364911	0.960415	0.595504
cg20980494			OpenSea	chr1	214857122	0.25324	0.848717	0.595478
cg02458062	HOXB3	Body	Island	chr17	46629678	0.0845939	0.680056	0.595462
cg11178337			OpenSea	chr17	43065745	0.222361	0.817692	0.595331
cg14005211	GAD1;GAD1	Body;Body	Island	chr2	171676925	0.0228944	0.618124	0.595229
cg25563198	FKBP5;LOC285847	TSS1500;Body	S_Shore	chr6	35696726	0.291043	0.88625	0.595207
cg26724546	LINC00536	Body	OpenSea	chr8	117140837	0.0912388	0.686326	0.595088
cg05948269			OpenSea	chr5	114885159	0.22362	0.818616	0.594996
cg19987354	SYNE2;SYNE2	5'UTR;5'UTR	OpenSea	chr14	64357795	0.161059	0.755966	0.594908
cg00851852	PRTFDC1;PRTFDC1	TSS1500;TSS1500	S_Shore	chr10	25242304	0.140541	0.735072	0.594531
cg17754510			S_Shore	chr6	10391412	0.0439981	0.638515	0.594517
cg18836319			N_Shore	chr6	27258767	0.0673077	0.661721	0.594413
cg07479253	SLC9A10	Body	S_Shore	chr3	111904892	0.213228	0.807548	0.59432
cg01197478			OpenSea	chr17	63569743	0.232268	0.826475	0.594207
cg03707169	FLI1;FLI1	Body;Body	OpenSea	chr11	128647051	0.146509	0.740669	0.59416
cg27279132	FHOD3;FHOD3;FHOD3	Body;Body;Body	OpenSea	chr18	34028552	0.329301	0.923452	0.594151
cg02292367	ARID1B;ARID1B	Body;Body	OpenSea	chr6	157112830	0.173941	0.768045	0.594105
cg14147998	TFAP2B	3'UTR	N_Shore	chr6	50812597	0.0483648	0.642367	0.594002
cg09680530	FLT1;FLT1;FLT1;FLT1	Body;Body;Body;Body	OpenSea	chr13	29004086	0.0396293	0.63363	0.594
cg15106286	HCG17;HCG18;HCG18;HCG18;HCG18	Body;Body;Body;Body;Body	OpenSea	chr6	30287538	0.258167	0.85205	0.593883
cg17739279	FAM50B	TSS1500	N_Shore	chr6	3849190	0.0698743	0.66373	0.593856
cg25136988	LY6G5C	TSS1500	N_Shore	chr6	31649623	0.364062	0.957512	0.593449
cg02513547			N_Shore	chr4	26029960	0.311107	0.904485	0.593378
cg01542226	PCCA;PCCA;PCCA	Body;Body;Body	OpenSea	chr13	100800904	0.161422	0.754591	0.59317
cg17051523	CECR1;CECR1;CECR1;CECR1;CECR1;CECR1	TSS1500;Body;Body;Body;Body;Body	OpenSea	chr22	17681506	0.230054	0.823054	0.593
cg10832655	C4orf31	5'UTR	N_Shore	chr4	121991576	0.0994792	0.692326	0.592847
cg16397401	PBX1	Body	S_Shelf	chr1	164548199	0.20651	0.799035	0.592525
cg03536494	NFIC;NFIC;NFIC;NFIC;NFIC	3'UTR;3'UTR;3'UTR;3'UTR;3'UTR	N_Shore	chr19	3462921	0.276549	0.868936	0.592388
cg11173941	IRX2;IRX2	Body;Body	Island	chr5	2750203	0.111201	0.703536	0.592335
cg15418593			OpenSea	chr14	97492133	0.085177	0.677512	0.592335
cg17164905	AHDC1	TSS1500	S_Shore	chr1	27931310	0.0646773	0.656877	0.592199
cg24364535	OPCML	Body	OpenSea	chr11	133098499	0.0750789	0.667246	0.592167
cg06832246	C11orf75	5'UTR	OpenSea	chr11	93224210	0.222037	0.814058	0.592021
cg01927921			OpenSea	chr5	3787906	0.284692	0.876652	0.59196
cg02731193	GCLC	Body	N_Shore	chr6	53407186	0.265113	0.85687	0.591757
cg14797613	DSCAML1	Body	OpenSea	chr11	117552089	0.208366	0.799998	0.591632
cg15418246	NDUFS2;ADAMTS4	TSS1500;TSS200	N_Shelf	chr1	161168858	0.23639	0.827988	0.591598
cg19942083			OpenSea	chr12	7070562	0.299704	0.891163	0.591459
cg16787431	HOXB3	Body	N_Shore	chr17	46629350	0.161051	0.752502	0.591452
cg10372920			OpenSea	chr17	5800501	0.113821	0.705249	0.591428
cg10403171	RCCD1;RCCD1	Body;Body	Island	chr15	91500781	0.133221	0.724584	0.591363
cg09982773	KCP;KCP	TSS200;TSS200	Island	chr7	128550860	0.0582411	0.649575	0.591334
cg18225577	TRPM4	Body	Island	chr19	49713901	0.289261	0.880535	0.591275
cg16832868			OpenSea	chr12	40146787	0.220508	0.811781	0.591273
cg12682931	RRAGD	Body	N_Shore	chr6	90119710	0.300783	0.892036	0.591254
cg00239420			N_Shore	chr20	21371672	0.334722	0.925743	0.591022
cg06661812			N_Shore	chr4	105414831	0.0494267	0.640441	0.591014
cg10464076			OpenSea	chr15	65099766	0.062747	0.653482	0.590735
cg19624425			OpenSea	chr14	61721650	0.178133	0.768556	0.590423
cg25498961			S_Shelf	chr1	45771959	0.0954658	0.685642	0.590176
cg05185038	CRIP2	Body	Island	chr14	105945685	0.0525159	0.642378	0.589862
cg13973436	ZDHHC1;TPPP3;TPPP3	Body;TSS1500;TSS1500	Island	chr16	67428898	0.128665	0.718461	0.589796
cg20794351			S_Shelf	chr8	21908746	0.144316	0.733946	0.58963
cg06980341	ARHGEF10L	5'UTR	OpenSea	chr1	17874602	0.314973	0.904297	0.589324
cg13341668	HYAL2;HYAL2	5'UTR;TSS1500	Island	chr3	50359909	0.0256995	0.614731	0.589032
cg06302818			S_Shore	chr13	50708043	0.149032	0.737996	0.588964
cg17545497			OpenSea	chr19	14474069	0.315066	0.903958	0.588892
cg25114611	FKBP5;LOC285847	TSS1500;Body	S_Shore	chr6	35696870	0.272776	0.861555	0.588779
cg02218324	RSPH6A;RSPH6A	1stExon;5'UTR	N_Shore	chr19	46318439	0.136834	0.72549	0.588656
cg00033666			N_Shore	chr15	96887043	0.0372499	0.625857	0.588607
cg26635440			N_Shelf	chr17	79364771	0.263716	0.852273	0.588558
cg18027654			N_Shore	chr1	23894436	0.223425	0.811935	0.588511
cg00966000	INO80C;INO80C;INO80C	Body;Body;5'UTR	OpenSea	chr18	33071953	0.213403	0.801802	0.588399
cg18287768	TNFAIP3	Body	OpenSea	chr6	138200387	0.233293	0.821684	0.588391
cg24148447			OpenSea	chr8	34764927	0.103579	0.691727	0.588148
cg05133691	FANCL;FANCL	Body;Body	OpenSea	chr2	58434481	0.175107	0.762896	0.587789
cg05729480	40057	TSS1500	N_Shore	chr17	75276428	0.205415	0.793144	0.587729
cg26242687			N_Shore	chr6	41471014	0.165234	0.752814	0.58758
cg24105287			S_Shore	chr2	66809985	0.0513512	0.638687	0.587336
cg18500988			S_Shore	chr4	54959708	0.072155	0.659468	0.587313
cg22417309	ELMO3;ELMO3	Body;ExonBnd	Island	chr16	67233653	0.0873906	0.674585	0.587194
cg04578004	HOXB3	5'UTR	OpenSea	chr17	46637400	0.121726	0.708721	0.586995
cg18892485			N_Shore	chr7	129417053	0.044574	0.631078	0.586504
cg14579118	BLVRA	TSS1500	N_Shore	chr7	43797547	0.334891	0.920986	0.586095
cg12319795	RAB31	Body	OpenSea	chr18	9771821	0.119955	0.706048	0.586094
cg12140749	C14orf181	TSS1500	S_Shore	chr14	69264039	0.0608689	0.646915	0.586046
cg20378931			OpenSea	chr4	14622845	0.123905	0.709923	0.586018
cg13052101	MTL5;MTL5	Body;Body	N_Shore	chr11	68517529	0.294591	0.880451	0.58586
cg23015991	PDE3A	Body	OpenSea	chr12	20556313	0.130256	0.716043	0.585786
cg13937905	RARG;RARG	Body;Body	N_Shore	chr12	53612551	0.0216575	0.607416	0.585759
cg27379396	SLC29A1;SLC29A1;SLC29A1;SLC29A1;SLC29A1;SLC29A1	TSS1500;TSS1500;TSS1500;Body;Body;Body	N_Shore	chr6	44190496	0.146341	0.731856	0.585516
cg06567635			S_Shore	chr5	72526726	0.0761759	0.661653	0.585477
cg19484360			S_Shore	chr8	82543618	0.325693	0.911029	0.585337
cg12881854			S_Shelf	chr4	54961668	0.0275151	0.612811	0.585296
cg17928869			S_Shore	chr17	39822542	0.0810191	0.666216	0.585197
cg22941974	CCDC85A	TSS1500	N_Shore	chr2	56410011	0.167639	0.752793	0.585154
cg21380452	TM7SF3	TSS1500	S_Shore	chr12	27167683	0.225334	0.810426	0.585092
cg02283735	PTPRF;PTPRF	Body;Body	OpenSea	chr1	44011587	0.0488134	0.63388	0.585067
cg14415141			OpenSea	chr2	224483193	0.0567291	0.641646	0.584917
cg14646039			OpenSea	chr5	152729842	0.0943462	0.679232	0.584886
cg02535053			N_Shelf	chr9	130004468	0.276466	0.861109	0.584643
cg02584678	NOTCH3	Body	Island	chr19	15310520	0.178577	0.763172	0.584595
cg17465423	ZNF385A;ZNF385A	Body;Body	N_Shore	chr12	54784180	0.0591038	0.643609	0.584505
cg10542922			OpenSea	chr3	24994108	0.152084	0.736166	0.584082
cg16208084	HSPB9;KAT2A	TSS200;TSS1500	Island	chr17	40274703	0.028858	0.6127	0.583842
cg07319217	MRPS27	Body	OpenSea	chr5	71534698	0.279445	0.863068	0.583623
cg00039463	CREBBP;CREBBP	TSS1500;TSS1500	Island	chr16	3931489	0.249225	0.832836	0.583611
cg08424512	IRAK2	Body	OpenSea	chr3	10268074	0.0876396	0.671125	0.583485
cg14075393	ATP8A2	Body	OpenSea	chr13	26485570	0.0618517	0.645183	0.583331
cg02429905	PRRT1;PPT2	TSS1500;TSS1500	N_Shore	chr6	32119944	0.145752	0.728962	0.58321
cg24701772	EPS15;EPS15	TSS1500;Body	OpenSea	chr1	51888961	0.235999	0.819158	0.583159
cg26654770	NINJ2	Body	OpenSea	chr12	740100	0.141508	0.72448	0.582972
cg13191695	PAPPA	Body	OpenSea	chr9	119049178	0.266829	0.849628	0.582799
cg13783437	PPP3CA;PPP3CA;PPP3CA	Body;Body;Body	OpenSea	chr4	101953497	0.0659485	0.648634	0.582685
cg23391473			OpenSea	chr2	12911008	0.255055	0.837715	0.58266
cg24641186	TFAP2B	Body	OpenSea	chr6	50804147	0.11141	0.693903	0.582493
cg06257371			OpenSea	chr4	15200268	0.134512	0.716978	0.582466
cg05857996	EBF4	Body	S_Shore	chr20	2675418	0.0839427	0.666304	0.582362
cg06816518	PLEKHG5;PLEKHG5;PLEKHG5;PLEKHG5;PLEKHG5	Body;Body;Body;Body;Body	Island	chr1	6531152	0.325135	0.907414	0.582279
cg21811204	SHROOM1	Body	Island	chr5	132158625	0.041351	0.623602	0.582251
cg00929860	SPOCK2;SPOCK2	3'UTR;Body	N_Shore	chr10	73846448	0.370191	0.952441	0.582249
cg18838431	KCNE3	TSS1500	Island	chr11	74178800	0.161558	0.743691	0.582134
cg24055029	TNXB	Body	Island	chr6	32055137	0.160803	0.742928	0.582124
cg13359301	ZNF398	5'UTR	N_Shore	chr7	148843026	0.361395	0.943197	0.581802
cg08972756	VAX2	Body	N_Shore	chr2	71133854	0.255441	0.837227	0.581786
cg17718679	KCNE3	TSS200	Island	chr11	74178784	0.0951892	0.676845	0.581656
cg14670510	PKNOX2-AS1;PKNOX2	Body;TSS1500	N_Shore	chr11	125033441	0.0586137	0.640104	0.58149
cg11433866			S_Shore	chr12	115126908	0.23947	0.820958	0.581488
cg09256162	ETV1;ETV1;ETV1;ETV1;ETV1;ETV1;ETV1;ETV1;ETV1;ETV1;ETV1	1stExon;1stExon;1stExon;5'UTR;5'UTR;5'UTR;Body;Body;Body;Body;Body	N_Shelf	chr7	14025878	0.275634	0.857088	0.581454
cg02571636			OpenSea	chr4	188953906	0.0233299	0.604713	0.581383
cg07375978	FIGNL2	1stExon	Island	chr12	52214320	0.132968	0.71408	0.581111
cg13055484	OPCML;OPCML	Body;Body	OpenSea	chr11	132662455	0.188096	0.769155	0.581059
cg13643452	CLEC14A	TSS200	S_Shore	chr14	38725650	0.320733	0.901779	0.581046
cg06984338	HHAT;HHAT;HHAT;HHAT;HHAT;HHAT	Body;Body;Body;Body;Body;Body	OpenSea	chr1	210589619	0.308765	0.889806	0.58104
cg17983632			S_Shore	chr6	1621930	0.17496	0.755867	0.580907
cg24790158	C19orf84;C19orf84	TSS200;TSS200	N_Shelf	chr19	51893935	0.161707	0.742373	0.580666
cg21800177			OpenSea	chr7	21070298	0.0669107	0.647469	0.580558
cg20968200	SSH3	TSS1500	N_Shore	chr11	67070164	0.0609633	0.641515	0.580552
cg09685073	DKFZp686K1684	Body	OpenSea	chr11	31885279	0.103064	0.683593	0.580529
cg00180093			OpenSea	chr10	70011219	0.322127	0.902577	0.58045
cg01013023	GLI3	Body	OpenSea	chr7	42131124	0.182748	0.762796	0.580048
cg16347256	C1orf168;C1orf168	1stExon;5'UTR	OpenSea	chr1	57285160	0.213303	0.793348	0.580045
cg26681628			OpenSea	chr16	54210550	0.293695	0.87364	0.579945
cg19163067	TFAP2E	Body	Island	chr1	36042438	0.202948	0.782823	0.579875
cg23598132	DOCK2	TSS1500	N_Shore	chr5	169064038	0.160682	0.740434	0.579752
cg08200851	FARS2	Body	OpenSea	chr6	5472095	0.141395	0.720969	0.579574
cg05379350	GIT1;GIT1	TSS1500;TSS1500	N_Shore	chr17	27917157	0.210098	0.789522	0.579424
cg19621160	STIM2;STIM2;STIM2	Body;Body;Body	OpenSea	chr4	27004697	0.336524	0.915929	0.579405
cg01284438	CPLX2	5'UTR	OpenSea	chr5	175250977	0.121516	0.700858	0.579342
cg05390968			N_Shore	chr16	86598792	0.170249	0.749585	0.579336
cg05639246			S_Shelf	chr6	10393778	0.151967	0.731179	0.579212
cg25482091			OpenSea	chr2	143478766	0.157538	0.73674	0.579202
cg14428628			Island	chr17	77806922	0.128838	0.707825	0.578987
cg03656099	TBX2	Body	Island	chr17	59481954	0.0173086	0.596151	0.578842
cg02375428	GPC6	TSS1500	N_Shore	chr13	93878235	0.202013	0.780654	0.578641
cg11758995	SLC40A1	TSS1500	S_Shore	chr2	190446738	0.190578	0.769202	0.578624
cg15402095	FLJ42709;FLJ42709	Body;Body	N_Shore	chr5	92914319	0.0899167	0.668448	0.578531
cg25946573	C10orf142	TSS200	N_Shore	chr10	44788120	0.360586	0.939092	0.578506
cg19251757	LINC00554	TSS200	Island	chr13	100650163	0.0441627	0.622631	0.578468
cg02279465			OpenSea	chr3	158679560	0.198905	0.777034	0.578129
cg01413548			OpenSea	chr6	11656844	0.36725	0.945353	0.578103
cg06769759	CTNND2;CTNND2;CTNND2;CTNND2;CTNND2	TSS1500;TSS1500;Body;Body;5'UTR	OpenSea	chr5	11589339	0.272011	0.850012	0.578001
cg05404792	MT1L	TSS1500	N_Shore	chr16	56650847	0.176448	0.754409	0.577961
cg03041109	LEF1;LEF1;LEF1;LEF1	Body;Body;Body;Body	OpenSea	chr4	109057004	0.156677	0.734545	0.577868
cg14055970	ENG;ENG	Body;Body	OpenSea	chr9	130587715	0.0308787	0.608535	0.577656
cg03401618	DNMT3A;DNMT3A	Body;Body	OpenSea	chr2	25482370	0.183923	0.761464	0.577542
cg09277933	MYO9B;MYO9B	Body;Body	N_Shore	chr19	17320534	0.0580999	0.635471	0.577371
cg13999176	ATXN7L1;ATXN7L1	Body;Body	OpenSea	chr7	105478619	0.163527	0.74084	0.577313
cg01673674	GDF6	Body	N_Shelf	chr8	97166036	0.158325	0.73551	0.577185
cg13151517	PLSCR3	Body	N_Shore	chr17	7296456	0.292207	0.869372	0.577165
cg06921399			OpenSea	chr4	24660946	0.284912	0.861846	0.576933
cg24170306			OpenSea	chr10	95033236	0.0677448	0.644482	0.576737
cg05658107	RHOH	TSS200	OpenSea	chr4	40198392	0.271008	0.847443	0.576435
cg16809457	MDN1	Body	OpenSea	chr6	90399677	0.319397	0.895807	0.57641
cg11037027	PLXDC2;PLXDC2	Body;Body	OpenSea	chr10	20504942	0.0419388	0.618219	0.57628
cg16182517			OpenSea	chr7	83906997	0.172782	0.748908	0.576126
cg17148395	IGDCC3	Body	Island	chr15	65654217	0.343755	0.919631	0.575876
cg17120578			S_Shelf	chr8	38329836	0.202501	0.778246	0.575745
cg26314534	KDM6B;TMEM88	3'UTR;TSS1500	Island	chr17	7757210	0.0155069	0.591209	0.575702
cg01981433	TNFAIP3	Body	OpenSea	chr6	138200309	0.304513	0.879981	0.575468
cg00507008			S_Shore	chr12	115131421	0.0879782	0.663253	0.575275
cg14327759			OpenSea	chr4	124468536	0.051819	0.627055	0.575236
cg12556325	C7orf29;LRRC61;LRRC61	TSS1500;5'UTR;5'UTR	OpenSea	chr7	150026731	0.339831	0.914925	0.575093
cg02647998	TIMP4;SYN2;SYN2	TSS1500;Body;Body	S_Shore	chr3	12201096	0.339066	0.914006	0.57494
cg05330472	PC;PC;PC	Body;Body;Body	OpenSea	chr11	66636291	0.302239	0.877003	0.574764
cg21418854	C1orf113;C1orf113	TSS1500;TSS1500	N_Shore	chr1	36771781	0.172961	0.747668	0.574707
cg19872463	LAG3	TSS200	N_Shore	chr12	6881629	0.388075	0.96255	0.574475
cg05001330	MAML3	Body	OpenSea	chr4	140796708	0.112517	0.686958	0.574441
cg25488916	ATP9B;ATP9B	Body;Body	OpenSea	chr18	76942287	0.049991	0.62436	0.574369
cg14495399			OpenSea	chr9	125099691	0.248742	0.823097	0.574355
cg16897103			N_Shore	chr15	96894342	0.242189	0.816484	0.574295
cg06243194	CYB561;CYB561	TSS1500;TSS1500	S_Shore	chr17	61524713	0.295326	0.86934	0.574014
cg00039180	BRINP1	Body	OpenSea	chr9	122060324	0.312577	0.886525	0.573948
cg23425348	NKX2-2	3'UTR	Island	chr20	21491952	0.120334	0.694178	0.573844
cg15909132	FAM171A2	Body	Island	chr17	42431109	0.0180063	0.591277	0.57327
cg15423700			OpenSea	chr7	25608810	0.073229	0.646431	0.573202
cg14083664	FHOD3;FHOD3;FHOD3	Body;Body;Body	OpenSea	chr18	34163265	0.305282	0.878408	0.573126
cg20645911	MYH7B	Body	OpenSea	chr20	33567721	0.13892	0.712036	0.573116
cg10821304	NSD1	TSS1500	Island	chr5	176558909	0.0626349	0.635694	0.573059
cg12645844			OpenSea	chr9	89422603	0.320836	0.893875	0.57304
cg21313883	CACNB3	TSS1500	N_Shore	chr12	49206880	0.285674	0.858567	0.572893
cg01154355	ZNF608	Body	OpenSea	chr5	124043109	0.212726	0.785572	0.572846
cg16860464	GRAP2;GRAP2;GRAP2;GRAP2	5'UTR;5'UTR;5'UTR;5'UTR	OpenSea	chr22	40329214	0.298861	0.871667	0.572806
cg05240959	PLXNC1	Body	OpenSea	chr12	94654674	0.28342	0.856165	0.572744
cg23743554	LTBP3;LTBP3;LTBP3	Body;Body;Body	Island	chr11	65321226	0.0742945	0.646939	0.572644
cg18786623	HCG4P6	TSS1500	N_Shore	chr6	29894050	0.221021	0.793577	0.572556
cg17135694	RFTN1	Body	OpenSea	chr3	16524406	0.257337	0.829872	0.572536
cg09744374			OpenSea	chr5	120188118	0.133476	0.706012	0.572535
cg17921548	KCTD16	Body	OpenSea	chr5	143678450	0.11009	0.682441	0.572351
cg14644378	DNAJB5;DNAJB5	TSS1500;TSS1500	N_Shore	chr9	34988588	0.12495	0.697296	0.572347
cg20970752	NANOG	Body	OpenSea	chr12	7943244	0.266282	0.838394	0.572112
cg07211768			N_Shore	chr12	115102290	0.294927	0.866919	0.571992
cg02969677	CLASP2;CLASP2	Body;Body	OpenSea	chr3	33599610	0.129811	0.701737	0.571927
cg15230883	DCP1A	3'UTR	OpenSea	chr3	53321205	0.194625	0.766546	0.571921
cg25341653	ELMO3	1stExon	Island	chr16	67233277	0.0483232	0.619986	0.571663
cg17753843	CCDC69	TSS1500	S_Shore	chr5	150605144	0.177624	0.749247	0.571622
cg06714006	COL13A1;COL13A1;COL13A1;COL13A1;COL13A1;COL13A1	Body;Body;Body;Body;Body;Body	OpenSea	chr10	71628096	0.370469	0.941916	0.571448
cg14654468	SLC16A3;SLC16A3;SLC16A3	TSS1500;5'UTR;1stExon	Island	chr17	80186336	0.138624	0.710049	0.571426
cg06970290	CAPN1	Body	N_Shore	chr11	64951536	0.277421	0.848807	0.571386
cg27245185	ANKS1B;ANKS1B;ANKS1B	Body;Body;Body	OpenSea	chr12	99257038	0.306305	0.877529	0.571224
cg08317694	CRABP1	TSS1500	N_Shore	chr15	78632144	0.244081	0.815195	0.571114
cg02082342	VSIG2	TSS1500	OpenSea	chr11	124622373	0.0418781	0.612859	0.570981
cg16615211	MIR564;TMEM42	TSS1500;TSS1500	N_Shore	chr3	44902933	0.24413	0.814978	0.570847
cg15043723	GATA3;GATA3	Body;Body	OpenSea	chr10	8106006	0.304671	0.875488	0.570817
cg11000397			OpenSea	chr3	23686329	0.219678	0.790422	0.570745
cg06856216	EMILIN2	Body	Island	chr18	2907322	0.163469	0.734154	0.570686
cg00018010	CYTSB;CYTSB;CYTSB;CYTSB	Body;Body;Body;Body	OpenSea	chr17	20105626	0.124662	0.695218	0.570556
cg05000772	SAMD14	Body	N_Shore	chr17	48194500	0.313982	0.884538	0.570556
cg05234595			OpenSea	chr13	85229140	0.195782	0.766335	0.570553
cg21788470	PTHLH;PTHLH	TSS1500;TSS1500	S_Shore	chr12	28125673	0.222648	0.79314	0.570491
cg16106624			OpenSea	chr12	22852788	0.334246	0.904527	0.570281
cg02606058	FBXL8	5'UTR	Island	chr16	67195658	0.049123	0.619369	0.570246
cg09846177			N_Shore	chr4	174437333	0.18366	0.753889	0.570229
cg07708521			N_Shore	chr5	139088316	0.305308	0.8755	0.570192
cg07062156	ANGPT1;ANGPT1	Body;Body	OpenSea	chr8	108457253	0.188721	0.758817	0.570095
cg10712728	FOXP1;FOXP1;FOXP1;FOXP1;FOXP1;FOXP1;FOXP1;FOXP1	Body;Body;Body;Body;Body;Body;Body;Body	OpenSea	chr3	71056551	0.290109	0.86003	0.56992
cg05714155			S_Shore	chr2	172974735	0.16366	0.733468	0.569808
cg11273820	TLR3	Body	OpenSea	chr4	187002591	0.187589	0.757375	0.569786
cg16991765	ADAMTS2;ADAMTS2	Body;Body	Island	chr5	178594097	0.229369	0.799132	0.569763
cg16406708	UCHL1	Body	S_Shore	chr4	41260221	0.286467	0.856227	0.569761
cg10537821			OpenSea	chr15	70105522	0.223538	0.793157	0.569619
cg07420827	AGAP1;AGAP1	Body;Body	OpenSea	chr2	236996041	0.197692	0.767272	0.56958
cg17470778	TCF4;TCF4;TCF4;TCF4;TCF4;TCF4;TCF4;TCF4;TCF4;TCF4;TCF4	Body;Body;Body;Body;Body;Body;Body;Body;Body;Body;5'UTR	OpenSea	chr18	53019385	0.163579	0.733005	0.569426
cg02270689			Island	chr2	64836235	0.217692	0.786981	0.569289
cg01325331	VCAN;VCAN;VCAN;VCAN	TSS1500;TSS1500;TSS1500;TSS1500	N_Shore	chr5	82766619	0.0619934	0.631027	0.569034
cg09413529	TBX3;TBX3	Body;Body	Island	chr12	115112225	0.105565	0.674524	0.568959
cg01761256			OpenSea	chr14	72243817	0.323251	0.891952	0.568701
cg01235820	SCRT2	3'UTR	Island	chr20	642782	0.113948	0.68261	0.568662
cg25014229			OpenSea	chr8	61785026	0.223946	0.792575	0.568629
cg23950233	B3GALT4	1stExon	S_Shore	chr6	33245739	0.163667	0.732193	0.568527
cg03652711	C17orf107;CHRNE	TSS1500;Body	Island	chr17	4802538	0.154394	0.722832	0.568438
cg18736067	CLUH	TSS1500	Island	chr17	2615433	0.0896354	0.658011	0.568376
cg20000805			OpenSea	chr1	97046756	0.15532	0.723599	0.568279
cg22974467	PAK1;PAK1	5'UTR;5'UTR	OpenSea	chr11	77168514	0.124645	0.692888	0.568242
cg01255417			Island	chr6	10422636	0.0927642	0.660999	0.568235
cg09968461	SLC8A1;SLC8A1;SLC8A1;SLC8A1	Body;Body;Body;Body	OpenSea	chr2	40370829	0.233987	0.802138	0.56815
cg08211145	CACNA2D1	TSS1500	S_Shore	chr7	82074180	0.135294	0.70344	0.568147
cg14678774	MAST1	Body	Island	chr19	12978360	0.0583485	0.626414	0.568066
cg11724735	RAD51L1;RAD51L1;RAD51L1	Body;Body;Body	OpenSea	chr14	68839222	0.345286	0.913319	0.568033
cg07061500			N_Shore	chr6	159290520	0.12273	0.690546	0.567815
cg27478020	CBX8	Body	N_Shore	chr17	77769230	0.332438	0.900088	0.56765
cg11036980	VPS8;VPS8	Body;Body	OpenSea	chr3	184618144	0.03934	0.606959	0.567619
cg12905673	JAKMIP2	5'UTR	OpenSea	chr5	147160551	0.223666	0.791161	0.567495
cg18929217			OpenSea	chr12	42326707	0.0400371	0.607325	0.567288
cg25526960			OpenSea	chr10	97064500	0.166561	0.733655	0.567094
cg08804207			Island	chr17	20812157	0.104033	0.671031	0.566998
cg07285764	GRASP	Body	Island	chr12	52408906	0.245817	0.812737	0.56692
cg20179697	SNX9	TSS1500	Island	chr6	158243607	0.113781	0.680541	0.56676
cg06285439	NRP2;NRP2;NRP2;NRP2;NRP2	Body;Body;Body;Body;Body	OpenSea	chr2	206613589	0.222615	0.78923	0.566614
cg02520707	MIR135B	TSS1500	OpenSea	chr1	205418278	0.0696986	0.636233	0.566534
cg13078911			N_Shore	chr2	44393479	0.246143	0.812647	0.566504
cg19914780	FRAS1;FRAS1	Body;Body	OpenSea	chr4	79143682	0.132818	0.69926	0.566442
cg23251248	TBPL2	TSS200	Island	chr14	55907374	0.222712	0.789073	0.566361
cg03668982	UBE2E1;UBE2E1	Body;Body	S_Shore	chr3	23853015	0.165977	0.732232	0.566254
cg07498426			OpenSea	chr11	125952694	0.393286	0.959488	0.566202
cg10849137	IQCK;IQCK;IQCK;IQCK;IQCK	Body;Body;Body;Body;Body	OpenSea	chr16	19866017	0.298636	0.864799	0.566163
cg04998590			OpenSea	chr4	15908034	0.335577	0.901526	0.56595
cg05758920	GJC1;GJC1	TSS1500;TSS1500	S_Shore	chr17	42908859	0.326813	0.892704	0.565892
cg12926357	TRIM54;TRIM54	TSS1500;TSS1500	OpenSea	chr2	27505396	0.149241	0.714952	0.565711
cg02550226			OpenSea	chr2	16098405	0.214827	0.780375	0.565549
cg12439157			N_Shore	chr1	170628856	0.0956467	0.661161	0.565514
cg14505694	TBC1D16	Body	Island	chr17	77924275	0.0593551	0.624863	0.565508
cg14710465	VANGL2	TSS1500	N_Shore	chr1	160369869	0.0243778	0.589877	0.565499
cg04573845			OpenSea	chr6	14785321	0.0886798	0.65409	0.56541
cg19580810	RAB25;RAB25	1stExon;5'UTR	OpenSea	chr1	156031182	0.0645352	0.629828	0.565293
cg08628292			OpenSea	chr11	47965709	0.191181	0.756198	0.565017
cg13774342			N_Shore	chr13	50702795	0.0732632	0.63826	0.564996
cg08721338	ELMO3	Body	S_Shore	chr16	67233983	0.0323318	0.597122	0.56479
cg23551979	VWF	Body	N_Shore	chr12	6165683	0.188693	0.753306	0.564613
cg11274314			Island	chr2	242480504	0.0207054	0.585296	0.564591
cg25545756			OpenSea	chr17	78098251	0.125226	0.689741	0.564515
cg16616467	CPNE7;CPNE7	Body;Body	Island	chr16	89642914	0.0294315	0.593933	0.564502
cg01712812	LOC100129461;LYRM4;LYRM4;LYRM4;LYRM4	Body;3'UTR;Body;Body;Body	N_Shore	chr6	5133188	0.181519	0.745936	0.564417
cg04315771	NUP62;NUP62;IL4I1;ATF5;NUP62;NUP62	TSS1500;TSS1500;TSS1500;5'UTR;TSS1500;TSS1500	S_Shore	chr19	50433949	0.162036	0.726434	0.564398
cg13179592	NUMB;NUMB;NUMB;NUMB	Body;Body;Body;Body	OpenSea	chr14	73753886	0.240865	0.805218	0.564353
cg25708695	TP63;TP63;TP63	Body;Body;Body	OpenSea	chr3	189353419	0.177061	0.741169	0.564108
cg04196110			N_Shore	chr12	115129287	0.181876	0.745895	0.564019
cg02859319	MAPKAPK3	Body	OpenSea	chr3	50674664	0.339695	0.903697	0.564002
cg23403109			OpenSea	chr4	112727664	0.298289	0.862271	0.563982
cg08813944	CPSF4L	TSS1500	OpenSea	chr17	71258589	0.18906	0.752788	0.563727
cg13417158	LIN7A	Body	OpenSea	chr12	81241055	0.139837	0.703466	0.563628
cg03074188			N_Shore	chr8	37557348	0.0194511	0.583043	0.563592
cg13234368			OpenSea	chr21	16614957	0.0590974	0.622673	0.563576
cg10146203	GABRA5;GABRA5	TSS1500;TSS1500	N_Shore	chr15	27111435	0.284189	0.847574	0.563385
cg01464985	ZNF512	TSS1500	N_Shore	chr2	27805622	0.126553	0.68991	0.563357
cg25721906	LRIG1	Body	OpenSea	chr3	66545802	0.0748002	0.638129	0.563329
cg12933719	POU2F1;POU2F1;POU2F1	Body;Body;Body	OpenSea	chr1	167195415	0.156215	0.719372	0.563157
cg25928629	DIRC3	Body	OpenSea	chr2	218515567	0.140369	0.703428	0.563059
cg09813769			OpenSea	chr10	94980851	0.315808	0.878838	0.56303
cg19125901			OpenSea	chr7	93866568	0.275954	0.838943	0.562989
cg20138749	VWA1;VWA1;LOC102724312;LOC102724312;LOC102724312	TSS1500;TSS1500;TSS200;TSS200;TSS200	N_Shore	chr1	1370013	0.327925	0.890914	0.562989
cg07196426	TFAP2E	Body	Island	chr1	36042433	0.291699	0.854655	0.562957
cg14027571			OpenSea	chr12	54745920	0.042814	0.60577	0.562956
cg17641710	GNAI2	Body	S_Shelf	chr3	50279038	0.0671708	0.630117	0.562946
cg23248424	GFPT2	Body	Island	chr5	179741104	0.227505	0.790323	0.562818
cg11161468	RABGAP1;RABGAP1	ExonBnd;Body	OpenSea	chr9	125835945	0.168654	0.731324	0.56267
cg23951776			OpenSea	chr2	208539726	0.179775	0.742088	0.562313
cg26090072	RTKN	TSS1500	Island	chr2	74669387	0.0419851	0.604274	0.562289
cg06451900	LOC145845	Body	N_Shore	chr15	37172274	0.0341514	0.596088	0.561936
cg02066693	IGF1R;IGF1R	Body;Body	OpenSea	chr15	99366135	0.269317	0.83125	0.561934
cg16002985			OpenSea	chr4	149803689	0.225364	0.787277	0.561912
cg04844207	LDLRAD3	Body	OpenSea	chr11	36092188	0.234663	0.796572	0.561908
cg08523384	NDFIP1	TSS1500	N_Shore	chr5	141488047	0.379172	0.941023	0.561851
cg21811911	TBC1D16	Body	N_Shore	chr17	77923275	0.348389	0.909975	0.561586
cg14348540	SLC39A14;SLC39A14;SLC39A14;SLC39A14	TSS1500;TSS1500;TSS1500;TSS1500	N_Shore	chr8	22224272	0.145172	0.706702	0.56153
cg16430365			N_Shore	chr16	86598888	0.147555	0.709072	0.561516
cg09776094	ANKRD11	Body	OpenSea	chr16	89357477	0.0896245	0.651066	0.561441
cg06999661	TMEM178B	Body	OpenSea	chr7	141131231	0.25782	0.819216	0.561396
cg09182678			Island	chr22	50328711	0.141975	0.703311	0.561336
cg25237970	DIS3L2	Body	OpenSea	chr2	233096291	0.372187	0.933403	0.561217
cg09863450			S_Shore	chr7	19159534	0.146281	0.707459	0.561178
cg15006175	KIFC2	Body	Island	chr8	145698660	0.0484413	0.609466	0.561025
cg27072996	LPPR3	TSS1500	Island	chr19	822635	0.0562679	0.617257	0.56099
cg00078456	MIB2;MIB2;MIB2;MIB2;MIB2;MIB2	Body;Body;Body;Body;Body;Body	Island	chr1	1564422	0.284363	0.845098	0.560735
cg07776193	ZNF532	TSS1500	N_Shore	chr18	56529755	0.0897716	0.650499	0.560727
cg14120147	SLC43A3;SLC43A3;SLC43A3;SLC43A3;SLC43A3	5'UTR;5'UTR;5'UTR;5'UTR;5'UTR	N_Shore	chr11	57194091	0.304783	0.865404	0.560621
cg20196215			Island	chr13	23422801	0.259496	0.820062	0.560566
cg26621770			S_Shore	chr12	115131447	0.233556	0.793969	0.560413
cg09492169	ARHGAP27;ARHGAP27	Body;Body	N_Shore	chr17	43482735	0.0567496	0.617146	0.560396
cg09439754	HSD17B2	Body	OpenSea	chr16	82129088	0.184041	0.744422	0.56038
cg11982929			OpenSea	chr2	88715446	0.155209	0.715572	0.560363
cg02770672			OpenSea	chr6	164366085	0.285743	0.846002	0.560259
cg13752649	HOXB1	TSS1500	S_Shore	chr17	46608559	0.0361887	0.596418	0.560229
cg23913541	DCAKD;DCAKD;DCAKD;DCAKD	5'UTR;5'UTR;5'UTR;5'UTR	OpenSea	chr17	43117874	0.379628	0.939804	0.560176
cg20456258	DGKQ	Body	Island	chr4	962124	0.300378	0.860453	0.560076
cg18741699	RAPGEFL1;RAPGEFL1;RAPGEFL1	Body;Body;Body	N_Shore	chr17	38347075	0.262462	0.822481	0.560019
cg05143694	PLXNA4	5'UTR	OpenSea	chr7	132299913	0.119194	0.679192	0.559998
cg09056876			Island	chr6	156718398	0.0614109	0.621348	0.559938
cg17421143			S_Shore	chr11	43604527	0.210928	0.77085	0.559923
cg27000590	PRAGMIN	Body	OpenSea	chr8	8182003	0.304472	0.864373	0.559901
cg09221960			N_Shore	chr11	120434710	0.379495	0.939363	0.559868
cg23132748	SOX5;SOX5;SOX5;SOX5;SOX5	TSS1500;Body;Body;Body;Body	OpenSea	chr12	23738791	0.0889686	0.64876	0.559792
cg06035600	MAP3K6	Body	Island	chr1	27687454	0.033787	0.593572	0.559785
cg25244238	GPR108;GPR108	Body;Body	OpenSea	chr19	6730713	0.160224	0.719967	0.559744
cg25119743	CUGBP2;CUGBP2	Body;TSS1500	N_Shore	chr10	11059290	0.121667	0.681314	0.559647
cg01707802	LOC101927421	Body	OpenSea	chr5	124572880	0.15574	0.715336	0.559596
cg20046343	FOXP4;FOXP4;FOXP4	5'UTR;5'UTR;5'UTR	Island	chr6	41528785	0.059801	0.619322	0.559521
cg03278734	CCDC114	TSS1500	N_Shore	chr19	48824219	0.271562	0.83097	0.559408
cg10640961	ODZ4	Body	OpenSea	chr11	78640343	0.342535	0.901837	0.559302
cg03449543			OpenSea	chr16	3149264	0.077861	0.637104	0.559243
cg06154827	TBC1D19	Body	OpenSea	chr4	26649548	0.337615	0.896772	0.559157
cg16468631	EGFL8	Body	Island	chr6	32134865	0.378396	0.937551	0.559156
cg18250135	TNRC18	Body	N_Shore	chr7	5389898	0.402557	0.961672	0.559114
cg26916966	KAT2A;HSPB9	TSS1500;TSS1500	Island	chr17	40274524	0.275958	0.835036	0.559078
cg00061695	NLGN2	TSS200	N_Shore	chr17	7311314	0.330178	0.888997	0.558819
cg25527770			N_Shore	chr19	1444892	0.101852	0.660611	0.558759
cg09602288			N_Shore	chr6	10382800	0.0831079	0.641827	0.558719
cg11316905			OpenSea	chr17	7035367	0.24019	0.798857	0.558667
cg03862787			OpenSea	chr4	124521391	0.23056	0.788981	0.558422
cg10236666	LPP;LPP;LPP	Body;Body;Body	OpenSea	chr3	188415034	0.214609	0.773005	0.558396
cg17939935	MYO1E	Body	OpenSea	chr15	59646854	0.144766	0.703036	0.55827
cg14617054	PPAP2C;PPAP2C;PPAP2C	Body;Body;5'UTR	N_Shore	chr19	289762	0.204494	0.762732	0.558237
cg03716592	PPP1R12C	Body	N_Shelf	chr19	55606078	0.188663	0.746705	0.558042
cg19062982			OpenSea	chr1	25830432	0.233238	0.791165	0.557927
cg22790205			OpenSea	chr14	52313420	0.231996	0.789863	0.557867
cg17431362	MTF2;MTF2;MTF2;MTF2	Body;Body;Body;Body	OpenSea	chr1	93590625	0.281801	0.839612	0.557811
cg17527673	SCARF2;SCARF2	Body;Body	Island	chr22	20783497	0.0974472	0.655109	0.557661
cg01731495	FAM73B	3'UTR	OpenSea	chr9	131834214	0.154495	0.711982	0.557487
cg12400610			N_Shelf	chr6	126066699	0.186994	0.744464	0.55747
cg11707445	C1orf92	TSS1500	N_Shore	chr1	156889964	0.152676	0.709994	0.557318
cg15003737	PAK1;PAK1	5'UTR;5'UTR	N_Shelf	chr11	77182075	0.167241	0.724472	0.557231
cg24216465			OpenSea	chr13	61158140	0.332109	0.889125	0.557016
cg16530382	FBXO47	TSS200	OpenSea	chr17	37123671	0.0740745	0.630972	0.556897
cg19818353	LYN;LYN	5'UTR;5'UTR	OpenSea	chr8	56852267	0.323558	0.880355	0.556797
cg07204658	ATP1A4	Body	OpenSea	chr1	160139687	0.166345	0.723124	0.556779
cg04510282			N_Shore	chr5	77253378	0.0470576	0.6038	0.556743
cg01556799	EPHA6	Body	OpenSea	chr3	96844879	0.211799	0.76851	0.556712
cg04103021			N_Shore	chr4	174441703	0.22271	0.77902	0.55631
cg08502864	DSCAML1	Body	OpenSea	chr11	117541861	0.131344	0.687624	0.55628
cg03924915	TRIM38	5'UTR	OpenSea	chr6	25966523	0.143715	0.699837	0.556122
cg00522883	SLC43A3;SLC43A3;SLC43A3	5'UTR;5'UTR;5'UTR	N_Shore	chr11	57194120	0.164914	0.720629	0.555715
cg26950885	TTYH3	Body	N_Shore	chr7	2686678	0.415386	0.971052	0.555666
cg04065086	SEMA6C	3'UTR	Island	chr1	151104186	0.0690631	0.624723	0.55566
cg17814781	MSX1	3'UTR	N_Shore	chr4	4864883	0.0493613	0.604824	0.555463
cg03079342			S_Shore	chr4	174431855	0.266104	0.821564	0.55546
cg26697320			N_Shore	chr7	26437681	0.103307	0.658752	0.555445
cg00092518	PHF11;PHF11;PHF11	Body;1stExon;5'UTR	Island	chr13	50070550	0.0513555	0.606738	0.555382
cg19636302	OPA3	Body	Island	chr19	46032854	0.28175	0.837084	0.555334
cg03001143	METTL11B	TSS1500	OpenSea	chr1	170114946	0.199996	0.755292	0.555296
cg02034033	PKNOX2	Body	OpenSea	chr11	125242199	0.347341	0.902635	0.555295
cg00491180	TMPRSS8	Body	Island	chr16	2892604	0.130679	0.6859	0.555221
cg10208587	KDM6B	Body	Island	chr17	7756573	0.298905	0.853961	0.555056
cg00740870	PLEKHH1	Body	OpenSea	chr14	68008669	0.218222	0.773264	0.555043
cg21917880	ESRG;CACNA2D3	TSS1500;Body	OpenSea	chr3	54674674	0.215411	0.770394	0.554984
cg13362288	CADM4	Body	OpenSea	chr19	44129037	0.174476	0.729376	0.5549
cg00327072	NEURL1B	Body	Island	chr5	172110477	0.176165	0.730969	0.554804
cg18428265	NPAS2	5'UTR	S_Shore	chr2	101437805	0.0972214	0.651963	0.554742
cg22237300			Island	chr6	52171973	0.0676288	0.622214	0.554585
cg15783941	NFIX	Body	N_Shelf	chr19	13132221	0.255206	0.809591	0.554385
cg17977474	RFX1	3'UTR	Island	chr19	14073064	0.319649	0.873696	0.554047
cg03123759	ZNF385A;ZNF385A;ZNF385A	3'UTR;3'UTR;3'UTR	N_Shore	chr12	54763387	0.317505	0.871543	0.554037
cg06326425	GPC6	Body	OpenSea	chr13	93886487	0.151618	0.705599	0.553981
cg24368383	MIB2;MIB2;MIB2;MIB2;MIB2;MIB2	Body;Body;Body;Body;Body;3'UTR	Island	chr1	1565856	0.064582	0.618378	0.553796
cg12588323	B3GNT7	TSS200	Island	chr2	232260143	0.0457418	0.599486	0.553744
cg00339740			OpenSea	chr2	144664540	0.110879	0.664569	0.55369
cg02069619	LPIN1	TSS1500	N_Shore	chr2	11885266	0.225902	0.779584	0.553683
cg10327399	TNRC18	Body	N_Shore	chr7	5390793	0.195413	0.748987	0.553574
cg21218687	KIF21B	TSS1500	S_Shore	chr1	200993311	0.372442	0.926014	0.553572
cg05176556			OpenSea	chr2	220716304	0.11396	0.667488	0.553529
cg13859511	WNT10A	Body	S_Shore	chr2	219749205	0.318565	0.872066	0.553501
cg10805850	FARP1;FARP1	TSS1500;TSS1500	Island	chr13	98794470	0.0340438	0.587448	0.553405
cg04188937			OpenSea	chr5	3101614	0.11199	0.665353	0.553363
cg03075287	SOX6;SOX6;SOX6;SOX6	TSS1500;TSS1500;5'UTR;5'UTR	OpenSea	chr11	16424728	0.0875328	0.640855	0.553323
cg18396357	NRXN1;NRXN1;NRXN1	Body;Body;Body	OpenSea	chr2	50201413	0.0910723	0.644345	0.553272
cg04665871	LARGE;LARGE	5'UTR;5'UTR	OpenSea	chr22	34218309	0.326451	0.879668	0.553218
cg08719289	CITED4	TSS1500	S_Shore	chr1	41328378	0.112596	0.66553	0.552934
cg26178184	ELMO3	TSS200	N_Shore	chr16	67232921	0.141218	0.694138	0.552921
cg10938046	C6orf223	Body	N_Shore	chr6	43969577	0.312301	0.865201	0.5529
cg24376434	PRRX1;PRRX1	Body;Body	S_Shore	chr1	170634859	0.10906	0.661847	0.552788
cg12008501			OpenSea	chr2	208678058	0.1392	0.69197	0.55277
cg09497103	ERI3;ERI3;ERI3;ERI3;ERI3	Body;Body;Body;Body;Body	OpenSea	chr1	44783941	0.370169	0.92284	0.552671
cg17273911			N_Shore	chr11	126872863	0.237942	0.790607	0.552665
cg12733472			OpenSea	chr5	3118774	0.196039	0.748678	0.552639
cg18089906	RRAS2;RRAS2;RRAS2;RRAS2	Body;Body;5'UTR;5'UTR	OpenSea	chr11	14369698	0.160368	0.712987	0.552619
cg23074992	GSC	TSS1500	N_Shore	chr14	95237386	0.043101	0.595713	0.552612
cg26986681			N_Shore	chr4	58060609	0.139622	0.692201	0.552579
cg26101468	ANP32B	TSS1500	N_Shore	chr9	100744297	0.303587	0.856162	0.552574
cg24365896	ANO1;ANO1	Body;Body	OpenSea	chr11	69974745	0.374917	0.927337	0.552419
cg11198589	ZNF362	TSS1500	N_Shore	chr1	33721369	0.10079	0.653113	0.552323
cg07629549	PLCB2;PLCB2;PLCB2	Body;Body;Body	N_Shore	chr15	40582931	0.325679	0.877943	0.552264
cg11037750	TGFB1	Body	Island	chr19	41837015	0.262237	0.814456	0.552219
cg22174295	LINC01422	TSS1500	OpenSea	chr22	27298835	0.224395	0.776473	0.552078
cg22039234	AFF3;AFF3	Body;Body	OpenSea	chr2	100170858	0.333867	0.885934	0.552066
cg02874145	CLDN4;CLDN4	3'UTR;1stExon	S_Shore	chr7	73246406	0.192746	0.744607	0.551861
cg19822110	RCCD1;RCCD1	Body;Body	S_Shore	chr15	91500893	0.297367	0.848981	0.551615
cg05494467	PCDHGB5;PCDHGC3;PCDHGA6;PCDHGB4;PCDHGA8;PCDHGA12;PCDHGB3;PCDHGA5;PCDHGA1;PCDHGA11;PCDHGA3;PCDHGA2;PCDHGB6;PCDHGA11;PCDHGC5;PCDHGA4;PCDHGB2;PCDHGA10;PCDHGC4;PCDHGB7;PCDHGA9;PCDHGC3;PCDHGB1;PCDHGA7	3'UTR;3'UTR;3'UTR;3'UTR;3'UTR;3'UTR;3'UTR;3'UTR;3'UTR;3'UTR;3'UTR;3'UTR;3'UTR;3'UTR;3'UTR;3'UTR;3'UTR;3'UTR;3'UTR;3'UTR;3'UTR;3'UTR;3'UTR;3'UTR	N_Shore	chr5	140892308	0.0144327	0.56597	0.551537
cg16297537	ADAM12;ADAM12;ADAM12;ADAM12;ADAM12	TSS1500;TSS1500;TSS1500;TSS1500;TSS1500	S_Shore	chr10	128077570	0.166164	0.717699	0.551536
cg12077480			OpenSea	chr2	155446442	0.243933	0.795337	0.551404
cg17382310	SLC13A4	TSS200	OpenSea	chr7	135413101	0.17369	0.725061	0.551371
cg11060768	MAPRE2	TSS1500	N_Shore	chr18	32556384	0.28734	0.838628	0.551288
cg09121047	LOC339524	Body	Island	chr1	87617328	0.208429	0.759714	0.551284
cg10523140	TBC1D8	TSS1500	S_Shore	chr2	101768941	0.104667	0.655739	0.551071
cg11598935	BMP7	Body	N_Shore	chr20	55837619	0.213378	0.764422	0.551044
cg03627881	EPHB1	Body	OpenSea	chr3	134656829	0.211816	0.762763	0.550947
cg07960922			OpenSea	chr7	83461505	0.139819	0.690747	0.550928
cg02965407	MXRA7;MXRA7;MXRA7;MXRA7;MXRA7;MXRA7	Body;3'UTR;Body;Body;Body;Body	OpenSea	chr17	74677340	0.288417	0.839343	0.550926
cg09363143	DPP9-AS1;DPP9	TSS200;Body	S_Shelf	chr19	4679182	0.21896	0.769881	0.55092
cg24805759	TBC1D16	5'UTR	Island	chr17	77997760	0.267566	0.818431	0.550866
cg19937572	PCCA;PCCA	Body;Body	OpenSea	chr13	101091946	0.142825	0.69367	0.550845
cg10062017			OpenSea	chr8	109299134	0.308948	0.859676	0.550727
cg16198186	CYB561D2;TMEM115	Body;TSS1500	S_Shore	chr3	50397341	0.269827	0.820349	0.550523
cg09012594	NEBL	TSS1500	S_Shore	chr10	21464258	0.118877	0.669336	0.550459
cg12542255	FOSB;FOSB	Body;Body	Island	chr19	45976195	0.372774	0.923091	0.550317
cg08814800			Island	chr4	174421377	0.207104	0.757359	0.550255
cg03555502			OpenSea	chr14	100413186	0.241582	0.791716	0.550134
cg25104512	ALS2CL	TSS1500	Island	chr3	46735454	0.0328899	0.583017	0.550127
cg17079694			OpenSea	chr12	133345194	0.22985	0.779789	0.549939
cg13944085			OpenSea	chr3	16890994	0.263082	0.812963	0.549881
cg19793820	MRC2	Body	OpenSea	chr17	60722130	0.399074	0.948943	0.54987
cg10493436	NDUFS2;ADAMTS4	TSS200;TSS200	N_Shelf	chr1	161168957	0.382682	0.932549	0.549866
cg07870479	MAPK8IP3;MAPK8IP3	Body;Body	N_Shore	chr16	1813987	0.106585	0.656337	0.549752
cg19860515			OpenSea	chr2	119248072	0.32824	0.877817	0.549577
cg26174583	FOXF2	Body	N_Shore	chr6	1392624	0.177456	0.727007	0.549552
cg12732373	FOXF2	Body	S_Shore	chr6	1394635	0.309833	0.859373	0.54954
cg03593471			OpenSea	chr8	10709415	0.0998046	0.649191	0.549386
cg09468836	TMEM190	3'UTR	S_Shore	chr19	55889611	0.30167	0.851052	0.549382
cg21954720	LRRC75A;LRRC75A	TSS1500;TSS1500	S_Shore	chr17	16396071	0.360598	0.909937	0.549339
cg15910588	SOX15;SOX15	1stExon;5'UTR	S_Shore	chr17	7493416	0.155809	0.70491	0.5491
cg20481312			Island	chr15	59157579	0.33155	0.880586	0.549036
cg02592062	HOMER3;HOMER3;HOMER3;HOMER3;HOMER3	Body;Body;Body;Body;Body	S_Shore	chr19	19043788	0.0998157	0.648815	0.548999
cg00735611	GRB7;GRB7	5'UTR;5'UTR	OpenSea	chr17	37895886	0.0520801	0.60091	0.54883
cg07448006			OpenSea	chr4	176430688	0.202978	0.75178	0.548802
cg05574357			N_Shore	chr12	115134362	0.187968	0.736706	0.548738
cg16165803	FLJ12825	TSS1500	N_Shelf	chr12	54450584	0.325704	0.874245	0.548541
cg23953820	DDR1;DDR1	TSS1500;TSS1500	N_Shore	chr6	30851051	0.245197	0.793703	0.548505
cg21142904	KIRREL	Body	OpenSea	chr1	158047439	0.341657	0.890116	0.548459
cg06287964	LOC643339	Body	OpenSea	chr12	93561670	0.147706	0.696153	0.548447
cg21888602	SET;SET;SET	TSS1500;Body;Body	N_Shore	chr9	131450696	0.151771	0.700043	0.548272
cg15420071	EPHX2;EPHX2;EPHX2;EPHX2	TSS1500;TSS1500;TSS1500;TSS1500	N_Shore	chr8	27348165	0.185919	0.73411	0.548191
cg03989451	MAP1B	TSS1500	N_Shore	chr5	71402641	0.28898	0.837064	0.548084
cg10714773	CECR1;CECR1	Body;TSS1500	OpenSea	chr22	17681464	0.144714	0.692445	0.547731
cg06388647			OpenSea	chr2	121467863	0.332905	0.880585	0.54768
cg23079808	LTBR	TSS1500	Island	chr12	6493003	0.389951	0.937522	0.547571
cg24919344			OpenSea	chr5	24208918	0.298477	0.845835	0.547358
cg23044005			N_Shore	chr7	22588840	0.249258	0.79635	0.547092
cg05333146	B3GNT9	Body	Island	chr16	67183725	0.264615	0.811635	0.547021
cg09214591	MON1A;MON1A	TSS1500;TSS1500	S_Shore	chr3	49968533	0.294063	0.840958	0.546895
cg17185029	SLC25A13;SLC25A13;SLC25A13	Body;Body;Body	OpenSea	chr7	95773474	0.134601	0.681179	0.546578
cg10737698	MAP4;MAP4	Body;Body	OpenSea	chr3	47934361	0.347702	0.894244	0.546542
cg07482222			S_Shore	chr19	3465714	0.272371	0.818906	0.546536
cg21110337	TPCN1;TPCN1	Body;Body	OpenSea	chr12	113671028	0.246513	0.792917	0.546405
cg04113094			OpenSea	chr14	54686625	0.201104	0.747493	0.546389
cg07972410	PIP4K2A	Body	OpenSea	chr10	22980041	0.062348	0.608708	0.54636
cg18798289			S_Shore	chr5	72530245	0.0335341	0.579767	0.546233
cg23057699			OpenSea	chr2	65100535	0.34295	0.889117	0.546168
cg05072243	HIST1H2BM	TSS1500	N_Shore	chr6	27781799	0.26244	0.808566	0.546126
cg01649017	MINK1;MINK1;MINK1;MINK1	Body;Body;Body;Body	OpenSea	chr17	4763449	0.375261	0.921362	0.546101
cg13600002			OpenSea	chr11	11102839	0.266153	0.812153	0.545999
cg08828299			S_Shore	chr15	72565467	0.179748	0.725726	0.545978
cg03755052	CCDC102A	5'UTR	S_Shore	chr16	57563395	0.278867	0.824808	0.545941
cg04738052	IL20	TSS1500	OpenSea	chr1	207038406	0.311509	0.857384	0.545874
cg27475923	C11orf95	Body	Island	chr11	63530997	0.0306141	0.576133	0.545519
cg04263215	NDUFS2;ADAMTS4	TSS1500;TSS200	N_Shelf	chr1	161168856	0.32096	0.866409	0.545449
cg16330552			OpenSea	chr3	44010115	0.105303	0.650676	0.545374
cg05817514	TEKT3	5'UTR	OpenSea	chr17	15235903	0.0722446	0.617579	0.545334
cg11851174	RAI1	Body	N_Shore	chr17	17712609	0.285995	0.831147	0.545152
cg08815745	C17orf96;C17orf96	1stExon;3'UTR	N_Shore	chr17	36828454	0.240152	0.78528	0.545128
cg11134246	CCDC24	Body	S_Shore	chr1	44458001	0.0790548	0.624181	0.545126
cg08736883			OpenSea	chr12	83591371	0.125887	0.670953	0.545066
cg16448808	TENM3	Body	OpenSea	chr4	183338011	0.0839641	0.628947	0.544983
cg15149474			OpenSea	chr21	44379822	0.305707	0.850675	0.544968
cg08977270	RARRES1;RARRES1	TSS1500;TSS1500	S_Shore	chr3	158450833	0.071709	0.616605	0.544896
cg21434327	FOXO3;FOXO3	3'UTR;3'UTR	OpenSea	chr6	108993153	0.257772	0.802642	0.544869
cg02859421			S_Shore	chr19	3465071	0.0168596	0.561714	0.544855
cg14343538			OpenSea	chr6	37108143	0.232358	0.777184	0.544826
cg14168316	GOLGA1	3'UTR	OpenSea	chr9	127642782	0.342286	0.887046	0.54476
cg23330204			S_Shore	chr6	91321677	0.187747	0.732468	0.544721
cg18850173			OpenSea	chr6	132410471	0.398505	0.943172	0.544667
cg21407059			S_Shore	chr16	9059958	0.0358927	0.580512	0.544619
cg15347900	RPA3;UMAD1;UMAD1;UMAD1	5'UTR;5'UTR;Body;Body	OpenSea	chr7	7749174	0.157578	0.70217	0.544592
cg26343001			N_Shore	chr12	115104274	0.168459	0.712951	0.544491
cg26013992			S_Shore	chr1	61520099	0.0859902	0.630456	0.544466
cg27534083			N_Shore	chr5	54515036	0.285844	0.830255	0.544411
cg00023919	RHOD	3'UTR	Island	chr11	66839191	0.212094	0.756462	0.544369
cg16710064			OpenSea	chr9	131971328	0.198137	0.742436	0.544299
cg11610763	PRKCA	Body	OpenSea	chr17	64561356	0.285224	0.829454	0.544229
cg23315637			OpenSea	chr4	24664006	0.153292	0.697373	0.544081
cg13564588	POU5F1	Body	OpenSea	chr6	31136982	0.0346571	0.578713	0.544056
cg23212751	ARTN;ARTN;ARTN;ARTN;ARTN	TSS1500;Body;Body;Body;Body	N_Shore	chr1	44401433	0.265124	0.809138	0.544014
cg06705237	FBP1;FBP1	TSS200;TSS1500	S_Shore	chr9	97402555	0.0632969	0.607174	0.543878
cg12044919			OpenSea	chr10	65846243	0.286545	0.830422	0.543877
cg04479203			S_Shore	chr8	61823106	0.0718821	0.615653	0.543771
cg09363539	SLC12A8	TSS200	Island	chr3	124931746	0.0763226	0.619975	0.543653
cg22583712	DPYSL3;DPYSL3	Body;Body	N_Shore	chr5	146830918	0.197782	0.741221	0.543439
cg21863110	NHLH2;NHLH2	3'UTR;3'UTR	Island	chr1	116380417	0.0592594	0.602695	0.543436
cg14486905	GAD1;GAD1	Body;Body	N_Shore	chr2	171677602	0.0459165	0.589335	0.543419
cg27632471	C20orf96	Body	N_Shore	chr20	259123	0.352213	0.895594	0.543381
cg01734062	TMEM92;TMEM92;TMEM92	1stExon;5'UTR;5'UTR	S_Shore	chr17	48351821	0.0580016	0.601347	0.543345
cg06678662			N_Shelf	chr12	63023439	0.217646	0.760949	0.543303
cg19592898			Island	chr6	1620889	0.145682	0.688907	0.543225
cg03876116	ADAM33;ADAM33;ADAM33	TSS1500;TSS1500;TSS1500	Island	chr20	3663068	0.0708452	0.614025	0.54318
cg19067025			S_Shelf	chr15	37398175	0.194369	0.73731	0.54294
cg19331988			OpenSea	chr2	88771031	0.150316	0.693168	0.542853
cg16593030	TNFRSF10B;TNFRSF10B;TNFRSF10B	Body;Body;Body	OpenSea	chr8	22907585	0.321145	0.863881	0.542736
cg14214402	DLX6;DLX6-AS1	Body;Body	S_Shore	chr7	96637066	0.152121	0.694641	0.54252
cg20068058	CREB3L1	Body	S_Shore	chr11	46317859	0.353415	0.895809	0.542394
cg23501228			S_Shore	chr6	75917468	0.296203	0.838512	0.542309
cg27363141	RNF39;RNF39	Body;Body	Island	chr6	30038929	0.120574	0.662816	0.542242
cg10617025			OpenSea	chr6	113908327	0.312909	0.855115	0.542206
cg09814975	PAX9	Body	N_Shore	chr14	37135384	0.104317	0.646469	0.542152
cg25788719	HSPA12B	TSS1500	N_Shore	chr20	3713002	0.245612	0.787623	0.542011
cg08571821	SLC12A4;SLC12A4;SLC12A4	TSS1500;TSS1500;TSS1500	Island	chr16	68003649	0.343585	0.885552	0.541966
cg26744079	C10orf41;C10orf41	Body;Body	Island	chr10	77167091	0.0668031	0.608576	0.541773
cg18086635	FAM59A	TSS1500	S_Shore	chr18	30051631	0.0752764	0.616833	0.541556
cg04558278	RFX1	Body	Island	chr19	14074823	0.315214	0.856291	0.541078
cg26096884			OpenSea	chr18	19904701	0.132726	0.673739	0.541013
cg20348746			OpenSea	chr2	188128809	0.35071	0.89167	0.54096
cg14898611			OpenSea	chr7	25608673	0.0422629	0.583089	0.540826
cg26038465	MAFF;MAFF;MAFF;MAFF	Body;Body;Body;Body	Island	chr22	38610514	0.0519932	0.592571	0.540578
cg18044572	CAMK2B;CAMK2B;CAMK2B;CAMK2B;CAMK2B;CAMK2B;CAMK2B;CAMK2B	Body;Body;Body;Body;Body;Body;Body;Body	Island	chr7	44349715	0.170403	0.710912	0.540509
cg20237683	NDNF	TSS1500	S_Shore	chr4	121994998	0.269697	0.810061	0.540364
cg02939875			OpenSea	chr10	30843425	0.260613	0.800823	0.54021
cg07560287	FOXP4;FOXP4;FOXP4	5'UTR;5'UTR;5'UTR	S_Shore	chr6	41529888	0.12482	0.665027	0.540207
cg15839532	CERKL;CERKL;CERKL;CERKL;CERKL;CERKL;CERKL	TSS1500;TSS1500;TSS1500;TSS1500;TSS1500;TSS1500;TSS1500	S_Shore	chr2	182522257	0.0351639	0.575364	0.5402
cg06895953	MACF1	Body	OpenSea	chr1	39687307	0.371001	0.911004	0.540003
cg07230440	TMEM132D	Body	OpenSea	chr12	130357212	0.244531	0.784485	0.539954
cg01438365	TBX2	Body	Island	chr17	59480470	0.0337473	0.573675	0.539927
cg08574915			OpenSea	chr17	79924772	0.356997	0.896867	0.53987
cg13242944	ODZ4	Body	OpenSea	chr11	78524048	0.314877	0.854642	0.539765
cg15878670	DHH	Body	Island	chr12	49485085	0.29453	0.834249	0.539719
cg02520020	SERPING1;SERPING1	TSS1500;TSS200	OpenSea	chr11	57364890	0.143486	0.683168	0.539683
cg06756372			OpenSea	chr5	3118008	0.107811	0.647483	0.539672
cg03603593			OpenSea	chr8	29442834	0.0854886	0.625159	0.539671
cg06010720			OpenSea	chr15	63368982	0.271244	0.810805	0.539562
cg19980151	FLJ42709;FLJ42709	Body;Body	N_Shore	chr5	92914290	0.171121	0.710678	0.539558
cg01883155	ST6GALNAC2	Body	OpenSea	chr17	74565009	0.384036	0.923442	0.539406
cg07646813	KCTD10	Body	OpenSea	chr12	109896946	0.108868	0.648249	0.539381
cg17071957	GSN;GSN;GSN;GSN;GSN;GSN;GSN	TSS1500;TSS1500;TSS1500;TSS1500;TSS1500;TSS1500;TSS1500	OpenSea	chr9	124029926	0.331467	0.870759	0.539292
cg27611830	PKNOX2	Body	OpenSea	chr11	125242074	0.369914	0.909033	0.539118
cg20054182	GPC6	Body	OpenSea	chr13	94840865	0.0998909	0.638993	0.539102
cg14076360	IPO11;IPO11	Body;Body	OpenSea	chr5	61917363	0.141321	0.680418	0.539097
cg01821018	TACSTD2	TSS200	Island	chr1	59043280	0.0436868	0.582742	0.539056
cg07922843			OpenSea	chr1	92083173	0.197454	0.736321	0.538867
cg20922656	MEGF10;MEGF10;MEGF10;MEGF10	5'UTR;5'UTR;5'UTR;5'UTR	OpenSea	chr5	126643740	0.2234	0.762188	0.538787
cg27485006	PLAC8;PLAC8	3'UTR;3'UTR	OpenSea	chr4	84014353	0.350005	0.888682	0.538678
cg22321572	C6orf124	Body	N_Shore	chr6	168225923	0.395826	0.93443	0.538604
cg02927682	SSBP3;SSBP3;SSBP3	Body;Body;Body	OpenSea	chr1	54844424	0.172285	0.710887	0.538602
cg05590233	RPH3AL	Body	OpenSea	chr17	109545	0.106091	0.644579	0.538488
cg21270015	LARP7;LARP7	Body;Body	OpenSea	chr4	113567813	0.164317	0.702773	0.538456
cg19233663			S_Shore	chr15	68156340	0.288173	0.826546	0.538373
cg21067023	COLEC12	TSS1500	S_Shore	chr18	501513	0.0536134	0.591981	0.538367
cg19369939	CPEB4;CPEB4;CPEB4;CPEB4;CPEB4	Body;Body;Body;Body;Body	OpenSea	chr5	173343501	0.252343	0.790683	0.53834
cg24469464	MSX1	TSS1500	Island	chr4	4860157	0.0636605	0.601998	0.538338
cg03540028	RIPK4	Body	N_Shelf	chr21	43183977	0.0786204	0.616928	0.538308
cg12960942			OpenSea	chr15	68842668	0.171671	0.709946	0.538275
cg09424348	VARS2;VARS2;VARS2;GTF2H4	TSS1500;TSS1500;TSS1500;Body	Island	chr6	30881549	0.321695	0.859857	0.538162
cg07690882			Island	chr11	128694303	0.117283	0.655443	0.53816
cg17987968	GRIA1;GRIA1	TSS1500;TSS1500	OpenSea	chr5	152869882	0.174333	0.712417	0.538083
cg20588660	SLC17A9;SLC17A9	5'UTR;Body	S_Shore	chr20	61584248	0.356795	0.894826	0.538031
cg24933917	CAND1.11	Body	OpenSea	chr11	10374010	0.0289595	0.566949	0.53799
cg19429051			S_Shore	chr5	92931994	0.107003	0.644832	0.537829
cg19362196	STMN1;STMN1;STMN1;STMN1	TSS1500;TSS1500;TSS1500;TSS1500	Island	chr1	26233615	0.307409	0.845238	0.537829
cg24948406	HOXB1;HOXB1	5'UTR;1stExon	Island	chr17	46608268	0.125715	0.663482	0.537767
cg26293019	ISL1	Body	S_Shelf	chr5	50688913	0.0418901	0.579599	0.537709
cg12468231			OpenSea	chr2	69944999	0.283947	0.821592	0.537645
cg12182937			N_Shore	chr6	33215649	0.133486	0.670975	0.537489
cg03909863	DRD4	Body	Island	chr11	638404	0.268434	0.805915	0.537481
cg13391675	CTNNA2;CTNNA2	Body;Body	OpenSea	chr2	80009927	0.274779	0.812242	0.537462
cg01634146	NFIX	Body	S_Shelf	chr19	13127389	0.366163	0.903403	0.53724
cg18444875	OXR1	Body	OpenSea	chr8	107460168	0.269074	0.806249	0.537175
cg24587297			OpenSea	chr2	151534222	0.285796	0.822944	0.537148
cg12834462	MIR3134	Body	OpenSea	chr9	115111295	0.218161	0.75519	0.537029
cg19910200	TMEM190	TSS200	N_Shore	chr19	55888150	0.417191	0.954181	0.53699
cg08991533	ARHGAP23	Body	N_Shore	chr17	36608746	0.234102	0.771052	0.53695
cg13534394	ATXN1;ATXN1	5'UTR;5'UTR	OpenSea	chr6	16410278	0.146909	0.683674	0.536765
cg07269906	SIPA1L3	5'UTR	OpenSea	chr19	38480549	0.290963	0.827714	0.536751
cg09299774	CPSF3L;CPSF3L;CPSF3L;CPSF3L;CPSF3L;CPSF3L;CPSF3L;CPSF3L;CPSF3L	Body;Body;Body;Body;Body;ExonBnd;ExonBnd;ExonBnd;ExonBnd	N_Shelf	chr1	1251017	0.291788	0.828539	0.536751
cg09572125	SYNGAP1	Body	OpenSea	chr6	33400477	0.415613	0.952295	0.536682
cg26854298			N_Shore	chr4	174442087	0.324302	0.860857	0.536555
cg00711959			OpenSea	chr2	13962486	0.312983	0.849536	0.536553
cg25444002	FGF14;FGF14	Body;Body	OpenSea	chr13	102520143	0.170084	0.706625	0.536542
cg01588860	SERPING1;SERPING1	TSS1500;TSS200	OpenSea	chr11	57365003	0.172427	0.708953	0.536526
cg12019614	DOCK6	Body	Island	chr19	11353996	0.0770845	0.613404	0.536319
cg05172122	TBX15	5'UTR	Island	chr1	119526783	0.114403	0.650677	0.536275
cg04729004	KCP;KCP	TSS200;TSS200	S_Shore	chr7	128550932	0.100346	0.636588	0.536242
cg14141610			N_Shelf	chr7	150099648	0.06565	0.601689	0.536039
cg00676643	MAPKAP1;MAPKAP1;MAPKAP1;MAPKAP1;MAPKAP1;MAPKAP1	5'UTR;5'UTR;5'UTR;5'UTR;5'UTR;5'UTR	OpenSea	chr9	128463814	0.198618	0.73455	0.535932
cg15142430	PIAS2;PIAS2	TSS1500;TSS1500	S_Shore	chr18	44498341	0.0737134	0.609604	0.535891
cg07865573	SGMS2	TSS1500	N_Shore	chr4	108744875	0.372938	0.90874	0.535802
cg04375036	PPP1CC	TSS1500	S_Shore	chr12	111181819	0.106672	0.642439	0.535768
cg05939970			Island	chr3	127795340	0.0553896	0.591125	0.535735
cg18190798	NBEAL2	Body	OpenSea	chr3	47029335	0.238876	0.774552	0.535676
cg03127244	B3GALT4	1stExon	S_Shore	chr6	33245638	0.396156	0.931778	0.535621
cg21438219	C7orf60	Body	OpenSea	chr7	112509297	0.297056	0.832668	0.535612
cg25556035	NFIX	Body	S_Shelf	chr19	13127873	0.0361307	0.571727	0.535597
cg15351950	SOX5	5'UTR	OpenSea	chr12	24533168	0.365577	0.901147	0.53557
cg17580673			N_Shore	chr10	31891554	0.353579	0.889147	0.535568
cg23465650	EBF1	Body	N_Shore	chr5	158522899	0.178659	0.713938	0.535279
cg06398335	PCCA;PCCA	Body;Body	OpenSea	chr13	101161616	0.36126	0.896534	0.535274
cg02341271	OSBPL1A	5'UTR	OpenSea	chr18	21960369	0.369612	0.904849	0.535237
cg11940526			OpenSea	chr10	80311367	0.358164	0.893382	0.535218
cg24180402	ACBD4;ACBD4;ACBD4;ACBD4	3'UTR;3'UTR;3'UTR;3'UTR	N_Shore	chr17	43221464	0.0362014	0.571348	0.535147
cg18361975	EFNA5	Body	OpenSea	chr5	106738731	0.258478	0.793377	0.534899
cg11858114	ADAM33;ADAM33;ADAM33	TSS1500;TSS1500;TSS1500	Island	chr20	3663075	0.128585	0.663369	0.534785
cg13246856	ARTN;ARTN;ARTN;ARTN	5'UTR;5'UTR;5'UTR;TSS1500	N_Shore	chr1	44399776	0.286211	0.820872	0.534662
cg02506501	ACAP3	Body	Island	chr1	1228990	0.407971	0.942363	0.534392
cg01420564	OSBPL6	5'UTR	OpenSea	chr2	179076804	0.0769924	0.611351	0.534359
cg15393022	SSBP3;SSBP3;SSBP3	Body;Body;Body	OpenSea	chr1	54775837	0.336814	0.871108	0.534294
cg10271058	GLB1L3	Body	S_Shore	chr11	134147837	0.355781	0.890046	0.534265
cg12508078	MYO18A;MYO18A	5'UTR;5'UTR	N_Shore	chr17	27505845	0.321135	0.855386	0.534251
cg17145389			OpenSea	chr2	173539804	0.350835	0.884877	0.534042
cg08199758	CLDN9	TSS200	N_Shore	chr16	3062426	0.0599012	0.593684	0.533783
cg25588787			Island	chr5	154027256	0.187396	0.721162	0.533765
cg15291243	LHX1	Body	Island	chr17	35298199	0.0620321	0.595721	0.533688
cg25908198	C21orf59;C21orf59	Body;Body	OpenSea	chr21	33976787	0.291833	0.825218	0.533386
cg21074024			OpenSea	chr17	78134791	0.179008	0.712216	0.533209
cg13694876	EPHB3	Body	S_Shore	chr3	184282720	0.41564	0.948811	0.533171
cg17017404	ALX4	Body	N_Shore	chr11	44329245	0.326858	0.860002	0.533144
cg26407924	CTNND2;CTNND2;CTNND2	TSS1500;TSS1500;TSS1500	S_Shore	chr5	11905542	0.229633	0.762588	0.532955
cg13826564	LTBP3;LTBP3;LTBP3	Body;Body;Body	Island	chr11	65306731	0.0140725	0.547018	0.532946
cg27023360			OpenSea	chr16	51393415	0.215428	0.748344	0.532916
cg18395917			Island	chr11	76033367	0.0938618	0.626672	0.53281
cg08170023	RASGEF1A;RASGEF1A	Body;Body	S_Shore	chr10	43699342	0.0577629	0.590514	0.532751
cg16987847			OpenSea	chr9	13491931	0.137927	0.670413	0.532486
cg14784415			S_Shore	chr12	115890828	0.283579	0.816005	0.532426
cg11554328	GRIP2	Body	OpenSea	chr3	14576683	0.307206	0.839575	0.53237
cg19587887	PSKH2	TSS1500	S_Shore	chr8	87082065	0.369042	0.901283	0.532241
cg09554406	TRPM4	Body	Island	chr19	49714044	0.277338	0.809313	0.531974
cg11815057			OpenSea	chr1	153670855	0.22655	0.758338	0.531789
cg11355442	RNF213;RNF213	Body;Body	OpenSea	chr17	78244382	0.314227	0.845948	0.531722
cg26734175	KIF26B	Body	OpenSea	chr1	245398001	0.261107	0.792824	0.531717
cg07580591			N_Shore	chr15	68851466	0.104003	0.635645	0.531643
cg25987502	ALOX12	Body	Island	chr17	6899865	0.140367	0.671652	0.531285
cg17055507	LOC90768;LOC90768	Body;Body	Island	chr4	183063426	0.0765422	0.607816	0.531274
cg14602699	GRHL2	Body	OpenSea	chr8	102514175	0.186213	0.717457	0.531245
cg07617039	RSPO3	TSS1500	N_Shore	chr6	127438746	0.128862	0.660102	0.53124
cg15318916	RNF225	TSS200	N_Shore	chr19	58907296	0.19575	0.726837	0.531086
cg05417332	YPEL3;TBX6;YPEL3	3'UTR;TSS1500;3'UTR	S_Shore	chr16	30104025	0.0929746	0.623797	0.530822
cg14687660			N_Shore	chr2	172947075	0.160421	0.69107	0.530649
cg23186534	KIF5A	TSS1500	N_Shore	chr12	57943421	0.334592	0.865208	0.530615
cg22486366			OpenSea	chr1	20479732	0.400731	0.931295	0.530564
cg06440620	ANKRD52	Body	N_Shore	chr12	56650966	0.250146	0.780654	0.530508
cg16336586	LAPTM4B	Body	OpenSea	chr8	98797945	0.290213	0.820659	0.530446
cg09533428	RNF39;RNF39	Body;Body	Island	chr6	30038897	0.341135	0.871546	0.530411
cg11028701			OpenSea	chr8	29443036	0.0576887	0.588098	0.530409
cg13003571	CLLU1;CLLU1;CLLU1;CLLU1;CLLU1OS	5'UTR;1stExon;Body;Body;Body	OpenSea	chr12	92818240	0.16486	0.695248	0.530388
cg15067802	SUSD1;SUSD1;SUSD1;MIR3134;SUSD1;SUSD1;SUSD1	ExonBnd;ExonBnd;ExonBnd;Body;Body;Body;Body	OpenSea	chr9	114860737	0.0604392	0.590793	0.530353
cg19235198	RNF19A	TSS200	OpenSea	chr8	101348488	0.192574	0.72283	0.530256
cg12400702	CAND2;CAND2	Body;Body	Island	chr3	12838781	0.216662	0.746887	0.530225
cg01826254			OpenSea	chr16	87609929	0.418719	0.948929	0.53021
cg16275013	LOC102503427	Body	OpenSea	chr5	71856126	0.26585	0.796026	0.530176
cg04508739			N_Shore	chr14	57263369	0.090415	0.620551	0.530136
cg23626763	CECR1;CECR1	Body;TSS1500	OpenSea	chr22	17681439	0.354382	0.884421	0.530038
cg15231749	RGL2;RGL2	Body;Body	N_Shore	chr6	33265133	0.260483	0.790518	0.530035
cg26684091	BRPF3	TSS1500	N_Shore	chr6	36163452	0.217122	0.747155	0.530033
cg05225634			Island	chr6	156718288	0.239199	0.769208	0.530009
cg07354458			OpenSea	chr14	57197677	0.197376	0.727358	0.529982
cg00505570	VAX1;VAX1	Body;Body	N_Shore	chr10	118895568	0.389523	0.919455	0.529932
cg09463917	SCARF2;SCARF2	Body;Body	Island	chr22	20784958	0.259372	0.789279	0.529907
cg11001769	TMEM30B;TMEM30B	1stExon;5'UTR	S_Shore	chr14	61748440	0.136599	0.666497	0.529898
cg15814150			N_Shore	chr4	174438930	0.126296	0.656159	0.529863
cg21080921	SLC22A20	TSS200	OpenSea	chr11	64981316	0.331571	0.861386	0.529815
cg12976141	APBB1;APBB1;APBB1;APBB1;APBB1;APBB1;APBB1;APBB1;APBB1;APBB1	5'UTR;TSS1500;TSS1500;TSS1500;1stExon;TSS200;TSS200;Body;Body;Body	OpenSea	chr11	6426823	0.337191	0.866947	0.529756
cg24758273	CUX1;CUX1;CUX1;CUX1;CUX1;CUX1;CUX1	Body;Body;Body;Body;Body;Body;Body	OpenSea	chr7	101584380	0.235691	0.765386	0.529695
cg20428144	APOLD1;APOLD1	TSS200;Body	N_Shore	chr12	12938465	0.189803	0.719496	0.529694
cg08733313	CER1	TSS200	OpenSea	chr9	14722777	0.0531902	0.582857	0.529667
cg23830290	RBPMS;RBPMS;RBPMS;RBPMS	Body;Body;Body;Body	OpenSea	chr8	30300223	0.168293	0.697898	0.529605
cg22110896	TBX4	TSS1500	Island	chr17	59533081	0.247121	0.776624	0.529504
cg26062581			OpenSea	chr11	118585993	0.192579	0.722073	0.529494
cg04700773	PKNOX2	5'UTR	OpenSea	chr11	125127278	0.224204	0.75357	0.529366
cg17457796	MATN2;MATN2	TSS1500;TSS1500	N_Shore	chr8	98880145	0.133102	0.66235	0.529248
cg12207051	SLC12A8;SLC12A8	Body;Body	OpenSea	chr3	124839483	0.0800358	0.609129	0.529093
cg02633371	LHX1	Body	Island	chr17	35298618	0.208322	0.737397	0.529075
cg18088359	CACNB3	TSS1500	N_Shore	chr12	49206892	0.314148	0.843185	0.529038
cg06766016	BTBD19	Body	Island	chr1	45278971	0.118216	0.647234	0.529018
cg09571848			N_Shore	chr5	64330935	0.270132	0.799115	0.528983
cg15238183	HIPK2;HIPK2	Body;Body	OpenSea	chr7	139332836	0.290708	0.819676	0.528967
cg27642470	DCBLD1	TSS1500	N_Shore	chr6	117802710	0.0351737	0.564093	0.52892
cg06794496	NUP205	Body	OpenSea	chr7	135247646	0.255758	0.784662	0.528903
cg16916914	ITGB4;ITGB4;ITGB4	Body;Body;Body	Island	chr17	73749694	0.0703259	0.599223	0.528897
cg11395890	FHAD1	Body	OpenSea	chr1	15712019	0.351749	0.880624	0.528875
cg11785537	SCNN1A;SCNN1A;SCNN1A;SCNN1A	Body;TSS1500;1stExon;5'UTR	OpenSea	chr12	6484729	0.0596429	0.588454	0.528811
cg00880984	IBTK	TSS1500	S_Shore	chr6	82958011	0.199063	0.727852	0.528789
cg10681561	KIAA1549;KIAA1549	Body;Body	OpenSea	chr7	138660613	0.0603778	0.589115	0.528737
cg25032437			OpenSea	chr22	51080730	0.173431	0.702128	0.528697
cg22561092	ST3GAL6-AS1	Body	OpenSea	chr3	98441429	0.231147	0.759838	0.528692
cg08873673	FUT2;FUT2	TSS200;TSS200	N_Shore	chr19	49199217	0.0708901	0.599517	0.528627
cg08914374			OpenSea	chr2	173046730	0.125237	0.653788	0.528551
cg19824710	PTPRF;PTPRF	TSS1500;TSS1500	N_Shore	chr1	43995379	0.15649	0.68503	0.52854
cg14226683	GLTSCR1	5'UTR	OpenSea	chr19	48123175	0.308298	0.836665	0.528368
cg19393677	MAP2K5;MAP2K5	Body;Body	OpenSea	chr15	67841407	0.139982	0.668168	0.528186
cg24520381	PPP1R1B;PPP1R1B	TSS200;Body	S_Shore	chr17	37784694	0.104774	0.632955	0.528182
cg15049005	LINC01169	Body	N_Shore	chr15	66947167	0.322217	0.850384	0.528167
cg09593454	TRPV3	Body	S_Shore	chr17	3439372	0.340591	0.868672	0.528082
cg08481075	COL11A2;COL11A2;COL11A2;COL11A2	TSS1500;TSS1500;TSS1500;TSS1500	Island	chr6	33161328	0.136631	0.664618	0.527987
cg11639130	STX2;STX2	Body;Body	Island	chr12	131303478	0.107487	0.635277	0.527789
cg26369382	TFR2	TSS1500	OpenSea	chr7	100240341	0.288804	0.816443	0.527638
cg26107890	SLC12A8	Body	Island	chr3	124860686	0.0394413	0.566966	0.527525
cg25510090	ZNF787	5'UTR	S_Shore	chr19	56616706	0.223523	0.750979	0.527455
cg03721058	HYAL2;HYAL2	5'UTR;TSS1500	Island	chr3	50360041	0.0660307	0.593408	0.527378
cg22061556			OpenSea	chr6	92147212	0.302676	0.8299	0.527224
cg02530860			Island	chr8	144371537	0.229408	0.756612	0.527205
cg27294200			OpenSea	chr2	16120609	0.0952224	0.622355	0.527133
cg16574871	GDF6	Body	N_Shelf	chr8	97165770	0.0992475	0.626367	0.52712
cg15132565			Island	chr5	72740154	0.0237431	0.550734	0.526991
cg05709578	LOC100192378	Body	S_Shore	chr8	77591132	0.150026	0.676999	0.526974
cg13734833	MRGPRF;MRGPRF	5'UTR;5'UTR	S_Shore	chr11	68779817	0.348869	0.875754	0.526885
cg15049402	DCTN1;DCTN1;DCTN1;DCTN1	Body;Body;Body;Body	OpenSea	chr2	74601431	0.363893	0.890742	0.526849
cg11994229	FMNL2	Body	OpenSea	chr2	153310258	0.298226	0.825071	0.526845
cg27171503	NAV1	Body	OpenSea	chr1	201656209	0.216954	0.743742	0.526789
cg23647711	SHH;SHH;SHH;SHH	5'UTR;Body;Body;Body	S_Shore	chr7	155600624	0.0562841	0.583056	0.526772
cg12744061	SYCP1	Body	OpenSea	chr1	115444733	0.307837	0.83452	0.526683
cg00804392	RHOH;RHOH	5'UTR;1stExon	OpenSea	chr4	40198595	0.252818	0.779474	0.526655
cg07774777			Island	chr22	50165435	0.440365	0.966991	0.526626
cg07063370	POLR2F;POLR2F	Body;Body	OpenSea	chr22	38367649	0.291882	0.81838	0.526498
cg15205435	CHD5	Body	Island	chr1	6187920	0.163435	0.68991	0.526475
cg24881993	RBMS2	Body	OpenSea	chr12	56981896	0.256287	0.782691	0.526404
cg21281164	STXBP5-AS1	Body	OpenSea	chr6	147179368	0.253281	0.779561	0.52628
cg24327452			OpenSea	chr3	30126463	0.0844732	0.610704	0.526231
cg15086915	DMXL1;DMXL1;DMXL1	5'UTR;Body;Body	OpenSea	chr5	118415525	0.0857551	0.611756	0.526001
cg20655600			OpenSea	chr10	128260161	0.203767	0.729715	0.525948
cg18442187	TFAP2B	Body	S_Shelf	chr6	50794722	0.0483582	0.574297	0.525939
cg21037008	PRRT1;PPT2	TSS1500;TSS1500	N_Shore	chr6	32119939	0.0984695	0.624393	0.525923
cg18755903	SIDT2;SIDT2	ExonBnd;Body	S_Shore	chr11	117052144	0.208537	0.734455	0.525918
cg16155393	LRRC2	5'UTR	N_Shore	chr3	46617303	0.0335083	0.559342	0.525833
cg00147286	MTSS1L	Body	Island	chr16	70713933	0.378978	0.904779	0.525801
cg19577136	TAL1;TAL1;TAL1;TAL1;TAL1;TAL1	TSS1500;TSS1500;TSS1500;TSS1500;TSS1500;TSS1500	S_Shore	chr1	47698521	0.156427	0.682194	0.525767
cg18089519	TALDO1	Body	OpenSea	chr11	763339	0.217714	0.743328	0.525614
cg08517040	NINJ2;NINJ2;NINJ2;LOC100049716	1stExon;Body;5'UTR;Body	S_Shore	chr12	752834	0.39947	0.925062	0.525592
cg07928883			S_Shore	chr7	149112940	0.281563	0.807115	0.525551
cg25821249			OpenSea	chr17	35423464	0.26846	0.793968	0.525508
cg18025831	DCP1A	3'UTR	OpenSea	chr3	53321215	0.138034	0.663521	0.525487
cg16993211	BNC2	Body	OpenSea	chr9	16769265	0.349812	0.875262	0.52545
cg03684977	GRB7;GRB7	TSS1500;TSS1500	OpenSea	chr17	37893803	0.261327	0.786704	0.525378
cg27539480	HOXA3;HOXA3;HOXA3	3'UTR;3'UTR;3'UTR	N_Shore	chr7	27147084	0.0759041	0.601238	0.525334
cg04100190	COL9A2	TSS1500	S_Shore	chr1	40783264	0.134207	0.659495	0.525287
cg05919202			OpenSea	chr4	5914761	0.290788	0.816056	0.525268
cg26075090	SEL1L3;SEL1L3;SEL1L3	TSS1500;TSS200;TSS200	Island	chr4	25865375	0.0436258	0.568845	0.525219
cg14195216	ANKS1B;ANKS1B;ANKS1B	TSS1500;TSS1500;Body	OpenSea	chr12	99548950	0.261693	0.786912	0.525219
cg27411712			Island	chr12	30976016	0.0724384	0.597609	0.525171
cg09359114	DLX5	Body	N_Shore	chr7	96650096	0.0616379	0.586784	0.525147
cg12221474	PPP1R16B;PPP1R16B	TSS1500;TSS1500	N_Shore	chr20	37433936	0.164305	0.689076	0.524771
cg12903001	SPATS2L;SPATS2L;SPATS2L;SPATS2L	3'UTR;3'UTR;3'UTR;3'UTR	OpenSea	chr2	201346210	0.13753	0.662246	0.524717
cg14683017	TFAP2A	Body	N_Shore	chr6	10417087	0.177682	0.702348	0.524666
cg16681526	TNFRSF25;PLEKHG5;TNFRSF25;PLEKHG5;PLEKHG5;TNFRSF25;PLEKHG5;TNFRSF25;TNFRSF25;PLEKHG5;TNFRSF25	TSS1500;3'UTR;TSS1500;3'UTR;3'UTR;TSS1500;3'UTR;TSS1500;TSS1500;3'UTR;TSS1500	S_Shore	chr1	6526469	0.432486	0.956974	0.524488
cg16562342			OpenSea	chr1	109783503	0.305101	0.829529	0.524428
cg24289524			OpenSea	chr13	39199366	0.194337	0.718751	0.524414
cg21585289			OpenSea	chr5	36073937	0.172604	0.697006	0.524402
cg10880928	C9orf86;C9orf86	Body;Body	Island	chr9	139715701	0.0793084	0.603622	0.524313
cg21436971			OpenSea	chr5	107145270	0.265297	0.789459	0.524162
cg08236522			OpenSea	chr6	166190134	0.293452	0.817589	0.524136
cg10665961	NTN1	Body	OpenSea	chr17	8958039	0.160121	0.684191	0.52407
cg24720355	TBX15	5'UTR	N_Shore	chr1	119526255	0.152573	0.676604	0.524031
cg14373018	SLC22A20	TSS200	OpenSea	chr11	64981297	0.332417	0.856433	0.524016
cg26358677	GPR108	Body	OpenSea	chr19	6730734	0.168999	0.692983	0.523984
cg12959820	NEURL1B	Body	S_Shore	chr5	172111369	0.306856	0.830707	0.523851
cg23842469	ALPK1;ALPK1;ALPK1	5'UTR;5'UTR;5'UTR	OpenSea	chr4	113261301	0.241468	0.765307	0.523839
cg11225642			OpenSea	chr1	229366265	0.201855	0.725673	0.523819
cg17650835	TTC1;TTC1	Body;Body	OpenSea	chr5	159472178	0.2106	0.734413	0.523814
cg07924081	PPP1R13L;PPP1R13L	Body;Body	Island	chr19	45898892	0.169713	0.69344	0.523727
cg18107827	GRRP1	3'UTR	N_Shore	chr1	26488988	0.251389	0.775046	0.523658
cg20932898			OpenSea	chr2	14542180	0.0699587	0.59358	0.523621
cg15167810	URM1;URM1;URM1;URM1;MIR1268A	Body;Body;Body;Body;Body	OpenSea	chr9	131145723	0.102273	0.625827	0.523554
cg02025583	TMEM220	Body	Island	chr17	10632861	0.213101	0.736546	0.523445
cg20451272	MIR219A2;MIR1268A	TSS200;Body	Island	chr9	131155135	0.0279227	0.551361	0.523438
cg07546139	FLJ42709;FLJ42709;FLJ42709	TSS1500;Body;Body	Island	chr5	92907553	0.128926	0.65236	0.523434
cg18161346			OpenSea	chr6	93756963	0.189018	0.712235	0.523217
cg13154443	FAM110B	TSS1500	N_Shore	chr8	58906720	0.248593	0.77166	0.523066
cg23371754	ANK2;ANK2;ANK2	Body;Body;Body	OpenSea	chr4	114214449	0.357624	0.88054	0.522916
cg04708891			Island	chr14	62217824	0.269981	0.792848	0.522867
cg01937247	ACAP3	Body	Island	chr1	1229534	0.342461	0.865284	0.522824
cg02793451	TOX3;TOX3	TSS1500;TSS1500	S_Shore	chr16	52582072	0.281257	0.803911	0.522654
cg11348249	AKAP12	TSS1500	Island	chr6	151560831	0.115596	0.63819	0.522594
cg10211530	TNRC18	Body	N_Shore	chr7	5391111	0.220455	0.743016	0.522561
cg20703122	OCA2	5'UTR	N_Shore	chr15	28339563	0.255435	0.777956	0.522521
cg03586564	NFATC1;NFATC1;NFATC1	Body;5'UTR;Body	Island	chr18	77158676	0.399632	0.922128	0.522496
cg24648425	CDH26	Body	OpenSea	chr20	58569233	0.210642	0.733112	0.522471
cg14762436	OSBPL3;OSBPL3;OSBPL3;OSBPL3	Body;Body;Body;Body	OpenSea	chr7	24917750	0.275089	0.797552	0.522462
cg08830565			N_Shore	chr7	129417405	0.170183	0.692431	0.522248
cg11366178	LNX1	TSS200	OpenSea	chr4	54457737	0.0249537	0.547091	0.522137
cg07011778			N_Shore	chr8	144105570	0.330135	0.852165	0.52203
cg13798289	THAP11;CENPT	TSS1500;5'UTR	N_Shore	chr16	67875619	0.396357	0.918357	0.522
cg02813863	APOLD1;APOLD1	Body;TSS1500	N_Shore	chr12	12938287	0.218194	0.740183	0.521988
cg15945754	C6orf204;C6orf204	TSS1500;TSS1500	S_Shore	chr6	118973695	0.286178	0.808099	0.52192
cg10237297	SLC13A4	TSS200	OpenSea	chr7	135413124	0.207269	0.729034	0.521765
cg03732254	CXXC5	TSS1500	N_Shore	chr5	139027191	0.122031	0.643779	0.521748
cg11869862			N_Shelf	chr15	37399798	0.0501184	0.57185	0.521732
cg08815293			S_Shore	chr7	19159569	0.105	0.626636	0.521637
cg18698096	PLEKHG3	5'UTR	OpenSea	chr14	65183677	0.0583122	0.579903	0.52159
cg11188666	SCD5;SCD5	Body;Body	N_Shore	chr4	83718165	0.226879	0.748449	0.52157
cg12432038	C1orf229	TSS200	Island	chr1	247275735	0.147713	0.66928	0.521567
cg10040506			OpenSea	chr4	190106989	0.177698	0.699216	0.521518
cg21748136	OSTalpha	TSS200	OpenSea	chr3	195943366	0.242035	0.763461	0.521426
cg10812836	TOM1L1	TSS1500	N_Shore	chr17	52977043	0.173981	0.695334	0.521353
cg07288557			S_Shore	chr12	47226301	0.296022	0.817278	0.521256
cg01324200	GSAP;LOC101927243	TSS1500;Body	S_Shore	chr7	77046151	0.372989	0.894203	0.521214
cg15264020	PTPRG	Body	OpenSea	chr3	61674210	0.0236225	0.544791	0.521169
cg10298898	PIWIL2;PIWIL2	TSS200;TSS1500	N_Shore	chr8	22132678	0.346057	0.86717	0.521114
cg00773902	GDF1;LASS1;LASS1	TSS1500;TSS1500;TSS1500	Island	chr19	19007324	0.0607902	0.581879	0.521089
cg05177637	MATN3	TSS1500	S_Shore	chr2	20213270	0.335421	0.85646	0.521039
cg15446409	GPRC5B;GPRC5B	Body;Body	OpenSea	chr16	19871936	0.29995	0.820907	0.520957
cg20463830			OpenSea	chr20	45997816	0.154418	0.675295	0.520877
cg23444264			S_Shore	chr10	72219751	0.197821	0.718591	0.520769
cg26464945	HS3ST4	Body	OpenSea	chr16	26082472	0.232995	0.753652	0.520658
cg01618151	C6orf81	Body	OpenSea	chr6	35707957	0.167232	0.687858	0.520625
cg01858205	GPR108	Body	OpenSea	chr19	6730723	0.192361	0.712905	0.520544
cg09014329	FAM171A2	Body	Island	chr17	42431748	0.0912312	0.611708	0.520477
cg15827870	MTA3;MTA3;MTA3;MTA3	1stExon;5'UTR;TSS1500;5'UTR	N_Shore	chr2	42795321	0.0447962	0.56526	0.520464
cg08777771	SH3YL1;SH3YL1	Body;Body	OpenSea	chr2	233278	0.235813	0.756265	0.520453
cg18063312			Island	chr5	72740737	0.0967592	0.617125	0.520366
cg13503773	C9orf47;C9orf47;S1PR3	TSS1500;TSS1500;TSS1500	N_Shore	chr9	91605494	0.303945	0.824136	0.52019
cg02863169			S_Shore	chr2	45173548	0.125998	0.646184	0.520186
cg19433435	FEZ1;FEZ1	TSS1500;TSS1500	S_Shore	chr11	125366590	0.230789	0.750896	0.520107
cg10480476	MEIS3;MEIS3;MEIS3;MEIS3;MEIS3;MEIS3	Body;Body;Body;ExonBnd;ExonBnd;ExonBnd	N_Shelf	chr19	47918372	0.342824	0.862856	0.520033
cg11543592			N_Shore	chr12	115124067	0.123749	0.6437	0.519951
cg27526761	MEIS2;MEIS2;MEIS2;MEIS2;MEIS2;MEIS2;MEIS2;MEIS2;MEIS2	Body;Body;Body;Body;Body;Body;Body;Body;Body	OpenSea	chr15	37190640	0.352151	0.872004	0.519853
cg04654716	FAM169A	TSS1500	S_Shore	chr5	74162924	0.0502879	0.570128	0.51984
cg04866412	PPP2R2B;PPP2R2B;PPP2R2B;PPP2R2B;PPP2R2B;PPP2R2B;PPP2R2B;PPP2R2B;PPP2R2B;PPP2R2B	Body;Body;Body;Body;Body;Body;Body;Body;Body;Body	OpenSea	chr5	146169178	0.279463	0.799283	0.51982
cg13476635	FLI1;FLI1	Body;Body	OpenSea	chr11	128654419	0.225175	0.744956	0.519781
cg18205516	SVIL;SVIL	Body;Body	OpenSea	chr10	29806621	0.336683	0.856192	0.519508
cg23063536	SEMA4A	TSS200	OpenSea	chr1	156119676	0.088639	0.608145	0.519506
cg14452191	MBOAT2	Body	OpenSea	chr2	9126948	0.243018	0.762438	0.51942
cg04446316			OpenSea	chr22	27695716	0.350872	0.870252	0.51938
cg22239145	PCDH17	Body	OpenSea	chr13	58290755	0.202054	0.721419	0.519365
cg05096751			Island	chr12	115137775	0.125536	0.644899	0.519362
cg04046475	PHLPP2;PHLPP2	Body;Body	OpenSea	chr16	71745991	0.209406	0.728752	0.519347
cg05390307	FEZ1;FEZ1	TSS1500;TSS1500	S_Shore	chr11	125366499	0.38415	0.903433	0.519282
cg19499831	TOX	Body	OpenSea	chr8	59967766	0.249519	0.76879	0.519272
cg17424973			OpenSea	chr6	106901888	0.359035	0.878282	0.519247
cg26839512	SPATA18	Body	S_Shore	chr4	52918489	0.141887	0.66106	0.519173
cg03071876	SP6	5'UTR	S_Shore	chr17	45929434	0.099377	0.618521	0.519144
cg01716527			N_Shelf	chr3	170072769	0.216769	0.735838	0.519069
cg10271192	OTX1	5'UTR	N_Shore	chr2	63279645	0.368966	0.888033	0.519067
cg00461389	ARHGAP26;ARHGAP26;ARHGAP26;ARHGAP26	ExonBnd;ExonBnd;Body;Body	OpenSea	chr5	142416764	0.264243	0.783288	0.519045
cg02665999	SPOCK3;SPOCK3;SPOCK3;SPOCK3;SPOCK3;SPOCK3;SPOCK3;SPOCK3;SPOCK3	5'UTR;5'UTR;5'UTR;Body;Body;Body;Body;Body;Body	N_Shore	chr4	168154307	0.0443829	0.563372	0.518989
cg18165289	TENM2	Body	OpenSea	chr5	167150273	0.19913	0.717986	0.518855
cg13882484	MYO1D;MYO1D	Body;Body	OpenSea	chr17	30954523	0.0990646	0.617868	0.518803
cg10143991	SERPINB6;SERPINB6;SERPINB6;SERPINB6;SERPINB6;SERPINB6;SERPINB6;SERPINB6	TSS200;Body;Body;Body;5'UTR;5'UTR;5'UTR;5'UTR	OpenSea	chr6	2962408	0.31927	0.838062	0.518792
cg27315497	SLC43A1	Body	N_Shore	chr11	57281561	0.244214	0.762971	0.518757
cg03151810			Island	chr8	144371745	0.0782944	0.596932	0.518638
cg12371175	PPAP2B	Body	OpenSea	chr1	57015717	0.26253	0.781158	0.518628
cg12222949	GLT25D2	Body	Island	chr1	184005360	0.358544	0.877121	0.518577
cg15787807	RASGRP2;RASGRP2;RASGRP2	Body;Body;Body	N_Shore	chr11	64509091	0.282452	0.800997	0.518545
cg20450997	SNRK;SNRK	TSS1500;TSS1500	N_Shore	chr3	43327322	0.184349	0.702848	0.518499
cg03845837	HSF4;HSF4	Body;Body	N_Shore	chr16	67203406	0.0479577	0.566022	0.518064
cg18771184			N_Shore	chr6	1617619	0.415744	0.933784	0.51804
cg26710209	VSIG2	3'UTR	S_Shore	chr11	124617409	0.139654	0.657652	0.517998
cg03726739	SLIT3	Body	OpenSea	chr5	168254759	0.382523	0.900474	0.517951
cg03458590			OpenSea	chr12	4135146	0.16326	0.681086	0.517826
cg00672936	HTRA4	Body	S_Shore	chr8	38832728	0.268882	0.786563	0.517681
cg26828332			OpenSea	chr5	23234422	0.267532	0.78517	0.517637
cg02613295	LFNG;LFNG;LFNG;LFNG	Body;Body;Body;Body	N_Shore	chr7	2564256	0.237514	0.755125	0.517611
cg10333657	PRR5-ARHGAP8;ARHGAP8;ARHGAP8;ARHGAP8	Body;Body;Body;Body	OpenSea	chr22	45203300	0.283382	0.800927	0.517545
cg04296790	TDGF1;TDGF1	Body;Body	S_Shelf	chr3	46621592	0.263968	0.781414	0.517446
cg18817990	NKX3-2	3'UTR	N_Shore	chr4	13543119	0.19172	0.709149	0.517429
cg13083810	POU5F1	TSS1500	OpenSea	chr6	31139156	0.418897	0.936324	0.517427
cg24686983	NPAS3;NPAS3;NPAS3;NPAS3	Body;Body;Body;Body	OpenSea	chr14	33832387	0.12418	0.641546	0.517366
cg01931883			OpenSea	chr1	201561164	0.329391	0.846714	0.517323
cg02319549	TYK2	Body	N_Shore	chr19	10463037	0.403972	0.921248	0.517276
cg07477928	SVEP1	TSS1500	S_Shore	chr9	113343166	0.270171	0.787342	0.517171
cg06490225	LHX1	Body	Island	chr17	35298825	0.202933	0.720083	0.51715
cg22821981	PARP15	TSS200	N_Shore	chr3	122296435	0.174268	0.691284	0.517017
cg27077912	NTF3	Body	OpenSea	chr12	5589693	0.0484912	0.565443	0.516952
cg13577072	KCNQ1;KCNQ1OT1;KCNQ1	Body;Body;Body	OpenSea	chr11	2715286	0.276882	0.793613	0.516731
cg10536898			OpenSea	chr5	50673227	0.0480916	0.564816	0.516725
cg11195375	VSIG2	TSS1500	OpenSea	chr11	124622348	0.0677586	0.58443	0.516672
cg07156394	VOPP1	Body	OpenSea	chr7	55623053	0.270751	0.787317	0.516567
cg23004884	EFCAB11;EFCAB11;EFCAB11	Body;Body;Body	OpenSea	chr14	90378209	0.187836	0.70435	0.516514
cg15504047			Island	chr9	140190867	0.279032	0.795494	0.516462
cg08621773			N_Shore	chr2	25438675	0.351419	0.867839	0.51642
cg16855265	GUCY2EP	Body	OpenSea	chr11	76409489	0.324232	0.840479	0.516247
cg26611765			Island	chr7	27199916	0.181242	0.697469	0.516227
cg01792117	C17orf63;C17orf63	Body;Body	OpenSea	chr17	27088227	0.331336	0.847562	0.516225
cg22334681			OpenSea	chr3	14257893	0.356173	0.872384	0.516211
cg03309252			N_Shore	chr9	98314632	0.306209	0.822226	0.516018
cg05001531	RBPMS;RBPMS;RBPMS;RBPMS	Body;Body;Body;Body	OpenSea	chr8	30300306	0.237714	0.753686	0.515972
cg07001914	MAFF;MAFF;MAFF;MAFF	Body;Body;Body;5'UTR	N_Shore	chr22	38610207	0.371161	0.887076	0.515915
cg25115537	ZHX2	5'UTR	OpenSea	chr8	123801352	0.0888195	0.604563	0.515743
cg16406078	FAM110A;FAM110A;FAM110A	Body;Body;1stExon	Island	chr20	825634	0.129825	0.645506	0.515681
cg07588932	MIR4692;STARD10	TSS1500;5'UTR	S_Shore	chr11	72493633	0.310658	0.826159	0.515501
cg18131141	TFAP2E	Body	Island	chr1	36043002	0.0738012	0.589165	0.515363
cg07420274	GAD1;GAD1	Body;Body	N_Shore	chr2	171676306	0.0909077	0.606209	0.515301
cg10835416			OpenSea	chr3	95645943	0.152372	0.66767	0.515298
cg21196849			N_Shore	chr7	19150047	0.127821	0.643106	0.515285
cg04007514	AFF1	Body	OpenSea	chr4	87872115	0.328163	0.843413	0.515249
cg11434705			Island	chr19	1851995	0.456642	0.971854	0.515212
cg21153358			OpenSea	chr4	86049133	0.359487	0.874664	0.515177
cg02390329	ZIC4;ZIC4;ZIC4	Body;Body;Body	N_Shore	chr3	147113092	0.287579	0.802699	0.51512
cg13298147	TFAP2A;TFAP2A	Body;TSS1500	N_Shore	chr6	10416508	0.0352923	0.550381	0.515089
cg09838217	GFPT2	Body	OpenSea	chr5	179770299	0.194429	0.709335	0.514906
cg08308032			OpenSea	chr2	75005912	0.264846	0.779743	0.514897
cg12137220	EPN2;EPN2;EPN2	Body;Body;Body	OpenSea	chr17	19220813	0.349797	0.864662	0.514864
cg13844193			S_Shore	chr1	91193193	0.220072	0.734922	0.51485
cg14222307	RORA	Body	OpenSea	chr15	61097246	0.113987	0.628811	0.514824
cg00411072			S_Shore	chr17	46660940	0.345504	0.8603	0.514796
cg18290233			S_Shore	chr5	92931173	0.102833	0.617309	0.514476
cg26780614	ZSWIM4	Body	OpenSea	chr19	13929095	0.0865253	0.600996	0.514471
cg07651048			N_Shore	chr12	49735444	0.14381	0.658261	0.514451
cg25572485			OpenSea	chr3	59114617	0.0640594	0.578508	0.514449
cg11081752			OpenSea	chr5	117380176	0.250845	0.76526	0.514416
cg14530382	SH2D3A	Body	Island	chr19	6753525	0.0155468	0.529912	0.514366
cg17122213	MIB2;MIB2;MIB2;MIB2;MIB2;MIB2	Body;Body;Body;Body;Body;Body	Island	chr1	1564920	0.329849	0.84413	0.514281
cg12315900	CLIP1;CLIP1;CLIP1	5'UTR;5'UTR;5'UTR	OpenSea	chr12	122884585	0.107002	0.621143	0.514141
cg18869556			OpenSea	chr17	19364063	0.235121	0.749253	0.514133
cg00115288	EPS8L2	TSS1500	Island	chr11	705892	0.201393	0.715503	0.514111
cg00347620	TBX3;TBX3	Body;Body	Island	chr12	115109730	0.022484	0.53637	0.513886
cg12302985	TNFRSF10B;TNFRSF10B;TNFRSF10B	Body;Body;Body	OpenSea	chr8	22907547	0.175213	0.689079	0.513866
cg20193839			N_Shore	chr8	61834501	0.0333405	0.547102	0.513762
cg19768599	SLC12A8	TSS200	Island	chr3	124931727	0.103705	0.617268	0.513563
cg06615754	ZNF551	TSS1500	N_Shore	chr19	58193071	0.301286	0.814729	0.513443
cg04007841	LTBP3;LTBP3;LTBP3	Body;Body;Body	Island	chr11	65307006	0.156122	0.669377	0.513255
cg04537050			OpenSea	chr16	3149195	0.0256223	0.538861	0.513238
cg20441902	FUT2;FUT2	TSS200;TSS200	N_Shore	chr19	49199029	0.255063	0.768249	0.513186
cg18150839	OLA1;OLA1	Body;Body	OpenSea	chr2	174990158	0.294763	0.807912	0.513149
cg22341477			OpenSea	chr7	83858056	0.155614	0.668665	0.513051
cg25769566			Island	chr6	31651278	0.10493	0.617963	0.513033
cg17791977			Island	chr5	72529127	0.119042	0.631908	0.512866
cg06422525	ZNF644;ZNF644;ZNF644	Body;Body;Body	OpenSea	chr1	91392504	0.0770945	0.589947	0.512852
cg05366923	LAMC2;LAMC2	TSS200;TSS200	OpenSea	chr1	183155056	0.100109	0.612937	0.512828
cg06070263	ZIC4;ZIC4;ZIC4	Body;Body;Body	Island	chr3	147115930	0.0506558	0.563387	0.512731
cg23026106	FAM155A	Body	OpenSea	chr13	108470099	0.287047	0.799761	0.512714
cg01922697	NAV2;NAV2;NAV2	Body;Body;Body	OpenSea	chr11	19894313	0.259296	0.771989	0.512694
cg04636269			Island	chr17	35300868	0.0466525	0.558987	0.512335
cg11769400	PEBP4	Body	OpenSea	chr8	22773857	0.0424516	0.554715	0.512263
cg00548989	ADAM33;ADAM33;ADAM33	TSS1500;TSS1500;TSS1500	S_Shore	chr20	3663290	0.420459	0.932674	0.512215
cg12846837	KIAA0146	TSS1500	Island	chr8	48172889	0.316359	0.828502	0.512143
cg17539151			OpenSea	chr2	232235334	0.185864	0.697898	0.512033
cg06857690			OpenSea	chr13	27608835	0.190017	0.702012	0.511995
cg17518962	GAL3ST4	TSS200	N_Shelf	chr7	99766552	0.156288	0.668258	0.51197
cg02905173			OpenSea	chr2	222054378	0.30559	0.817459	0.51187
cg02523270			Island	chr3	193987651	0.274523	0.786369	0.511846
cg16912215			S_Shelf	chr5	77143258	0.0972095	0.609055	0.511845
cg05239425	ZNF608	Body	OpenSea	chr5	124043436	0.112541	0.624308	0.511768
cg27614319			S_Shore	chr17	35079061	0.312767	0.824421	0.511654
cg21064841	MRPS27;MRPS27;MRPS27	5'UTR;Body;Body	OpenSea	chr5	71598248	0.328725	0.840178	0.511452
cg22699202			N_Shelf	chr3	185300461	0.0431981	0.554632	0.511434
cg13284255	SNX2;SNX2	TSS1500;TSS1500	N_Shore	chr5	122110381	0.40526	0.916631	0.511371
cg04751276			Island	chr15	76634843	0.0665016	0.57774	0.511239
cg10501602	NOS3	Body	Island	chr7	150705872	0.271311	0.782503	0.511192
cg09910277	LDLRAD3;LDLRAD3;LDLRAD3	5'UTR;Body;Body	OpenSea	chr11	36131382	0.325574	0.836713	0.511139
cg04076766	ANKRD53;ANKRD53	3'UTR;Body	OpenSea	chr2	71212157	0.0244331	0.535545	0.511112
cg10554915			OpenSea	chr11	13509019	0.355596	0.866633	0.511036
cg23279335			OpenSea	chr11	75863631	0.0799466	0.590953	0.511006
cg06507987	MAP3K6	Body	N_Shore	chr1	27686768	0.100949	0.611901	0.510952
cg12393668	CCDC43;CCDC43	TSS1500;TSS1500	S_Shore	chr17	42768503	0.134457	0.645404	0.510947
cg19143959			N_Shore	chr15	40572794	0.117304	0.628227	0.510922
cg15030568			Island	chr6	1619445	0.285349	0.796254	0.510906
cg24882618	FSBP;RAD54B;RAD54B;RAD54B;RAD54B	1stExon;1stExon;Body;Body;5'UTR	OpenSea	chr8	95448891	0.125592	0.636396	0.510804
cg26205890	ACOX1;ACOX1	Body;Body	OpenSea	chr17	73955839	0.418495	0.929266	0.510771
cg10442221	LINC00862	TSS200	OpenSea	chr1	200343096	0.0835308	0.594249	0.510718
cg11290628	PAK7;PAK7	Body;Body	OpenSea	chr20	9554459	0.106842	0.617458	0.510616
cg18885162	FOXP4;FOXP4;FOXP4	5'UTR;5'UTR;5'UTR	S_Shore	chr6	41529269	0.344317	0.854899	0.510582
cg23202832	DGKH;DGKH;DGKH;DGKH;DGKH;DGKH;DGKH;DGKH	Body;Body;Body;Body;Body;Body;Body;Body	OpenSea	chr13	42744421	0.207267	0.71781	0.510544
cg14248031			N_Shore	chr19	58907397	0.196313	0.70681	0.510497
cg12630714			Island	chr4	54975894	0.0178982	0.528284	0.510386
cg22786465	LY6G5C	TSS1500	N_Shore	chr6	31649502	0.112047	0.622422	0.510376
cg10156298	TMEM88B	TSS200	N_Shore	chr1	1361476	0.365578	0.8759	0.510322
cg13215995			Island	chr17	43222258	0.224692	0.73501	0.510318
cg07726426	ARID1B;ARID1B	Body;Body	OpenSea	chr6	157174650	0.120629	0.630906	0.510278
cg25695060	AHCYL2;AHCYL2;AHCYL2;AHCYL2	TSS200;Body;Body;Body	OpenSea	chr7	129015326	0.247313	0.757545	0.510232
cg00070383			N_Shore	chr4	174429374	0.141078	0.651251	0.510173
cg04549418	BCAR3	Body	OpenSea	chr1	94102054	0.225207	0.735369	0.510162
cg06444025	CHRNE;C17orf107	Body;3'UTR	Island	chr17	4804104	0.309551	0.819534	0.509983
cg02856338			OpenSea	chr8	101822108	0.0356532	0.545613	0.50996
cg17210263			S_Shore	chr1	203242950	0.238855	0.74879	0.509935
cg00575665	MAFB;MAFB	3'UTR;1stExon	N_Shore	chr20	39315211	0.179029	0.688963	0.509934
cg23070487	TNFRSF10B;TNFRSF10B;TNFRSF10B	Body;Body;Body	OpenSea	chr8	22907589	0.199613	0.709484	0.50987
cg09634707			S_Shore	chr10	72219713	0.156416	0.666231	0.509814
cg17031812	SORBS2;SORBS2	5'UTR;5'UTR	OpenSea	chr4	186759445	0.341155	0.850932	0.509777
cg08915632			N_Shelf	chr8	72466247	0.0553338	0.565107	0.509773
cg14282850	TACC2;TACC2;TACC2;TACC2	Body;Body;Body;Body	S_Shore	chr10	123924917	0.330523	0.840286	0.509763
cg11432315	SHISA5;SHISA5;SHISA5;SHISA5;SHISA5;SHISA5;SHISA5	TSS200;TSS200;Body;Body;Body;Body;Body	OpenSea	chr3	48514900	0.19843	0.708111	0.509681
cg12598767	STARD10	Body	Island	chr11	72465959	0.468823	0.978481	0.509658
cg27382459	ZEB2;ZEB2	Body;Body	OpenSea	chr2	145237379	0.0960932	0.605692	0.509599
cg08454053	RTN4RL1	Body	Island	chr17	1901964	0.0717697	0.581349	0.509579
cg21748230			N_Shelf	chr10	21795135	0.283966	0.793527	0.50956
cg09890400	CNKSR1;CNKSR1	TSS200;TSS200	OpenSea	chr1	26503858	0.188062	0.697615	0.509553
cg17337072	PHLDB3	TSS1500	S_Shore	chr19	44009237	0.0960748	0.605603	0.509528
cg12781568	WT1;WT1;WT1;WT1	Body;Body;Body;Body	N_Shore	chr11	32452038	0.13149	0.640995	0.509505
cg24812442			N_Shore	chr2	237079690	0.0656726	0.575139	0.509466
cg12538530			OpenSea	chr2	60524961	0.188973	0.698428	0.509455
cg01338255			Island	chr20	30176054	0.346369	0.855802	0.509433
cg15468045	MEIS1	Body	N_Shore	chr2	66672299	0.0734888	0.582868	0.509379
cg00831909	PDPN;PDPN	TSS1500;TSS1500	Island	chr1	13909623	0.231435	0.740809	0.509373
cg22608160	SLC44A3;SLC44A3	Body;Body	OpenSea	chr1	95352630	0.323174	0.832453	0.509279
cg13007207	ATXN7L1;ATXN7L1	Body;Body	OpenSea	chr7	105279391	0.194149	0.703364	0.509215
cg07360125	SWAP70;SWAP70	Body;Body	OpenSea	chr11	9697193	0.263417	0.772622	0.509206
cg21982573	HPN-AS1	Body	OpenSea	chr19	35559297	0.0794839	0.588623	0.50914
cg23811850	FAM65B;FAM65B;FAM65B	1stExon;5'UTR;Body	OpenSea	chr6	24936246	0.0986344	0.607627	0.508993
cg03666300			N_Shore	chr16	88448381	0.440612	0.949586	0.508974
cg00433296	SLC39A14;SLC39A14;SLC39A14;SLC39A14	TSS1500;TSS1500;TSS1500;TSS1500	N_Shore	chr8	22223852	0.0769388	0.585809	0.50887
cg14193908	MDFIC;MDFIC;MDFIC	TSS200;TSS200;TSS200	N_Shore	chr7	114562037	0.0718695	0.580698	0.508828
cg24520975			S_Shore	chr6	31651362	0.166479	0.675281	0.508802
cg04928049			Island	chr1	19665240	0.310141	0.81892	0.508778
cg10901187			OpenSea	chr9	6693073	0.0818818	0.590643	0.508761
cg23248377	C9orf24;C9orf24;C9orf24;C9orf24	TSS200;TSS200;TSS200;Body	S_Shore	chr9	34381630	0.0986666	0.607424	0.508757
cg14689338	MYO10	Body	OpenSea	chr5	16742054	0.057023	0.565603	0.50858
cg21175940	RNF39;RNF39	Body;Body	Island	chr6	30038910	0.332179	0.840743	0.508565
cg10287786	DSCAML1	Body	N_Shore	chr11	117666000	0.351685	0.860234	0.508549
cg06941557	KDM6B;TMEM88	3'UTR;TSS1500	Island	chr17	7757543	0.065003	0.573511	0.508508
cg03840467	40057	Body	Island	chr17	75278162	0.203112	0.711555	0.508443
cg09086380			S_Shore	chr2	65664808	0.190767	0.699167	0.5084
cg12123693			OpenSea	chr15	96454402	0.300436	0.808772	0.508336
cg00730780	KIAA1462	Body	OpenSea	chr10	30316187	0.416376	0.924702	0.508326
cg13796211			OpenSea	chr10	6407932	0.258371	0.766628	0.508256
cg07135660			S_Shelf	chr5	133343843	0.154277	0.662516	0.50824
cg27534624	MIR141;MIR200C	TSS1500;TSS200	OpenSea	chr12	7072727	0.210736	0.71894	0.508205
cg11990334			S_Shore	chr19	31845685	0.220419	0.728485	0.508065
cg18809274			OpenSea	chr6	108427575	0.149363	0.657309	0.507947
cg16628334			N_Shelf	chr6	137812305	0.0597936	0.56764	0.507846
cg25812095	GTDC1;GTDC1	5'UTR;5'UTR	OpenSea	chr2	144998514	0.235507	0.743352	0.507845
cg14519515	ADRBK1	TSS1500	N_Shore	chr11	67033594	0.306497	0.814214	0.507717
cg25315624	PBX1;PBX1;PBX1	TSS1500;TSS1500;TSS1500	OpenSea	chr1	164527805	0.145508	0.653212	0.507704
cg21827317			S_Shore	chr3	136751795	0.175193	0.682895	0.507702
cg21129729	KCNG3;KCNG3	Body;Body	N_Shore	chr2	42719678	0.0565101	0.564211	0.507701
[truncated: 136 more rows]

## Sheet: Hypomethylation in iMSC WT
CpG site	Gene	Gene group	Relation to CpG island	Chromosome	Position	Mean beta value WT iPSC	Mean beta value WT iMSC	Delta beta value (WT iMSC - WT iPSC)
cg03946667	TGFBI	Body	OpenSea	chr5	135394361	0.953062	0.0318165	-0.921245
cg11767757	NCRNA00114	TSS200	OpenSea	chr21	40145404	0.95246	0.0325256	-0.919935
cg16834318	NPLOC4;NPLOC4;NPLOC4	TSS200;Body;Body	OpenSea	chr17	79533857	0.940494	0.0245791	-0.915915
cg03281139	NFIC;NFIC	Body;Body	N_Shore	chr19	3451135	0.941604	0.0260611	-0.915542
cg06225648			OpenSea	chr9	109976075	0.94407	0.029077	-0.914993
cg07805542	PIK3CD	Body	S_Shelf	chr1	9779309	0.945231	0.0303709	-0.91486
cg08764282	CDK15;CDK15;CDK15	Body;Body;Body	OpenSea	chr2	202719451	0.940355	0.0315853	-0.90877
cg11180237			OpenSea	chr1	23903795	0.943155	0.0367402	-0.906415
cg03574890	PI4KB;PI4KB;PI4KB;PI4KB	Body;Body;Body;5'UTR	OpenSea	chr1	151284129	0.939896	0.0344895	-0.905407
cg26895768			OpenSea	chr3	188850350	0.936561	0.0329895	-0.903571
cg25119602			OpenSea	chr3	185739733	0.935195	0.0322705	-0.902924
cg05703358	ITGA11	Body	OpenSea	chr15	68644950	0.947391	0.0466182	-0.900773
cg23637008	NPLOC4;NPLOC4;NPLOC4	TSS200;Body;Body	OpenSea	chr17	79533765	0.930083	0.0297129	-0.90037
cg22186497			OpenSea	chr16	86421249	0.92092	0.0214516	-0.899468
cg15304233	ZDHHC7;ZDHHC7	5'UTR;5'UTR	OpenSea	chr16	85028515	0.924207	0.0270472	-0.89716
cg16436686	HMCN1;MIR548F1	Body;Body	OpenSea	chr1	186157568	0.92381	0.0286491	-0.895161
cg03036184			OpenSea	chr9	7320346	0.930806	0.036602	-0.894204
cg27402404	AHDC1	3'UTR	OpenSea	chr1	27865547	0.920635	0.0265463	-0.894089
cg21240459	TRPS1;TRPS1;TRPS1	Body;Body;Body	OpenSea	chr8	116440004	0.924432	0.0312675	-0.893165
cg09935124	COL5A1;COL5A1	Body;Body	OpenSea	chr9	137554091	0.93506	0.0419693	-0.89309
cg21995960			OpenSea	chr8	12935118	0.939087	0.0462553	-0.892832
cg11484353			OpenSea	chr20	39958249	0.92324	0.0309373	-0.892302
cg09043227	LINC01237	Body	OpenSea	chr2	242908394	0.925842	0.0336486	-0.892193
cg23659216	CDH1	Body	OpenSea	chr16	68857468	0.941116	0.0505143	-0.890602
cg23032184			OpenSea	chr2	121523682	0.926156	0.0365266	-0.889629
cg10818657			OpenSea	chr2	74967690	0.932881	0.0433638	-0.889517
cg15115787	NR3C1;NR3C1;NR3C1;NR3C1;NR3C1;NR3C1;NR3C1;NR3C1;NR3C1;NR3C1;NR3C1;NR3C1;NR3C1;NR3C1;NR3C1	Body;Body;Body;Body;Body;Body;Body;Body;Body;Body;Body;Body;Body;Body;Body	OpenSea	chr5	142730701	0.929206	0.0399161	-0.88929
cg03730529	FOXN3	5'UTR	OpenSea	chr14	89892521	0.935875	0.0466893	-0.889185
cg25270315			OpenSea	chr19	31869455	0.932621	0.0450621	-0.887559
cg00360027			OpenSea	chr2	161066086	0.92154	0.0340447	-0.887495
cg06935531	TNS3	5'UTR	OpenSea	chr7	47521938	0.921313	0.0351654	-0.886148
cg17691837	MTHFD1L;MTHFD1L;MTHFD1L;MTHFD1L	Body;Body;Body;Body	OpenSea	chr6	151203458	0.911894	0.025853	-0.886041
cg07175966	ITGB3	Body	OpenSea	chr17	45356827	0.917284	0.0315023	-0.885782
cg05647733	NUAK1	Body	OpenSea	chr12	106474322	0.92558	0.0405241	-0.885056
cg04698475			OpenSea	chr11	12562736	0.916866	0.0321758	-0.88469
cg09936080	THADA;THADA;THADA	Body;Body;Body	OpenSea	chr2	43653785	0.922986	0.0384946	-0.884491
cg07626206	EGFR;EGFR;EGFR;EGFR	Body;Body;Body;Body	OpenSea	chr7	55200657	0.921407	0.0370031	-0.884404
cg01454698	MAML3	Body	OpenSea	chr4	140793545	0.924999	0.0421165	-0.882882
cg03559700	TANC1;TANC1	Body;Body	OpenSea	chr2	160059427	0.900658	0.0182432	-0.882415
cg07987439			OpenSea	chr1	235116922	0.940437	0.0583331	-0.882104
cg10185377	ARNT2	Body	OpenSea	chr15	80773582	0.910956	0.030573	-0.880383
cg08746798			OpenSea	chr1	227009126	0.911008	0.0307539	-0.880254
cg13471491	MBP;MBP	Body;Body	OpenSea	chr18	74813814	0.923786	0.0435466	-0.88024
cg13173898	CTPS	Body	OpenSea	chr1	41469587	0.90808	0.0290755	-0.879004
cg08084219			OpenSea	chr16	3996374	0.91242	0.0337074	-0.878713
cg16224936			OpenSea	chr3	9926434	0.910874	0.0324059	-0.878468
cg12379611	CUBN	Body	OpenSea	chr10	17045387	0.919205	0.0410145	-0.87819
cg25072666	NPLOC4	Body	OpenSea	chr17	79533843	0.914156	0.036291	-0.877865
cg16909914	ANKRD46	5'UTR	OpenSea	chr8	101554639	0.911833	0.0341129	-0.877721
cg26261540	TRIM37;TRIM37	Body;Body	OpenSea	chr17	57171138	0.929183	0.0523729	-0.87681
cg10619899			OpenSea	chr9	111240935	0.937408	0.0607562	-0.876652
cg26998535	C10orf76	Body	OpenSea	chr10	103699237	0.927301	0.0508111	-0.87649
cg07637085	HM13;HM13;HM13	Body;Body;Body	OpenSea	chr20	30148787	0.941634	0.0652222	-0.876411
cg14588463			OpenSea	chr19	11196237	0.901204	0.0248684	-0.876336
cg24537772	PARVA	Body	OpenSea	chr11	12419766	0.913687	0.0373768	-0.87631
cg17625120			OpenSea	chr3	57960800	0.903001	0.0271536	-0.875847
cg24732049	CRYL1	Body	OpenSea	chr13	20994266	0.919443	0.0437259	-0.875717
cg13216442	COL4A1;COL4A1	Body;Body	OpenSea	chr13	110954145	0.926567	0.0508543	-0.875713
cg14517946			OpenSea	chr1	242987949	0.93368	0.0582141	-0.875466
cg21262376			S_Shore	chr15	83955157	0.91961	0.0445752	-0.875035
cg09371112	MICAL2	Body	OpenSea	chr11	12222570	0.910321	0.0362541	-0.874067
cg22891798	LY6K;LY6K;LY6K	TSS200;TSS200;TSS200	N_Shore	chr8	143781344	0.92868	0.0548971	-0.873782
cg04564998			OpenSea	chr14	69154547	0.928337	0.0549154	-0.873422
cg09563940	MKLN1	Body	OpenSea	chr7	130873558	0.905607	0.0323223	-0.873284
cg10916429	ZNF609	Body	OpenSea	chr15	64799784	0.904385	0.0321111	-0.872274
cg19366921	ASPN;ASPN;CENPP;CENPP	Body;Body;Body;Body	OpenSea	chr9	95226342	0.914781	0.0434886	-0.871293
cg27033978	LOC285692	Body	OpenSea	chr5	9717221	0.908046	0.0372403	-0.870806
cg06442180	LRBA;LRBA	Body;Body	OpenSea	chr4	151201478	0.928461	0.0577969	-0.870664
cg03779374	ZBTB20;ZBTB20;ZBTB20;ZBTB20;ZBTB20;ZBTB20	5'UTR;TSS1500;5'UTR;TSS200;5'UTR;5'UTR	OpenSea	chr3	114343825	0.919823	0.0499829	-0.86984
cg03142741	SNAP47	Body	OpenSea	chr1	227947250	0.891912	0.0221554	-0.869756
cg07754940			OpenSea	chr10	89912729	0.928131	0.0585104	-0.86962
cg09235719	PLXNA2	Body	OpenSea	chr1	208374810	0.923	0.0536256	-0.869374
cg17292100	SPAG1;SPAG1	Body;Body	OpenSea	chr8	101250595	0.912862	0.0435668	-0.869295
cg09426571	LRRC8D;LRRC8D	5'UTR;5'UTR	OpenSea	chr1	90359917	0.915085	0.0459409	-0.869144
cg19590267			OpenSea	chr17	25691278	0.915545	0.0467307	-0.868814
cg07688219	KSR1	5'UTR	OpenSea	chr17	25861273	0.902508	0.0339623	-0.868546
cg00287009	SPATS2L;SPATS2L;SPATS2L;SPATS2L;SPATS2L;SPATS2L;SPATS2L	5'UTR;Body;Body;Body;Body;Body;Body	OpenSea	chr2	201273195	0.896627	0.0281375	-0.868489
cg20979800			OpenSea	chr2	238136548	0.935284	0.0668528	-0.868431
cg13329912			OpenSea	chr6	16215786	0.904082	0.0357182	-0.868364
cg00077904			OpenSea	chr5	151078909	0.899079	0.0308587	-0.868221
cg11639815			OpenSea	chr8	37379119	0.915856	0.0476726	-0.868184
cg07212747	HMOX2;HMOX2;HMOX2	5'UTR;5'UTR;5'UTR	OpenSea	chr16	4539233	0.901927	0.0340225	-0.867904
cg20405620	GPR183;UBAC2;UBAC2;UBAC2;MIR548AN	TSS1500;Body;Body;Body;Body	OpenSea	chr13	99960198	0.893511	0.0256189	-0.867892
cg06393249	FGGY;FGGY;FGGY;FGGY	Body;Body;Body;Body	OpenSea	chr1	60172912	0.925759	0.0580406	-0.867719
cg19185549	TASP1	Body	OpenSea	chr20	13506029	0.91287	0.0453287	-0.867541
cg15803239	PARVA	Body	OpenSea	chr11	12419784	0.904432	0.037219	-0.867213
cg11828470	NLRP1;NLRP1;NLRP1;NLRP1;NLRP1	Body;Body;Body;Body;Body	OpenSea	chr17	5430248	0.894353	0.0272089	-0.867144
cg24921221	LONRF1	Body	OpenSea	chr8	12584192	0.917793	0.0510787	-0.866714
cg13645526	TGFBR2;TGFBR2	Body;Body	OpenSea	chr3	30730767	0.907357	0.0421479	-0.865209
cg00331518	SMYD4	Body	OpenSea	chr17	1691057	0.940377	0.0752885	-0.865088
cg04196395			OpenSea	chr14	75701369	0.935554	0.0707794	-0.864774
cg13585930	NPFFR1	TSS1500	OpenSea	chr10	72027357	0.923386	0.058719	-0.864667
cg00354996	TSPAN9;TSPAN9	5'UTR;5'UTR	OpenSea	chr12	3280127	0.906159	0.0416624	-0.864496
cg13573978	MYH9	5'UTR	OpenSea	chr22	36761251	0.919915	0.0556179	-0.864297
cg17777759	RAC1;RAC1	Body;Body	OpenSea	chr7	6425167	0.917924	0.0539015	-0.864022
cg11394547			OpenSea	chr9	77763795	0.926231	0.0624438	-0.863788
cg16978197	TBC1D1;TBC1D1	Body;Body	OpenSea	chr4	38101935	0.925102	0.0613752	-0.863726
cg20990296	IGF2BP2;IGF2BP2;IGF2BP2;IGF2BP2;IGF2BP2;IGF2BP2;IGF2BP2	Body;Body;Body;Body;Body;Body;Body	OpenSea	chr3	185374411	0.911812	0.0482478	-0.863564
cg20927864	COL15A1	Body	OpenSea	chr9	101782237	0.906465	0.0429495	-0.863516
cg19051045			OpenSea	chr10	10933670	0.925206	0.0617616	-0.863444
cg08914190	NFATC1;NFATC1;NFATC1;NFATC1;NFATC1;NFATC1;NFATC1;NFATC1;NFATC1;NFATC1	Body;Body;Body;Body;Body;Body;Body;Body;Body;Body	Island	chr18	77218627	0.906619	0.0433646	-0.863255
cg23646614	PTPRJ;PTPRJ	Body;Body	OpenSea	chr11	48083100	0.912968	0.0500953	-0.862873
cg14475840	C9orf30	5'UTR	S_Shore	chr9	103191817	0.888087	0.0253658	-0.862721
cg06669270			OpenSea	chr11	110767326	0.909655	0.0470509	-0.862604
cg03839875			OpenSea	chr8	90624163	0.898705	0.0363389	-0.862366
cg19728396	UCK2	Body	OpenSea	chr1	165865799	0.935282	0.0729338	-0.862348
cg10574006			OpenSea	chr5	123965051	0.895409	0.0332927	-0.862116
cg04486886			OpenSea	chr5	56784195	0.927536	0.065891	-0.861645
cg00532633	CFDP1	Body	OpenSea	chr16	75339601	0.916835	0.0557026	-0.861133
cg06316673	DCPS	Body	OpenSea	chr11	126188697	0.90754	0.0468793	-0.86066
cg26868023			OpenSea	chr2	15870714	0.927459	0.0669781	-0.860481
cg04491800			OpenSea	chr4	124509453	0.925673	0.0652308	-0.860442
cg18699940	MTHFD1L;MTHFD1L;MTHFD1L;MTHFD1L	Body;Body;Body;Body	OpenSea	chr6	151203416	0.888672	0.0283455	-0.860326
cg19939094	PLEKHA7	Body	OpenSea	chr11	16813453	0.89199	0.032147	-0.859843
cg03438637			OpenSea	chr2	134575933	0.898756	0.0395851	-0.859171
cg17153138	ARHGAP18	Body	OpenSea	chr6	130005350	0.909846	0.0506798	-0.859166
cg24659873			OpenSea	chr22	41107862	0.931671	0.0727563	-0.858915
cg15762892	CERS6;CERS6	Body;Body	OpenSea	chr2	169489435	0.920525	0.0617316	-0.858793
cg06924964	PDCD1LG2	TSS1500	OpenSea	chr9	5509695	0.903418	0.0451561	-0.858262
cg06173638			OpenSea	chr21	46648205	0.896592	0.0383368	-0.858256
cg25900515	MTMR9LP	Body	N_Shelf	chr1	32701825	0.949524	0.0914188	-0.858105
cg09096879			OpenSea	chr1	227009093	0.934925	0.0770461	-0.857878
cg08672314			OpenSea	chr21	30005197	0.905054	0.0472155	-0.857839
cg14814621			OpenSea	chr2	121529187	0.895219	0.0377522	-0.857467
cg14560732			OpenSea	chr10	30471783	0.927304	0.0706138	-0.85669
cg08104736	PAK2	5'UTR	OpenSea	chr3	196505786	0.939056	0.0824131	-0.856643
cg14282460	ASAP1;ASAP1	Body;Body	OpenSea	chr8	131108973	0.909591	0.0529778	-0.856613
cg14514150	TBC1D1;TBC1D1	Body;Body	OpenSea	chr4	38103401	0.927516	0.0711727	-0.856343
cg00272561	TMEM51;TMEM51;TMEM51;TMEM51	5'UTR;5'UTR;5'UTR;5'UTR	OpenSea	chr1	15527244	0.892806	0.03663	-0.856176
cg09400565			OpenSea	chr15	85861754	0.885881	0.0297068	-0.856174
cg11229273	ARHGEF3	Body	OpenSea	chr3	57015101	0.899727	0.0435979	-0.85613
cg20297544	EPHB2;EPHB2	Body;Body	OpenSea	chr1	23076988	0.904946	0.0489841	-0.855962
cg22559506			OpenSea	chr11	27956471	0.919785	0.0640156	-0.85577
cg24067652	PFDN1	Body	OpenSea	chr5	139626136	0.907096	0.0514522	-0.855643
cg02544257	FUK	Body	S_Shelf	chr16	70510663	0.893105	0.0375738	-0.855531
cg09431410			OpenSea	chr15	36720391	0.913091	0.0576234	-0.855468
cg27219182	SLC39A11;SLC39A11	Body;Body	OpenSea	chr17	70680294	0.901661	0.0465233	-0.855137
cg09584225			OpenSea	chr20	11188712	0.93526	0.0803237	-0.854936
cg07955762	COL4A2	Body	OpenSea	chr13	111074260	0.918366	0.0635139	-0.854853
cg24000206	TGFB2;TGFB2	Body;Body	OpenSea	chr1	218550762	0.891885	0.037078	-0.854807
cg25747670			OpenSea	chr1	115722330	0.888275	0.033497	-0.854778
cg01833699			OpenSea	chr2	43313846	0.907196	0.0524507	-0.854746
cg12728061			OpenSea	chr1	2383438	0.906585	0.0520251	-0.85456
cg01826354	B3GNTL1	Body	N_Shelf	chr17	81006497	0.90466	0.0503732	-0.854287
cg12709329			OpenSea	chr13	49465897	0.903104	0.0491442	-0.85396
cg26430059	FOXN3;FOXN3	Body;Body	OpenSea	chr14	89770384	0.911596	0.0577468	-0.853849
cg09173561			OpenSea	chr6	45618577	0.908334	0.0544872	-0.853847
cg25683854			OpenSea	chr1	23912230	0.92065	0.067282	-0.853368
cg16709353	TPCN2	3'UTR	OpenSea	chr11	68856817	0.921793	0.0684541	-0.853339
cg08448048			OpenSea	chr14	54394017	0.928784	0.0757606	-0.853024
cg09981830			OpenSea	chr7	55376098	0.909691	0.0567681	-0.852922
cg21293455			OpenSea	chr8	37000786	0.900755	0.0486205	-0.852134
cg00780501	LIMD1	Body	OpenSea	chr3	45688760	0.925239	0.073351	-0.851888
cg18282388	TMEM45B	5'UTR	OpenSea	chr11	129716470	0.906565	0.0548973	-0.851668
cg00067133			OpenSea	chr18	49140574	0.884144	0.0328459	-0.851298
cg19933220	FGF1;FGF1;FGF1;FGF1;FGF1;FGF1;FGF1;FGF1;FGF1;FGF1;FGF1	TSS1500;5'UTR;5'UTR;5'UTR;5'UTR;5'UTR;5'UTR;5'UTR;5'UTR;5'UTR;5'UTR	OpenSea	chr5	142024805	0.88588	0.0347125	-0.851168
cg05622577			OpenSea	chr10	33710900	0.907584	0.056451	-0.851133
cg24281355	OSBPL9;OSBPL9;OSBPL9;OSBPL9;OSBPL9	Body;Body;Body;Body;Body	OpenSea	chr1	52127100	0.885166	0.0341877	-0.850979
cg00564080	RAPGEF1;RAPGEF1;RAPGEF1	Body;Body;Body	OpenSea	chr9	134554002	0.895339	0.0447469	-0.850592
cg01266377	PVT1	Body	OpenSea	chr8	128920443	0.921418	0.0709254	-0.850492
cg10611692	FIGN	Body	OpenSea	chr2	164524285	0.926558	0.0762646	-0.850294
cg14849448			OpenSea	chr3	186904609	0.916053	0.0662087	-0.849844
cg20187047	SYNE1;SYNE1	Body;Body	OpenSea	chr6	152702444	0.904159	0.0547165	-0.849443
cg15768462			OpenSea	chr7	46851306	0.902315	0.0531382	-0.849177
cg13394991			OpenSea	chr2	146502809	0.87968	0.0305464	-0.849133
cg20333383			OpenSea	chr3	128948180	0.889508	0.0404944	-0.849014
cg19023965			OpenSea	chr9	137428237	0.882084	0.0333241	-0.848759
cg10023324			OpenSea	chr3	149780400	0.912831	0.0642894	-0.848541
cg22705602			OpenSea	chr4	152727874	0.906646	0.0581461	-0.8485
cg07144560			OpenSea	chr5	148865756	0.889157	0.040741	-0.848416
cg15418499	IL18	5'UTR	OpenSea	chr11	112028288	0.908561	0.0609886	-0.847573
cg19370760	PLEKHA7	Body	OpenSea	chr11	16813322	0.903441	0.0559947	-0.847446
cg21246698			OpenSea	chr6	3912364	0.896492	0.0491567	-0.847335
cg27590993	EFCAB2;EFCAB2	Body;Body	OpenSea	chr1	245255376	0.898396	0.0511085	-0.847288
cg01643513	R3HDM2	Body	OpenSea	chr12	57674078	0.893383	0.0461291	-0.847253
cg08053675			OpenSea	chr6	148588950	0.923417	0.0763034	-0.847113
cg08498542	FRMD4B	Body	OpenSea	chr3	69261753	0.913788	0.0666962	-0.847092
cg23953511	CTSB;CTSB;CTSB;CTSB;CTSB	5'UTR;5'UTR;5'UTR;5'UTR;5'UTR	OpenSea	chr8	11711450	0.880076	0.0331094	-0.846967
cg09803959	RPTOR;RPTOR	Body;Body	S_Shore	chr17	78865514	0.90305	0.0564548	-0.846595
cg05691053			OpenSea	chr12	72104344	0.912505	0.0662338	-0.846271
cg16666874			OpenSea	chr11	23924778	0.89604	0.049949	-0.846091
cg27044597	TGFBI	Body	OpenSea	chr5	135394387	0.885357	0.039469	-0.845888
cg09948538			OpenSea	chr5	37772220	0.894731	0.0490832	-0.845648
cg01060950	PTPN1;PTPN1	5'UTR;Body	OpenSea	chr20	49178355	0.939748	0.0941539	-0.845594
cg00269670	MIR548F5;DCLK1	Body;Body	OpenSea	chr13	36497729	0.876707	0.0312092	-0.845498
cg07650662	TCOF1;TCOF1;TCOF1;TCOF1;TCOF1;TCOF1	Body;Body;Body;Body;Body;Body	OpenSea	chr5	149757610	0.914218	0.0687669	-0.845451
cg21571658			OpenSea	chr15	70785399	0.904202	0.0587659	-0.845436
cg20834178	TBC1D14;TBC1D14	Body;Body	OpenSea	chr4	6944071	0.890951	0.0455189	-0.845432
cg05369810			OpenSea	chr9	83314535	0.91274	0.0676462	-0.845094
cg25568397			OpenSea	chr16	88365932	0.891856	0.0468926	-0.844963
cg03795663	VWA8	Body	OpenSea	chr13	42188218	0.912747	0.0680235	-0.844723
cg08454936	ACTN4	Body	OpenSea	chr19	39149389	0.923106	0.0784416	-0.844665
cg02250877			OpenSea	chr6	139909393	0.899373	0.05479	-0.844583
cg25494644	NMRAL1;NMRAL1;NMRAL1	Body;Body;Body	OpenSea	chr16	4514293	0.869848	0.0253131	-0.844535
cg27398117			OpenSea	chr5	56612736	0.918908	0.0744	-0.844508
cg02760103			OpenSea	chr6	4352394	0.915064	0.0709131	-0.844151
cg09503816			OpenSea	chr1	53612022	0.869239	0.0254543	-0.843784
cg06422467			OpenSea	chr6	30720484	0.889565	0.0457865	-0.843779
cg11326574	LRIG3;LRIG3	Body;Body	OpenSea	chr12	59271109	0.893076	0.049396	-0.84368
cg00087806			OpenSea	chr10	3269380	0.903892	0.0604404	-0.843452
cg27115863			OpenSea	chr22	37921640	0.887034	0.0436709	-0.843363
cg03804409	GABRB1	Body	OpenSea	chr4	47216088	0.899753	0.0565144	-0.843238
cg11132390			OpenSea	chr2	38003833	0.889751	0.0465997	-0.843151
cg25315011			OpenSea	chr17	54834122	0.886128	0.0430595	-0.843069
cg13922403			OpenSea	chr9	81547918	0.888061	0.0450499	-0.843011
cg01636575	HS3ST3A1	Body	OpenSea	chr17	13447853	0.898837	0.0558291	-0.843008
cg11487379	ASAP2;ASAP2	Body;Body	OpenSea	chr2	9428037	0.872005	0.0291183	-0.842886
cg05687432			OpenSea	chr7	115968043	0.911343	0.0685023	-0.84284
cg01042830			OpenSea	chr22	27509356	0.898058	0.0553804	-0.842677
cg01245567			OpenSea	chr4	189048735	0.885123	0.0424466	-0.842676
cg26221987			OpenSea	chr10	4289330	0.892413	0.0500827	-0.84233
cg16835209			OpenSea	chr1	98789597	0.88987	0.0475508	-0.842319
cg10554691			OpenSea	chr1	8882831	0.897712	0.055531	-0.842181
cg05613192			OpenSea	chr2	223912416	0.920734	0.0786032	-0.842131
cg03861065	ZNF365;ZNF365	5'UTR;Body	OpenSea	chr10	64344052	0.916615	0.0744938	-0.842121
cg08850641			OpenSea	chr17	66818270	0.879042	0.0370274	-0.842015
cg04214961	CYFIP2;CYFIP2;CYFIP2;CYFIP2	Body;Body;Body;Body	OpenSea	chr5	156812167	0.884342	0.0424343	-0.841908
cg09023351			OpenSea	chr5	108791617	0.909302	0.0674005	-0.841901
cg23437497			OpenSea	chr11	27353723	0.90012	0.0583519	-0.841768
cg07175254			OpenSea	chr11	65239695	0.908426	0.0668724	-0.841553
cg04863032	CLCN3;CLCN3;CLCN3	5'UTR;5'UTR;5'UTR	S_Shore	chr4	170543556	0.886474	0.0453266	-0.841148
cg06433467			OpenSea	chr5	67730071	0.898465	0.0574045	-0.841061
cg25369262	TSPAN1	Body	OpenSea	chr1	46649132	0.915728	0.0748584	-0.84087
cg27218993			OpenSea	chr6	73263351	0.898062	0.0571963	-0.840866
cg08606394	ADAMTS18	Body	OpenSea	chr16	77323274	0.909534	0.069308	-0.840226
cg21055554	IQCD	5'UTR	OpenSea	chr12	113652889	0.898324	0.0581014	-0.840222
cg17935411	TGFBI	Body	OpenSea	chr5	135394399	0.87849	0.0383045	-0.840185
cg22417613	KIAA1549;KIAA1549	Body;Body	OpenSea	chr7	138560796	0.91368	0.0736515	-0.840028
cg02688694	CFDP1	Body	OpenSea	chr16	75339528	0.886353	0.0467147	-0.839638
cg22795331			OpenSea	chr6	117785611	0.908034	0.0685566	-0.839478
cg04992771	ZNF341-AS1	Body	OpenSea	chr20	32391905	0.890697	0.0512635	-0.839434
cg08507923	ASAP1;ASAP1	Body;Body	OpenSea	chr8	131156881	0.880597	0.0412122	-0.839385
cg14122965			OpenSea	chr7	130530706	0.927265	0.0879017	-0.839363
cg15982707	ADAM19	Body	OpenSea	chr5	156943253	0.912042	0.0727682	-0.839274
cg26841784			OpenSea	chr1	59050404	0.881361	0.0422172	-0.839144
cg21233180	COL4A2	Body	OpenSea	chr13	111049410	0.875509	0.0363844	-0.839125
cg13436110	FAM188B	Body	OpenSea	chr7	30844133	0.923544	0.0844656	-0.839078
cg08751348			OpenSea	chr10	120850686	0.926249	0.0873014	-0.838948
cg11313251	ABCD2	Body	OpenSea	chr12	40000001	0.881539	0.0427596	-0.838779
cg27151321	AKAP6	Body	OpenSea	chr14	33062949	0.905152	0.0664603	-0.838692
cg15433195	MAP3K7CL;MAP3K7CL;MAP3K7CL;MAP3K7CL;MAP3K7CL;MAP3K7CL;MAP3K7CL	TSS200;5'UTR;5'UTR;5'UTR;Body;Body;Body	OpenSea	chr21	30502735	0.890718	0.0520649	-0.838654
cg21963544	P4HA3;P4HA3;P4HA3	Body;Body;Body	OpenSea	chr11	73999431	0.89637	0.0577633	-0.838606
cg11713615	EIF3H	Body	OpenSea	chr8	117752716	0.920999	0.0824646	-0.838534
cg21730926			OpenSea	chr14	35853785	0.862759	0.0244195	-0.83834
cg08856900	PTPRM;PTPRM	Body;Body	OpenSea	chr18	7946074	0.895381	0.0573402	-0.838041
cg04905719	SGK1	Body	OpenSea	chr6	134617250	0.896692	0.0592599	-0.837433
cg24040983	KIAA0355	5'UTR	OpenSea	chr19	34765900	0.912501	0.0750896	-0.837411
cg04656234			OpenSea	chr7	55063817	0.867044	0.0296571	-0.837387
cg04019334	OXCT1	Body	OpenSea	chr5	41794651	0.908227	0.0710068	-0.83722
cg14925253			OpenSea	chr2	102680808	0.898994	0.0618694	-0.837124
cg02313670	MAP4K4;MAP4K4;MAP4K4;MAP4K4;MAP4K4	Body;Body;Body;Body;Body	OpenSea	chr2	102443871	0.906443	0.0693686	-0.837074
cg15887927			OpenSea	chr13	29148952	0.957941	0.120984	-0.836957
cg26906446			OpenSea	chr2	20291672	0.892386	0.0554519	-0.836934
cg19342503			OpenSea	chr5	60597820	0.862339	0.025445	-0.836894
cg08256839	ZNF507;ZNF507	Body;Body	OpenSea	chr19	32864762	0.886513	0.0496851	-0.836828
cg13052768	PELP1;PELP1	Body;Body	OpenSea	chr17	4581836	0.92977	0.0932373	-0.836533
cg22593959			OpenSea	chr7	121184995	0.907551	0.0710304	-0.83652
cg19649878			OpenSea	chr2	228520340	0.907627	0.0711415	-0.836485
cg14286948	FOXO3;FOXO3	Body;Body	OpenSea	chr6	108899907	0.871712	0.0353703	-0.836341
cg17612920	TLR6	TSS1500	OpenSea	chr4	38859587	0.889842	0.0535232	-0.836319
cg10324292	ANXA5	Body	OpenSea	chr4	122612041	0.890255	0.0540343	-0.836221
cg15877233	C7orf10	Body	OpenSea	chr7	40611688	0.880214	0.0440487	-0.836166
cg19973210	KCNIP1;KCNIP1;KCNIP1;KCNIP1;KCNIP1	5'UTR;Body;Body;Body;Body	OpenSea	chr5	169998654	0.884119	0.0479654	-0.836154
cg18019234			OpenSea	chr2	12959467	0.905713	0.0699768	-0.835736
cg15533023	TMEM205;TMEM205;TMEM205	Body;Body;Body	N_Shore	chr19	11455260	0.862486	0.0268493	-0.835636
cg21637741	LINC01592	Body	OpenSea	chr8	69834365	0.925815	0.0902374	-0.835578
cg13268038	HSF2BP	Body	OpenSea	chr21	45018825	0.89365	0.058356	-0.835294
cg21005024	DDC-AS1;DDC;DDC;DDC;DDC;DDC;DDC;DDC	Body;Body;Body;Body;Body;Body;Body;Body	OpenSea	chr7	50602787	0.895612	0.0604121	-0.8352
cg06323829	STK35	3'UTR	OpenSea	chr20	2114275	0.885439	0.0503126	-0.835127
cg10040116			OpenSea	chr17	13332667	0.906779	0.0716771	-0.835102
cg07538447	DLC1	Body	OpenSea	chr8	13115701	0.913708	0.0787433	-0.834964
cg03556243	ZBTB20;ZBTB20;ZBTB20;ZBTB20;ZBTB20;ZBTB20;ZBTB20	5'UTR;1stExon;5'UTR;TSS1500;5'UTR;5'UTR;5'UTR	OpenSea	chr3	114343779	0.933234	0.0983353	-0.834898
cg06468347	ITGAE	TSS1500	OpenSea	chr17	3705875	0.892481	0.0576582	-0.834823
cg16334882	CLEC16A	Body	OpenSea	chr16	11227516	0.878698	0.0442278	-0.83447
cg03332014	TTC7B	Body	OpenSea	chr14	91262219	0.922111	0.0881588	-0.833952
cg14051805	FSIP1	Body	OpenSea	chr15	39917220	0.898096	0.0642933	-0.833803
cg01473602	CSRP2	Body	OpenSea	chr12	77257301	0.869604	0.035915	-0.833688
cg12349687	CEP135	TSS1500	N_Shore	chr4	56814296	0.879015	0.045337	-0.833678
cg10701568	WWC2-AS1;WWC2	TSS1500;Body	OpenSea	chr4	184162598	0.900344	0.0667906	-0.833553
cg07906334	ERICH6B	Body	OpenSea	chr13	46138465	0.875506	0.0422712	-0.833234
cg19782858	LOC339975	Body	OpenSea	chr4	188400264	0.912593	0.0794371	-0.833156
cg13091140			OpenSea	chr9	126817100	0.910778	0.0778491	-0.832929
cg12963656	LOC152225	TSS200	OpenSea	chr3	101659687	0.870563	0.0378116	-0.832752
cg16204717			OpenSea	chr12	65894458	0.906381	0.0738055	-0.832575
cg03753813			OpenSea	chr1	116088501	0.885442	0.0529741	-0.832468
cg00041515	RHOBTB2	TSS1500	OpenSea	chr8	22844615	0.867685	0.0353156	-0.832369
cg01146489			OpenSea	chr16	86425801	0.925528	0.0933963	-0.832131
cg24097053			OpenSea	chr10	32236623	0.904296	0.0722682	-0.832028
cg19552574			OpenSea	chr8	134195027	0.890958	0.0590561	-0.831902
cg18787224	LINC-PINT;LINC-PINT;LINC-PINT;LINC-PINT;LINC-PINT;LINC-PINT;LINC-PINT;LINC-PINT	Body;Body;Body;Body;Body;Body;Body;Body	OpenSea	chr7	130645353	0.929885	0.0981366	-0.831748
cg02695120	CAMK2A;CAMK2A	Body;Body	OpenSea	chr5	149658664	0.864216	0.0324772	-0.831739
cg05453127			OpenSea	chr14	50439817	0.889375	0.0580066	-0.831369
cg07517549			OpenSea	chr5	135329811	0.880332	0.0489829	-0.831349
cg13019306	PRELID2;PRELID2;PRELID2	Body;Body;Body	OpenSea	chr5	145155873	0.904542	0.0732639	-0.831278
cg25773259			OpenSea	chr12	94019073	0.92153	0.0902564	-0.831274
cg10158707			OpenSea	chr5	116102379	0.912728	0.0814947	-0.831233
cg06478031			OpenSea	chr9	34540992	0.90368	0.0724497	-0.831231
cg14685822	KCNMA1;KCNMA1;KCNMA1;KCNMA1;KCNMA1;KCNMA1	Body;Body;Body;Body;Body;Body	OpenSea	chr10	78923974	0.905056	0.0739155	-0.831141
cg26084949	LTBP2	Body	OpenSea	chr14	75039090	0.907992	0.0769162	-0.831076
cg24833079			OpenSea	chr16	3996400	0.905898	0.0753313	-0.830566
cg05540662	ATXN1;ATXN1	5'UTR;5'UTR	OpenSea	chr6	16741371	0.912698	0.0825141	-0.830184
cg17684904	RNF214;RNF214;RNF214;RNF214;RNF214;RNF214	ExonBnd;ExonBnd;ExonBnd;Body;Body;Body	OpenSea	chr11	117152118	0.865775	0.035685	-0.83009
cg04721248	KCTD1;KCTD1	Body;5'UTR	OpenSea	chr18	24197375	0.892757	0.0626879	-0.830069
cg25834201	FGGY;FGGY;FGGY;FGGY	Body;Body;Body;Body	OpenSea	chr1	59949993	0.89865	0.0685982	-0.830052
cg17474786	LINC00598;LINC00598	Body;Body	OpenSea	chr13	40981077	0.90234	0.0722999	-0.83004
cg27320117	HPS4;HPS4;HPS4;HPS4	Body;Body;Body;Body	OpenSea	chr22	26867696	0.925078	0.0951593	-0.829918
cg07588216	ENTPD6;ENTPD6	Body;Body	OpenSea	chr20	25204045	0.879642	0.0497478	-0.829894
cg17230176	KIAA0391;KIAA0391;KIAA0391;KIAA0391;KIAA0391	Body;Body;Body;Body;Body	OpenSea	chr14	35629353	0.909786	0.0801684	-0.829618
cg08343295	APBB2;APBB2;APBB2	5'UTR;5'UTR;5'UTR	OpenSea	chr4	41162279	0.885263	0.0557061	-0.829556
cg16867817	CACNA2D1	Body	OpenSea	chr7	82057703	0.909829	0.0803247	-0.829505
cg03611750			OpenSea	chr18	52401453	0.906667	0.0773932	-0.829274
cg05008948	ZNF655;ZNF655;ZNF655;ZNF655;ZNF655;ZNF655;ZNF655;ZNF655	Body;Body;Body;Body;Body;Body;Body;Body	S_Shelf	chr7	99160714	0.895272	0.0661152	-0.829157
cg12394201			OpenSea	chr11	43942418	0.892668	0.063608	-0.82906
cg23980458			OpenSea	chr6	36545429	0.911089	0.0821856	-0.828903
cg07175348	SH3RF1	Body	OpenSea	chr4	170037194	0.894056	0.0656307	-0.828426
cg16745930	HPSE2;HPSE2;HPSE2;HPSE2	3'UTR;Body;Body;Body	OpenSea	chr10	100220809	0.908555	0.0802339	-0.828321
cg21422871	FGGY;FGGY	Body;Body	OpenSea	chr1	60196706	0.908392	0.0801923	-0.828199
cg09220326	CDCP1;CDCP1	Body;Body	OpenSea	chr3	45175421	0.924061	0.0959675	-0.828093
cg04694615	NUP210	Body	OpenSea	chr3	13420948	0.898792	0.0707525	-0.828039
cg10532358			OpenSea	chr2	161080729	0.889163	0.061134	-0.828029
cg13490422			OpenSea	chr12	50377731	0.886129	0.058252	-0.827877
cg19013399			OpenSea	chr5	159191650	0.89274	0.0649255	-0.827814
cg15416179	MAP2K3	Body	S_Shore	chr17	21189859	0.883937	0.0562351	-0.827702
cg15051334	FMN2;FMN2	Body;Body	OpenSea	chr1	240562874	0.883497	0.0558919	-0.827605
cg12465973	ROR1;ROR1	Body;Body	OpenSea	chr1	64598909	0.911138	0.0836216	-0.827516
cg23497879			OpenSea	chr13	72725526	0.909481	0.0819666	-0.827515
cg15715035			S_Shelf	chr9	99620446	0.905071	0.0777928	-0.827278
cg09328806			OpenSea	chr11	12603818	0.874143	0.0469539	-0.827189
cg04915125	MAGI2;MAGI2	Body;Body	OpenSea	chr7	77768802	0.900141	0.0729711	-0.82717
cg06432889	GSTO1;GSTO1;GSTO1	Body;Body;Body	OpenSea	chr10	106020685	0.898931	0.0717698	-0.827161
cg11846577			OpenSea	chr20	49744880	0.907874	0.0808405	-0.827034
cg23264100			OpenSea	chr4	37695177	0.926521	0.0995602	-0.826961
cg05229171			OpenSea	chr3	162013454	0.893445	0.0665164	-0.826929
cg07328664	DIS3L2	Body	OpenSea	chr2	233125062	0.88087	0.0539497	-0.82692
cg20685334	PALLD;PALLD;PALLD	Body;Body;Body	OpenSea	chr4	169718578	0.901537	0.0746246	-0.826913
cg20190855	MANBA	Body	OpenSea	chr4	103634404	0.871142	0.0443088	-0.826833
cg13399007			OpenSea	chr10	4386826	0.883933	0.0571606	-0.826772
cg24686918			OpenSea	chr1	221613658	0.894736	0.0679784	-0.826757
cg12113316	RAB11FIP1;RAB11FIP1;RAB11FIP1	Body;1stExon;Body	OpenSea	chr8	37729089	0.91047	0.0838627	-0.826607
cg06930314			OpenSea	chr2	37851357	0.892447	0.0660136	-0.826433
cg13518625			OpenSea	chr8	29522838	0.851505	0.0251108	-0.826394
cg21453938	C5orf56	Body	OpenSea	chr5	131762448	0.878018	0.0516508	-0.826367
cg07099839	FGD6	Body	OpenSea	chr12	95563401	0.911262	0.0849074	-0.826355
cg17165156	ARID3B	Body	OpenSea	chr15	74838596	0.923017	0.0967716	-0.826245
cg26021815	SGCG	Body	OpenSea	chr13	23895705	0.918661	0.0925375	-0.826124
cg24048678	ADAMTS18	Body	OpenSea	chr16	77322331	0.902303	0.0763364	-0.825967
cg08467103	SPRED2;SPRED2	TSS200;Body	OpenSea	chr2	65593933	0.916234	0.0903111	-0.825923
cg19445588			OpenSea	chr12	116904641	0.895457	0.0699843	-0.825473
cg08732318	CRADD	Body	OpenSea	chr12	94170683	0.917269	0.0918122	-0.825457
cg20835217	SHROOM3	Body	OpenSea	chr4	77674657	0.895901	0.070637	-0.825264
cg09981432			N_Shelf	chr2	118614378	0.919995	0.094955	-0.82504
cg11715256			OpenSea	chr4	174412482	0.88478	0.0597914	-0.824988
cg17804071	PDZRN3	Body	OpenSea	chr3	73596205	0.866672	0.0417707	-0.824901
cg03134000	FLI1;FLI1;FLI1;FLI1	5'UTR;5'UTR;5'UTR;Body	OpenSea	chr11	128579477	0.87367	0.0487797	-0.82489
cg25305879			S_Shelf	chr2	106814630	0.892985	0.0682676	-0.824717
cg03611487	LOC100126784;NAV2;NAV2;NAV2	TSS1500;Body;Body;Body	S_Shore	chr11	19737237	0.928805	0.10412	-0.824685
cg16002660	LOC284009	Body	OpenSea	chr17	2310278	0.895332	0.0708065	-0.824526
cg00275828	KRTAP2-4	TSS1500	OpenSea	chr17	39222690	0.899707	0.0754064	-0.8243
cg14329285			OpenSea	chr3	8911424	0.915036	0.0909281	-0.824108
cg00331163	COL12A1;COL12A1	Body;Body	OpenSea	chr6	75808667	0.865015	0.0411707	-0.823844
cg19406796	RNU6-66P	Body	OpenSea	chr19	46775226	0.896652	0.0730586	-0.823594
cg10358504	PALLD;PALLD;PALLD	5'UTR;Body;Body	OpenSea	chr4	169558283	0.926468	0.102968	-0.8235
cg00982287			OpenSea	chr1	55894953	0.890835	0.0675469	-0.823288
cg09681688			OpenSea	chr5	56790707	0.869222	0.0460262	-0.823196
cg21371012	SAMD12;SAMD12	Body;Body	OpenSea	chr8	119269219	0.849954	0.0272653	-0.822689
cg16643088	CSRNP1	5'UTR	S_Shelf	chr3	39188743	0.898028	0.0756422	-0.822386
cg25907190	UCK2	Body	OpenSea	chr1	165868218	0.878127	0.0557592	-0.822368
cg21571060			OpenSea	chr5	92414263	0.920943	0.0986982	-0.822244
cg06566681	ZBED5-AS1	Body	OpenSea	chr11	10888859	0.898364	0.0761823	-0.822182
cg02943290	C1orf198;C1orf198	TSS200;TSS1500	S_Shore	chr1	231005387	0.893491	0.071358	-0.822133
cg25466245	SUSD4	Body	OpenSea	chr1	223407095	0.915951	0.0939518	-0.821999
cg08043565	MICALCL;MICALCL	1stExon;5'UTR	OpenSea	chr11	12308645	0.872445	0.0506092	-0.821835
cg05763918	LOC100507487	Body	OpenSea	chr4	129382565	0.901664	0.079926	-0.821738
cg13150037			OpenSea	chr1	242001377	0.896264	0.0747246	-0.821539
cg02331902			OpenSea	chr5	90610303	0.881202	0.0596811	-0.821521
cg09195771			OpenSea	chr10	4312482	0.93623	0.114806	-0.821424
cg13999304	TMCC1	5'UTR	OpenSea	chr3	129607809	0.849521	0.0281927	-0.821329
cg10062125			OpenSea	chr1	197808211	0.931451	0.110168	-0.821283
cg23968222	ABCG2;ABCG2	5'UTR;5'UTR	OpenSea	chr4	89064932	0.875119	0.0541165	-0.821002
cg02636348	KCNMA1;KCNMA1;KCNMA1;KCNMA1	Body;Body;Body;Body	OpenSea	chr10	78923827	0.891495	0.0705908	-0.820904
cg01456831			OpenSea	chr8	126557912	0.857232	0.0364636	-0.820769
cg15324190			OpenSea	chr5	56679223	0.864459	0.0437098	-0.820749
cg22530144	PRKCE	Body	OpenSea	chr2	46300869	0.848713	0.0280591	-0.820654
cg03511111			S_Shelf	chr20	31334325	0.894769	0.0743259	-0.820443
cg11370340			OpenSea	chr5	180212257	0.918137	0.0977036	-0.820434
cg17329689			OpenSea	chr9	118435099	0.868715	0.048632	-0.820083
cg10120311	DDX31;DDX31	Body;Body	OpenSea	chr9	135522897	0.919998	0.0999616	-0.820036
cg16046375	RASA3	Body	S_Shore	chr13	114881019	0.894436	0.0744514	-0.819984
cg05360477			OpenSea	chr2	12959313	0.896387	0.0764539	-0.819933
cg10034678			OpenSea	chr2	85726457	0.939237	0.120282	-0.818955
cg15890123	FHL2;FHL2;FHL2;FHL2	5'UTR;5'UTR;5'UTR;5'UTR	N_Shore	chr2	106013427	0.847974	0.0290979	-0.818876
cg15058727			OpenSea	chr12	6454662	0.909242	0.0905985	-0.818644
cg27028045			OpenSea	chr20	51110955	0.912084	0.094018	-0.818066
cg24144570			OpenSea	chr14	69154667	0.918766	0.100734	-0.818032
cg08704366			OpenSea	chr12	72104319	0.873735	0.0560002	-0.817735
cg10564001			OpenSea	chr13	45288461	0.91045	0.0927833	-0.817667
cg10600295			OpenSea	chr20	1789945	0.878362	0.0609227	-0.817439
cg23521140			OpenSea	chr2	37617601	0.936468	0.1191	-0.817368
cg14273507			OpenSea	chr18	39461422	0.88681	0.0695277	-0.817282
cg12914509			OpenSea	chr8	118719142	0.902816	0.0855724	-0.817243
cg19811093	DPYSL3;DPYSL3	Body;Body	OpenSea	chr5	146784007	0.899265	0.0822551	-0.81701
cg18089380			OpenSea	chr3	55232663	0.89828	0.0814103	-0.816869
cg22982093			OpenSea	chr17	41669401	0.891336	0.0745514	-0.816784
cg16001422	PLEC1;PLEC1;PLEC1;PLEC1	Body;Body;Body;Body	N_Shore	chr8	145022842	0.897823	0.0810453	-0.816778
cg14758875	GLDC	Body	OpenSea	chr9	6566638	0.920703	0.103995	-0.816708
cg02923485	CAPN2;CAPN2	Body;Body	OpenSea	chr1	223959609	0.922074	0.105425	-0.816649
cg04979804			OpenSea	chr7	100737515	0.909125	0.0927301	-0.816395
cg07477310			OpenSea	chr17	48960316	0.904886	0.0885271	-0.816359
cg24405567			OpenSea	chr15	70787565	0.899157	0.0828017	-0.816355
cg23398131	HECTD4	Body	OpenSea	chr12	112741167	0.889917	0.0737819	-0.816135
cg01602001	CDH11	5'UTR	OpenSea	chr16	65104932	0.857526	0.0415588	-0.815967
cg12081645			OpenSea	chr4	157920476	0.874661	0.0587899	-0.815871
cg06487630	VDR;VDR;VDR	Body;5'UTR;5'UTR	OpenSea	chr12	48275764	0.851453	0.0356495	-0.815803
cg16578085			OpenSea	chr4	127771714	0.910501	0.0947123	-0.815788
cg19370097	ZBTB20;ZBTB20;ZBTB20;ZBTB20;ZBTB20;ZBTB20;ZBTB20	TSS1500;TSS200;Body;5'UTR;5'UTR;5'UTR;5'UTR	OpenSea	chr3	114343848	0.893305	0.0776416	-0.815664
cg23267301			OpenSea	chr22	27635353	0.854937	0.0393919	-0.815545
cg03255140	TCOF1;TCOF1;TCOF1;TCOF1;TCOF1;TCOF1	Body;Body;Body;Body;Body;Body	OpenSea	chr5	149757986	0.874206	0.058716	-0.81549
cg14305183	MGLL;MGLL;MGLL	Body;Body;Body	OpenSea	chr3	127522646	0.8555	0.0400263	-0.815473
cg24965479	BCAS3;BCAS3	Body;Body	OpenSea	chr17	59216714	0.877614	0.0622912	-0.815322
cg04416111			OpenSea	chr16	87234895	0.89086	0.0756332	-0.815226
cg15025379			OpenSea	chr11	32159104	0.848852	0.0337321	-0.81512
cg26577252	IGF1R	Body	OpenSea	chr15	99212332	0.918197	0.103143	-0.815054
cg23525355	MCF2L2	Body	OpenSea	chr3	183024834	0.920378	0.105398	-0.81498
cg04854441			OpenSea	chr8	8522172	0.854632	0.0397423	-0.81489
cg19229588	UNC5D	Body	OpenSea	chr8	35344726	0.871299	0.0565203	-0.814779
cg03462158			OpenSea	chr16	86421097	0.914945	0.100214	-0.814731
cg24723018			OpenSea	chr11	121699967	0.903481	0.0887506	-0.814731
cg20510552	ATF1	Body	OpenSea	chr12	51180876	0.894841	0.0801886	-0.814652
cg01289541	SLC7A14	5'UTR	OpenSea	chr3	170282058	0.909647	0.0951116	-0.814536
cg12939191			OpenSea	chr12	68065410	0.921739	0.10772	-0.814019
cg15846193			OpenSea	chr4	183229213	0.927058	0.113249	-0.813809
cg24686551			OpenSea	chr3	134047274	0.899359	0.0857817	-0.813578
cg12297147	ATP2B4;ATP2B4	Body;Body	OpenSea	chr1	203661997	0.861637	0.0482265	-0.813411
cg10985935			OpenSea	chr8	102300442	0.883399	0.0699985	-0.813401
cg17753773			N_Shelf	chr14	78105289	0.847438	0.0340545	-0.813383
cg16311613	PACS1	Body	OpenSea	chr11	65956202	0.891326	0.0780214	-0.813305
cg26060783			OpenSea	chr20	10903797	0.89773	0.0844605	-0.813269
cg13710553			OpenSea	chr7	129598625	0.853457	0.0402147	-0.813242
cg23581456			OpenSea	chr7	43612325	0.879771	0.066589	-0.813182
cg11082655	LOC101929268	Body	OpenSea	chr8	49502914	0.916378	0.10341	-0.812968
cg10058373			OpenSea	chr10	120766572	0.838209	0.025251	-0.812958
cg08644489	MACF1	Body	OpenSea	chr1	39657910	0.857023	0.0441072	-0.812916
cg04639988			N_Shore	chr19	8427029	0.889644	0.0769523	-0.812691
cg18291422			OpenSea	chr6	147171560	0.87633	0.0638627	-0.812468
cg05254554	GOSR2;GOSR2;GOSR2	Body;Body;Body	OpenSea	chr17	45006927	0.905537	0.0931676	-0.812369
cg02413040	RUNX1	Body	OpenSea	chr21	36419648	0.858575	0.0463048	-0.81227
cg08293102	PYGL;PYGL	Body;Body	OpenSea	chr14	51387478	0.908937	0.0969104	-0.812027
cg04202597	DSTYK;DSTYK	Body;Body	OpenSea	chr1	205144722	0.932382	0.120486	-0.811896
cg16112795			OpenSea	chr8	40382156	0.881436	0.0697974	-0.811638
cg09551249	RAP1GAP2;RAP1GAP2	Body;Body	OpenSea	chr17	2796053	0.918426	0.106931	-0.811495
cg12371569			OpenSea	chr12	13278271	0.847701	0.0364407	-0.811261
cg27663468			OpenSea	chr10	12313131	0.933629	0.122386	-0.811243
ch.8.314562F	FDFT1	Body	OpenSea	chr8	11693785	0.875328	0.0640919	-0.811236
cg21342383	FANK1-AS1;FANK1	TSS200;Body	OpenSea	chr10	127661992	0.84454	0.0333257	-0.811214
cg04818594			OpenSea	chr11	119341250	0.919249	0.108049	-0.8112
cg25198049	CGN	Body	N_Shelf	chr1	151509723	0.895229	0.0841852	-0.811044
cg25865751	HIP1;HIP1	Body;Body	OpenSea	chr7	75226291	0.882508	0.0714671	-0.811041
cg19308944	TEX26-AS1	Body	OpenSea	chr13	31470063	0.847445	0.0364134	-0.811032
cg08670693	APBB2;APBB2;APBB2	5'UTR;5'UTR;5'UTR	OpenSea	chr4	41162197	0.873828	0.0627971	-0.811031
cg00524584			OpenSea	chr3	14185508	0.850121	0.0394265	-0.810695
cg17836187			OpenSea	chr21	36570494	0.870438	0.0597857	-0.810653
cg14060758	ACIN1;ACIN1;ACIN1	Body;Body;Body	OpenSea	chr14	23548087	0.860451	0.0501266	-0.810324
cg01606801	ASTN2;ASTN2;ASTN2;ASTN2;ASTN2-AS1;ASTN2	Body;Body;Body;Body;Body;Body	OpenSea	chr9	119311706	0.90567	0.095464	-0.810206
cg04906352	RGS20;RGS20;RGS20;RGS20;RGS20;RGS20	Body;Body;Body;Body;Body;Body	OpenSea	chr8	54857865	0.928911	0.118864	-0.810047
cg16112523			OpenSea	chr1	20275711	0.907857	0.0979258	-0.809931
cg26985659	RAB31	Body	OpenSea	chr18	9828425	0.906175	0.0964973	-0.809677
cg14336361			OpenSea	chr17	69409183	0.900185	0.0905653	-0.809619
cg09752625			OpenSea	chr20	10963505	0.90104	0.0914928	-0.809547
cg22042833	FLJ22536	Body	OpenSea	chr6	21987848	0.877972	0.0684896	-0.809482
cg00447837	ENPP1	Body	OpenSea	chr6	132185251	0.844509	0.0351007	-0.809408
cg23361127			S_Shore	chr5	73939283	0.903361	0.0940607	-0.809301
cg17653875			OpenSea	chr11	10921652	0.922714	0.113476	-0.809239
cg27147615	LOC646982;LOC646982	Body;Body	OpenSea	chr13	40976678	0.855612	0.0464304	-0.809182
cg06399901	LIMA1;LIMA1;LIMA1;LIMA1	TSS1500;Body;Body;Body	OpenSea	chr12	50595902	0.90268	0.0936457	-0.809034
cg27011980	EIF4G3;EIF4G3;EIF4G3;EIF4G3	5'UTR;5'UTR;5'UTR;5'UTR	OpenSea	chr1	21348971	0.884834	0.0758307	-0.809003
cg23100976	FNBP1	Body	OpenSea	chr9	132779129	0.929591	0.120626	-0.808965
cg02923622			OpenSea	chr20	23239140	0.884549	0.0756277	-0.808921
cg14742429	NID1	Body	OpenSea	chr1	236162869	0.834937	0.0260597	-0.808877
cg08541541	SORBS2;SORBS2;SORBS2;SORBS2;SORBS2;SORBS2	5'UTR;5'UTR;5'UTR;5'UTR;5'UTR;5'UTR	OpenSea	chr4	186714138	0.871497	0.0631314	-0.808366
cg05762671	KCTD19	Body	OpenSea	chr16	67345737	0.883942	0.0755848	-0.808357
cg01343065	LHFPL2	5'UTR	OpenSea	chr5	77891183	0.890408	0.0820732	-0.808334
cg15033819	LRRC4C;LRRC4C	5'UTR;5'UTR	OpenSea	chr11	40350925	0.834066	0.0259786	-0.808087
cg01889574	CD82;CD82	5'UTR;5'UTR	S_Shelf	chr11	44590889	0.852309	0.0446301	-0.807679
cg13944407			OpenSea	chr8	37401721	0.825184	0.0178936	-0.80729
cg13841248	ITGB5	Body	OpenSea	chr3	124597685	0.892023	0.0847599	-0.807263
cg00342214	KIRREL3;KIRREL3;KIRREL3	Body;Body;Body	OpenSea	chr11	126787964	0.88434	0.0770944	-0.807245
cg26747050			OpenSea	chr6	105153166	0.887713	0.0807207	-0.806992
cg04962892	VRK2;VRK2;VRK2;VRK2;VRK2;VRK2;VRK2;VRK2;VRK2	Body;Body;Body;Body;Body;Body;Body;Body;Body	OpenSea	chr2	58335178	0.913095	0.106166	-0.806928
cg21531679	IGF2BP2;IGF2BP2	Body;Body	OpenSea	chr3	185455026	0.900839	0.0940282	-0.806811
cg15167636			OpenSea	chr12	90485193	0.884722	0.0779122	-0.80681
cg04250136			OpenSea	chr1	23515551	0.932501	0.125748	-0.806754
cg14675598			OpenSea	chr10	6281328	0.905576	0.0988325	-0.806743
cg18152422			OpenSea	chr22	27509335	0.845864	0.0392426	-0.806621
cg08600456	PAG1	5'UTR	OpenSea	chr8	81963035	0.874389	0.0678651	-0.806524
cg07475151	LOC100268168;LOC100268168	Body;Body	N_Shelf	chr5	172382825	0.859321	0.0528001	-0.806521
cg26389280	PIGL	Body	OpenSea	chr17	16191219	0.886543	0.0800596	-0.806483
cg05033369	FCRLA	TSS1500	OpenSea	chr1	161676469	0.860625	0.0541499	-0.806475
cg07932199	ATXN2	Body	OpenSea	chr12	112008034	0.860249	0.0538571	-0.806392
cg18209489	MTSS1	Body	OpenSea	chr8	125590232	0.924252	0.117881	-0.806371
cg18746650	FLJ21408	Body	OpenSea	chr16	27297924	0.890905	0.0845523	-0.806352
cg06211743	CGNL1;CGNL1	5'UTR;5'UTR	OpenSea	chr15	57687671	0.879887	0.0736745	-0.806212
cg12075145			OpenSea	chr12	76977893	0.883962	0.0778413	-0.806121
cg07825147	ARHGEF18	5'UTR	S_Shelf	chr19	7462813	0.906094	0.100219	-0.805875
cg00219795	ABCA13	Body	OpenSea	chr7	48314460	0.88075	0.0749674	-0.805783
cg06441252	SMAD3;SMAD3	5'UTR;Body	OpenSea	chr15	67420481	0.880935	0.0751535	-0.805782
cg17714703	UHRF1;UHRF1	Body;Body	S_Shore	chr19	4912221	0.952051	0.146358	-0.805693
cg21762222	GLIPR1;GLIPR1	1stExon;5'UTR	OpenSea	chr12	75874556	0.872809	0.0671954	-0.805613
cg18700744	NAA25	Body	OpenSea	chr12	112534559	0.895758	0.0901731	-0.805585
cg00304631	SMYD3;SMYD3	Body;Body	OpenSea	chr1	246132849	0.857375	0.0519065	-0.805469
cg26221062	MATN2;MATN2	5'UTR;5'UTR	OpenSea	chr8	98900113	0.855813	0.0503821	-0.805431
cg14723255	LMO7-AS1;LMO7-AS1;LMO7-AS1;LMO7	Body;Body;Body;Body	N_Shore	chr13	76207568	0.890821	0.085449	-0.805372
cg18460884	CSMD2;CSMD2	Body;Body	OpenSea	chr1	34384200	0.896605	0.0915135	-0.805092
cg19827346	SYNE1;SYNE1	Body;Body	OpenSea	chr6	152702387	0.849467	0.0443943	-0.805073
cg08697732			N_Shore	chr17	81014091	0.946619	0.141568	-0.805051
cg10580269			OpenSea	chr2	69056515	0.833754	0.0287302	-0.805024
cg10136859	FAM129A	3'UTR	OpenSea	chr1	184761885	0.910871	0.105894	-0.804976
cg03184235	LUCAT1;LUCAT1	TSS200;TSS200	OpenSea	chr5	90610277	0.895904	0.0910039	-0.8049
cg17139392			OpenSea	chr12	66430294	0.889352	0.0844801	-0.804872
cg24749470	CADM1;CADM1	Body;Body	OpenSea	chr11	115359991	0.8846	0.0798068	-0.804793
cg15398801			OpenSea	chr4	157936677	0.908862	0.104293	-0.804569
cg23068558			OpenSea	chr15	63220652	0.919572	0.115064	-0.804508
cg13399261			OpenSea	chr2	102681071	0.923043	0.118535	-0.804507
cg08133629	AMOTL2	Body	N_Shelf	chr3	134077032	0.889317	0.0848426	-0.804474
cg06778183	MCTP1;MCTP1	Body;Body	OpenSea	chr5	94129156	0.900046	0.0957956	-0.80425
cg20647087	LIMD1	Body	OpenSea	chr3	45709608	0.871281	0.067117	-0.804164
cg21021065			OpenSea	chr11	122106630	0.877056	0.0729751	-0.804081
cg02283126	CCNY;CCNY;CCNY;CCNY;CCNY	5'UTR;5'UTR;5'UTR;Body;Body	OpenSea	chr10	35710549	0.873959	0.0698922	-0.804067
cg21055139	PNKD;TMBIM1	Body;5'UTR	OpenSea	chr2	219151631	0.841604	0.037967	-0.803637
cg07269574			OpenSea	chr2	227343345	0.88598	0.0826861	-0.803294
cg22006127	GNG2;GNG2;GNG2	5'UTR;5'UTR;5'UTR	OpenSea	chr14	52340044	0.877636	0.0743837	-0.803252
cg26766847	RBM20	Body	OpenSea	chr10	112424957	0.893653	0.0904373	-0.803216
cg24159247	ITPR1;ITPR1;ITPR1	Body;Body;Body	OpenSea	chr3	4575483	0.857466	0.0542812	-0.803185
cg25833133	AGTR1;AGTR1;AGTR1;AGTR1	5'UTR;5'UTR;5'UTR;5'UTR	OpenSea	chr3	148441582	0.911694	0.108563	-0.803131
cg24048338	HGSNAT	Body	OpenSea	chr8	43046482	0.913126	0.110064	-0.803062
cg07792979	MATN2;MATN2	5'UTR;5'UTR	OpenSea	chr8	98900139	0.852697	0.0496814	-0.803015
cg24012863	ST5;ST5;ST5	Body;Body;Body	OpenSea	chr11	8741099	0.929121	0.126182	-0.80294
cg24667736	PHLDB2;PHLDB2;PHLDB2;PHLDB2	5'UTR;Body;5'UTR;5'UTR	OpenSea	chr3	111584232	0.877438	0.0745531	-0.802885
cg01898056	ADAM12;ADAM12;ADAM12;ADAM12;ADAM12	Body;Body;Body;Body;Body	OpenSea	chr10	127751268	0.922317	0.119789	-0.802528
cg22860657	BICD1;BICD1	Body;Body	OpenSea	chr12	32424587	0.866556	0.0641741	-0.802382
cg04756252	SLA;SLA;TG;SLA	3'UTR;3'UTR;Body;3'UTR	OpenSea	chr8	134049349	0.884861	0.0824943	-0.802367
cg21802208			OpenSea	chr18	39520694	0.870348	0.0680261	-0.802321
cg23923301			OpenSea	chr17	73426656	0.855601	0.0534764	-0.802125
cg23059730	BCL11A;BCL11A;BCL11A	Body;Body;Body	OpenSea	chr2	60710812	0.854635	0.0525471	-0.802088
cg15601728	BOK-AS1	Body	OpenSea	chr2	242486869	0.850013	0.0479704	-0.802042
cg06936290			OpenSea	chr7	13889871	0.858938	0.0569213	-0.802017
cg17036855			OpenSea	chr5	55705369	0.890625	0.0886389	-0.801986
cg03290846			OpenSea	chr2	6327032	0.859256	0.0573099	-0.801946
cg23193765			OpenSea	chr11	129893264	0.891922	0.0899891	-0.801932
cg27270307	CYFIP2;CYFIP2;CYFIP2;CYFIP2	Body;Body;Body;Body	OpenSea	chr5	156812444	0.873196	0.071356	-0.80184
cg24127639	MYEOV	3'UTR	OpenSea	chr11	69064741	0.876772	0.0749999	-0.801772
cg22791053			OpenSea	chr21	36605001	0.891059	0.0893909	-0.801668
cg14691971			OpenSea	chr8	102300350	0.891093	0.0894808	-0.801612
cg18039298	WDR25;WDR25	Body;Body	OpenSea	chr14	100942739	0.942928	0.141336	-0.801593
ch.9.837340R	PTAR1	Body	OpenSea	chr9	72347081	0.877912	0.0765004	-0.801412
cg13069413	CDH13;CDH13;CDH13;CDH13;CDH13;CDH13	5'UTR;Body;Body;Body;Body;Body	OpenSea	chr16	82687722	0.880977	0.079753	-0.801224
cg07855721	OSMR-AS1	Body	OpenSea	chr5	38836295	0.928483	0.12731	-0.801173
cg17860086			OpenSea	chr5	154483007	0.921611	0.120441	-0.80117
cg00908004	PCID2;PCID2;PCID2	Body;Body;Body	OpenSea	chr13	113832595	0.873145	0.0720807	-0.801065
cg26143312			OpenSea	chr19	47332710	0.892231	0.0912551	-0.800975
cg23028941	EYA4;EYA4;EYA4	Body;Body;Body	OpenSea	chr6	133824178	0.918073	0.117203	-0.80087
cg16414691	DCBLD2	Body	OpenSea	chr3	98534089	0.885168	0.0843324	-0.800836
cg08189464			OpenSea	chr4	123505847	0.906619	0.105805	-0.800814
cg05276753			OpenSea	chr15	57844149	0.846131	0.0456611	-0.80047
cg13354934			OpenSea	chr1	1296093	0.833543	0.0332987	-0.800244
cg02927679	DUSP5	Body	S_Shore	chr10	112260509	0.85841	0.0582282	-0.800181
cg17220055	HIVEP3;HIVEP3	5'UTR;5'UTR	OpenSea	chr1	42248998	0.867976	0.0679659	-0.80001
cg19651184	SHROOM3	Body	OpenSea	chr4	77491762	0.933762	0.133776	-0.799986
cg22359366			OpenSea	chr1	40447810	0.851214	0.0513066	-0.799907
cg23122032			OpenSea	chr6	140030215	0.8573	0.0573996	-0.7999
cg17727784			S_Shore	chr11	47211100	0.91977	0.11994	-0.79983
cg03283990			OpenSea	chr15	35129641	0.844206	0.0444181	-0.799788
cg19756830			OpenSea	chr2	216769058	0.905534	0.105812	-0.799721
cg05220207	EPG5	Body	OpenSea	chr18	43534472	0.825868	0.0261999	-0.799668
cg17212129	MBP;MBP	Body;Body	OpenSea	chr18	74814040	0.867409	0.0679102	-0.799499
cg11454468	PCOLCE2	Body	OpenSea	chr3	142569221	0.8776	0.0781371	-0.799463
cg24855454			OpenSea	chr1	187377994	0.87978	0.0807112	-0.799069
cg03206044	ARHGAP10	Body	S_Shelf	chr4	148657866	0.872681	0.0736182	-0.799063
cg27347036			OpenSea	chr1	22269666	0.886912	0.0879132	-0.798999
cg18828468	PTPRF;PTPRF	Body;Body	OpenSea	chr1	44047968	0.895336	0.0964171	-0.798918
cg08360129	KCNJ6	Body	OpenSea	chr21	39008913	0.932206	0.13332	-0.798886
cg15934900			OpenSea	chr8	8939839	0.864235	0.0653821	-0.798853
cg24489161	LIMA1;LIMA1;LIMA1;LIMA1	TSS1500;Body;Body;Body	OpenSea	chr12	50595889	0.865503	0.0667822	-0.798721
cg16386264			N_Shore	chr1	32178267	0.877305	0.0786802	-0.798625
cg26117912	MRPS14;MRPS14	Body;Body	OpenSea	chr1	174984556	0.901931	0.103468	-0.798463
cg10833510	NRP2;NRP2;NRP2;NRP2;NRP2;NRP2	Body;Body;Body;Body;Body;Body	OpenSea	chr2	206564486	0.915187	0.11682	-0.798367
cg24260606	POU6F2;POU6F2	Body;Body	OpenSea	chr7	39468050	0.884286	0.0863071	-0.797979
cg19139704	TGFBR3;TGFBR3;TGFBR3;TGFBR3	Body;Body;Body;Body	OpenSea	chr1	92198231	0.828921	0.0311796	-0.797742
cg23376028			OpenSea	chr5	172228491	0.93727	0.139723	-0.797547
cg21450381			OpenSea	chr12	19836352	0.899973	0.102445	-0.797528
cg26580824	FBXW11;FBXW11;FBXW11	Body;Body;Body	OpenSea	chr5	171412062	0.878027	0.0806426	-0.797385
cg00126412			OpenSea	chr10	5607725	0.879481	0.0821807	-0.7973
cg07415610	LINC01111	Body	OpenSea	chr8	77343706	0.905393	0.108117	-0.797276
cg26426910	TMEM217;TMEM217;TMEM217;TMEM217;TMEM217	Body;Body;5'UTR;5'UTR;5'UTR	OpenSea	chr6	37207838	0.909019	0.111841	-0.797178
cg11986105			OpenSea	chr5	144741955	0.868855	0.0717405	-0.797115
cg14803703	ZFPM2	Body	OpenSea	chr8	106729127	0.888105	0.0910036	-0.797102
cg22464069			OpenSea	chr4	177192074	0.886117	0.0890421	-0.797075
cg27280037			OpenSea	chr3	124782069	0.835733	0.0386764	-0.797057
cg05208400			OpenSea	chr2	227538347	0.880759	0.083806	-0.796953
cg27469271	TRIL	3'UTR	N_Shore	chr7	28993397	0.89427	0.0973528	-0.796917
cg03877706	NCAM2	Body	OpenSea	chr21	22572632	0.889749	0.0929048	-0.796844
cg27103194			OpenSea	chr6	3912299	0.853623	0.0568554	-0.796768
cg10081390			OpenSea	chr12	107594490	0.919837	0.123247	-0.79659
cg03278868			N_Shore	chr7	99685045	0.852657	0.0561503	-0.796507
cg07964219	COL18A1	Body	S_Shore	chr21	46847898	0.892877	0.0965098	-0.796367
cg10364202	RASGRF2	Body	OpenSea	chr5	80263643	0.911427	0.115421	-0.796006
cg18123789	TMEM123	Body	OpenSea	chr11	102317534	0.910785	0.114799	-0.795986
cg12176793			OpenSea	chr8	90624127	0.897208	0.101326	-0.795881
cg03724931	SMG6;SMG6;SMG6	Body;Body;Body	OpenSea	chr17	2075719	0.873301	0.0775131	-0.795788
cg23186366			OpenSea	chr19	47296586	0.878599	0.0829587	-0.79564
cg02416873	MAP3K7CL;MAP3K7CL;MAP3K7CL;MAP3K7CL;MAP3K7CL;MAP3K7CL;MAP3K7CL	TSS200;5'UTR;5'UTR;5'UTR;Body;Body;Body	OpenSea	chr21	30502731	0.920368	0.124773	-0.795595
cg03208185			OpenSea	chr15	39371896	0.903934	0.108348	-0.795586
cg22513846			OpenSea	chr2	161693503	0.889306	0.0937858	-0.795521
cg00978950			S_Shore	chr17	38085536	0.868505	0.0730324	-0.795472
cg08305942			OpenSea	chr16	79692354	0.926842	0.13145	-0.795391
cg01834043			OpenSea	chr3	42078112	0.899424	0.104164	-0.79526
cg18082894	PRKACB;PRKACB	Body;Body	OpenSea	chr1	84569288	0.850194	0.0551382	-0.795056
cg21744150	WLS;WLS;WLS	Body;Body;Body	OpenSea	chr1	68687848	0.887678	0.0926633	-0.795015
cg19734135	MKL1;MKL1;MKL1	5'UTR;5'UTR;5'UTR	OpenSea	chr22	40895164	0.909858	0.114974	-0.794884
cg24342814	GPR107;GPR107;GPR107;GPR107	3'UTR;Body;Body;Body	OpenSea	chr9	132891457	0.929512	0.134638	-0.794874
cg10835043	VWA2	Body	OpenSea	chr10	116031785	0.877124	0.0824269	-0.794697
cg00542992			OpenSea	chr5	141595654	0.912662	0.117967	-0.794695
cg09866104	ADAM12;ADAM12	Body;Body	OpenSea	chr10	128039279	0.874591	0.0799505	-0.794641
cg03208974	TRIO	Body	OpenSea	chr5	14190574	0.887531	0.0929063	-0.794625
cg15863841	PLD1;PLD1	Body;Body	OpenSea	chr3	171430173	0.889872	0.0954115	-0.794461
cg22239258			S_Shore	chr10	33271411	0.891572	0.0971601	-0.794412
cg21590108			OpenSea	chr8	23609057	0.877565	0.0832343	-0.794331
cg02219206			OpenSea	chr2	65034635	0.831798	0.0375147	-0.794283
cg08985429			OpenSea	chr15	63269002	0.861669	0.0674721	-0.794197
cg07234097	FAM129A	3'UTR	OpenSea	chr1	184761873	0.865825	0.0717399	-0.794086
cg23408558			OpenSea	chr5	56679194	0.880484	0.0864023	-0.794082
cg07917629	LINC01091;LINC01091	Body;Body	OpenSea	chr4	124753965	0.879056	0.0849961	-0.79406
cg08405005	LOC441204	Body	OpenSea	chr7	26489491	0.852506	0.0585879	-0.793918
cg05372993			OpenSea	chr8	8430507	0.924096	0.13018	-0.793916
cg24023258	LY6K;LY6K;LY6K	TSS1500;TSS1500;TSS1500	N_Shore	chr8	143781297	0.829333	0.0355475	-0.793786
cg08435386	LINC00687	Body	OpenSea	chr20	11791080	0.856957	0.0632783	-0.793678
cg07811261			OpenSea	chr16	73116575	0.872891	0.0792584	-0.793632
cg08715148	LOC101927686	Body	OpenSea	chr6	113953839	0.893561	0.0999461	-0.793614
cg14549976			N_Shore	chr18	77551537	0.91864	0.125116	-0.793525
cg00468395	XPO6	Body	OpenSea	chr16	28193063	0.84854	0.0550569	-0.793483
cg11619441			OpenSea	chr12	6277223	0.856463	0.0633313	-0.793131
cg21005232	SCG5;SCG5	Body;Body	OpenSea	chr15	32979990	0.886655	0.0937157	-0.79294
cg04921424			OpenSea	chr9	81638103	0.903279	0.110414	-0.792865
cg24359231	MPP3;MPP3	Body;Body	OpenSea	chr17	41892237	0.903143	0.110372	-0.792771
cg04730825	ABCC1;ABCC1;ABCC1;ABCC1;ABCC1	Body;Body;Body;Body;Body	OpenSea	chr16	16116191	0.82886	0.0361652	-0.792695
cg09350710			OpenSea	chr15	39432308	0.867915	0.0752914	-0.792624
cg20932259	WWC1;WWC1;WWC1	Body;Body;Body	OpenSea	chr5	167742063	0.855755	0.0632764	-0.792478
cg16337566	PINX1	Body	OpenSea	chr8	10657514	0.864582	0.072309	-0.792273
cg24287140	CABLES1;CABLES1;CABLES1;CABLES1	Body;Body;Body;Body	OpenSea	chr18	20807400	0.915763	0.123622	-0.792142
cg03221073	HMCN1;MIR548F1	Body;Body	OpenSea	chr1	186157555	0.925074	0.133021	-0.792053
cg08872866	RAPGEF2	3'UTR	OpenSea	chr4	160279539	0.905757	0.113871	-0.791886
cg06558158			OpenSea	chr8	64144576	0.868967	0.0773677	-0.7916
cg20162504	LOC101928227	Body	OpenSea	chr15	38333949	0.858065	0.0665226	-0.791542
cg16055665	NPLOC4;NPLOC4;NPLOC4	TSS1500;Body;Body	OpenSea	chr17	79534165	0.932462	0.14146	-0.791002
cg25859553			OpenSea	chr1	10519369	0.880012	0.0891728	-0.79084
cg00221718			OpenSea	chr3	128914668	0.935047	0.144226	-0.790821
cg14944696			OpenSea	chr3	115155686	0.847869	0.0570968	-0.790772
cg20594861	HMGXB3	Body	OpenSea	chr5	149416271	0.883979	0.0932729	-0.790706
cg25625151			OpenSea	chr17	14736738	0.892265	0.101666	-0.790599
cg14420953			N_Shelf	chr6	36558154	0.91968	0.129198	-0.790482
cg02640147	KCNIP1;KCNIP1;KCNIP1	Body;Body;Body	OpenSea	chr5	170024515	0.861074	0.0706894	-0.790384
cg11955974			OpenSea	chr5	71363693	0.854429	0.0640882	-0.790341
cg00857862	MAP4;MAP4;MAP4;MAP4	Body;TSS1500;Body;TSS1500	OpenSea	chr3	47952509	0.875718	0.0853945	-0.790324
cg22716262	MPP7	Body	OpenSea	chr10	28419523	0.869826	0.0795892	-0.790237
cg24036791	GALNTL4	Body	OpenSea	chr11	11606082	0.940066	0.149861	-0.790205
ch.7.1701599F			OpenSea	chr7	77282985	0.858339	0.0681976	-0.790141
cg24381458			OpenSea	chr6	12203576	0.888125	0.0980774	-0.790047
cg11376472	CREB3L2;CREB3L2	Body;Body	OpenSea	chr7	137655537	0.921192	0.131201	-0.789991
cg13806292	SYNE1;SYNE1	Body;Body	OpenSea	chr6	152702463	0.814995	0.0250157	-0.789979
cg12375309			OpenSea	chr6	3912342	0.88928	0.0993537	-0.789926
cg21968765	ABI3BP	TSS200	OpenSea	chr3	100712345	0.841481	0.0515698	-0.789912
cg09084470			OpenSea	chr20	57199045	0.876696	0.0868188	-0.789877
cg05347500	LINC01094;LINC01094;LINC01094;LINC01094;LINC01094;LINC01094	Body;Body;Body;Body;Body;Body	OpenSea	chr4	79567681	0.892177	0.102363	-0.789814
cg22348975			OpenSea	chr4	72872490	0.88445	0.094657	-0.789793
cg03850811			OpenSea	chr2	224600855	0.890627	0.100908	-0.789719
cg08300512	PLB1;PLB1	Body;Body	OpenSea	chr2	28844643	0.851225	0.0615652	-0.78966
cg12624805			OpenSea	chr2	238200206	0.905382	0.115782	-0.789599
cg05228359			OpenSea	chr11	47995865	0.842601	0.0530815	-0.78952
cg02980243			OpenSea	chr7	73265222	0.889742	0.100243	-0.789498
cg18360579	MCC	TSS1500	S_Shore	chr5	112825266	0.837792	0.0483807	-0.789412
cg25565203			OpenSea	chr5	56989227	0.884059	0.0947242	-0.789335
cg21615763			OpenSea	chr6	121843518	0.861868	0.0726172	-0.789251
cg01315205	STK10	Body	OpenSea	chr5	171534880	0.892116	0.103022	-0.789094
cg06573181	KCNQ5;KCNQ5;KCNQ5;KCNQ5;KCNQ5	Body;Body;Body;Body;Body	OpenSea	chr6	73497720	0.872619	0.0836021	-0.789017
cg09305438	SLCO3A1;SLCO3A1	Body;Body	OpenSea	chr15	92613039	0.911884	0.122918	-0.788966
cg02100150	PVT1	Body	OpenSea	chr8	128920485	0.851231	0.0624896	-0.788742
cg09859208	ARFGEF1	Body	OpenSea	chr8	68229500	0.926756	0.138085	-0.788671
cg08881501			OpenSea	chr9	137428245	0.820286	0.0316287	-0.788657
cg22628512			OpenSea	chr1	200348658	0.854052	0.0654358	-0.788616
cg18689482	NXPE2	TSS200	OpenSea	chr11	114549004	0.891687	0.103102	-0.788585
cg16661744	MARCH10;MARCH10	Body;Body	OpenSea	chr17	60868835	0.916344	0.127902	-0.788442
cg22192727	GRM7;GRM7	Body;Body	OpenSea	chr3	7351747	0.894113	0.105705	-0.788408
cg17980936			OpenSea	chr12	13023584	0.881574	0.0931862	-0.788388
cg11424376	GALNT2	Body	OpenSea	chr1	230220668	0.818909	0.0308002	-0.788109
ch.1.1254747R	MACF1;MACF1	Body;Body	OpenSea	chr1	39934760	0.851964	0.0639314	-0.788033
cg20909234			OpenSea	chr2	83065254	0.885539	0.0975388	-0.788
cg04402575			OpenSea	chr3	134045712	0.844986	0.0570953	-0.787891
cg08610987	KIRREL	Body	OpenSea	chr1	157972005	0.869314	0.0815648	-0.787749
cg07879720	WDR70	Body	OpenSea	chr5	37668810	0.872069	0.0843317	-0.787737
cg05309290	LINC01592	Body	OpenSea	chr8	69837605	0.883918	0.0964198	-0.787499
cg13947609	RAPGEF4;RAPGEF4;RAPGEF4;RAPGEF4	Body;Body;Body;Body	OpenSea	chr2	173786457	0.869373	0.0818825	-0.787491
cg01612140			OpenSea	chr6	78166436	0.87012	0.0827925	-0.787327
cg19058202	OXCT1	Body	OpenSea	chr5	41794804	0.899149	0.111834	-0.787315
cg05238478			OpenSea	chr3	59545600	0.865949	0.0788629	-0.787086
cg13198551			OpenSea	chr10	80565202	0.876245	0.0891752	-0.787069
cg26856257			S_Shelf	chr1	32805350	0.846621	0.0598043	-0.786817
cg14426999	TOX2;TOX2;TOX2	Body;5'UTR;5'UTR	OpenSea	chr20	42571490	0.86583	0.0793878	-0.786442
cg16489417	LOC101929268	Body	OpenSea	chr8	49502902	0.899145	0.112757	-0.786389
cg02459648	TXNRD1	Body	S_Shelf	chr12	104613282	0.904138	0.118007	-0.786131
cg23952740	PRKCA	Body	OpenSea	chr17	64463393	0.873966	0.0878775	-0.786088
cg01071037	TMEM241	Body	OpenSea	chr18	20934743	0.858614	0.0726028	-0.786011
cg02919564	TNFRSF21	Body	OpenSea	chr6	47210376	0.872313	0.0863098	-0.786003
cg15664596			OpenSea	chr21	36628887	0.871207	0.0852093	-0.785997
cg00134210	FAM107B	Body	N_Shore	chr10	14644132	0.907462	0.121509	-0.785953
cg05577920	CTBP2;CTBP2;CTBP2;CTBP2	5'UTR;5'UTR;5'UTR;5'UTR	OpenSea	chr10	126745753	0.832401	0.0466243	-0.785776
cg17994788	C1GALT1	5'UTR	OpenSea	chr7	7261594	0.855716	0.0700167	-0.785699
cg08726522	ST5;ST5;ST5	Body;Body;Body	OpenSea	chr11	8739587	0.847185	0.0616484	-0.785537
cg16749242			OpenSea	chr9	91381872	0.880508	0.0950494	-0.785459
cg00545756	HM13;HM13;HM13	Body;Body;Body	N_Shelf	chr20	30132151	0.857568	0.0722695	-0.785298
cg23288838			OpenSea	chr8	23656074	0.892444	0.107153	-0.785291
cg09839552	PGS1;PGS1;PGS1;PGS1	Body;Body;Body;Body	OpenSea	chr17	76388195	0.840178	0.054902	-0.785276
cg06747543	ELL	Body	OpenSea	chr19	18589894	0.870259	0.0850111	-0.785248
cg12797990	RCAN1;RCAN1;RCAN1	Body;Body;5'UTR	OpenSea	chr21	35925753	0.8809	0.0957318	-0.785168
cg25205844	DPF3	Body	OpenSea	chr14	73110259	0.815795	0.0306926	-0.785102
cg03204168	PPM1H	Body	OpenSea	chr12	63179901	0.8687	0.0836476	-0.785053
cg14022857	THSD7A	Body	OpenSea	chr7	11580000	0.884991	0.0999411	-0.78505
cg14193844	RIN3	Body	OpenSea	chr14	93052663	0.8802	0.0952634	-0.784937
cg22623776			OpenSea	chr3	27981578	0.868339	0.0834796	-0.784859
cg02308767	PCCA;PCCA;PCCA	Body;Body;Body	OpenSea	chr13	100856083	0.886879	0.102094	-0.784785
cg08377930	TIAM1	5'UTR	OpenSea	chr21	32654600	0.888518	0.103925	-0.784594
cg06687184	SLC22A5;SLC22A5	Body;Body	OpenSea	chr5	131723499	0.835072	0.0504893	-0.784582
cg07755794	TNRC6B;TNRC6B;TNRC6B	Body;Body;Body	OpenSea	chr22	40579459	0.860826	0.0763093	-0.784517
cg04430748			OpenSea	chr16	67550573	0.867062	0.0825811	-0.784481
cg26314722			OpenSea	chr1	234867300	0.874636	0.0901884	-0.784448
cg19943781			OpenSea	chr6	79315825	0.897116	0.1129	-0.784216
cg13733390			OpenSea	chr5	56731840	0.858453	0.0743021	-0.784151
cg15033552	CAPN2	TSS200	OpenSea	chr1	223889141	0.817898	0.0337558	-0.784143
cg18879828			S_Shelf	chr11	46942432	0.808441	0.0243617	-0.784079
cg06004033	NT5DC3	Body	OpenSea	chr12	104173675	0.836164	0.0521546	-0.784009
cg04839576			OpenSea	chr9	109975923	0.867392	0.0834186	-0.783974
cg24812778			OpenSea	chr3	23059434	0.856726	0.0727826	-0.783943
cg06485603	KCNQ1;KCNQ1	Body;Body	OpenSea	chr11	2847258	0.815286	0.0313724	-0.783913
cg10066186			OpenSea	chr14	23083160	0.858187	0.0743115	-0.783876
cg15321306			OpenSea	chr12	46918065	0.873367	0.0894912	-0.783875
cg18372089	KU-MEL-3	TSS200	OpenSea	chr6	4610696	0.895325	0.111455	-0.783871
cg08141959			OpenSea	chr13	106809125	0.893743	0.110042	-0.7837
cg12333537			OpenSea	chr18	26485722	0.852107	0.0685679	-0.783539
cg00957466			OpenSea	chr20	43984001	0.905648	0.122175	-0.783473
cg26546092			OpenSea	chr2	37916283	0.877998	0.0945423	-0.783456
cg08002500			OpenSea	chr15	70147186	0.809855	0.026656	-0.783199
cg15940161	ZNF609	Body	OpenSea	chr15	64828667	0.874147	0.0909876	-0.783159
cg13268653	EXT1	Body	OpenSea	chr8	118990548	0.901778	0.118711	-0.783067
cg20175702			OpenSea	chr15	70053398	0.871031	0.0879714	-0.78306
cg22357390	ETV6	Body	OpenSea	chr12	11871736	0.839076	0.0561858	-0.78289
cg11826862	LINC01491	Body	OpenSea	chr15	48104793	0.887408	0.104702	-0.782706
cg03006376	JAZF1	Body	OpenSea	chr7	28102470	0.862188	0.0796664	-0.782522
cg06127003			OpenSea	chr6	134744165	0.867001	0.0845	-0.782501
cg10063575	AMHR2;AMHR2;AMHR2	Body;Body;Body	OpenSea	chr12	53822143	0.887985	0.105784	-0.782201
cg05194636			OpenSea	chr11	12098045	0.898322	0.116374	-0.781948
cg18758987			OpenSea	chr1	55894874	0.85356	0.0716642	-0.781896
cg12047989			OpenSea	chr8	29276337	0.853871	0.0720416	-0.78183
cg20947259			OpenSea	chr1	201572159	0.891444	0.109663	-0.78178
cg19935757			OpenSea	chr4	84776501	0.899165	0.117502	-0.781663
cg18443579	LRRC8A;LRRC8A;LRRC8A	Body;Body;Body	S_Shelf	chr9	131674005	0.829593	0.047972	-0.781621
cg17333592			OpenSea	chr4	129698091	0.850474	0.0688629	-0.781612
cg24331878	SMAD3;SMAD3;SMAD3	5'UTR;Body;Body	OpenSea	chr15	67435333	0.862623	0.0810314	-0.781592
cg20071413			OpenSea	chr5	157034949	0.858045	0.0766129	-0.781432
cg24161080	FHOD3;FHOD3;FHOD3	Body;Body;Body	OpenSea	chr18	33889787	0.931964	0.15066	-0.781304
cg15962494	ECE1	Body	OpenSea	chr1	21651388	0.836744	0.0554819	-0.781262
cg25317192	HOMER1;HOMER1;HOMER1	Body;Body;Body	OpenSea	chr5	78744381	0.880838	0.0996674	-0.78117
cg05498503	HIVEP2	5'UTR	OpenSea	chr6	143224021	0.84088	0.0597258	-0.781154
cg07704578	SUSD1;SUSD1;SUSD1;MIR3134;SUSD1;SUSD1;SUSD1	ExonBnd;ExonBnd;ExonBnd;Body;Body;Body;Body	OpenSea	chr9	114804236	0.835673	0.0548056	-0.780867
cg24264066	MIR548F1;RNU6-72P	Body;Body	OpenSea	chr1	186206200	0.925352	0.144529	-0.780823
cg11705765			S_Shelf	chr11	35643889	0.848907	0.0681559	-0.780751
cg13157980	EIF2C2;EIF2C2	Body;Body	OpenSea	chr8	141599141	0.816086	0.0354014	-0.780685
cg20888615			OpenSea	chr9	92703037	0.915448	0.134887	-0.780562
cg20516119			OpenSea	chr11	101302001	0.887283	0.106741	-0.780543
cg21147635	MICAL3	5'UTR	OpenSea	chr22	18452721	0.924265	0.14387	-0.780395
cg06570207	BOC;BOC;BOC	5'UTR;5'UTR;5'UTR	OpenSea	chr3	112968102	0.928936	0.148593	-0.780343
cg06746005	ASAP1;ASAP1	Body;Body	OpenSea	chr8	131245321	0.896539	0.116236	-0.780303
cg19798881	BMP6	Body	OpenSea	chr6	7758958	0.902534	0.122401	-0.780133
cg11882339			OpenSea	chr20	10290199	0.871968	0.0919914	-0.779976
cg26691387	TG	Body	OpenSea	chr8	134143217	0.886057	0.106172	-0.779886
cg06055229	ZNF608	Body	OpenSea	chr5	124077966	0.862395	0.0825489	-0.779846
cg13719529	C11orf44	Body	OpenSea	chr11	130547503	0.854363	0.074593	-0.77977
cg10886276	ADGRG6;ADGRG6;ADGRG6;ADGRG6	Body;Body;Body;Body	OpenSea	chr6	142737410	0.845615	0.0658715	-0.779743
cg00415993	F2RL2;F2RL2;IQGAP2	1stExon;5'UTR;Body	OpenSea	chr5	75919188	0.842213	0.0625515	-0.779661
cg19118715			OpenSea	chr8	82968663	0.866361	0.0867867	-0.779574
cg04927706	CHD9	5'UTR	OpenSea	chr16	53117254	0.897767	0.118237	-0.77953
cg11029367	HEG1	Body	OpenSea	chr3	124705145	0.866678	0.0872077	-0.77947
cg05154216	FBN2	Body	OpenSea	chr5	127772720	0.895633	0.116202	-0.77943
cg20729184	LTBP2	Body	OpenSea	chr14	75038513	0.91949	0.140099	-0.779391
cg05848334			OpenSea	chr9	85550095	0.886077	0.106725	-0.779352
cg10893984	LINC00446	Body	OpenSea	chr13	78596526	0.890805	0.111512	-0.779293
ch.10.96354720R			OpenSea	chr10	96364730	0.853679	0.0746187	-0.77906
cg03508390	KALRN;KALRN	Body;Body	OpenSea	chr3	124120796	0.927263	0.148273	-0.77899
cg13484881	MEG3;MEG3;MEG3;MEG3;MEG3;MEG3;MEG3;MEG3;MEG3;MEG3;MEG3;MEG3;MEG3;MEG3;MEG3;MEG3	Body;Body;Body;Body;Body;Body;Body;Body;Body;Body;Body;Body;Body;Body;Body;Body	OpenSea	chr14	101309348	0.865062	0.0861335	-0.778929
cg00408068			OpenSea	chr9	114720562	0.886374	0.107466	-0.778908
cg19587207			OpenSea	chr1	221271420	0.824318	0.0454574	-0.77886
ch.4.111469F	FAM193A	Body	OpenSea	chr4	2705309	0.816696	0.037866	-0.77883
cg15342452	ADAM12;ADAM12	Body;Body	OpenSea	chr10	127823065	0.942097	0.163305	-0.778791
cg23397149	LOC105376360	Body	OpenSea	chr10	3510486	0.880587	0.102018	-0.778569
cg13624631	DHRS7	Body	OpenSea	chr14	60618622	0.847857	0.0693413	-0.778516
cg08817720			OpenSea	chr9	98145798	0.866885	0.0886173	-0.778268
cg05932695			OpenSea	chr9	23117780	0.886287	0.108053	-0.778234
cg12595310			OpenSea	chr17	42664756	0.824094	0.045875	-0.778219
cg05795109			OpenSea	chr3	114958926	0.899785	0.121624	-0.778161
cg10316899	MACF1	Body	OpenSea	chr1	39658128	0.881529	0.103465	-0.778064
cg24438354			OpenSea	chr12	12111838	0.883042	0.105076	-0.777967
cg11346282	MAP4K3;MAP4K3	Body;Body	OpenSea	chr2	39638942	0.875658	0.097697	-0.777961
cg21269642	BCAR3	5'UTR	OpenSea	chr1	94282608	0.939268	0.16131	-0.777958
cg04555780	MASP1	Body	OpenSea	chr3	186945843	0.91996	0.142089	-0.777871
cg19272853			OpenSea	chr6	3804048	0.849092	0.0712316	-0.77786
cg05869699	TSPAN14;TSPAN14	Body;Body	OpenSea	chr10	82258734	0.886459	0.10872	-0.77774
cg02383707			OpenSea	chr6	45665497	0.872475	0.0948073	-0.777667
cg13782035	LUCAT1;LUCAT1	TSS1500;TSS1500	OpenSea	chr5	90610422	0.846574	0.0689976	-0.777576
cg11987853	PCID2;PCID2;PCID2	Body;Body;Body	OpenSea	chr13	113832521	0.937091	0.159779	-0.777312
cg26692531	SYNE1-AS1;SYNE1;SYNE1	Body;Body;Body	OpenSea	chr6	152702370	0.886182	0.109073	-0.777109
cg07036991			OpenSea	chr14	59565187	0.862035	0.0849549	-0.77708
cg10974219	MYOCD;MYOCD	3'UTR;3'UTR	OpenSea	chr17	12669028	0.861491	0.0845329	-0.776958
cg06958636	EFCAB2;EFCAB2;EFCAB2	Body;Body;Body	OpenSea	chr1	245255197	0.886424	0.109515	-0.776909
cg10384855	MIR548F3	Body	OpenSea	chr1	218670004	0.877796	0.101056	-0.77674
cg25375162			OpenSea	chr3	30383960	0.870384	0.093849	-0.776535
cg14360073	EYS;EYS	Body;Body	OpenSea	chr6	64516193	0.875901	0.0993677	-0.776534
cg01238435			OpenSea	chr5	141595696	0.881362	0.104905	-0.776457
cg13242323	KLHL6-AS1;KLHL6	TSS1500;Body	OpenSea	chr3	183266292	0.849025	0.0725752	-0.776449
cg19249874			S_Shore	chr7	28895537	0.888047	0.111684	-0.776362
cg14076497	CLN8	Body	OpenSea	chr8	1727729	0.928989	0.152799	-0.77619
cg07855639	CDC42EP1	5'UTR	S_Shore	chr22	37959465	0.831049	0.0548972	-0.776152
cg19111086	ISPD;ISPD;ISPD-AS1;ISPD-AS1	Body;Body;Body;Body	OpenSea	chr7	16308836	0.896011	0.119898	-0.776113
cg06931073			OpenSea	chr14	31733069	0.886612	0.110639	-0.775973
ch.17.1009718F	CDK12;CDK12	Body;Body	OpenSea	chr17	37656220	0.829877	0.0539408	-0.775936
cg03429644			OpenSea	chr2	9252446	0.870306	0.094572	-0.775734
cg00707976	RPRD1B	Body	OpenSea	chr20	36713070	0.893662	0.118075	-0.775587
cg17875657	MAP2	5'UTR	OpenSea	chr2	210360812	0.891746	0.116336	-0.77541
cg05413061	GALNTL2	Body	OpenSea	chr3	16225307	0.868472	0.0931453	-0.775327
cg22860978	PLCXD2;PHLDB2;PLCXD2	Body;5'UTR;3'UTR	OpenSea	chr3	111456713	0.872907	0.0976276	-0.77528
ch.19.565153F	TNPO2;TNPO2;TNPO2	Body;Body;Body	OpenSea	chr19	12824987	0.840089	0.0649107	-0.775179
cg26189539			OpenSea	chr18	56791106	0.876657	0.101515	-0.775142
cg19498775			OpenSea	chr22	27291103	0.84691	0.0717965	-0.775113
cg22127055			OpenSea	chr21	27762430	0.915042	0.13995	-0.775091
cg16342538	XDH	Body	OpenSea	chr2	31607367	0.891185	0.116109	-0.775076
cg23281819	C14orf37	Body	OpenSea	chr14	58549377	0.812942	0.0379053	-0.775037
cg22734236	FAM160A1	5'UTR	OpenSea	chr4	152462020	0.891113	0.116098	-0.775015
cg06410273			N_Shore	chr21	46720677	0.882669	0.107724	-0.774945
cg18477166			OpenSea	chr2	19131738	0.929096	0.154248	-0.774848
cg22334857	TFPI;TFPI;TFPI;TFPI	1stExon;1stExon;5'UTR;5'UTR	OpenSea	chr2	188419190	0.857155	0.0823585	-0.774797
cg03117668	BASP1;BASP1	5'UTR;5'UTR	OpenSea	chr5	17249500	0.880123	0.105397	-0.774726
cg23426156			OpenSea	chr8	126557901	0.830177	0.055554	-0.774624
cg00032094			OpenSea	chr11	27883735	0.889029	0.114474	-0.774555
cg16242693			OpenSea	chr17	70335239	0.856343	0.0818387	-0.774505
cg05703302	ZBTB17;ZBTB17;ZBTB17;ZBTB17	5'UTR;5'UTR;5'UTR;5'UTR	OpenSea	chr1	16279468	0.800264	0.0258148	-0.77445
cg14758525			S_Shelf	chr18	12041672	0.892942	0.118548	-0.774394
cg18401658			OpenSea	chr22	47150540	0.815727	0.0415662	-0.774161
cg14958299			OpenSea	chr9	72591262	0.908844	0.134723	-0.77412
cg00918877			OpenSea	chr14	23584303	0.83586	0.0618681	-0.773992
cg13002603			OpenSea	chr3	149966692	0.856	0.0821885	-0.773811
cg06342072			OpenSea	chr13	50985639	0.86776	0.0939667	-0.773793
cg25353120	ARL3	3'UTR	OpenSea	chr10	104435818	0.914646	0.140973	-0.773674
cg13779318	NPAS3;NPAS3;NPAS3;NPAS3	Body;Body;Body;Body	OpenSea	chr14	33992415	0.873503	0.100035	-0.773468
cg04764795	NXPE2	TSS1500	OpenSea	chr11	114548951	0.863698	0.0902696	-0.773429
cg13047954	FHIT;FHIT	Body;Body	OpenSea	chr3	60287129	0.871626	0.098444	-0.773182
cg09198200			OpenSea	chr2	208123481	0.802813	0.0296626	-0.77315
cg07247239			OpenSea	chr3	197214923	0.854827	0.0817885	-0.773038
cg16085430			OpenSea	chr3	112817087	0.932472	0.159465	-0.773007
cg26562283			OpenSea	chr6	15793717	0.857639	0.0847902	-0.772848
cg26111575	TACC2;TACC2	Body;Body	OpenSea	chr10	123886914	0.836548	0.0637985	-0.77275
cg11002235	FGF1;FGF1;FGF1;FGF1;FGF1;FGF1;FGF1;FGF1;FGF1;FGF1;FGF1	TSS1500;5'UTR;5'UTR;5'UTR;5'UTR;5'UTR;5'UTR;5'UTR;5'UTR;5'UTR;5'UTR	OpenSea	chr5	142024839	0.906584	0.133926	-0.772658
cg14270346	SHB	Body	OpenSea	chr9	38026076	0.809495	0.03691	-0.772585
cg01036371	C9orf3;C9orf3;C9orf3	Body;Body;Body	OpenSea	chr9	97629727	0.854756	0.0822608	-0.772495
cg02054358			OpenSea	chr17	70335431	0.813179	0.0408857	-0.772294
cg04468741	MICAL2	5'UTR	OpenSea	chr11	12181467	0.907754	0.135461	-0.772293
cg04062717	TCF7L1	Body	OpenSea	chr2	85491958	0.878602	0.10639	-0.772213
cg12971855	ASCC2;ASCC2	Body;Body	OpenSea	chr22	30217633	0.926704	0.154543	-0.772161
cg18689942			OpenSea	chr1	158071946	0.798659	0.0265756	-0.772083
cg09114162			OpenSea	chr5	92525440	0.913168	0.141129	-0.77204
cg07198332			OpenSea	chr6	139854940	0.878935	0.106898	-0.772038
cg06205391	SPTBN1	5'UTR	OpenSea	chr2	54698727	0.830069	0.0580766	-0.771993
cg07463059	IFI16;IFI16	5'UTR;1stExon	OpenSea	chr1	158979810	0.875618	0.103725	-0.771893
cg22434923	PTTG1IP	Body	N_Shelf	chr21	46289921	0.878219	0.106349	-0.77187
cg00711252	CHEK2;CHEK2;CHEK2;CHEK2	Body;Body;Body;Body	OpenSea	chr22	29108527	0.867178	0.0954759	-0.771702
cg08126146			OpenSea	chr3	126892058	0.836949	0.0652545	-0.771695
cg21723861			S_Shelf	chr17	39686628	0.870346	0.0987166	-0.77163
cg13646324	LINC00400	Body	OpenSea	chr13	43727984	0.913135	0.141513	-0.771622
cg26995690	DCLK1;MIR548F5	3'UTR;Body	OpenSea	chr13	36346376	0.877485	0.106013	-0.771471
cg13714644	DDX10	Body	OpenSea	chr11	108741277	0.901577	0.130285	-0.771293
cg02042426	CEP135	TSS1500	N_Shore	chr4	56814290	0.892537	0.121312	-0.771225
cg27368606	SORBS2	5'UTR	OpenSea	chr4	186768730	0.906987	0.135774	-0.771213
cg14297707	SGK223	Body	OpenSea	chr8	8203852	0.926248	0.155042	-0.771206
cg17862561			OpenSea	chr2	37733760	0.889014	0.117858	-0.771156
cg12765376	MCPH1-AS1	Body	OpenSea	chr8	6502531	0.906733	0.135603	-0.77113
cg25211421			OpenSea	chr1	177896297	0.807072	0.0361393	-0.770933
cg15013617	C20orf141	TSS1500	OpenSea	chr20	2795378	0.864341	0.0935312	-0.77081
cg00920938	BMP1;BMP1;BMP1	Body;Body;Body	S_Shore	chr8	22036412	0.79658	0.0259332	-0.770647
cg08993690	LOC285419	Body	OpenSea	chr4	124621838	0.87779	0.107554	-0.770235
cg07396867	COL4A2	Body	OpenSea	chr13	110986776	0.902675	0.132486	-0.77019
cg00781658	HNRNPUL1;HNRNPUL1	Body;Body	OpenSea	chr19	41805850	0.941545	0.1714	-0.770145
cg16763954			OpenSea	chr13	44379437	0.848233	0.0781371	-0.770096
cg13072791			OpenSea	chr13	45393525	0.883279	0.113329	-0.76995
cg20187236	LSAMP	Body	OpenSea	chr3	115694534	0.894559	0.124682	-0.769877
cg08227282	SEZ6L;SEZ6L;SEZ6L;SEZ6L;SEZ6L;SEZ6L	Body;Body;Body;Body;Body;Body	OpenSea	chr22	26718581	0.860643	0.0910766	-0.769567
cg26699689			OpenSea	chr10	8287272	0.844833	0.0754953	-0.769338
cg05657883			OpenSea	chr2	235353676	0.865887	0.0965746	-0.769312
cg03611265	HEBP1	Body	OpenSea	chr12	13132894	0.891752	0.122557	-0.769195
cg05775972			OpenSea	chr17	61538381	0.867838	0.0986965	-0.769141
cg13669152			OpenSea	chr6	130923610	0.904649	0.135634	-0.769015
cg08093983			OpenSea	chr9	123106751	0.898074	0.129179	-0.768895
cg23261343	RUNX2;RUNX2;RUNX2	Body;Body;Body	OpenSea	chr6	45413792	0.813966	0.0451741	-0.768791
cg01034813	GTF3C1	Body	OpenSea	chr16	27487047	0.917884	0.1491	-0.768783
cg08098264	LAMA2;LAMA2	Body;Body	OpenSea	chr6	129822795	0.880488	0.11187	-0.768618
cg12161382			OpenSea	chr16	25109095	0.820694	0.052446	-0.768248
cg22159253	CACHD1;CACHD1	Body;5'UTR	OpenSea	chr1	65064166	0.878316	0.110158	-0.768158
cg18811155			OpenSea	chr9	19161909	0.847432	0.0792896	-0.768143
cg14446613	ABCC12	Body	OpenSea	chr16	48161108	0.86291	0.0949635	-0.767946
cg24607755	LDLRAD3	Body	OpenSea	chr11	36171375	0.804533	0.0366883	-0.767844
cg25170017	EHD1	Body	N_Shore	chr11	64644487	0.84356	0.0757577	-0.767802
cg09531260	PKIG;PKIG;PKIG;PKIG	5'UTR;5'UTR;5'UTR;5'UTR	OpenSea	chr20	43181661	0.879016	0.111282	-0.767734
cg06538722			OpenSea	chr3	126892095	0.893342	0.125615	-0.767727
cg20800726			OpenSea	chr10	5638124	0.87283	0.105173	-0.767657
cg12094104			OpenSea	chr11	130547540	0.804736	0.0371767	-0.76756
cg06828335	KCNMA1;KCNMA1;KCNMA1;KCNMA1	Body;Body;Body;Body	OpenSea	chr10	79238225	0.864665	0.0971298	-0.767535
cg18506744	GPX4;GPX4	TSS1500;TSS1500	N_Shore	chr19	1102627	0.790643	0.0233224	-0.767321
cg07432164			OpenSea	chr18	10057933	0.913998	0.146677	-0.767321
cg11740770			OpenSea	chr9	114049606	0.86088	0.0936242	-0.767256
cg24363732	PACSIN2;PACSIN2;PACSIN2	5'UTR;5'UTR;5'UTR	OpenSea	chr22	43333586	0.915635	0.148414	-0.76722
cg11319855	THSD4	Body	OpenSea	chr15	71587838	0.885889	0.118682	-0.767206
cg24727320	RGS9;RGS9;RGS9	Body;Body;Body	OpenSea	chr17	63203811	0.868432	0.101339	-0.767093
cg04510459			OpenSea	chr1	92048287	0.850801	0.0840344	-0.766767
cg01871427			OpenSea	chr12	90341955	0.863516	0.09694	-0.766576
cg26955473	PBX1;PBX1;PBX1	Body;Body;Body	OpenSea	chr1	164736776	0.871989	0.105439	-0.76655
cg04924375			OpenSea	chr6	36318881	0.807707	0.0413484	-0.766358
cg26245368			OpenSea	chr16	3996295	0.792841	0.0265507	-0.76629
cg00635259	ERN1	Body	OpenSea	chr17	62159682	0.828911	0.0627326	-0.766179
cg09866472	MACF1	Body	OpenSea	chr1	39644307	0.862743	0.0967199	-0.766023
cg11027717			OpenSea	chr11	33713904	0.821251	0.0552353	-0.766016
cg17687367			OpenSea	chr13	80510936	0.862676	0.0966842	-0.765992
ch.16.940898F	FUS;FUS;FUS;FUS	Body;Body;Body;Body	OpenSea	chr16	31199972	0.829058	0.0631267	-0.765931
cg26027125	EML1;EML1	Body;Body	OpenSea	chr14	100377210	0.877747	0.112158	-0.765588
cg23654821	CSRNP1	5'UTR	S_Shore	chr3	39188656	0.86069	0.0951178	-0.765572
cg26695387	MAP2K3	Body	S_Shore	chr17	21189768	0.806042	0.0404796	-0.765562
cg21618157	TGFBR3;TGFBR3;TGFBR3;TGFBR3	Body;Body;Body;Body	OpenSea	chr1	92202671	0.794885	0.0293963	-0.765489
cg16540258			OpenSea	chr12	27975175	0.822238	0.0569736	-0.765265
cg06807127	LETM2;LETM2;LETM2;LETM2;LETM2	Body;Body;Body;Body;Body	OpenSea	chr8	38262905	0.89826	0.133015	-0.765245
cg20531857			OpenSea	chr20	59270392	0.88525	0.120155	-0.765095
cg16102825			OpenSea	chr2	235055287	0.903085	0.138015	-0.76507
cg06360604	CAPZB	Body	OpenSea	chr1	19725051	0.923021	0.158163	-0.764858
cg16330131	BMPER	Body	OpenSea	chr7	34027180	0.847476	0.0827218	-0.764755
cg13266323	CADM1;CADM1;CADM1;CADM1;CADM1	Body;Body;Body;Body;Body	OpenSea	chr11	115204072	0.839821	0.075071	-0.76475
cg01616200			OpenSea	chr4	183161346	0.901101	0.13637	-0.764731
cg09181230			OpenSea	chr11	29207215	0.906096	0.141372	-0.764724
cg20494891	MYO1E	Body	OpenSea	chr15	59642565	0.804196	0.0396588	-0.764537
cg27184055			OpenSea	chr9	114119134	0.808204	0.0437683	-0.764436
cg04661976			OpenSea	chr20	17830725	0.92961	0.165179	-0.764431
cg01828460			OpenSea	chr20	55362779	0.819732	0.0553975	-0.764334
cg12214034	DLC1;DLC1	Body;Body	OpenSea	chr8	13210721	0.912469	0.148378	-0.764091
cg11507656	ZNF365;ZNF365	Body;5'UTR	OpenSea	chr10	64342799	0.842665	0.0786136	-0.764051
cg18215449			OpenSea	chr12	66089473	0.830482	0.0664763	-0.764006
cg08875995	KSR1	5'UTR	OpenSea	chr17	25887224	0.881597	0.117694	-0.763904
cg00770613			OpenSea	chr3	190063300	0.878949	0.115176	-0.763774
cg07242431			OpenSea	chr2	35687894	0.875597	0.111879	-0.763718
cg00753112	KHDRBS3	Body	OpenSea	chr8	136593301	0.901647	0.138001	-0.763646
cg00343002			OpenSea	chr17	46574670	0.836666	0.0730407	-0.763625
cg00186464	FGF1;FGF1;FGF1;FGF1;FGF1;FGF1;FGF1;FGF1;FGF1;FGF1;FGF1	TSS1500;5'UTR;5'UTR;5'UTR;5'UTR;5'UTR;5'UTR;5'UTR;5'UTR;5'UTR;5'UTR	OpenSea	chr5	142024615	0.791004	0.0274284	-0.763576
cg15634806			OpenSea	chr10	10914213	0.836289	0.0727517	-0.763537
cg01256264			OpenSea	chr13	30716719	0.784931	0.0214538	-0.763477
cg06597248			OpenSea	chr2	18158733	0.85825	0.0948727	-0.763377
cg02774791	APBB2;APBB2;APBB2	5'UTR;5'UTR;5'UTR	OpenSea	chr4	41098192	0.901687	0.138401	-0.763286
cg20756005	UNC13B	Body	OpenSea	chr9	35333815	0.923705	0.160525	-0.76318
cg18710458			OpenSea	chr10	30927198	0.897074	0.133947	-0.763127
cg08548734	RALGDS	Body	OpenSea	chr9	136009324	0.788324	0.0252388	-0.763085
cg12975667			OpenSea	chr6	140893557	0.897413	0.134469	-0.762944
ch.2.1903814R	POLR1A	Body	OpenSea	chr2	86274157	0.838598	0.0756737	-0.762924
cg07701797	MATN2;MATN2	5'UTR;5'UTR	OpenSea	chr8	98900118	0.853514	0.0906181	-0.762896
cg09007236			OpenSea	chr17	78228820	0.842902	0.0800444	-0.762858
cg12592365	RPTOR;RPTOR	Body;Body	OpenSea	chr17	78765948	0.874541	0.111739	-0.762802
cg23165574	BNC2	Body	OpenSea	chr9	16510109	0.892923	0.130552	-0.762371
cg26722534			OpenSea	chr12	125169653	0.88266	0.120327	-0.762333
cg20003368			OpenSea	chr6	44026475	0.845061	0.0828507	-0.76221
cg10093938	IFFO2	Body	OpenSea	chr1	19248952	0.910893	0.148724	-0.762169
cg08094614			OpenSea	chr12	53319217	0.913011	0.150973	-0.762038
cg04044935	RFTN1	Body	OpenSea	chr3	16469032	0.921357	0.159437	-0.76192
cg15671529	LGR5;LGR5;LGR5;LGR5	Body;Body;Body;Body	OpenSea	chr12	71950838	0.810485	0.0486066	-0.761879
cg02768671			OpenSea	chr6	169470822	0.929626	0.167793	-0.761833
cg26847571	SYNM;SYNM	Body;Body	OpenSea	chr15	99664049	0.920206	0.158376	-0.76183
ch.15.920727F	HERC1	Body	OpenSea	chr15	63902777	0.805189	0.0433723	-0.761816
cg25229856	DIO2-AS1	Body	OpenSea	chr14	80892348	0.863296	0.101579	-0.761718
cg05471495			OpenSea	chr2	101369330	0.87402	0.112446	-0.761574
cg12838653			OpenSea	chr15	95676215	0.905825	0.144371	-0.761454
cg16148401	EPB41L1;EPB41L1;EPB41L1;EPB41L1	5'UTR;5'UTR;5'UTR;5'UTR	OpenSea	chr20	34705216	0.831538	0.0701152	-0.761423
cg01197081	TSKS	Body	OpenSea	chr19	50259962	0.842239	0.0809835	-0.761255
cg05343811	NEK9	Body	N_Shelf	chr14	75590896	0.951372	0.190126	-0.761246
cg04499514	C3AR1	TSS200	OpenSea	chr12	8219020	0.900613	0.139563	-0.76105
cg03530002	SHB	Body	OpenSea	chr9	38026091	0.806591	0.0456775	-0.760914
cg10586672	SLC6A6;SLC6A6	Body;Body	OpenSea	chr3	14514657	0.917776	0.156866	-0.76091
cg08328727			OpenSea	chr2	75704065	0.90791	0.147165	-0.760745
cg25237333			OpenSea	chr6	17993827	0.913425	0.152685	-0.76074
cg02334159	COL15A1	Body	OpenSea	chr9	101792772	0.870887	0.110176	-0.760711
cg05785038			OpenSea	chr15	71095088	0.867206	0.106572	-0.760635
cg25695116			OpenSea	chr22	37436981	0.822473	0.0619775	-0.760496
cg15610335	BPGM;BPGM;BPGM	Body;Body;Body	OpenSea	chr7	134354748	0.796749	0.036255	-0.760494
cg25628315			OpenSea	chr8	49321145	0.867316	0.106828	-0.760488
cg04679620	YEATS2	Body	OpenSea	chr3	183463242	0.873518	0.1131	-0.760417
cg07589342			OpenSea	chr1	212392508	0.893996	0.133613	-0.760383
cg03241987			OpenSea	chr9	755891	0.922797	0.162418	-0.760379
cg10788371	LRRC32;LRRC32;LRRC32	5'UTR;1stExon;5'UTR	N_Shore	chr11	76381040	0.816993	0.0567781	-0.760215
cg03427461	ANKRD6;ANKRD6;ANKRD6;ANKRD6	5'UTR;5'UTR;5'UTR;5'UTR	OpenSea	chr6	90274792	0.948149	0.188065	-0.760084
cg13570883	DOCK9;DOCK9;DOCK9;DOCK9	Body;Body;Body;Body	OpenSea	chr13	99562886	0.894424	0.134645	-0.759779
cg11889721			S_Shelf	chr3	188668845	0.851604	0.091847	-0.759757
cg19324678	LOC100507065;LOC100507065;LOC100507065;LOC100507065	Body;Body;Body;Body	OpenSea	chr12	65959875	0.879843	0.120478	-0.759365
cg16072777			OpenSea	chr5	17119012	0.877757	0.118575	-0.759182
cg08005122			OpenSea	chr11	110779637	0.891538	0.132427	-0.759112
cg22475763	EPHA4;EPHA4;EPHA4	Body;Body;Body	OpenSea	chr2	222309041	0.885542	0.12644	-0.759103
cg16477554	LOC101927854;THRB;THRB;THRB;THRB	Body;Body;Body;Body;Body	OpenSea	chr3	24198189	0.854579	0.0955046	-0.759074
cg14667925	POC1A;POC1A;POC1A	Body;Body;Body	OpenSea	chr3	52124234	0.879047	0.120053	-0.758994
cg04387396	SGPL1	Body	OpenSea	chr10	72593165	0.780082	0.0211212	-0.758961
cg11025877	ANAPC13;ANAPC13;ANAPC13	5'UTR;5'UTR;5'UTR	N_Shelf	chr3	134202227	0.861998	0.103061	-0.758937
cg15701639	TOM1L2;TOM1L2;TOM1L2;TOM1L2;TOM1L2;TOM1L2	Body;Body;Body;Body;Body;Body	OpenSea	chr17	17861518	0.883613	0.124802	-0.758811
cg15880981	SLC12A8;SLC12A8	Body;Body	OpenSea	chr3	124844905	0.903072	0.144279	-0.758794
cg03781748			OpenSea	chr10	32229887	0.882214	0.123505	-0.758709
cg20535653	PRDM5;PRDM5;PRDM5	Body;Body;Body	OpenSea	chr4	121690649	0.911245	0.152564	-0.758681
cg21406786	FBN1	Body	OpenSea	chr15	48925049	0.901692	0.143023	-0.758669
cg26226159			OpenSea	chr14	52547692	0.875351	0.116717	-0.758634
cg09250656	MTCL1	Body	OpenSea	chr18	8751117	0.891228	0.132642	-0.758586
cg09432692			OpenSea	chr9	74999200	0.867334	0.108977	-0.758357
cg02821841	ADCY8	Body	OpenSea	chr8	131915849	0.887037	0.128754	-0.758283
cg25840433	RPS6KA2	Body	OpenSea	chr6	167104903	0.830308	0.0720424	-0.758266
cg20268352			OpenSea	chr2	201612944	0.864824	0.106713	-0.758111
cg26427861	SAMD12;SAMD12;SAMD12	Body;Body;Body	OpenSea	chr8	119428058	0.830396	0.0723174	-0.758078
cg12297564	SHROOM3	Body	OpenSea	chr4	77685613	0.857599	0.0995498	-0.758049
cg03055976			OpenSea	chr16	3996416	0.920658	0.162619	-0.758039
cg23028740	C1orf100	Body	OpenSea	chr1	244545617	0.904629	0.146673	-0.757956
cg24405038	HACD2	Body	OpenSea	chr3	123265415	0.794843	0.036946	-0.757897
cg02153681			OpenSea	chr2	20714818	0.884643	0.12678	-0.757863
cg16793781			OpenSea	chr2	173558030	0.790768	0.0330231	-0.757745
ch.12.2515819F	HNF1A	Body	OpenSea	chr12	121434819	0.884117	0.126512	-0.757605
cg00247870			OpenSea	chr2	9839765	0.89313	0.135559	-0.757571
cg06197966	SVIL	5'UTR	OpenSea	chr10	29948324	0.902766	0.145325	-0.757441
cg09897737			OpenSea	chr2	227509309	0.843221	0.0857952	-0.757425
cg23473081	EMP1	TSS200	OpenSea	chr12	13349569	0.80669	0.0493003	-0.757389
cg26361533	CACNA1C;CACNA1C;CACNA1C;CACNA1C;CACNA1C;CACNA1C;CACNA1C;CACNA1C;CACNA1C;CACNA1C;CACNA1C;CACNA1C;CACNA1C;CACNA1C;CACNA1C;CACNA1C;CACNA1C;CACNA1C;CACNA1C;CACNA1C;CACNA1C;CACNA1C;CACNA1C	Body;Body;Body;Body;Body;Body;Body;Body;Body;Body;Body;Body;Body;Body;Body;Body;Body;Body;Body;Body;Body;Body;Body	OpenSea	chr12	2445561	0.819425	0.0621126	-0.757313
cg17922637			OpenSea	chr1	69988995	0.844942	0.0876536	-0.757288
cg26994377			OpenSea	chr4	140579069	0.887648	0.130411	-0.757237
cg09047090			OpenSea	chr20	49109706	0.871756	0.114575	-0.757181
cg04384112	CFDP1	Body	OpenSea	chr16	75339383	0.869099	0.112049	-0.75705
cg27472156	EGOT;ITPR1;ITPR1;ITPR1	TSS200;Body;Body;Body	OpenSea	chr3	4793415	0.899983	0.142937	-0.757045
cg13459035	SLC13A4	Body	OpenSea	chr7	135369001	0.832579	0.0755952	-0.756983
cg24799460	TARSL2	Body	OpenSea	chr15	102251213	0.800512	0.0436228	-0.75689
cg06031622	MANBAL;MANBAL	5'UTR;5'UTR	OpenSea	chr20	35923593	0.868518	0.111669	-0.756849
cg25966745	TMEM2;TMEM2	Body;Body	OpenSea	chr9	74341054	0.874448	0.117724	-0.756723
cg17162127	UST	Body	OpenSea	chr6	149370548	0.883412	0.126758	-0.756655
cg03875819			OpenSea	chr10	4386802	0.871796	0.115221	-0.756575
cg20035322	ALPK3	Body	OpenSea	chr15	85376808	0.87803	0.121583	-0.756447
cg15216253			OpenSea	chr20	60663801	0.84696	0.0905802	-0.75638
cg09476384			OpenSea	chr4	29425907	0.81471	0.0584522	-0.756258
cg03922381			OpenSea	chr10	70977210	0.881313	0.125124	-0.756189
cg16609557	TRIM66	5'UTR	OpenSea	chr11	8673900	0.902298	0.146385	-0.755913
cg04296397			OpenSea	chr21	34752994	0.851178	0.0952891	-0.755889
cg05255994			OpenSea	chr3	139029435	0.858625	0.102768	-0.755856
cg03906115	LTBP1;LTBP1;LTBP1;LTBP1;LTBP1	TSS200;TSS200;Body;TSS200;TSS200	OpenSea	chr2	33359529	0.898384	0.142658	-0.755726
cg19193422	NTM;NTM;NTM;NTM	Body;Body;Body;Body	OpenSea	chr11	131942222	0.852219	0.0965191	-0.7557
cg01363603			OpenSea	chr13	34933193	0.889528	0.134006	-0.755522
cg20710013	RCAN1;RCAN1;RCAN1;RCAN1	TSS200;Body;Body;5'UTR	OpenSea	chr21	35899455	0.862318	0.106868	-0.75545
cg14322157	GABBR2	Body	OpenSea	chr9	101136882	0.917521	0.162195	-0.755326
cg09671309	TMEM120B	Body	OpenSea	chr12	122158208	0.926315	0.171449	-0.754866
cg23933458			OpenSea	chr13	97846783	0.88708	0.132255	-0.754825
cg02871846	ACTN4	Body	OpenSea	chr19	39158776	0.909705	0.154882	-0.754823
cg00497881			OpenSea	chr9	107895099	0.924386	0.169757	-0.754629
cg16908788			OpenSea	chr14	96719710	0.852243	0.0976274	-0.754616
cg26209792	P3H2;P3H2	Body;5'UTR	OpenSea	chr3	189794981	0.791761	0.0371877	-0.754574
cg01963059	C1orf161	Body	OpenSea	chr1	116658288	0.907026	0.152511	-0.754516
cg25766247			OpenSea	chr8	59714165	0.83579	0.0814791	-0.754311
cg17344099			OpenSea	chr11	22488445	0.868782	0.11453	-0.754251
cg11225090			OpenSea	chr4	185276573	0.921077	0.16684	-0.754237
cg15663753			OpenSea	chr3	55194524	0.877855	0.123652	-0.754204
cg09429338	SHROOM3	Body	OpenSea	chr4	77689446	0.913779	0.159624	-0.754155
cg14550031	LOC285692	Body	OpenSea	chr5	9712792	0.896037	0.141903	-0.754133
cg18914751			OpenSea	chr5	135342478	0.86025	0.10612	-0.75413
ch.22.740407F	RANGAP1	Body	OpenSea	chr22	41649341	0.819708	0.0656005	-0.754108
cg15063366			OpenSea	chr2	228683032	0.864604	0.110551	-0.754053
cg03379457			OpenSea	chr8	89727959	0.881177	0.127138	-0.754039
cg12194336	FLNB;FLNB;FLNB;FLNB	Body;Body;Body;Body	OpenSea	chr3	58067906	0.82313	0.0692771	-0.753852
cg24675236			OpenSea	chr19	36009358	0.931789	0.177995	-0.753794
cg02133079			OpenSea	chr10	88171319	0.888111	0.134351	-0.75376
cg19186409	SMARCC1	Body	OpenSea	chr3	47647355	0.88742	0.133898	-0.753522
cg08893455			OpenSea	chr15	76010901	0.871663	0.11843	-0.753233
cg20979153	ZNF217	TSS200	S_Shore	chr20	52199748	0.869273	0.116286	-0.752987
cg25978327			OpenSea	chr1	8065039	0.880589	0.127643	-0.752946
cg04743876			OpenSea	chr7	130013617	0.867815	0.115114	-0.752701
ch.21.825836R	PCNT	Body	N_Shore	chr21	47810293	0.856057	0.103395	-0.752662
cg17458967			OpenSea	chr5	82929018	0.867448	0.114998	-0.75245
cg25991264			OpenSea	chr10	64591360	0.827461	0.0750764	-0.752385
cg23480254			OpenSea	chr5	138781450	0.797232	0.0448609	-0.752371
cg12499498			OpenSea	chr4	174757231	0.850915	0.0987078	-0.752207
cg01415937	UBE4B;UBE4B	Body;Body	OpenSea	chr1	10134620	0.810665	0.0584815	-0.752184
cg17968322	RIC1;RIC1;RIC1	Body;Body;Body	S_Shelf	chr9	5633526	0.87554	0.12347	-0.75207
cg07300934			OpenSea	chr9	111240896	0.933863	0.181841	-0.752022
cg19834855			OpenSea	chr14	90885702	0.799171	0.0472762	-0.751894
cg10051588	FLJ39653;FLJ39653	Body;Body	N_Shelf	chr4	16255438	0.860732	0.109056	-0.751676
cg24812349	MKL1;MKL1;MKL1	5'UTR;5'UTR;5'UTR	OpenSea	chr22	40905891	0.88111	0.129495	-0.751615
cg06450820			OpenSea	chr16	77810038	0.877942	0.126723	-0.751219
cg24598922	PHACTR2;PHACTR2;PHACTR2;PHACTR2	Body;Body;Body;Body	OpenSea	chr6	144143992	0.782045	0.0309262	-0.751119
cg09163646	GLDC	Body	OpenSea	chr9	6566510	0.905789	0.15475	-0.751039
cg14668300			OpenSea	chr12	97375037	0.925265	0.174331	-0.750934
ch.1.3128389F			OpenSea	chr1	160061098	0.829729	0.0788876	-0.750841
cg24761372	STK38L	5'UTR	OpenSea	chr12	27437835	0.913654	0.162869	-0.750785
ch.7.1651382F	HIP1	Body	N_Shelf	chr7	75264394	0.851013	0.100293	-0.750719
cg17302948	LDLRAD3;LDLRAD3;LDLRAD3	5'UTR;Body;Body	OpenSea	chr11	36171531	0.813333	0.0626339	-0.750699
cg02468355	CCDC80;CCDC80	Body;Body	OpenSea	chr3	112348615	0.864699	0.1142	-0.750499
cg22687497	MIR7853;NCKAP5;NCKAP5	Body;Body;Body	OpenSea	chr2	133958825	0.897041	0.14668	-0.750361
cg08380379	AOX2P	Body	OpenSea	chr2	201652352	0.941181	0.190843	-0.750338
cg20158974			OpenSea	chr15	93716864	0.82671	0.0765778	-0.750132
cg09774738	LINC01611	Body	OpenSea	chr6	85176450	0.881829	0.131973	-0.749856
cg21773820			OpenSea	chr8	96497618	0.837813	0.0879882	-0.749825
cg27073066	DOT1L	Body	S_Shelf	chr19	2169160	0.839686	0.0898947	-0.749791
cg06904507			OpenSea	chr4	107611823	0.875932	0.126234	-0.749699
cg20827174			OpenSea	chr11	62195389	0.903495	0.15406	-0.749435
cg11898303			OpenSea	chr6	10441687	0.873139	0.123967	-0.749172
cg04587012	ITGB5	Body	OpenSea	chr3	124491242	0.823615	0.0745518	-0.749063
cg24536349	LY6K;LY6K;LY6K	TSS200;TSS200;TSS200	N_Shore	chr8	143781340	0.846651	0.0976948	-0.748956
cg10741154	PRR5L	5'UTR	OpenSea	chr11	36385032	0.840891	0.0919381	-0.748953
cg10714222	NTF3	Body	OpenSea	chr12	5566172	0.830031	0.0811656	-0.748865
cg15688749	C10orf11;C10orf11;C10orf11	Body;Body;Body	OpenSea	chr10	78188497	0.820213	0.071408	-0.748805
cg03097846			OpenSea	chr15	62411685	0.922128	0.173514	-0.748614
ch.4.1185987F	POLR2B	Body	OpenSea	chr4	57873191	0.810831	0.0622329	-0.748598
cg16308270			OpenSea	chr1	205344150	0.909624	0.16105	-0.748574
cg08409642	MT2A	TSS1500	N_Shore	chr16	56641373	0.874071	0.125587	-0.748484
cg16825871	KCNIP1;KCNIP1;KCNIP1;KCNIP1;KCNIP1	5'UTR;Body;Body;Body;Body	OpenSea	chr5	170024661	0.863382	0.114956	-0.748426
cg17458910	C10orf11	Body	OpenSea	chr10	77307204	0.873888	0.125497	-0.748391
cg22055891			OpenSea	chr2	138829973	0.885288	0.136937	-0.74835
cg23971638	NINJ2	Body	OpenSea	chr12	741507	0.829131	0.0807829	-0.748348
cg24966363			OpenSea	chr8	8932588	0.905529	0.157213	-0.748316
cg08539965	EIF4G3	5'UTR	OpenSea	chr1	21396338	0.892322	0.144108	-0.748214
cg21154059	AP2B1;AP2B1	Body;Body	OpenSea	chr17	34040514	0.832377	0.0841755	-0.748201
cg24239999			OpenSea	chr17	1316657	0.824689	0.0765832	-0.748106
cg07211259	PDCD1LG2	TSS200	OpenSea	chr9	5510497	0.841147	0.0931043	-0.748043
cg07918562	ERGIC1	Body	OpenSea	chr5	172297505	0.91398	0.165956	-0.748024
cg06476053			OpenSea	chr4	54780590	0.885383	0.1375	-0.747883
cg02228073			OpenSea	chr1	170278944	0.89995	0.152254	-0.747696
cg03296714	FGD4;FGD4;FGD4;FGD4;FGD4;FGD4	5'UTR;1stExon;5'UTR;5'UTR;5'UTR;Body	OpenSea	chr12	32687237	0.81821	0.0706258	-0.747584
cg18095302	MBTPS1	Body	OpenSea	chr16	84133451	0.908173	0.160626	-0.747547
cg04815649	OPN3	Body	OpenSea	chr1	241763969	0.892902	0.145367	-0.747535
cg12224670	NEDD4L;NEDD4L;NEDD4L;NEDD4L;NEDD4L;NEDD4L;NEDD4L;NEDD4L;NEDD4L;NEDD4L	Body;Body;Body;5'UTR;5'UTR;5'UTR;Body;Body;5'UTR;5'UTR	OpenSea	chr18	55891490	0.837257	0.0898682	-0.747389
cg27211438			OpenSea	chr15	71095215	0.862974	0.115763	-0.74721
cg05929599	SLC4A4;SLC4A4;SLC4A4	Body;Body;Body	OpenSea	chr4	72322792	0.814084	0.0668736	-0.74721
ch.3.1042801R	QRICH1;QRICH1	Body;Body	OpenSea	chr3	49084142	0.843053	0.095869	-0.747184
cg04655699	GNL1	3'UTR	OpenSea	chr6	30512550	0.86827	0.121101	-0.747169
cg19972648	KCNMA1;KCNMA1;KCNMA1;KCNMA1	Body;Body;Body;Body	OpenSea	chr10	79110632	0.88585	0.138765	-0.747085
cg05489586			OpenSea	chr22	45642324	0.818265	0.071406	-0.746859
cg21853021	SLC22A18AS;SLC22A18	Body;TSS1500	N_Shelf	chr11	2920146	0.915987	0.169158	-0.746829
cg18851133			OpenSea	chr11	104917768	0.935589	0.188813	-0.746777
cg04772795	WISP1;WISP1;WISP1;WISP1;WISP1	Body;Body;Body;Body;Body	OpenSea	chr8	134228900	0.859256	0.112484	-0.746772
cg18072814	SDSL	TSS200	OpenSea	chr12	113860066	0.835016	0.0884041	-0.746612
cg15701612			OpenSea	chr11	130253770	0.823739	0.0773308	-0.746408
cg02670718	ANKRD11;ANKRD11;ANKRD11;ANKRD11	Body;5'UTR;5'UTR;5'UTR	OpenSea	chr16	89537782	0.91851	0.172151	-0.74636
cg27213416	PDLIM4;PDLIM4	Body;Body	S_Shelf	chr5	131595932	0.907975	0.161756	-0.746219
cg14851544	DYNC1H1	Body	OpenSea	chr14	102438734	0.843694	0.0975108	-0.746183
cg12080831	GLI2	Body	OpenSea	chr2	121697428	0.899215	0.153114	-0.746101
cg21005155	MAML3	Body	OpenSea	chr4	140840778	0.887679	0.141583	-0.746096
cg10289622	ATP6V0D2	Body	OpenSea	chr8	87121088	0.808281	0.0622257	-0.746056
cg16866100			OpenSea	chr17	57502922	0.915949	0.16998	-0.745969
cg22470569			OpenSea	chr18	10016568	0.872744	0.126778	-0.745966
cg19396183	EP400	Body	OpenSea	chr12	132531348	0.8531	0.107145	-0.745955
cg08079170			OpenSea	chr11	128050607	0.896494	0.150692	-0.745803
cg13165983			OpenSea	chr2	227342994	0.889577	0.143836	-0.745741
cg12084285			OpenSea	chr2	139880475	0.885187	0.139459	-0.745729
cg24615110			OpenSea	chr5	74245169	0.848422	0.102803	-0.745619
cg02524236			OpenSea	chr10	128086694	0.897053	0.151532	-0.745521
cg13663149			OpenSea	chr20	7822773	0.872633	0.127165	-0.745468
cg09022473	IGSF5	Body	OpenSea	chr21	41160587	0.819549	0.0741461	-0.745403
cg16271437			OpenSea	chr20	23123952	0.886864	0.141485	-0.745379
cg03624316	PFDN5;C12orf10;PFDN5	Body;TSS1500;Body	N_Shore	chr12	53693054	0.893393	0.148086	-0.745306
cg16181943	MACF1	Body	OpenSea	chr1	39861185	0.868753	0.123535	-0.745218
cg12548580	TARSL2	Body	OpenSea	chr15	102224790	0.788845	0.0436475	-0.745197
cg18257574			OpenSea	chr2	43358343	0.813766	0.0685819	-0.745184
cg05948344			OpenSea	chr4	99898047	0.866167	0.121118	-0.745049
cg25574939			OpenSea	chr2	112456709	0.841	0.0960273	-0.744973
cg10608681	WDR70	Body	OpenSea	chr5	37723176	0.868934	0.124024	-0.74491
cg06239287			OpenSea	chr9	29625421	0.841276	0.0963939	-0.744882
cg27475532			OpenSea	chr3	20616397	0.855072	0.110201	-0.744871
cg00506033	MAML1	Body	OpenSea	chr5	179192579	0.795969	0.0512042	-0.744765
cg01593345	APOLD1	Body	OpenSea	chr12	12932730	0.863535	0.118869	-0.744667
cg02879029	XKR6	Body	OpenSea	chr8	10829962	0.904973	0.160314	-0.744659
cg07094805			OpenSea	chr9	123129012	0.794887	0.0502733	-0.744613
cg10533931	TTLL5	Body	OpenSea	chr14	76345499	0.858761	0.114273	-0.744488
cg20168495			OpenSea	chr4	148283066	0.866276	0.121838	-0.744438
cg17943672	C3orf23;C3orf23;C3orf23	Body;Body;Body	OpenSea	chr3	44397397	0.847342	0.103014	-0.744328
cg16811856	SLC12A8;SLC12A8	Body;Body	OpenSea	chr3	124829683	0.786526	0.0423086	-0.744218
cg18576973			OpenSea	chr2	208259751	0.855627	0.111444	-0.744184
cg05444742			OpenSea	chr4	15923011	0.807794	0.0636706	-0.744123
cg18538668			OpenSea	chr14	103839038	0.837758	0.0936394	-0.744118
cg23683800			OpenSea	chr10	115086103	0.878548	0.134754	-0.743794
cg10714356	CMC2	Body	OpenSea	chr16	81027183	0.827565	0.0838901	-0.743675
cg15798997	C1orf198;C1orf198;C1orf198	Body;Body;5'UTR	OpenSea	chr1	230987348	0.836733	0.09324	-0.743493
cg02015034			OpenSea	chr4	15915358	0.872619	0.129151	-0.743468
cg21147203			S_Shelf	chr5	134529659	0.889259	0.145798	-0.743461
cg27449937			OpenSea	chr2	188847700	0.817537	0.0741077	-0.743429
cg22680020	SDC4	Body	OpenSea	chr20	43965440	0.927227	0.183906	-0.74332
cg09467404	C8B;C8B;C8B	Body;Body;Body	OpenSea	chr1	57424327	0.822561	0.0793339	-0.743227
ch.7.2066570R	TRRAP	Body	OpenSea	chr7	98505839	0.823524	0.0803989	-0.743125
cg05913590	JARID2;JARID2	Body;5'UTR	OpenSea	chr6	15443515	0.885542	0.14245	-0.743092
cg11881472	PRR5L;PRR5L;PRR5L;PRR5L	Body;Body;Body;Body	OpenSea	chr11	36442485	0.892571	0.149631	-0.74294
cg26738034			OpenSea	chr1	8964112	0.929979	0.187059	-0.74292
cg10275917	COL28A1	Body	OpenSea	chr7	7478820	0.898436	0.155528	-0.742908
cg25633067	C11orf24	5'UTR	N_Shelf	chr11	68037299	0.863759	0.120864	-0.742896
cg00205586	RAI14;RAI14;RAI14;RAI14;RAI14;RAI14	TSS200;5'UTR;Body;Body;Body;Body	OpenSea	chr5	34687480	0.835613	0.0927689	-0.742844
cg08542152			OpenSea	chr6	82648325	0.847031	0.104199	-0.742832
cg14335536			OpenSea	chr15	93347244	0.822789	0.0800465	-0.742743
cg12123284			OpenSea	chr6	113442099	0.841329	0.0985954	-0.742734
cg20457195	PTPRM;PTPRM	Body;Body	OpenSea	chr18	7904834	0.877191	0.134507	-0.742684
cg15901796			OpenSea	chr3	146521668	0.865115	0.122476	-0.74264
cg05405452			OpenSea	chr5	121425370	0.821533	0.0789431	-0.74259
cg07340025			OpenSea	chr5	14926200	0.8453	0.102762	-0.742538
cg22786667			OpenSea	chr7	47641179	0.871825	0.129364	-0.742461
cg01494712			OpenSea	chr1	203527545	0.862279	0.119876	-0.742403
cg11847992			OpenSea	chr5	95590917	0.870367	0.128125	-0.742242
ch.3.1042115R	QRICH1;QRICH1	Body;Body	S_Shelf	chr3	49069395	0.853817	0.111616	-0.742201
cg18670508			OpenSea	chr7	100761728	0.893834	0.15169	-0.742144
cg19763108	THRB;THRB;THRB	Body;Body;Body	OpenSea	chr3	24187579	0.860986	0.119029	-0.741957
cg16302147	LOC100129461	Body	OpenSea	chr6	5094765	0.813648	0.0717518	-0.741897
cg02823370	UBE2J2;UBE2J2;UBE2J2;UBE2J2	5'UTR;5'UTR;Body;Body	N_Shelf	chr1	1200452	0.914588	0.172806	-0.741782
cg11100795	AP3B1	Body	OpenSea	chr5	77583915	0.82615	0.0844063	-0.741744
cg20911180	GUCY2E	Body	OpenSea	chr11	76411795	0.882353	0.140624	-0.74173
cg11268819	MYH9	5'UTR	OpenSea	chr22	36754002	0.88695	0.145349	-0.741601
cg25951430	SLC43A3;SLC43A3;SLC43A3	Body;Body;Body	N_Shore	chr11	57192432	0.848117	0.106715	-0.741402
cg12593746			OpenSea	chr1	98789535	0.770653	0.0293281	-0.741325
cg10879877	LINC00920	Body	S_Shore	chr16	66442791	0.788019	0.0467325	-0.741287
cg26149924	DPH6	Body	OpenSea	chr15	35719413	0.912129	0.170984	-0.741145
cg08263140			S_Shelf	chr1	32864238	0.857976	0.116841	-0.741135
cg19091893			OpenSea	chr2	223906444	0.846237	0.105189	-0.741047
cg15421872	PLCXD2;PHLDB2;PLCXD2	Body;5'UTR;3'UTR	OpenSea	chr3	111480458	0.881455	0.140457	-0.740999
cg18243661	GRK5	Body	OpenSea	chr10	121076483	0.792679	0.0517306	-0.740948
cg12879693			OpenSea	chr5	57185442	0.937079	0.196193	-0.740887
cg06972124			OpenSea	chr12	87833994	0.88666	0.14579	-0.74087
cg13785152	SMG6;SMG6;SMG6;SMG6	TSS1500;Body;Body;Body	OpenSea	chr17	1992458	0.927451	0.186719	-0.740732
cg23960652			OpenSea	chr1	114557997	0.903102	0.162536	-0.740566
ch.1.2344685R			OpenSea	chr1	95177356	0.804601	0.0641568	-0.740445
cg04453629	SPTLC2	Body	OpenSea	chr14	78029159	0.888974	0.148578	-0.740396
cg08854834	C21orf7	Body	OpenSea	chr21	30517941	0.896314	0.155985	-0.740329
cg15535313	PMFBP1;PMFBP1;PMFBP1	1stExon;TSS1500;5'UTR	OpenSea	chr16	72206322	0.876551	0.136337	-0.740214
cg23460823			OpenSea	chr3	170444635	0.830012	0.0899392	-0.740073
cg16072296			OpenSea	chr22	32042760	0.890452	0.150396	-0.740056
cg08767171	VWA8;VWA8	Body;Body	OpenSea	chr13	42491015	0.856516	0.116581	-0.739934
cg09735268	PKNOX2	Body	OpenSea	chr11	125261096	0.866826	0.126931	-0.739896
cg18213700			OpenSea	chr19	34966155	0.865688	0.126064	-0.739624
cg04266019	IST1;IST1;IST1;IST1;IST1;IST1	3'UTR;3'UTR;3'UTR;3'UTR;3'UTR;3'UTR	OpenSea	chr16	71963109	0.872234	0.132659	-0.739575
cg20600034			OpenSea	chr5	123287564	0.93258	0.193025	-0.739555
cg26681488			OpenSea	chr2	173118137	0.801241	0.0617024	-0.739538
cg21330896	ZNF395	3'UTR	OpenSea	chr8	28205705	0.915187	0.175707	-0.73948
ch.11.2527482R	SORL1	Body	OpenSea	chr11	121489344	0.78195	0.0425558	-0.739394
ch.11.1155333R	TMEM109	Body	OpenSea	chr11	60687684	0.831481	0.0921418	-0.739339
cg17023034	CACNB4;CACNB4;CACNB4	Body;Body;Body	OpenSea	chr2	152919487	0.889638	0.150526	-0.739112
cg08315524			OpenSea	chr5	57542458	0.911606	0.172573	-0.739033
cg22519086			OpenSea	chr17	62703319	0.772926	0.0339174	-0.739009
cg14276262	PNKD;TMBIM1	Body;5'UTR	OpenSea	chr2	219151568	0.767241	0.0282986	-0.738942
ch.1.1392349R	KIF2C	Body	OpenSea	chr1	45223644	0.846586	0.107703	-0.738883
cg24260021			OpenSea	chr7	5589170	0.823613	0.0848517	-0.738762
cg26931601	SGIP1;SGIP1	Body;Body	OpenSea	chr1	67030196	0.845181	0.106442	-0.73874
cg26113233			OpenSea	chr5	174673622	0.919748	0.181025	-0.738723
cg14123326	LINC01119	Body	OpenSea	chr2	47082819	0.898718	0.160243	-0.738476
cg21822187	HMGA2;HMGA2	Body;Body	OpenSea	chr12	66286141	0.833836	0.0953969	-0.738439
cg19281948	LIMS1;LIMS1;LIMS1	5'UTR;5'UTR;Body	OpenSea	chr2	109211667	0.900314	0.161888	-0.738426
cg20445181			OpenSea	chr14	34582615	0.868766	0.130358	-0.738408
cg06987225	LOC101926913	Body	OpenSea	chr2	171595792	0.874784	0.136379	-0.738405
ch.12.121680993R			OpenSea	chr12	123115040	0.84724	0.108886	-0.738353
ch.14.1824732F	KLC1;KLC1;KLC1	Body;Body;Body	OpenSea	chr14	104149315	0.841855	0.103619	-0.738236
cg03815480	MIR5095	Body	OpenSea	chr16	48492439	0.864407	0.12628	-0.738127
cg23863323			OpenSea	chr6	110868967	0.85223	0.11417	-0.738061
ch.9.1976398F	RABGAP1	Body	OpenSea	chr9	125862548	0.815634	0.0776496	-0.737985
cg26126272			OpenSea	chr16	84676858	0.939773	0.201795	-0.737978
cg24703167	NIPAL1	Body	OpenSea	chr4	48027025	0.88651	0.148581	-0.737928
cg02037425			OpenSea	chr14	42662538	0.850509	0.112743	-0.737766
ch.3.1135669F	ALAS1;ALAS1	Body;Body	OpenSea	chr3	52245261	0.821234	0.0835817	-0.737652
cg26562128			OpenSea	chr6	106044421	0.873847	0.136426	-0.737422
cg21368479			OpenSea	chr6	149415018	0.86269	0.125343	-0.737347
cg01712235			OpenSea	chr4	90238258	0.915415	0.178144	-0.737271
cg17614531	PARVB;PARVB;PARVB	Body;Body;5'UTR	OpenSea	chr22	44433563	0.90773	0.170634	-0.737097
cg05206363			OpenSea	chr4	135137770	0.859792	0.122742	-0.73705
cg27134730			OpenSea	chr7	124633001	0.856139	0.119101	-0.737038
cg12426771			OpenSea	chr9	75886149	0.929836	0.192992	-0.736844
cg21247370			N_Shore	chr3	174157628	0.786609	0.0499983	-0.73661
cg27527262	LOC101927040	Body	OpenSea	chr8	80781750	0.846147	0.109622	-0.736525
cg05516136			OpenSea	chr12	76029588	0.786096	0.0495837	-0.736513
cg01409434	MIR548F5;DCLK1	Body;Body	OpenSea	chr13	36497877	0.883541	0.147307	-0.736234
cg13759594	PDZD7	Body	N_Shelf	chr10	102775173	0.810535	0.0743191	-0.736216
cg23736940	KRT33B	Body	OpenSea	chr17	39524123	0.898511	0.162359	-0.736152
cg11301505	NRXN3;NRXN3;NRXN3;NRXN3;NRXN3;NRXN3	Body;Body;Body;Body;Body;Body	OpenSea	chr14	80051223	0.918371	0.182263	-0.736108
cg23079470	CASS4;CASS4;CASS4;CASS4	Body;Body;Body;Body	OpenSea	chr20	55015208	0.848215	0.112176	-0.73604
cg11499323	PRDM11	TSS1500	OpenSea	chr11	45114907	0.861537	0.125657	-0.73588
cg23022897			OpenSea	chr3	139491585	0.784933	0.0490779	-0.735855
cg08926050			OpenSea	chr1	59639559	0.833879	0.0980893	-0.735789
cg07604117	SYNE1;SYNE1	Body;Body	OpenSea	chr6	152702365	0.919754	0.183977	-0.735777
cg01886151			OpenSea	chr10	59804100	0.913717	0.178	-0.735717
cg03902017			OpenSea	chr10	31364552	0.915208	0.179572	-0.735635
cg15686274			OpenSea	chr9	92807373	0.785647	0.0500316	-0.735615
cg16711650			OpenSea	chr1	61039539	0.812048	0.0764954	-0.735552
cg27558693			OpenSea	chr1	85710632	0.856648	0.121205	-0.735443
cg05273495	BCAS3;BCAS3	Body;Body	OpenSea	chr17	59222606	0.914901	0.179602	-0.735299
cg25104233			OpenSea	chr2	18158708	0.910186	0.174921	-0.735265
cg08729793	LIAS;LIAS;LIAS;LIAS;LIAS;LIAS;MIR1273H	ExonBnd;ExonBnd;ExonBnd;Body;Body;Body;Body	OpenSea	chr4	39466816	0.91064	0.175385	-0.735254
cg20475082			OpenSea	chr2	129166686	0.88053	0.145452	-0.735079
cg27121663			OpenSea	chr3	139625374	0.857871	0.122811	-0.73506
cg03119777			OpenSea	chr8	125283877	0.870711	0.13568	-0.735031
cg22141921			OpenSea	chr5	175866105	0.889696	0.154695	-0.735001
cg26943214			OpenSea	chr8	126615020	0.920562	0.185565	-0.734998
cg05132724			OpenSea	chr2	143607681	0.913905	0.178965	-0.73494
cg11935248	CDYL;CDYL;CDYL;CDYL	Body;Body;Body;Body	OpenSea	chr6	4942483	0.900504	0.165574	-0.73493
cg15900701			OpenSea	chr11	13238200	0.890385	0.155847	-0.734538
cg10558206			OpenSea	chr3	70899100	0.872383	0.137864	-0.734519
cg11212709			OpenSea	chr8	102204512	0.902424	0.167919	-0.734506
cg05498428	CLSTN2	Body	OpenSea	chr3	140248249	0.932722	0.198358	-0.734363
cg16322427	YPEL2	Body	OpenSea	chr17	57440029	0.82545	0.0911023	-0.734347
cg10337975	RNF216;RNF216	Body;Body	OpenSea	chr7	5676855	0.810315	0.0760459	-0.734269
cg22604374	AFAP1;AFAP1	Body;Body	OpenSea	chr4	7830219	0.788569	0.054311	-0.734258
cg08329397	ABCA13	Body	OpenSea	chr7	48290511	0.861549	0.127368	-0.734181
cg25504717	TBC1D1;TBC1D1;TBC1D1;TBC1D1;TBC1D1	Body;Body;Body;Body;Body	OpenSea	chr4	38134130	0.911164	0.17703	-0.734134
cg16436068			OpenSea	chr11	12108271	0.857306	0.123199	-0.734107
cg17130457			OpenSea	chr12	76414729	0.874414	0.140312	-0.734102
cg26779905	DRAM1	TSS1500	N_Shore	chr12	102269622	0.882788	0.148691	-0.734097
cg08131468	NOS1AP;NOS1AP	Body;Body	OpenSea	chr1	162106802	0.894016	0.159927	-0.73409
cg04997452			OpenSea	chr15	39697356	0.940916	0.206834	-0.734082
cg20267101	BOC;WDR52	3'UTR;3'UTR	OpenSea	chr3	113006232	0.867306	0.133642	-0.733664
cg17417292			N_Shore	chr18	77551953	0.840543	0.106911	-0.733632
cg23043899	HSF2BP	Body	OpenSea	chr21	45006185	0.811269	0.0776489	-0.73362
cg08438529			N_Shelf	chr16	1052939	0.960759	0.227236	-0.733523
cg19448587	DENND5B;DENND5B	Body;Body	OpenSea	chr12	31556147	0.816153	0.0828158	-0.733337
cg12534147			OpenSea	chr5	54040362	0.851399	0.118195	-0.733204
cg13923807			OpenSea	chr11	57060727	0.923116	0.189989	-0.733127
cg05438672			OpenSea	chr13	21654291	0.82514	0.0920713	-0.733068
cg18340948			OpenSea	chr20	19717881	0.914242	0.181469	-0.732773
cg15442976			OpenSea	chr14	100219232	0.924696	0.191936	-0.732759
cg02896076	AQP1;AQP1;AQP1;AQP1	Body;TSS200;5'UTR;TSS200	OpenSea	chr7	30960947	0.839973	0.107222	-0.732751
cg06423355			OpenSea	chr12	27347047	0.857769	0.125051	-0.732718
cg05110391			OpenSea	chr17	76588634	0.894112	0.161485	-0.732627
cg26946755			OpenSea	chr22	36836054	0.806963	0.0746689	-0.732294
cg15947176	C8orf46	3'UTR	OpenSea	chr8	67429795	0.895622	0.1634	-0.732222
cg10715115	CPXM2	Body	OpenSea	chr10	125560059	0.789939	0.0578569	-0.732082
cg22334632	TMEM160	TSS1500	S_Shore	chr19	47552711	0.783204	0.0511386	-0.732065
cg24190730	RUNX2;RUNX2;RUNX2	Body;Body;Body	OpenSea	chr6	45413892	0.781471	0.0494125	-0.732059
cg17619570	LINC01501	Body	OpenSea	chr9	93308791	0.892213	0.16016	-0.732053
cg01974549			OpenSea	chr2	190151266	0.863371	0.131557	-0.731814
cg06741146	SEC14L1;SEC14L1	5'UTR;5'UTR	OpenSea	chr17	75120509	0.890984	0.15917	-0.731814
cg07270865	ADORA2A-AS1;ADORA2A-AS1	Body;Body	OpenSea	chr22	24870341	0.842021	0.110264	-0.731757
cg17466151	PACS1	Body	OpenSea	chr11	65886850	0.80378	0.0720249	-0.731755
cg27390501			OpenSea	chr17	63060893	0.77222	0.0404801	-0.73174
cg11678713			OpenSea	chr3	165360840	0.893094	0.161424	-0.73167
cg12705989			OpenSea	chr20	55583586	0.880352	0.148815	-0.731538
cg06220960			OpenSea	chr20	3047422	0.826377	0.0948549	-0.731522
cg07327489	RAPGEF1;RAPGEF1;RAPGEF1	Body;Body;Body	OpenSea	chr9	134554053	0.771959	0.0404804	-0.731478
cg12984893	INPP5A	Body	S_Shelf	chr10	134353627	0.914194	0.182755	-0.731439
cg00086800	TRIOBP;TRIOBP;TRIOBP	Body;Body;Body	OpenSea	chr22	38148837	0.917509	0.186173	-0.731336
cg10054763	AAK1	Body	OpenSea	chr2	69828510	0.914784	0.18361	-0.731174
cg17601658	IFI16	TSS200	OpenSea	chr1	158979647	0.807042	0.0759261	-0.731116
cg15108474			OpenSea	chr11	65138837	0.886985	0.155875	-0.73111
cg03505776	DNAH6	Body	OpenSea	chr2	85034469	0.91813	0.187035	-0.731095
cg06388217	TTC41P	Body	OpenSea	chr12	104249413	0.927362	0.196327	-0.731035
cg23152525			OpenSea	chr4	158954677	0.90355	0.172568	-0.730982
cg09612099	YAP1;YAP1	Body;Body	OpenSea	chr11	102096840	0.87788	0.146928	-0.730952
ch.16.192535R	CREBBP;CREBBP	Body;Body	OpenSea	chr16	3828668	0.788087	0.0572071	-0.73088
cg25779355	ME3;ME3;ME3	Body;Body;Body	OpenSea	chr11	86235351	0.852583	0.121779	-0.730804
cg13359998	GALNT2	Body	OpenSea	chr1	230241764	0.909368	0.178645	-0.730724
cg04786142			OpenSea	chr1	234908381	0.935801	0.205139	-0.730662
cg15025099	MCF2L2	Body	OpenSea	chr3	183088770	0.793214	0.0625526	-0.730661
cg22471109			OpenSea	chr10	3867632	0.862571	0.131915	-0.730656
cg08462883	SLC7A7;SLC7A7;SLC7A7	Body;Body;Body	OpenSea	chr14	23260631	0.838879	0.108252	-0.730627
cg04054036	SPTB;SPTB	Body;Body	OpenSea	chr14	65273407	0.89359	0.162972	-0.730618
cg24391989	OSBPL10	Body	OpenSea	chr3	32010656	0.765869	0.0352747	-0.730595
cg08109136	PDE7B	TSS200	OpenSea	chr6	136172755	0.836515	0.106133	-0.730382
cg21585800	MARCH3	5'UTR	OpenSea	chr5	126337864	0.861245	0.130869	-0.730375
cg07097098	PTPRH;PTPRH	TSS1500;TSS1500	OpenSea	chr19	55721638	0.82436	0.0940447	-0.730315
cg13373343			OpenSea	chr1	95552972	0.796744	0.0664827	-0.730262
cg05681060	BNC2	3'UTR	OpenSea	chr9	16413753	0.881213	0.150956	-0.730257
ch.6.1094404R	TMEM63B	Body	OpenSea	chr6	44109527	0.782086	0.0519759	-0.73011
cg17211596			OpenSea	chr10	5638081	0.871851	0.14175	-0.730101
cg01110839	SLC39A13;SLC39A13	3'UTR;3'UTR	OpenSea	chr11	47437783	0.821525	0.0914717	-0.730054
cg22410676	STXBP6;STXBP6;STXBP6	5'UTR;5'UTR;5'UTR	OpenSea	chr14	25476564	0.853901	0.123911	-0.72999
cg02378181	GAREM;GAREM	Body;Body	OpenSea	chr18	29929963	0.843526	0.113576	-0.72995
cg05220879			OpenSea	chr22	27928014	0.846662	0.116903	-0.729759
cg11063902	FILIP1L;FILIP1L;CMSS1	5'UTR;5'UTR;Body	OpenSea	chr3	99792993	0.842574	0.112828	-0.729746
cg02027735	C20orf95	Body	S_Shelf	chr20	37233764	0.824654	0.094924	-0.72973
cg00459801	ETV6;RNU6-19P	Body;Body	OpenSea	chr12	11976225	0.903223	0.173524	-0.729698
cg03652110			OpenSea	chr11	102127086	0.895296	0.165667	-0.729629
cg19458874			OpenSea	chr7	41926055	0.908197	0.178598	-0.729599
cg20401985	DOCK3	Body	OpenSea	chr3	51378099	0.759967	0.0303854	-0.729582
cg09548403			OpenSea	chr1	232840764	0.825463	0.095914	-0.729549
cg14503564	LDB2;LDB2	Body;Body	OpenSea	chr4	16723393	0.861786	0.132241	-0.729545
cg27220117	MYOF;MYOF	Body;Body	OpenSea	chr10	95218729	0.797203	0.0676665	-0.729536
cg07868115	TLN2	Body	OpenSea	chr15	63063085	0.905298	0.175923	-0.729375
cg20955688	TMEM71;TMEM71;TMEM71;TMEM71	1stExon;5'UTR;1stExon;5'UTR	OpenSea	chr8	133772889	0.84129	0.112036	-0.729254
cg02844899	TTC7A	Body	OpenSea	chr2	47182345	0.875807	0.146558	-0.729249
cg20519373	SAMD12;SAMD12	Body;Body	OpenSea	chr8	119456570	0.80467	0.0754603	-0.72921
cg00647859			OpenSea	chr1	185534625	0.884997	0.155843	-0.729154
cg00601518			OpenSea	chr1	31574047	0.820894	0.0921326	-0.728761
cg26306329			OpenSea	chr4	124400196	0.841229	0.112537	-0.728693
cg09143007			OpenSea	chr6	19867564	0.874076	0.145416	-0.72866
cg04768048			OpenSea	chr3	72536608	0.848925	0.120439	-0.728486
cg25784969			OpenSea	chr6	144585696	0.825174	0.0967276	-0.728446
ch.10.986655R	BMS1	Body	OpenSea	chr10	43293874	0.837741	0.109369	-0.728372
cg07862094	ATF3	5'UTR	OpenSea	chr1	212740684	0.809288	0.0811518	-0.728137
ch.12.2506678F	UNC119B	Body	OpenSea	chr12	121154867	0.840749	0.112627	-0.728122
cg27139067	KCND2	Body	OpenSea	chr7	120224036	0.867769	0.13965	-0.728119
cg13891045			OpenSea	chr17	36153001	0.902424	0.174384	-0.72804
cg17929876			OpenSea	chr12	76653569	0.841301	0.11329	-0.728011
cg24092651	LDB2;LDB2;LDB2;LDB2	Body;Body;Body;Body	OpenSea	chr4	16629833	0.863803	0.13583	-0.727973
cg00569813			OpenSea	chr8	8483549	0.910723	0.182759	-0.727964
cg06977430	MRC1	Body	OpenSea	chr10	17879085	0.790583	0.0626422	-0.727941
cg20393908	OTUD7B	5'UTR	OpenSea	chr1	149958467	0.925077	0.197187	-0.72789
cg11787891	CREB3L2;CREB3L2	Body;Body	OpenSea	chr7	137655522	0.90963	0.181809	-0.727822
cg07465211			OpenSea	chr1	68036302	0.755953	0.0281657	-0.727788
cg24093698	NTM	Body	OpenSea	chr11	131619163	0.931106	0.203518	-0.727588
cg16620641	LOC339975	Body	OpenSea	chr4	188399979	0.870609	0.143025	-0.727584
cg05994135	SLX4IP	Body	OpenSea	chr20	10603339	0.919415	0.191933	-0.727482
cg13375427	LOC730755	TSS1500	OpenSea	chr17	39216687	0.915915	0.188483	-0.727432
cg25545391			OpenSea	chr4	114936716	0.848272	0.120885	-0.727387
cg05707981	SYTL3;SYTL3;SYTL3;SYTL3	TSS1500;TSS1500;TSS1500;TSS1500	OpenSea	chr6	159069975	0.918874	0.191492	-0.727382
cg10905867			OpenSea	chr10	8180659	0.905441	0.178103	-0.727338
cg08079888			OpenSea	chr2	171013684	0.879626	0.152453	-0.727173
cg06869619	RUNX1;RUNX1;RUNX1	Body;Body;Body	OpenSea	chr21	36208575	0.76413	0.0369689	-0.727161
cg17107853			OpenSea	chr14	51144452	0.763746	0.0366725	-0.727073
ch.18.265776F			OpenSea	chr18	11590106	0.794841	0.0678167	-0.727024
cg08223699			OpenSea	chr11	35575482	0.859017	0.132054	-0.726963
cg02670637			OpenSea	chr1	56184693	0.819833	0.0928902	-0.726943
cg09449191	MYO9B;MYO9B	5'UTR;5'UTR	OpenSea	chr19	17200853	0.92289	0.19606	-0.72683
cg22817723			OpenSea	chr11	12101943	0.846609	0.119819	-0.72679
cg19262555	PSMD1;PSMD1;PSMD1	Body;Body;Body	OpenSea	chr2	232026849	0.845363	0.118803	-0.72656
cg12126790	DSTYK;DSTYK	3'UTR;3'UTR	OpenSea	chr1	205113974	0.866713	0.140208	-0.726505
cg15414028	FAM107B	Body	N_Shore	chr10	14644188	0.894254	0.167805	-0.726448
cg00061313			OpenSea	chr10	32367033	0.825233	0.0990047	-0.726229
cg03161190	C10orf26;C10orf26	TSS200;Body	OpenSea	chr10	104535792	0.82539	0.0991623	-0.726227
cg08362543			OpenSea	chr3	149966336	0.792404	0.0662173	-0.726187
cg27476046			OpenSea	chr17	13629152	0.855568	0.129383	-0.726185
cg13123953			OpenSea	chr2	222864620	0.866807	0.140675	-0.726132
cg04128669			OpenSea	chr2	192067025	0.908852	0.182827	-0.726025
cg00674220			OpenSea	chr13	27610741	0.839114	0.113141	-0.725973
cg20824474	PSMD2;PSMD2;PSMD2	TSS200;TSS200;Body	S_Shore	chr3	184018337	0.878365	0.152401	-0.725964
cg06296640	TTC7A;TTC7A;TTC7A;TTC7A	Body;Body;Body;Body	OpenSea	chr2	47270917	0.817739	0.0919098	-0.725829
cg07202214	LRRC32;LRRC32	5'UTR;TSS200	N_Shore	chr11	76381081	0.757033	0.0312958	-0.725737
cg07273376			OpenSea	chr11	23919652	0.863668	0.137967	-0.725701
cg07935474	GNA13;GNA13	Body;Body	OpenSea	chr17	63014578	0.823927	0.0982465	-0.725681
cg15911194	CDH13;CDH13;CDH13;CDH13	Body;Body;Body;Body	OpenSea	chr16	83723280	0.785355	0.0599221	-0.725433
ch.14.1755952R	DYNC1H1	Body	S_Shore	chr14	102483986	0.766768	0.0413988	-0.725369
cg02604758			OpenSea	chr8	127600884	0.847545	0.122199	-0.725346
cg23702228	ASB4;ASB4	Body;Body	OpenSea	chr7	95130195	0.923887	0.198596	-0.725291
cg04307776	PDE8B;PDE8B;PDE8B;PDE8B;PDE8B	Body;Body;Body;Body;Body	OpenSea	chr5	76652757	0.870462	0.1452	-0.725261
cg10394903	SH3RF2	Body	OpenSea	chr5	145355252	0.888945	0.163809	-0.725135
cg08361328	C9orf3;C9orf3;C9orf3	Body;Body;Body	OpenSea	chr9	97675415	0.804904	0.0797935	-0.72511
cg14815476	SYNJ2;SYNJ2	5'UTR;Body	OpenSea	chr6	158463428	0.913667	0.188694	-0.724973
cg11103717	RBFOX2;RBFOX2	Body;Body	OpenSea	chr22	36391973	0.855671	0.13074	-0.72493
ch.1.95724F	PANK4	Body	N_Shore	chr1	2448495	0.756938	0.0320912	-0.724846
cg21089993	SELPLG;SELPLG	Body;5'UTR	OpenSea	chr12	109022454	0.890839	0.166057	-0.724781
cg05453148	DAPK1;DAPK1;DAPK1;DAPK1	Body;Body;Body;Body	OpenSea	chr9	90222395	0.918661	0.193884	-0.724777
ch.7.2184863F	CUX1;CUX1;CUX1	Body;Body;Body	OpenSea	chr7	101811420	0.848418	0.12377	-0.724648
cg01874707			OpenSea	chr2	174870151	0.874492	0.149918	-0.724573
cg16096364			OpenSea	chr2	138829891	0.780858	0.0563924	-0.724465
cg04961217			OpenSea	chr7	83865902	0.891651	0.167297	-0.724354
cg10084808	MED13L	Body	OpenSea	chr12	116602937	0.917338	0.193085	-0.724253
cg01476222	TRAF6;TRAF6	Body;Body	OpenSea	chr11	36522143	0.873485	0.149268	-0.724217
cg06991118	NDUFV2	Body	OpenSea	chr18	9117348	0.862914	0.13876	-0.724153
cg13374172	LYN;LYN	Body;Body	OpenSea	chr8	56861055	0.918442	0.194413	-0.72403
cg02375208	LHFPL2	Body	N_Shore	chr5	77804381	0.893742	0.169786	-0.723955
cg20028869	PART1;PART1	Body;Body	OpenSea	chr5	59818464	0.826448	0.102589	-0.723859
cg21692436	SIGLEC15	Body	OpenSea	chr18	43407786	0.912764	0.188957	-0.723806
cg04494508			OpenSea	chr8	86971488	0.868244	0.144483	-0.723761
cg02793828			N_Shore	chr16	85196116	0.939162	0.215454	-0.723708
cg03204608			OpenSea	chr19	16427233	0.866306	0.1426	-0.723706
cg15611350			OpenSea	chr9	109351078	0.797103	0.0734174	-0.723685
cg19964826	PPP1R1C;PPP1R1C;PPP1R1C;PPP1R1C;PPP1R1C	Body;Body;Body;Body;Body	OpenSea	chr2	182931518	0.858127	0.134516	-0.723611
cg09232358			OpenSea	chr14	23015657	0.806289	0.0829206	-0.723368
ch.6.215100R	TXNDC5;TXNDC5	Body;Body	OpenSea	chr6	7903714	0.796865	0.0736706	-0.723195
cg08663505			OpenSea	chr15	88308153	0.79889	0.0757353	-0.723155
cg15364956			OpenSea	chr9	83264058	0.806233	0.0831909	-0.723042
ch.5.2558853F	CTNNA1	5'UTR	OpenSea	chr5	138115063	0.839561	0.11652	-0.723042
cg06255986	EGFR-AS1;EGFR	Body;Body	OpenSea	chr7	55254148	0.861773	0.138765	-0.723008
cg21752469			OpenSea	chr8	57594909	0.887472	0.164627	-0.722845
cg13541977	ARID5B	Body	OpenSea	chr10	63805971	0.873485	0.150658	-0.722826
cg17128892	IRF2	5'UTR	N_Shelf	chr4	185374766	0.82889	0.106287	-0.722603
cg17900288			OpenSea	chr19	50227645	0.870787	0.14824	-0.722547
cg02982878			OpenSea	chr2	204488084	0.880404	0.157912	-0.722491
cg11274172	UVRAG	Body	OpenSea	chr11	75736215	0.871222	0.148863	-0.72236
cg04193065			OpenSea	chr15	31528995	0.832207	0.109865	-0.722342
cg24962827	THRB;THRB;THRB	Body;Body;Body	OpenSea	chr3	24262634	0.798312	0.0760062	-0.722305
cg03632823	PALLD;PALLD	Body;Body	OpenSea	chr4	169526780	0.776158	0.0540002	-0.722158
cg03511983	AFF3;AFF3	Body;Body	OpenSea	chr2	100628101	0.847564	0.125547	-0.722017
cg19691106	DNAJC1	Body	OpenSea	chr10	22216056	0.836446	0.114582	-0.721864
cg12466731	APBA2;APBA2	5'UTR;5'UTR	OpenSea	chr15	29253381	0.925411	0.203621	-0.72179
cg02655361			OpenSea	chr3	112372999	0.811949	0.0901842	-0.721765
cg20085815			OpenSea	chr8	119917631	0.824514	0.102903	-0.721611
cg15709065	AMOTL2	5'UTR	N_Shore	chr3	134090737	0.887049	0.16555	-0.721499
cg11146185			OpenSea	chr15	39593169	0.860658	0.139262	-0.721397
cg06633978	CFDP1	Body	OpenSea	chr16	75353806	0.903118	0.181895	-0.721223
cg02093859	FAM196A;DOCK1;DOCK1	Body;Body;Body	OpenSea	chr10	128943685	0.893264	0.172096	-0.721168
cg13306478	ALOX5AP	Body	OpenSea	chr13	31317745	0.89045	0.169319	-0.721131
cg16999170	MAP3K7CL;MAP3K7CL;MAP3K7CL;MAP3K7CL;MAP3K7CL;MAP3K7CL;MAP3K7CL	TSS200;5'UTR;5'UTR;5'UTR;Body;Body;Body	OpenSea	chr21	30502797	0.827837	0.106762	-0.721075
cg14752525			OpenSea	chr2	223927446	0.906249	0.185312	-0.720937
cg07509219	NCOA6;NCOA6	Body;Body	OpenSea	chr20	33356069	0.876732	0.155825	-0.720907
cg22365167	AHNAK;AHNAK	5'UTR;5'UTR	OpenSea	chr11	62306861	0.765548	0.0446774	-0.72087
cg24169486			OpenSea	chr13	106971568	0.885742	0.165009	-0.720733
ch.4.938507R	UCHL1	Body	OpenSea	chr4	41267165	0.80589	0.085181	-0.720709
cg27628372			OpenSea	chr18	20686693	0.912424	0.191895	-0.720529
cg20992002	PKP3	TSS1500	N_Shore	chr11	393328	0.917004	0.196477	-0.720527
cg19045353	SHB	Body	OpenSea	chr9	37954074	0.898056	0.177582	-0.720474
cg07303577	TSPAN9;TSPAN9	5'UTR;5'UTR	OpenSea	chr12	3280014	0.936612	0.216189	-0.720423
cg21294244	P3H2;P3H2	Body;5'UTR	OpenSea	chr3	189772142	0.908057	0.187636	-0.72042
cg09490124	PUS7	Body	OpenSea	chr7	105128488	0.879466	0.159074	-0.720392
ch.19.732135R	C19orf62;C19orf62	Body;Body	OpenSea	chr19	17385198	0.772404	0.0520853	-0.720318
cg08701482	GSN;GSN;GSN;GSN;GSN;GSN;GSN	5'UTR;5'UTR;5'UTR;5'UTR;5'UTR;5'UTR;5'UTR	OpenSea	chr9	124040913	0.791717	0.071552	-0.720165
cg23623251	BMP6	Body	S_Shelf	chr6	7731280	0.884487	0.164349	-0.720138
cg10939803			OpenSea	chr12	89248259	0.869563	0.149436	-0.720127
cg07678517			OpenSea	chr2	5944014	0.83631	0.116202	-0.720108
cg12417887	DNAH6	Body	OpenSea	chr2	85034340	0.930584	0.210544	-0.72004
cg22086461	LINC01111	Body	OpenSea	chr8	77343728	0.892722	0.172845	-0.719877
cg21854632	GPC6	Body	OpenSea	chr13	94713872	0.906884	0.187017	-0.719867
cg18266594	THRB;THRB;THRB	5'UTR;5'UTR;5'UTR	OpenSea	chr3	24296286	0.859264	0.13941	-0.719854
cg12158889	SUCLG1	Body	OpenSea	chr2	84663044	0.803404	0.0835757	-0.719829
cg17881548			OpenSea	chr13	59843681	0.829469	0.109646	-0.719823
cg21757266	FLT1	Body	OpenSea	chr13	28896815	0.893357	0.173617	-0.71974
cg13324103	SVIL	5'UTR	OpenSea	chr10	29948428	0.881532	0.161813	-0.719719
cg19415174			OpenSea	chr2	174517740	0.817968	0.0982558	-0.719712
cg26195358	NPAS3;NPAS3;NPAS3;NPAS3	Body;Body;Body;Body	OpenSea	chr14	34034105	0.812304	0.0926483	-0.719655
cg03537386	COL16A1	Body	OpenSea	chr1	32155667	0.939644	0.220032	-0.719612
cg09604865	SEMA5A	Body	OpenSea	chr5	9060187	0.865137	0.145529	-0.719608
cg01862311			S_Shore	chr8	26308815	0.862754	0.143319	-0.719435
cg22047295	WIPF1;WIPF1	5'UTR;5'UTR	OpenSea	chr2	175462522	0.855818	0.13659	-0.719228
cg08160224	AHNAK	Body	OpenSea	chr11	62248459	0.920765	0.201557	-0.719209
cg01625222			OpenSea	chr6	159872297	0.846546	0.127414	-0.719132
cg24871226	SSH1;MIR619;SSH1	Body;TSS1500;Body	OpenSea	chr12	109232209	0.747393	0.0282656	-0.719127
cg03130910			OpenSea	chr1	234908226	0.851877	0.132815	-0.719062
cg01413054	CAB39;CAB39;CAB39	Body;Body;Body	OpenSea	chr2	231658979	0.863954	0.144925	-0.719029
cg15172966			OpenSea	chr12	32590145	0.749428	0.0304011	-0.719027
cg15523767	SLC35F2	Body	OpenSea	chr11	107711373	0.870141	0.151151	-0.71899
cg18588151			OpenSea	chr8	32733081	0.862215	0.143287	-0.718928
cg24312460	SMAP2;SMAP2;SMAP2	TSS1500;Body;Body	OpenSea	chr1	40858062	0.824537	0.105723	-0.718814
cg10467255	SYNDIG1	5'UTR	OpenSea	chr20	24483119	0.925648	0.206865	-0.718783
cg02640104			OpenSea	chr13	30476615	0.840513	0.121759	-0.718754
cg14462402	GRIK4	Body	OpenSea	chr11	120678447	0.774822	0.0562338	-0.718588
cg21108085	CD82;CD82	5'UTR;5'UTR	S_Shelf	chr11	44591098	0.919337	0.200805	-0.718531
cg05252126			OpenSea	chr1	53879429	0.847542	0.129016	-0.718526
cg13856812	USP43	Body	S_Shelf	chr17	9551644	0.863717	0.145412	-0.718305
cg23643450	LRRN2;LRRN2	5'UTR;5'UTR	OpenSea	chr1	204592576	0.848623	0.130332	-0.718291
ch.9.109447758R			OpenSea	chr9	110407937	0.78574	0.067478	-0.718262
cg25233914	ARNTL2;ARNTL2;ARNTL2;ARNTL2;ARNTL2	TSS1500;TSS1500;TSS1500;TSS1500;TSS1500	N_Shore	chr12	27484462	0.84131	0.123215	-0.718095
cg00228629			OpenSea	chr4	160323371	0.827426	0.109368	-0.718057
cg10675988	SPATS2L;SPATS2L;SPATS2L;SPATS2L;SPATS2L;SPATS2L;SPATS2L	5'UTR;Body;Body;Body;Body;Body;Body	OpenSea	chr2	201270462	0.868548	0.150495	-0.718053
cg06034194	LURAP1L-AS1;LURAP1L	TSS1500;Body	OpenSea	chr9	12814626	0.875658	0.157637	-0.718021
cg05569328	TNXB	Body	N_Shelf	chr6	32044384	0.831012	0.113064	-0.717948
cg23096116			OpenSea	chr14	95067170	0.745492	0.0275916	-0.7179
ch.9.1241711R	SECISBP2	Body	OpenSea	chr9	91968142	0.821343	0.103619	-0.717724
cg23954890	ANO6;ANO6;ANO6;ANO6	Body;Body;Body;Body	OpenSea	chr12	45809263	0.921431	0.20372	-0.717711
ch.7.3273938R	PAXIP1	Body	OpenSea	chr7	154766961	0.796211	0.0785088	-0.717702
cg14626725			OpenSea	chr2	238080231	0.890796	0.173103	-0.717693
cg14127767			N_Shelf	chr10	6183284	0.903041	0.185348	-0.717693
cg21774605			OpenSea	chr9	31137311	0.852257	0.134811	-0.717445
cg27149179			OpenSea	chr11	86451848	0.831086	0.113679	-0.717408
cg12737364	ETV6	Body	OpenSea	chr12	11872966	0.764659	0.0473557	-0.717303
cg08500472			OpenSea	chr21	19901838	0.89746	0.180325	-0.717135
cg00077104	DAW1	TSS1500	N_Shore	chr2	228735563	0.885258	0.168199	-0.717059
cg11387564	DOCK2	Body	OpenSea	chr5	169078121	0.747045	0.0300197	-0.717026
cg08231831			OpenSea	chr2	113385047	0.7628	0.045839	-0.716961
cg02301706	TBC1D4;TBC1D4;TBC1D4	Body;Body;Body	OpenSea	chr13	75933519	0.837209	0.120302	-0.716907
cg13531667	MCC	TSS1500	S_Shore	chr5	112825132	0.861439	0.144594	-0.716845
cg01463768	SLC44A3;SLC44A3;SLC44A3;SLC44A3;SLC44A3;SLC44A3;SLC44A3	Body;Body;Body;Body;Body;Body;Body	OpenSea	chr1	95329202	0.843819	0.127104	-0.716715
cg02273252			OpenSea	chr10	36461638	0.871357	0.154711	-0.716646
cg03095344	GPR107;GPR107;GPR107;GPR107	3'UTR;Body;Body;Body	OpenSea	chr9	132891470	0.914101	0.197507	-0.716594
cg18833808	FAM107B;FAM107B	Body;5'UTR	OpenSea	chr10	14755273	0.916023	0.19977	-0.716253
cg02684341			OpenSea	chr13	21644106	0.841426	0.125295	-0.716131
cg12869785	LOC100287036;ANKRD11;ANKRD11;ANKRD11;ANKRD11	TSS1500;Body;5'UTR;5'UTR;5'UTR	OpenSea	chr16	89386798	0.743003	0.0269025	-0.7161
cg27126090	IL18RAP	Body	OpenSea	chr2	103055973	0.755175	0.0391065	-0.716068
cg05341689	CLIC4	Body	OpenSea	chr1	25120473	0.842675	0.126669	-0.716006
cg09883673			OpenSea	chr9	124160814	0.847653	0.131845	-0.715808
cg11830461			OpenSea	chr20	49039858	0.913048	0.197251	-0.715796
cg06880420	NR5A2;NR5A2	Body;Body	S_Shelf	chr1	200119987	0.866687	0.150952	-0.715735
cg12157761	UACA	Body	OpenSea	chr15	71005778	0.881732	0.166002	-0.71573
cg01329761			OpenSea	chr6	21634892	0.901166	0.185462	-0.715704
cg22146357	LY6K;LY6K;LY6K	TSS200;TSS200;TSS200	N_Shore	chr8	143781406	0.809438	0.0937519	-0.715686
ch.2.3422646F	LASS6	Body	OpenSea	chr2	169470259	0.81116	0.0954857	-0.715674
cg00954025	ARPC2;ARPC2	Body;Body	OpenSea	chr2	219094205	0.838615	0.122952	-0.715663
ch.4.1971138F			OpenSea	chr4	104706774	0.777732	0.06209	-0.715642
cg26897365			OpenSea	chr14	50374625	0.85199	0.136398	-0.715593
cg14781346	DEC1	5'UTR	OpenSea	chr9	117929711	0.85589	0.140318	-0.715573
cg01689269	SLC28A3;SLC28A3;SLC28A3	Body;Body;Body	OpenSea	chr9	86912300	0.904432	0.188953	-0.715479
cg07708950	FMNL2	Body	OpenSea	chr2	153278226	0.835784	0.120314	-0.71547
cg02152582			OpenSea	chr15	63771932	0.823247	0.107793	-0.715454
ch.5.240336F	ADCY2	Body	OpenSea	chr5	7757969	0.768904	0.0534817	-0.715422
cg26933751	GTDC1;GTDC1;GTDC1;GTDC1;GTDC1;GTDC1;GTDC1	Body;Body;Body;Body;Body;Body;Body	OpenSea	chr2	144857574	0.809596	0.0943142	-0.715282
cg21072150			OpenSea	chr20	46641496	0.910862	0.195622	-0.71524
cg24435571	ARL3	3'UTR	OpenSea	chr10	104436140	0.756198	0.0410517	-0.715147
cg26140475			OpenSea	chr8	126525558	0.764112	0.0489793	-0.715132
cg03848135			OpenSea	chr5	175866116	0.865391	0.150365	-0.715026
cg01131395	LRCH1;LRCH1;LRCH1	Body;Body;Body	OpenSea	chr13	47207812	0.877852	0.162832	-0.71502
ch.4.1889364R	EIF4E;EIF4E;EIF4E	Body;Body;Body	OpenSea	chr4	99822293	0.885167	0.170239	-0.714928
cg18166947	BCL2L13	Body	OpenSea	chr22	18189443	0.846386	0.131508	-0.714877
cg09031262			OpenSea	chr7	46792852	0.862733	0.147948	-0.714785
ch.17.1508712R	TRIM37;TRIM37	3'UTR;Body	OpenSea	chr17	57076446	0.793207	0.0784958	-0.714711
cg18610295			OpenSea	chr7	4705521	0.904898	0.190235	-0.714664
cg01912286	TMEM245;TMEM245	ExonBnd;Body	OpenSea	chr9	111870842	0.783116	0.06849	-0.714626
cg23553762	GALNTL1;GALNTL1	Body;Body	OpenSea	chr14	69735749	0.776554	0.0619667	-0.714588
cg17653411	FBLN7;FBLN7	Body;Body	OpenSea	chr2	112908185	0.839666	0.125085	-0.714581
cg04957903	VPS41;VPS41	Body;Body	OpenSea	chr7	38880852	0.894131	0.179623	-0.714508
cg16016043	PARP12;PARP12	Body;Body	OpenSea	chr7	139733078	0.921563	0.207123	-0.71444
cg10827936	EPB41L2;EPB41L2;EPB41L2;EPB41L2	5'UTR;5'UTR;5'UTR;5'UTR	OpenSea	chr6	131334822	0.884443	0.170038	-0.714405
cg00949532	MCPH1	Body	OpenSea	chr8	6456854	0.85245	0.138102	-0.714348
cg08881019	LMNA;LMNA;LMNA	Body;Body;Body	OpenSea	chr1	156096178	0.765595	0.051279	-0.714316
cg21659123			OpenSea	chr2	146351677	0.898729	0.184543	-0.714187
ch.16.1565572R	AARS	Body	OpenSea	chr16	70290534	0.757449	0.0433474	-0.714101
cg26446832	DKK3;DKK3;DKK3	Body;Body;Body	OpenSea	chr11	12015695	0.896983	0.182958	-0.714025
cg09563119			OpenSea	chr14	100223977	0.868294	0.154285	-0.71401
ch.11.152092R	NUP98;NUP98;NUP98;NUP98	Body;Body;Body;Body	OpenSea	chr11	3780240	0.861251	0.147259	-0.713992
cg17600393	SNTG2	Body	N_Shore	chr2	1051107	0.745244	0.0312526	-0.713991
cg23218363			OpenSea	chr2	12674976	0.907145	0.193269	-0.713877
cg11786870			OpenSea	chr1	203576481	0.872028	0.158166	-0.713862
cg03487391	TTLL4	5'UTR	OpenSea	chr2	219596537	0.848738	0.134904	-0.713834
cg13778166			OpenSea	chr1	212658480	0.834632	0.120853	-0.713779
ch.8.1022548F	HOOK3	Body	OpenSea	chr8	42869864	0.829825	0.116072	-0.713753
cg08923594	CAMTA1	Body	OpenSea	chr1	7462176	0.793603	0.0799041	-0.713699
cg10604836	PHACTR4	5'UTR	OpenSea	chr1	28718715	0.860045	0.14637	-0.713675
cg19620679	UTRN	Body	OpenSea	chr6	145031604	0.913429	0.199831	-0.713598
cg15453097			OpenSea	chr16	14051856	0.88637	0.172874	-0.713497
cg02861197			OpenSea	chr11	12108286	0.781376	0.0678845	-0.713491
cg22706505	MPP4;MPP4	5'UTR;1stExon	OpenSea	chr2	202563406	0.89905	0.185724	-0.713326
cg16810293	TM4SF1	TSS200	OpenSea	chr3	149095743	0.845449	0.132201	-0.713249
ch.10.33269R	LARP4B	Body	OpenSea	chr10	927563	0.771746	0.0585969	-0.713149
cg00887936			OpenSea	chr3	66033260	0.849352	0.136282	-0.71307
cg07296960	BPGM;BPGM;BPGM	Body;Body;Body	OpenSea	chr7	134354698	0.863358	0.150355	-0.713003
ch.13.654879R			OpenSea	chr13	48774642	0.771181	0.0581951	-0.712986
cg19916943			OpenSea	chr5	95992957	0.891736	0.178759	-0.712976
cg16775985			OpenSea	chr7	101435832	0.819934	0.106971	-0.712964
cg00174718			OpenSea	chr6	47136110	0.767382	0.0544359	-0.712946
cg00311165			N_Shelf	chr15	63331342	0.925602	0.212863	-0.712739
cg09952551			OpenSea	chr14	54466139	0.863031	0.150374	-0.712657
ch.2.2008119R	SNRNP200	Body	OpenSea	chr2	96948848	0.78642	0.0737799	-0.71264
cg04517548	BTBD16	Body	OpenSea	chr10	124067666	0.733383	0.0208654	-0.712517
cg02640331	PARD3B;PARD3B;PARD3B;PARD3B	Body;Body;Body;Body	OpenSea	chr2	205530228	0.853916	0.141411	-0.712504
cg15973607			OpenSea	chr5	96159726	0.844768	0.132299	-0.712469
cg07802484	GLB1;GLB1;GLB1	Body;Body;Body	OpenSea	chr3	33103528	0.851434	0.138999	-0.712435
cg07422139	AUTS2;AUTS2;AUTS2	Body;Body;Body	OpenSea	chr7	69673944	0.850954	0.138654	-0.7123
cg24642579			OpenSea	chr15	87811201	0.888985	0.176715	-0.71227
cg15381380	ITGA1	Body	OpenSea	chr5	52155779	0.902499	0.190254	-0.712245
cg06487123	ANP32B	Body	OpenSea	chr9	100752788	0.749267	0.037086	-0.712181
cg17207485	COL8A1;COL8A1;MIR548G	5'UTR;5'UTR;Body	OpenSea	chr3	99370692	0.887836	0.175784	-0.712051
cg02432866	KCTD16	5'UTR	OpenSea	chr5	143567500	0.837159	0.125225	-0.711933
cg14873447	KIAA0319L	Body	OpenSea	chr1	35915171	0.934478	0.222576	-0.711902
cg24605014	TG	Body	OpenSea	chr8	134045738	0.750805	0.0390464	-0.711759
cg03799192	DISC1;DISC1;DISC1;DISC1;DISC1;DISC1;DISC1;TSNAX-DISC1	Body;Body;Body;Body;Body;Body;3'UTR;Body	OpenSea	chr1	232107358	0.846053	0.13432	-0.711733
cg15479189	TSEN15;TSEN15;TSEN15;TSEN15;TSEN15;TSEN15	Body;Body;Body;Body;Body;Body	OpenSea	chr1	184030983	0.770757	0.0590391	-0.711718
cg17787405			OpenSea	chr12	75979383	0.876228	0.16457	-0.711658
cg15069849	NUAK1	Body	OpenSea	chr12	106468903	0.881063	0.169415	-0.711648
cg13780718	ZSWIM1	3'UTR	OpenSea	chr20	44513768	0.870943	0.15931	-0.711633
cg13328642	TTC7B	Body	OpenSea	chr14	91144251	0.811803	0.100228	-0.711575
ch.16.2072386R	ZCCHC14	Body	OpenSea	chr16	87503022	0.811603	0.100063	-0.71154
cg19930657	PLD1;PLD1	TSS1500;TSS1500	S_Shore	chr3	171529610	0.843765	0.132286	-0.711479
cg16912696	SKP2;SKP2;SKP2	5'UTR;Body;Body	OpenSea	chr5	36156713	0.910866	0.199404	-0.711462
cg17769771			OpenSea	chr6	100952856	0.861862	0.150413	-0.711449
cg09575532			OpenSea	chr3	43221763	0.767903	0.0564676	-0.711435
cg05550145			OpenSea	chr10	73631213	0.906004	0.194688	-0.711317
cg14318759			OpenSea	chr20	11788173	0.879559	0.168291	-0.711267
cg09853702			OpenSea	chr12	47665230	0.86833	0.157118	-0.711212
cg01699148	COG6	Body	OpenSea	chr13	40350843	0.859935	0.148833	-0.711102
cg05078511			OpenSea	chr9	109351088	0.75889	0.047856	-0.711034
cg00857405			OpenSea	chr4	74975311	0.825989	0.114996	-0.710993
cg19090437	TBC1D1	Body	OpenSea	chr4	38080799	0.83268	0.121712	-0.710968
cg06233202			OpenSea	chr2	64501134	0.883504	0.172566	-0.710938
cg17971251	SEC16B	Body	OpenSea	chr1	177907297	0.806954	0.0960614	-0.710892
cg17669079	TRPM1;TRPM1;TRPM1	Body;Body;Body	OpenSea	chr15	31325265	0.851575	0.140724	-0.710851
cg06991967			OpenSea	chr1	58861156	0.757952	0.0471866	-0.710765
cg12727407	CNTN4;CNTN4	5'UTR;5'UTR	OpenSea	chr3	2568709	0.832271	0.121541	-0.71073
cg12415983			OpenSea	chr1	24593168	0.853631	0.142933	-0.710699
cg01997884			OpenSea	chr2	224967286	0.862447	0.151754	-0.710693
cg01229943			OpenSea	chr6	40904807	0.839167	0.128509	-0.710659
cg27579501	AXL;AXL	Body;Body	N_Shelf	chr19	41729657	0.853795	0.14318	-0.710615
cg17422269			OpenSea	chr7	46018132	0.838794	0.128191	-0.710603
cg03661641	UBE3B;UBE3B	Body;Body	OpenSea	chr12	109935664	0.927161	0.216702	-0.710459
cg25248124	SMAD7;SMAD7;SMAD7;SMAD7;SMAD7	1stExon;5'UTR;Body;Body;Body	OpenSea	chr18	46469046	0.876395	0.166097	-0.710298
cg05261296			OpenSea	chr17	69437389	0.890175	0.179919	-0.710257
cg04102510	ITPKB	Body	OpenSea	chr1	226850741	0.904004	0.193855	-0.710149
cg11641787			OpenSea	chr2	235588543	0.900084	0.190016	-0.710067
cg00725345	PAMR1;PAMR1;PAMR1;PAMR1	Body;Body;Body;5'UTR	OpenSea	chr11	35533357	0.839698	0.129741	-0.709957
ch.16.1512048R	CDH3	Body	OpenSea	chr16	68711746	0.773197	0.0633135	-0.709884
cg09099500	MIR942;TTF2	TSS1500;Body	OpenSea	chr1	117635821	0.882422	0.172688	-0.709734
cg03161621			OpenSea	chr1	79306811	0.874926	0.165196	-0.709729
cg03851835	SLC35F2	Body	OpenSea	chr11	107711742	0.767595	0.0579671	-0.709627
cg27144670	TMOD3	Body	OpenSea	chr15	52161438	0.894283	0.184774	-0.709508
cg17694130			OpenSea	chr4	14858290	0.906836	0.197354	-0.709482
cg04335779	LOC100287036;ANKRD11;ANKRD11;ANKRD11;ANKRD11	TSS1500;Body;5'UTR;5'UTR;5'UTR	OpenSea	chr16	89386882	0.79823	0.0888873	-0.709343
cg05814312	SVIL;SVIL	Body;Body	OpenSea	chr10	29760687	0.795308	0.0859821	-0.709326
cg23661268	ZFHX3;ZFHX3	Body;5'UTR	OpenSea	chr16	72987028	0.827452	0.118181	-0.70927
cg15104456			OpenSea	chr8	129189014	0.914533	0.20528	-0.709254
cg01415836			OpenSea	chr1	168290445	0.848419	0.139232	-0.709188
cg15227982	C10orf26;C10orf26	TSS200;Body	OpenSea	chr10	104535854	0.756599	0.0474318	-0.709167
cg22597383			OpenSea	chr10	79731176	0.841872	0.13281	-0.709063
cg12314853	FAM102A	Body	OpenSea	chr9	130732059	0.913342	0.204283	-0.709059
cg15539508	IGF2BP2;IGF2BP2;IGF2BP2;IGF2BP2;IGF2BP2;IGF2BP2;IGF2BP2	TSS200;TSS200;TSS200;TSS200;Body;Body;Body	N_Shore	chr3	185539075	0.820303	0.111249	-0.709054
cg11655490	ETV6	Body	OpenSea	chr12	12038352	0.88101	0.171964	-0.709046
cg03987648	MAML3	Body	OpenSea	chr4	140958771	0.750315	0.0413451	-0.70897
cg26462055	GPR155;GPR155	Body;Body	OpenSea	chr2	175307665	0.870699	0.161754	-0.708945
ch.20.1295406F	PMEPA1;PMEPA1;PMEPA1;PMEPA1	Body;Body;Body;Body	S_Shore	chr20	56228606	0.814282	0.105352	-0.70893
cg23166614	LINC00114;LINC00114	Body;Body	OpenSea	chr21	40127831	0.79854	0.0897635	-0.708776
cg08554554	ARFRP1;ARFRP1	3'UTR;3'UTR	S_Shelf	chr20	62330618	0.921101	0.212365	-0.708736
cg06279725	PRUNE2;PRUNE2;PRUNE2;PRUNE2	Body;Body;Body;Body	OpenSea	chr9	79481865	0.745189	0.0365151	-0.708673
cg23728247			OpenSea	chr5	119781769	0.850495	0.141986	-0.708509
cg04239585	SPECC1;SPECC1;SPECC1	Body;Body;Body	OpenSea	chr17	20031540	0.882065	0.17372	-0.708346
cg23674573			OpenSea	chr13	27977508	0.752932	0.0446138	-0.708318
cg25444339	HIP1	Body	OpenSea	chr7	75194698	0.904424	0.196111	-0.708313
cg18195165	FBXL18	Body	N_Shelf	chr7	5549570	0.851676	0.143537	-0.708138
cg12154506			OpenSea	chr9	121094115	0.918252	0.210346	-0.707906
cg04147124	ADK;ADK;ADK;ADK	Body;Body;Body;Body	OpenSea	chr10	76124162	0.775863	0.0681198	-0.707743
cg24537259	LAMA1	Body	OpenSea	chr18	6960747	0.821215	0.113561	-0.707654
cg05307141	METTL11B	Body	OpenSea	chr1	170132227	0.82126	0.113627	-0.707633
cg22381144			OpenSea	chr1	228996973	0.763444	0.0558805	-0.707564
ch.1.1047298R	PTP4A2;PTP4A2	Body;Body	OpenSea	chr1	32377577	0.812576	0.105031	-0.707545
cg16413076	SLC25A33	Body	OpenSea	chr1	9621736	0.883243	0.175755	-0.707488
ch.6.34361150R			OpenSea	chr6	34253172	0.794979	0.0876866	-0.707292
ch.7.1172609R	GRB10;GRB10;GRB10;GRB10	Body;Body;Body;Body	OpenSea	chr7	50730422	0.774029	0.0667882	-0.707241
cg06989968	CNIH3	Body	OpenSea	chr1	224823309	0.925471	0.21834	-0.70713
cg16514183	SNTG1;SNTG1;SNTG1	5'UTR;5'UTR;5'UTR	OpenSea	chr8	50969234	0.833486	0.126386	-0.7071
cg23800023	ETS1;ETS1;ETS1	Body;Body;Body	OpenSea	chr11	128333573	0.856773	0.149692	-0.707082
ch.7.2691555F	ZC3HC1	Body	OpenSea	chr7	129667665	0.844296	0.137236	-0.70706
cg27388962	LOC100216001	Body	OpenSea	chr10	4705434	0.807201	0.100266	-0.706935
cg12946808			OpenSea	chr11	115493909	0.728774	0.0219973	-0.706776
cg00563678	RNF150	Body	OpenSea	chr4	141968563	0.867651	0.161186	-0.706465
cg17060838	FEZ2;FEZ2	Body;Body	OpenSea	chr2	36788809	0.834587	0.12815	-0.706437
cg08047229	WISP1;WISP1;WISP1;WISP1;WISP1	Body;Body;Body;Body;Body	OpenSea	chr8	134219326	0.919565	0.213135	-0.70643
cg03103888	TMCO3	5'UTR	S_Shore	chr13	114147763	0.754705	0.0483039	-0.706401
cg10665316	MACF1	Body	OpenSea	chr1	39620625	0.828536	0.122142	-0.706394
cg01426968	C16orf45;C16orf45	Body;Body	OpenSea	chr16	15596369	0.822597	0.116285	-0.706311
ch.16.364290R			OpenSea	chr16	9436357	0.806506	0.100258	-0.706248
cg11367847	COL15A1	Body	S_Shelf	chr9	101751989	0.837182	0.131039	-0.706143
cg18098839	GOLIM4	Body	OpenSea	chr3	167742700	0.914912	0.208787	-0.706125
cg12626242			OpenSea	chr11	2098860	0.892407	0.186284	-0.706124
cg03208466			OpenSea	chr8	134369320	0.853995	0.147952	-0.706043
cg09253382			OpenSea	chr2	46451987	0.834126	0.128089	-0.706037
cg09516200	RPTOR;RPTOR	Body;Body	OpenSea	chr17	78735324	0.808002	0.101992	-0.70601
cg05338955	IFFO2	Body	OpenSea	chr1	19253293	0.909559	0.203564	-0.705995
cg02172276			OpenSea	chr2	241313927	0.811206	0.105308	-0.705898
cg21548941	VDR;VDR;VDR	Body;5'UTR;5'UTR	OpenSea	chr12	48275709	0.88795	0.182092	-0.705858
cg03721768			OpenSea	chr2	161523011	0.832143	0.126289	-0.705854
cg27086879	GALNTL6	Body	OpenSea	chr4	172801611	0.846513	0.140667	-0.705846
cg10957542			OpenSea	chr10	50760331	0.904313	0.198507	-0.705806
cg11031526	BMF;BMF;BMF;BMF	Body;Body;Body;Body	OpenSea	chr15	40391105	0.756631	0.0508538	-0.705777
cg15322070	C8orf37-AS1;C8orf37-AS1;C8orf37-AS1;C8orf37-AS1;C8orf37-AS1;C8orf37-AS1;C8orf37-AS1;C8orf37-AS1;C8orf37-AS1	Body;Body;Body;Body;Body;Body;Body;Body;Body	OpenSea	chr8	96814318	0.827178	0.121474	-0.705704
ch.7.3189261R	PRKAG2;PRKAG2	5'UTR;Body	OpenSea	chr7	151489100	0.813478	0.107793	-0.705684
cg19206534			OpenSea	chr8	125267281	0.876268	0.170587	-0.70568
cg06193209	RNF216;RNF216	Body;Body	OpenSea	chr7	5732012	0.872661	0.166983	-0.705678
cg18928221			OpenSea	chr7	93759099	0.888713	0.183069	-0.705643
cg03416592			OpenSea	chr1	184087384	0.87588	0.170339	-0.705542
ch.12.292758R	CSDA;CSDA	Body;Body	OpenSea	chr12	10863168	0.782287	0.0768091	-0.705478
cg10142997	PCDH9;PCDH9	Body;Body	OpenSea	chr13	67240245	0.88835	0.182881	-0.705469
cg25109721			OpenSea	chr17	48125064	0.796687	0.0912748	-0.705412
cg02467825	LOC101927865	Body	OpenSea	chr2	208104158	0.869315	0.163906	-0.705409
cg00980279			OpenSea	chr17	13250433	0.938957	0.23364	-0.705317
cg14496854	MATN2;MATN2	Body;Body	OpenSea	chr8	98929197	0.911284	0.206002	-0.705282
cg08601504			OpenSea	chr1	56767651	0.796478	0.0911984	-0.705279
cg25514934	OGDH;OGDH;OGDH	Body;Body;Body	OpenSea	chr7	44679465	0.735578	0.0304312	-0.705147
cg22951653	CSGALNACT1;CSGALNACT1;CSGALNACT1	Body;Body;Body	OpenSea	chr8	19338468	0.867376	0.162277	-0.7051
cg06578342			OpenSea	chr16	4349215	0.80487	0.0997845	-0.705086
cg10303286	MTHFD1L;MTHFD1L;MTHFD1L	Body;Body;Body	OpenSea	chr6	151381406	0.933397	0.228337	-0.70506
cg19455171	WDR25;WDR25	Body;Body	OpenSea	chr14	100943011	0.880685	0.175742	-0.704944
cg16973535			OpenSea	chr10	65460155	0.837872	0.13302	-0.704852
cg12107849			OpenSea	chr1	192732997	0.909809	0.204979	-0.70483
ch.6.839713R	RPS10	Body	OpenSea	chr6	34385746	0.793321	0.0885176	-0.704803
cg21331360			OpenSea	chr10	81864356	0.843832	0.139175	-0.704656
cg26971423			OpenSea	chr15	63785031	0.917366	0.212753	-0.704613
cg05854333	SNTG1;SNTG1;SNTG1	5'UTR;5'UTR;5'UTR	OpenSea	chr8	51052285	0.834998	0.130549	-0.704449
cg06707307	ITPRIP;ITPRIP;ITPRIP	TSS1500;5'UTR;5'UTR	OpenSea	chr10	106090151	0.739106	0.0346625	-0.704444
cg23786580	HECW1	5'UTR	OpenSea	chr7	43204506	0.83188	0.127495	-0.704385
ch.1.3571292R	DHX9	Body	OpenSea	chr1	182831125	0.841481	0.137098	-0.704382
cg18650968			OpenSea	chr4	176340837	0.856201	0.151847	-0.704354
ch.3.1112796R	VPRBP	Body	OpenSea	chr3	51452653	0.746613	0.0423333	-0.704279
cg23437181	CPNE4;CPNE4;CPNE4	Body;Body;Body	OpenSea	chr3	131622882	0.822698	0.118601	-0.704096
ch.10.2545189R	EIF3A	Body	OpenSea	chr10	120817404	0.818276	0.114299	-0.703977
cg25515684			OpenSea	chr20	4068770	0.847801	0.143887	-0.703914
cg06688878			OpenSea	chr8	124560668	0.875904	0.17207	-0.703834
cg04623770			S_Shore	chr4	146655855	0.766981	0.0632392	-0.703742
cg18832142	LOC152225	TSS200	OpenSea	chr3	101659642	0.749433	0.0457394	-0.703694
cg18994497	NREP-AS1	Body	OpenSea	chr5	111333693	0.843009	0.139392	-0.703617
cg14645826			OpenSea	chr12	98818702	0.832336	0.128722	-0.703614
cg19938199			OpenSea	chr15	63233164	0.783607	0.0799963	-0.703611
cg05168229			OpenSea	chr13	45390049	0.741855	0.038251	-0.703604
cg24231804			OpenSea	chr15	67316861	0.742198	0.0386369	-0.703561
cg26180015			OpenSea	chr14	100219300	0.827085	0.123568	-0.703516
cg17283266	ALG9;ALG9;ALG9;ALG9	Body;Body;Body;Body	OpenSea	chr11	111717611	0.817039	0.113547	-0.703492
cg07052794	GLI2	Body	OpenSea	chr2	121672805	0.837341	0.13398	-0.703361
cg02016405	CEP68	Body	OpenSea	chr2	65297792	0.792289	0.089023	-0.703266
cg00908794	DCAF5;DCAF5;DCAF5	Body;Body;Body	OpenSea	chr14	69526840	0.866939	0.163689	-0.70325
cg24198237	SUFU;SUFU	Body;Body	OpenSea	chr10	104359624	0.824478	0.121314	-0.703165
cg22863637			OpenSea	chr7	42287188	0.850475	0.14733	-0.703145
cg15765184	UBE2L3	Body	OpenSea	chr22	21910449	0.766977	0.0638945	-0.703082
cg07879351			OpenSea	chr13	36992177	0.801852	0.0987905	-0.703062
cg06704673	FGF1;FGF1;FGF1;FGF1;FGF1;FGF1;FGF1;FGF1;FGF1;FGF1;FGF1	TSS1500;5'UTR;5'UTR;5'UTR;5'UTR;5'UTR;5'UTR;5'UTR;5'UTR;5'UTR;5'UTR	OpenSea	chr5	142024795	0.862385	0.159433	-0.702953
cg25642315			OpenSea	chr4	109282481	0.838937	0.136137	-0.7028
cg23395553	FAM13B;FAM13B;FAM13B	Body;Body;Body	OpenSea	chr5	137290112	0.848275	0.145531	-0.702744
cg07047471	NEK10	Body	OpenSea	chr3	27353034	0.7937	0.0909576	-0.702742
cg07336123	PLCE1;PLCE1	Body;Body	OpenSea	chr10	95883202	0.816935	0.114215	-0.70272
cg06584478			OpenSea	chr7	16974789	0.911551	0.208866	-0.702685
cg19043158			OpenSea	chr12	98833996	0.848549	0.145997	-0.702551
cg08663999			OpenSea	chr3	150089701	0.835329	0.132957	-0.702372
cg07838324	NEK6;NEK6;NEK6;NEK6	Body;5'UTR;5'UTR;5'UTR	OpenSea	chr9	127048336	0.843502	0.141163	-0.702339
cg04885749	TBK1	Body	OpenSea	chr12	64855513	0.915723	0.213425	-0.702299
ch.3.1455028R	LRIG1	Body	OpenSea	chr3	66449468	0.744945	0.0427713	-0.702174
cg17096325			OpenSea	chr20	23623188	0.726018	0.0239718	-0.702046
cg17535559	TCF7L2;TCF7L2;TCF7L2;TCF7L2;TCF7L2;TCF7L2;TCF7L2;TCF7L2;TCF7L2;TCF7L2;TCF7L2;TCF7L2;TCF7L2	Body;Body;Body;Body;Body;Body;Body;Body;Body;Body;Body;Body;Body	OpenSea	chr10	114847512	0.761793	0.0598301	-0.701963
cg09648720			OpenSea	chr6	116408696	0.817954	0.116024	-0.70193
cg06445366	RGS5;RGS5;RGS5;LOC101928404;RGS5	Body;Body;5'UTR;Body;5'UTR	OpenSea	chr1	163138086	0.846525	0.144617	-0.701909
cg08833509	VAT1L	Body	OpenSea	chr16	77911798	0.837051	0.1352	-0.701851
cg11247712			OpenSea	chr14	59874096	0.912674	0.210878	-0.701796
cg17158651			OpenSea	chr18	74452553	0.830617	0.128945	-0.701672
cg02881169	IQCK;IQCK;IQCK;IQCK;IQCK	Body;Body;Body;Body;Body	OpenSea	chr16	19856778	0.84015	0.138531	-0.70162
cg06758448			OpenSea	chr2	192067742	0.919385	0.217788	-0.701596
cg16580762	MYO1F	Body	OpenSea	chr19	8634137	0.780212	0.07864	-0.701572
cg11227425	SHB	Body	OpenSea	chr9	37954149	0.833088	0.131519	-0.701569
cg11993173	RGS20;RGS20	Body;Body	OpenSea	chr8	54857695	0.852473	0.150979	-0.701494
ch.1.3178922R	NOS1AP;NOS1AP	Body;Body	OpenSea	chr1	162321024	0.780337	0.0788529	-0.701484
cg06910505			OpenSea	chr5	61101048	0.91	0.208531	-0.701469
cg25213677			OpenSea	chr6	11586961	0.836842	0.135406	-0.701436
ch.9.2793549R			OpenSea	chr9	2803549	0.765893	0.0644773	-0.701416
cg00954604	ENC1;ENC1;ENC1;ENC1;ENC1	3'UTR;3'UTR;3'UTR;3'UTR;Body	OpenSea	chr5	73928100	0.870967	0.169561	-0.701406
cg24945895	LINC00243	Body	OpenSea	chr6	30786477	0.879981	0.178649	-0.701332
cg10752753	SLC45A2;SLC45A2	TSS200;TSS200	OpenSea	chr5	33984930	0.850908	0.14961	-0.701298
ch.17.1212751R	KIAA1267	Body	OpenSea	chr17	44111654	0.840325	0.139053	-0.701271
cg08788250			OpenSea	chr5	13986021	0.907839	0.206616	-0.701223
cg20651995			OpenSea	chr2	69525471	0.827419	0.126239	-0.701181
cg03653817			OpenSea	chr1	181065498	0.774835	0.0737104	-0.701125
cg26768873	ZDHHC14;ZDHHC14	Body;Body	OpenSea	chr6	157936208	0.92114	0.22006	-0.701081
cg04263268	CDH8	Body	OpenSea	chr16	61826390	0.839331	0.138262	-0.70107
ch.15.979660F	PTPLAD1	Body	OpenSea	chr15	65855109	0.829743	0.128691	-0.701051
cg23285600	REV1;REV1	Body;Body	OpenSea	chr2	100037416	0.864061	0.163019	-0.701041
cg09225373			OpenSea	chr6	52217264	0.914669	0.213654	-0.701015
cg17177779			OpenSea	chr17	40588642	0.882951	0.181973	-0.700978
cg08758963	MRVI1;MRVI1;MRVI1;MRVI1;MRVI1	5'UTR;5'UTR;5'UTR;Body;Body	OpenSea	chr11	10681378	0.879916	0.178962	-0.700954
cg14397231			OpenSea	chr4	124940041	0.883012	0.182183	-0.700828
cg10346004	ATXN7L1;ATXN7L1	Body;Body	OpenSea	chr7	105441032	0.824573	0.124053	-0.70052
cg01098936	BBOX1-AS1;BBOX1-AS1;BBOX1-AS1	Body;Body;Body	OpenSea	chr11	27235031	0.736233	0.0357714	-0.700462
cg01507342	PITPNC1;PITPNC1	Body;Body	OpenSea	chr17	65387096	0.896351	0.195939	-0.700413
cg07067292			OpenSea	chr11	47907813	0.873402	0.17311	-0.700292
cg07866909			OpenSea	chr2	19849829	0.839938	0.139668	-0.70027
cg26152062			OpenSea	chr10	112170261	0.761363	0.0611848	-0.700178
cg10282890			OpenSea	chr5	73611882	0.798404	0.0982728	-0.700131
cg25494159	OXCT1	Body	OpenSea	chr5	41793445	0.907851	0.207721	-0.700129
ch.1.198498029R			OpenSea	chr1	200231406	0.751457	0.0513418	-0.700115
cg13307153	RBM47	5'UTR	OpenSea	chr4	40579125	0.774401	0.0743534	-0.700047
cg11888921	NUAK1	Body	N_Shelf	chr12	106529681	0.842921	0.142981	-0.69994
cg06927924	PSTPIP2	Body	OpenSea	chr18	43620428	0.909126	0.209351	-0.699775
cg03339077	C11orf49;C11orf49;C11orf49;C11orf49	Body;Body;Body;Body	OpenSea	chr11	47165057	0.845871	0.146154	-0.699717
ch.19.714487R	SIN3B	Body	OpenSea	chr19	16978952	0.755026	0.0553115	-0.699715
cg15338967			OpenSea	chr13	49175326	0.7412	0.0415269	-0.699673
cg14106046	B3GNTL1	Body	N_Shelf	chr17	81006485	0.89675	0.19708	-0.69967
cg10104336			OpenSea	chr12	19925091	0.868622	0.169175	-0.699447
ch.10.1700276F			OpenSea	chr10	80418378	0.774627	0.0751956	-0.699431
cg17429374	MACROD1	Body	S_Shore	chr11	63889272	0.876714	0.177302	-0.699412
cg11304291			OpenSea	chr15	85504412	0.8304	0.13104	-0.69936
ch.19.1349607R	HNRNPUL1;HNRNPUL1	Body;Body	OpenSea	chr19	41801090	0.830766	0.13154	-0.699226
cg08872313	FRMD4B	Body	OpenSea	chr3	69292290	0.806574	0.107435	-0.69914
cg06186245	TMEM45A	5'UTR	OpenSea	chr3	100245062	0.837886	0.138758	-0.699128
cg11695852	LOC101929294	Body	OpenSea	chr8	24225049	0.843795	0.144748	-0.699048
cg07499317	GFPT2	Body	OpenSea	chr5	179758012	0.927016	0.2283	-0.698716
ch.12.1121679R	ATP5G2;ATP5G2	Body;Body	N_Shore	chr12	54067875	0.850148	0.151516	-0.698633
cg20995327	BCL11B;BCL11B;BCL11B;BCL11B	Body;Body;Body;Body	OpenSea	chr14	99684844	0.875512	0.176931	-0.69858
cg02555166			OpenSea	chr9	118435332	0.879348	0.180803	-0.698544
cg02953897	ADAMTS9-AS2;MIR548A2	Body;Body	OpenSea	chr3	64726113	0.886886	0.188392	-0.698494
cg15209695	TMED10	Body	OpenSea	chr14	75614650	0.787083	0.0886198	-0.698463
cg18413706	ERG;ERG;ERG;ERG	Body;Body;Body;Body	OpenSea	chr21	39759139	0.898092	0.199733	-0.698358
cg14422093			OpenSea	chr1	227009245	0.880124	0.181772	-0.698352
cg18502698			OpenSea	chr15	79936611	0.800026	0.101715	-0.698312
cg22234930	PKM2;PKM2;PKM2	5'UTR;5'UTR;5'UTR	N_Shelf	chr15	72519739	0.826086	0.12786	-0.698225
cg04817410	CPA5;CPA5;CPA5	Body;Body;Body	OpenSea	chr7	129992661	0.771198	0.0729867	-0.698211
cg04244097			OpenSea	chr5	176164251	0.890333	0.192245	-0.698089
ch.2.3504351F			OpenSea	chr2	173215253	0.828203	0.130132	-0.698071
cg23004599			OpenSea	chr4	126656451	0.790599	0.0925437	-0.698056
cg14950134	TSSC1	Body	OpenSea	chr2	3261155	0.86576	0.167843	-0.697917
cg06163593			OpenSea	chr10	120718790	0.871591	0.173803	-0.697788
cg14555996			OpenSea	chr9	86785905	0.859175	0.161408	-0.697768
cg24687805	RAB27A;RAB27A;RAB27A;RAB27A	Body;Body;Body;Body	OpenSea	chr15	55513621	0.864775	0.167106	-0.697669
cg00956759			OpenSea	chr17	30023399	0.766751	0.0691196	-0.697631
cg04681088	TCF4;TCF4;TCF4;TCF4;TCF4;TCF4;TCF4;TCF4;TCF4;TCF4;TCF4;TCF4;TCF4;TCF4	Body;Body;Body;Body;Body;Body;Body;Body;Body;Body;Body;Body;Body;Body	OpenSea	chr18	52918079	0.895388	0.197788	-0.6976
cg18189173			OpenSea	chr6	11918969	0.863021	0.165429	-0.697592
cg23952566			OpenSea	chr2	182675620	0.888057	0.190589	-0.697468
cg19774788	WDR51A;WDR51A;WDR51A	Body;Body;Body	OpenSea	chr3	52127988	0.833342	0.135916	-0.697426
cg09390114	CFH;CFH	Body;Body	OpenSea	chr1	196647841	0.871048	0.173642	-0.697406
cg09923954			OpenSea	chr10	65460017	0.862212	0.164839	-0.697373
cg11070989			OpenSea	chr6	113768503	0.841805	0.144514	-0.697291
cg19623226			OpenSea	chr11	12108103	0.728833	0.0316749	-0.697158
cg15603629	COL15A1	Body	OpenSea	chr9	101752274	0.893384	0.196331	-0.697053
cg13982037			OpenSea	chr6	119862526	0.883109	0.186121	-0.696988
cg05711474			OpenSea	chr3	57937462	0.73236	0.0354352	-0.696925
cg16224755			OpenSea	chr8	42410144	0.865809	0.168894	-0.696915
cg19256314	SSH1;SSH1	Body;Body	OpenSea	chr12	109227237	0.796242	0.0995145	-0.696727
cg25625968	EGFLAM;EGFLAM;EGFLAM;EGFLAM	3'UTR;3'UTR;3'UTR;3'UTR	OpenSea	chr5	38464319	0.846634	0.149943	-0.69669
cg04472856	LOC100506869	Body	OpenSea	chr12	59197803	0.853659	0.157016	-0.696643
cg16029189			N_Shelf	chr1	201504437	0.846324	0.149711	-0.696613
cg00486381	DKK3;DKK3;DKK3	Body;Body;Body	OpenSea	chr11	12013993	0.918866	0.22228	-0.696586
cg03755957	TDG	Body	S_Shelf	chr12	104363275	0.861566	0.164998	-0.696568
cg23061795			OpenSea	chr11	106269962	0.839462	0.142916	-0.696545
cg14792781	GRHL1	Body	OpenSea	chr2	10116243	0.81538	0.118852	-0.696528
cg00960071	PDE4D	5'UTR	OpenSea	chr5	59629169	0.832179	0.135742	-0.696437
cg27575609			OpenSea	chr1	192498400	0.905899	0.209497	-0.696402
cg12821435	SMIM19;SMIM19;SMIM19;SMIM19;SLC20A2	5'UTR;5'UTR;5'UTR;5'UTR;TSS1500	S_Shore	chr8	42398354	0.888791	0.192389	-0.696401
cg08159033			OpenSea	chr4	139819191	0.886308	0.190017	-0.696291
cg11277888			OpenSea	chr3	112372544	0.910895	0.214616	-0.696279
cg03237049			OpenSea	chr5	77175909	0.81661	0.120593	-0.696017
cg02971008	THADA;THADA;THADA	Body;Body;Body	OpenSea	chr2	43546942	0.896648	0.200774	-0.695874
cg27316517	LRBA;LRBA	Body;Body	OpenSea	chr4	151431875	0.907593	0.21175	-0.695843
ch.1.374405F	UBE4B;UBE4B	Body;Body	OpenSea	chr1	10177152	0.777992	0.0821889	-0.695803
cg27591920	BCL2L11;BCL2L11	Body;Body	OpenSea	chr2	111918681	0.903847	0.208053	-0.695794
cg19461408			OpenSea	chr2	121851886	0.865818	0.17009	-0.695728
cg12166313			OpenSea	chr16	31063606	0.808961	0.113379	-0.695581
ch.3.1209178R	CACNA2D3	Body	OpenSea	chr3	54933736	0.834508	0.13895	-0.695558
cg02142792	LOC152225	Body	OpenSea	chr3	101714679	0.902853	0.207302	-0.695551
cg07227439	CUEDC1	5'UTR	OpenSea	chr17	56025947	0.850214	0.154709	-0.695505
cg07493436	AXL;AXL;AXL	TSS1500;Body;Body	N_Shore	chr19	41731683	0.849712	0.154258	-0.695453
cg21882416			OpenSea	chr10	112117365	0.906316	0.210981	-0.695334
cg18544564	COL3A1;COL3A1	5'UTR;1stExon	OpenSea	chr2	189839120	0.861859	0.166534	-0.695325
cg09390594			OpenSea	chr14	62028791	0.727596	0.0322784	-0.695317
cg19919590	LAPTM5	Body	OpenSea	chr1	31229569	0.85511	0.159841	-0.695268
cg12224508			OpenSea	chr2	28589782	0.777211	0.0819603	-0.69525
cg18635497			OpenSea	chr21	35349128	0.899824	0.204577	-0.695246
cg17922998			OpenSea	chr8	61863697	0.875572	0.180443	-0.695128
cg01932361			OpenSea	chr16	86985993	0.920685	0.225624	-0.695061
cg19323289	NAV2	Body	OpenSea	chr11	19463903	0.761616	0.0666965	-0.694919
cg02986933	EMP1;EMP1	1stExon;5'UTR	OpenSea	chr12	13349638	0.8611	0.16628	-0.69482
cg21809161			OpenSea	chr1	59617037	0.730033	0.0352756	-0.694757
cg24765723	PTK2;PTK2;PTK2	5'UTR;5'UTR;5'UTR	OpenSea	chr8	141997970	0.929253	0.234497	-0.694756
cg21936330			OpenSea	chr2	86121124	0.742995	0.0482939	-0.694701
cg23059709	CGNL1	Body	OpenSea	chr15	57778278	0.757412	0.0627651	-0.694647
ch.19.1787100F			OpenSea	chr19	54635630	0.806021	0.111376	-0.694644
cg03974242	LOC100505795;PBX1;PBX1;PBX1	Body;Body;Body;Body	OpenSea	chr1	164742004	0.791421	0.0968399	-0.694581
cg26800010	PSEN1;PSEN1	5'UTR;5'UTR	OpenSea	chr14	73614321	0.867845	0.173291	-0.694555
cg20695627	FOXN2	Body	OpenSea	chr2	48573478	0.878528	0.183999	-0.694529
cg14225532	TRAF3IP2-AS1;TRAF3IP2-AS1;TRAF3IP2;TRAF3IP2;TRAF3IP2	Body;Body;Body;Body;Body	OpenSea	chr6	111912751	0.936096	0.24158	-0.694516
cg14019044	FHL2;FHL2;FHL2;FHL2	5'UTR;5'UTR;5'UTR;5'UTR	N_Shore	chr2	106013357	0.931216	0.236731	-0.694485
cg14706960			OpenSea	chr18	19612554	0.851932	0.157459	-0.694473
cg18831157			OpenSea	chr11	28984905	0.873252	0.178801	-0.694452
ch.7.3273335R	PAXIP1	Body	OpenSea	chr7	154752264	0.794404	0.0999817	-0.694422
cg01633438	C10orf32;C10orf32;C10orf32-ASMT	Body;Body;Body	S_Shore	chr10	104615952	0.868216	0.173844	-0.694372
cg01245856	BACH2;BACH2	5'UTR;5'UTR	OpenSea	chr6	90894791	0.92285	0.228545	-0.694305
cg12811930	GHR;GHR;GHR;GHR	5'UTR;5'UTR;Body;5'UTR	OpenSea	chr5	42494752	0.886427	0.192136	-0.694291
cg07068045			OpenSea	chr11	69312202	0.710232	0.0159486	-0.694283
cg05836030	TRMT44	Body	OpenSea	chr4	8474861	0.756069	0.0617867	-0.694283
cg25525379	PAK6;PAK6;PAK6	5'UTR;5'UTR;5'UTR	OpenSea	chr15	40550473	0.903271	0.209001	-0.69427
cg20311481	ADRA1D	Body	S_Shelf	chr20	4206624	0.914661	0.220474	-0.694187
cg05458851			OpenSea	chr3	55232816	0.726158	0.0319833	-0.694174
cg27528369	EGFR;EGFR;EGFR;EGFR	Body;Body;Body;Body	OpenSea	chr7	55201545	0.741939	0.0479126	-0.694026
cg16336268	ENKUR	TSS200	OpenSea	chr10	25351250	0.879	0.185077	-0.693924
cg14807892	OSBPL6;OSBPL6;OSBPL6;OSBPL6	5'UTR;5'UTR;5'UTR;5'UTR	OpenSea	chr2	179107216	0.810758	0.116884	-0.693874
cg20299802	NOS1AP;NOS1AP	Body;Body	OpenSea	chr1	162319575	0.891583	0.197718	-0.693864
cg21236169			OpenSea	chr7	17702433	0.909049	0.215341	-0.693709
cg09932754			OpenSea	chr9	75048955	0.810933	0.117261	-0.693672
cg18783429			OpenSea	chr5	92414398	0.891596	0.197951	-0.693645
cg14015156	GRK5	Body	OpenSea	chr10	121011103	0.781478	0.0878596	-0.693619
cg21312542			OpenSea	chr10	93661706	0.842946	0.14938	-0.693565
cg27058077			OpenSea	chr1	200337470	0.916105	0.222544	-0.693561
cg17411055	VGLL3	TSS1500	S_Shore	chr3	87041442	0.864368	0.17081	-0.693558
cg07829799			OpenSea	chr22	45034455	0.888069	0.19453	-0.693539
cg17372327			OpenSea	chr17	57503086	0.875313	0.181779	-0.693534
cg26604214	RAP1GAP2;RAP1GAP2	Body;Body	OpenSea	chr17	2907678	0.937932	0.244433	-0.693499
cg19788186	KCNJ15;KCNJ15;KCNJ15	5'UTR;5'UTR;5'UTR	OpenSea	chr21	39669558	0.827711	0.134242	-0.693469
cg12838168	LRRC15;LRRC15	5'UTR;5'UTR	OpenSea	chr3	194085842	0.849314	0.155847	-0.693466
cg03985360	ETV1;ETV1;ETV1;ETV1;ETV1;ETV1;ETV1	Body;Body;Body;Body;Body;Body;Body	OpenSea	chr7	13960140	0.837723	0.144269	-0.693454
ch.12.2105166R	CKAP4	Body	S_Shore	chr12	106634130	0.767103	0.0736932	-0.69341
cg10300335			OpenSea	chr3	30538081	0.923315	0.229918	-0.693397
cg10729196			OpenSea	chr3	149797095	0.90069	0.207303	-0.693387
cg25465236	SSH1;SSH1	Body;Body	OpenSea	chr12	109232307	0.716087	0.0227281	-0.693359
cg14302996	SORBS1;SORBS1;SORBS1;SORBS1	5'UTR;5'UTR;5'UTR;5'UTR	OpenSea	chr10	97205147	0.883933	0.190584	-0.693349
cg03703498			OpenSea	chr1	162954656	0.917126	0.223842	-0.693284
cg11571098	GLRA3;GLRA3	Body;Body	OpenSea	chr4	175590564	0.907763	0.214513	-0.69325
cg02243386	XIRP1	TSS1500	OpenSea	chr3	39234924	0.821811	0.128735	-0.693076
cg00939032			OpenSea	chr5	156503693	0.854282	0.161304	-0.692978
cg12685837			OpenSea	chr15	57625838	0.869873	0.176921	-0.692952
cg07140888			OpenSea	chr13	98532347	0.870043	0.177097	-0.692946
cg04182170	MKL2;MKL2	Body;Body	OpenSea	chr16	14280209	0.815194	0.122285	-0.692909
cg13124719	PALLD;PALLD	Body;Body	OpenSea	chr4	169449729	0.876552	0.183644	-0.692908
cg18947177	SH3RF2	Body	OpenSea	chr5	145341046	0.871324	0.178425	-0.6929
cg21994818			OpenSea	chr8	96805352	0.873057	0.180221	-0.692836
cg23535137	CRADD	Body	OpenSea	chr12	94178452	0.745423	0.052736	-0.692687
cg26913800	NAV2;NAV2;NAV2;NAV2	Body;Body;Body;Body	OpenSea	chr11	19912060	0.844088	0.151444	-0.692644
cg10129485	CYFIP1;CYFIP1;CYFIP1	Body;Body;Body	OpenSea	chr15	22999803	0.776812	0.0842269	-0.692585
cg21777642	AGPAT4	Body	OpenSea	chr6	161650270	0.830574	0.138108	-0.692466
cg09650138			N_Shore	chr10	75669095	0.746428	0.0540763	-0.692351
ch.14.1421228R	PSMC1	Body	OpenSea	chr14	90730328	0.780828	0.0885366	-0.692291
cg23420697	FLNB;FLNB;FLNB;FLNB	Body;Body;Body;Body	OpenSea	chr3	58038212	0.835563	0.143386	-0.692177
cg13139986	S100B	Body	S_Shore	chr21	48019296	0.776847	0.084689	-0.692158
cg03582134	LINC00616	Body	OpenSea	chr4	138974995	0.827562	0.135462	-0.692101
cg10444618	SSBP3;SSBP3;SSBP3	Body;Body;Body	OpenSea	chr1	54719216	0.84323	0.151243	-0.691987
ch.17.1247542F	KPNB1	Body	OpenSea	chr17	45755671	0.753293	0.0613307	-0.691962
cg23804620			OpenSea	chr4	6690894	0.722398	0.0305615	-0.691836
cg23040290			OpenSea	chr18	2515569	0.86084	0.169019	-0.691821
cg07937170			OpenSea	chr1	219498589	0.871906	0.180209	-0.691697
cg01742187	GLDC	Body	OpenSea	chr9	6566568	0.853747	0.162177	-0.69157
ch.17.1457304R	AKAP1	Body	OpenSea	chr17	55195361	0.74246	0.0510116	-0.691448
cg17025287	MBOAT7;MBOAT7;MBOAT7;MBOAT7	5'UTR;5'UTR;Body;Body	N_Shore	chr19	54692308	0.734727	0.0433137	-0.691413
cg07438401	SUCLG2	Body	OpenSea	chr3	67698057	0.889418	0.198005	-0.691413
cg04810745			OpenSea	chr2	189064557	0.8567	0.165418	-0.691282
cg27364652			OpenSea	chr16	19150025	0.868559	0.177309	-0.69125
cg21328779	PHLDB2;PHLDB2;PHLDB2;PHLDB2	Body;Body;Body;Body	OpenSea	chr3	111629875	0.840189	0.149034	-0.691155
cg16887940	DEPTOR;DEPTOR	Body;Body	OpenSea	chr8	120994586	0.858924	0.167776	-0.691148
cg03183891			OpenSea	chr8	55066017	0.902303	0.211228	-0.691075
cg15236696	MAML2	Body	OpenSea	chr11	95883435	0.847465	0.156396	-0.691068
cg02660643	ZCCHC14	Body	OpenSea	chr16	87491587	0.877801	0.186746	-0.691055
cg08942894	HOMER2;HOMER2;HOMER2;HOMER2	Body;Body;Body;Body	OpenSea	chr15	83563792	0.870908	0.180026	-0.690882
cg20033583	RAB11FIP5	Body	OpenSea	chr2	73316929	0.839301	0.148534	-0.690768
cg08842268	AP2B1;AP2B1	Body;Body	OpenSea	chr17	34040309	0.923202	0.23244	-0.690762
cg13017929			OpenSea	chr7	116909621	0.843198	0.152504	-0.690695
ch.9.1117114R	HNRNPK;HNRNPK;HNRNPK	Body;Body;Body	OpenSea	chr9	86587458	0.744341	0.0536492	-0.690692
[truncated: 4,701 more rows]

## Sheet: Hypermethylation in iMSC Ex2
CpG site	Gene	Gene group	Relation to CpG island	Chromosome	Position	beta value exon 2-/- iPSC donor 1	beta value exon 2+/- iPSC donor 2	beta value exon 2-/- iMSC donor 1	beta value exon 2+/- iMSC donor 2	Delta beta value ( iMSC exon 2-/- - iPSC exon 2-/-)
cg05643188	C1orf53	Body	S_Shore	chr1	197873430	0.0300914	0.0352895	0.530109	0.631465	0.500018
cg15011734	SFRS8	Body	OpenSea	chr12	132269563	0.379539	0.384311	0.879655	0.869483	0.500116
cg23189739	ANKRD33;ANKRD33	TSS200;TSS200	OpenSea	chr12	52281652	0.297855	0.472372	0.798074	0.762103	0.500219
cg08359336	SH3BP5;SH3BP5	TSS1500;5'UTR	S_Shore	chr3	15374586	0.245151	0.281793	0.745531	0.722377	0.50038
cg04657183			OpenSea	chr2	175636905	0.268295	0.184044	0.768814	0.732392	0.500519
cg07704235			N_Shore	chr18	46501202	0.341487	0.240804	0.842027	0.882856	0.500539
cg00790371			N_Shore	chr4	13527710	0.295324	0.279352	0.795869	0.926679	0.500546
cg15896939	RAB25	TSS200	OpenSea	chr1	156030809	0.0678256	0.104682	0.568408	0.422548	0.500582
cg22174295	LINC01422	TSS1500	OpenSea	chr22	27298835	0.246829	0.209433	0.747425	0.801544	0.500596
cg11707445	C1orf92	TSS1500	N_Shore	chr1	156889964	0.106649	0.140099	0.607253	0.625398	0.500604
cg18581916	LINC01358	Body	OpenSea	chr1	59543930	0.0290379	0.0361502	0.529654	0.580782	0.500616
cg07651720			OpenSea	chr8	120685129	0.414303	0.559131	0.914982	0.928276	0.500679
cg01626681	CCDC151	Body	N_Shore	chr19	11531874	0.0491393	0.0368649	0.549869	0.613656	0.50073
cg14644378	DNAJB5;DNAJB5	TSS1500;TSS1500	N_Shore	chr9	34988588	0.145428	0.121414	0.646191	0.522793	0.500763
cg03385114			OpenSea	chr17	25665760	0.313356	0.397583	0.8142	0.747789	0.500844
cg12869949			OpenSea	chr5	3116683	0.288499	0.192397	0.789427	0.894403	0.500928
cg24579246	HDAC2;HDAC2;HDAC2	Body;Body;Body	N_Shelf	chr6	114289290	0.144279	0.109816	0.645241	0.569266	0.500962
cg12221474	PPP1R16B;PPP1R16B	TSS1500;TSS1500	N_Shore	chr20	37433936	0.166548	0.12699	0.667521	0.620745	0.500973
cg03313140	AHSA2	TSS1500	N_Shore	chr2	61403611	0.298441	0.407339	0.799438	0.832364	0.500998
cg05658107	RHOH	TSS200	OpenSea	chr4	40198392	0.331218	0.151377	0.832251	0.87047	0.501033
cg27142680	PIP4K2B	TSS1500	S_Shore	chr17	36956789	0.247313	0.376639	0.748453	0.631917	0.50114
cg22349396	CHRNE;C17orf107	Body;Body	Island	chr17	4803684	0.169062	0.546513	0.670337	0.882653	0.501275
cg23343264	RFC5;RFC5;RFC5;RFC5	TSS1500;TSS1500;TSS1500;TSS1500	N_Shore	chr12	118454133	0.38707	0.37181	0.888418	0.848354	0.501349
cg26780614	ZSWIM4	Body	OpenSea	chr19	13929095	0.0982974	0.0670518	0.599851	0.581126	0.501554
cg04132540	LYN;LYN	5'UTR;5'UTR	OpenSea	chr8	56851846	0.351385	0.397878	0.852971	0.832403	0.501585
cg16942389			OpenSea	chr2	43407879	0.406195	0.346531	0.907805	0.920636	0.50161
cg22275570	ARID5B	TSS1500	N_Shelf	chr10	63659671	0.260035	0.225401	0.761941	0.637644	0.501906
cg22513901	SLC8A2	3'UTR	N_Shore	chr19	47932710	0.0543253	0.0379289	0.556283	0.405785	0.501958
cg16681436	EGFL8	Body	S_Shore	chr6	32135241	0.343182	0.484311	0.845181	0.654002	0.501999
cg15804671			OpenSea	chr13	106063138	0.0550876	0.0794191	0.557094	0.281387	0.502007
cg04085585	MAGI2	3'UTR	N_Shore	chr7	77648378	0.234076	0.451569	0.736178	0.575276	0.502102
cg18470101			S_Shore	chr4	26032635	0.340956	0.240882	0.84306	0.869409	0.502104
cg10544213	IFT22;IFT22;IFT22;IFT22;IFT22;IFT22;LOC101927746	Body;Body;Body;Body;Body;Body;Body	OpenSea	chr7	100958562	0.276091	0.42014	0.778198	0.716267	0.502107
cg10115348	ARHGEF10L	TSS1500	N_Shore	chr1	17865653	0.202535	0.266745	0.704689	0.737983	0.502154
cg11298724	AFF3;AFF3	Body;Body	OpenSea	chr2	100171136	0.228586	0.324232	0.730857	0.759711	0.502271
cg12016314	NTM;NTM;NTM;NTM	Body;Body;Body;Body	OpenSea	chr11	131969764	0.0895291	0.0988805	0.591828	0.679833	0.502299
cg05045817			Island	chr1	184633523	0.389603	0.449917	0.891939	0.894726	0.502336
cg13495994	KIAA1549L	3'UTR	OpenSea	chr11	33690322	0.232913	0.345626	0.73526	0.654581	0.502347
cg23475294	ADAR;ADAR;ADAR;ADAR	TSS1500;TSS1500;TSS1500;5'UTR	S_Shore	chr1	154581658	0.0312423	0.0720695	0.533722	0.510811	0.50248
cg17659389	TCF4;TCF4;TCF4;TCF4;TCF4;TCF4;TCF4;TCF4;TCF4	Body;Body;Body;Body;Body;Body;Body;Body;5'UTR	OpenSea	chr18	53087062	0.188007	0.163718	0.69049	0.691022	0.502483
cg02400092	ZBTB44	TSS1500	S_Shore	chr11	130185384	0.0928383	0.147125	0.595367	0.564288	0.502528
cg02727423	EML1;EML1	TSS1500;TSS1500	N_Shore	chr14	100258973	0.270537	0.409511	0.77312	0.916728	0.502583
cg20359349	C17orf88	TSS200	OpenSea	chr17	41994531	0.275493	0.463523	0.778124	0.7275	0.502632
cg27289128	HS3ST3B1;HS3ST3B1	Body;Body	OpenSea	chr17	14234244	0.0504476	0.0656272	0.553101	0.55056	0.502653
cg04503340	AP3B1	Body	OpenSea	chr5	77313271	0.157393	0.164826	0.660061	0.650337	0.502667
cg00005849			N_Shore	chr2	237071182	0.0640891	0.0881364	0.566826	0.524984	0.502737
cg21792155	PTH1R	Body	Island	chr3	46940347	0.0254702	0.0239099	0.528214	0.496834	0.502744
cg13882484	MYO1D;MYO1D	Body;Body	OpenSea	chr17	30954523	0.176425	0.0979387	0.67919	0.790495	0.502765
cg08829299	ATHL1	TSS1500	N_Shore	chr11	288305	0.262637	0.182205	0.765406	0.742299	0.502769
cg06774142	TTC9	Body	OpenSea	chr14	71122191	0.366809	0.148905	0.869614	0.814501	0.502805
cg04850211	OBSCN;OBSCN	Body;Body	Island	chr1	228464232	0.25846	0.321737	0.761291	0.711142	0.502831
cg06002638	ACACB	Body	N_Shore	chr12	109592017	0.321002	0.405058	0.823835	0.736392	0.502833
cg12019614	DOCK6	Body	Island	chr19	11353996	0.29212	0.123033	0.794975	0.707904	0.502855
cg06746318	CUX1;CUX1;CUX1	Body;Body;Body	OpenSea	chr7	101755186	0.465194	0.237917	0.968097	0.961966	0.502903
cg16279671			S_Shore	chr7	100293586	0.0758613	0.0614424	0.578833	0.434749	0.502971
cg25373246			OpenSea	chr1	232259683	0.136691	0.158774	0.639664	0.52327	0.502972
cg09799039	HDAC4	Body	OpenSea	chr2	240213875	0.451942	0.413411	0.954929	0.926787	0.502987
cg20769469			OpenSea	chr8	70907704	0.367863	0.5104	0.871095	0.897214	0.503232
cg09831055	MEX3A	Body	Island	chr1	156047356	0.43496	0.493739	0.938242	0.933369	0.503282
cg20237683	NDNF	TSS1500	S_Shore	chr4	121994998	0.348366	0.356926	0.851743	0.874813	0.503378
cg07020416	CCDC102A	Body	N_Shore	chr16	57562120	0.445315	0.423544	0.948708	0.942221	0.503393
cg22913843	EHBP1L1	Body	Island	chr11	65353092	0.377757	0.472072	0.881176	0.862807	0.503419
cg18217016	FXR1;FXR1;FXR1	TSS1500;TSS1500;TSS1500	N_Shore	chr3	180629678	0.420529	0.563006	0.923959	0.900042	0.50343
cg03920991	DLX6;DLX6-AS1	Body;Body	S_Shore	chr7	96637185	0.0672135	0.0779065	0.570661	0.812686	0.503447
cg21995304			S_Shore	chr6	10391237	0.0212748	0.0219861	0.524728	0.948225	0.503453
cg02084087	TNFRSF25;TNFRSF25;TNFRSF25;TNFRSF25;TNFRSF25;TNFRSF25	Body;Body;Body;Body;Body;Body	Island	chr1	6526049	0.167401	0.125919	0.670859	0.75443	0.503458
cg09128944			OpenSea	chr2	169967580	0.385339	0.542499	0.888855	0.926409	0.503516
cg23219751	BMPR1A	5'UTR	S_Shore	chr10	88519036	0.11333	0.0997039	0.616858	0.540448	0.503529
cg24161057	TSTD1;TSTD1;TSTD1	TSS200;TSS200;TSS200	Island	chr1	161008811	0.292272	0.509266	0.795832	0.522525	0.50356
cg10615765			N_Shore	chr5	42991657	0.0636485	0.0595107	0.567227	0.412903	0.503579
cg17179427	DOHH;DOHH	TSS1500;TSS200	S_Shore	chr19	3501131	0.115034	0.0736861	0.618664	0.387329	0.50363
cg01223793	MDN1	Body	N_Shore	chr6	90527762	0.200109	0.168601	0.703777	0.754625	0.503668
cg01405445	HSPB6	3'UTR	Island	chr19	36246406	0.0519204	0.0465113	0.555605	0.532642	0.503685
cg11194220	B3GNT2	TSS1500	Island	chr2	62422633	0.170805	0.197446	0.67452	0.458743	0.503715
cg23887948	STRA6;STRA6;STRA6;STRA6;STRA6	5'UTR;5'UTR;5'UTR;5'UTR;5'UTR	OpenSea	chr15	74494854	0.0540558	0.0674549	0.557773	0.581918	0.503718
cg13331691	SMAD3;SMAD3;SMAD3;SMAD3	Body;Body;Body;TSS200	OpenSea	chr15	67458370	0.130571	0.0684757	0.634381	0.794152	0.503809
cg05417332	YPEL3;TBX6;YPEL3	3'UTR;TSS1500;3'UTR	S_Shore	chr16	30104025	0.0945385	0.101428	0.59844	0.750311	0.503901
cg05267955	VARS2;VARS2;VARS2;GTF2H4	TSS1500;TSS1500;TSS1500;Body	Island	chr6	30881562	0.10992	0.0749329	0.613834	0.542392	0.503915
cg16018533	NME4;NME4;NME4;NME4;NME4;NME4;NME4	TSS1500;TSS1500;TSS1500;TSS1500;TSS1500;TSS1500;TSS1500	N_Shore	chr16	446442	0.196947	0.180926	0.70088	0.725238	0.503933
cg10446712	NR2F2-AS1;NR2F2-AS1;NR2F2-AS1	Body;Body;Body	Island	chr15	96866683	0.05889	0.034889	0.562858	0.501656	0.503968
cg06466147	GBAP1	Body	OpenSea	chr1	155188982	0.334107	0.343561	0.838081	0.885318	0.503974
cg10805850	FARP1;FARP1	TSS1500;TSS1500	Island	chr13	98794470	0.0374051	0.0391041	0.541478	0.412943	0.504073
cg26515501	AKAP10	TSS1500	S_Shore	chr17	19881747	0.320393	0.328803	0.824481	0.63435	0.504088
cg22295292	STARD10	Body	Island	chr11	72466197	0.41929	0.440108	0.923435	0.921628	0.504145
cg06464781	RASGRP2;RASGRP2;RASGRP2	Body;Body;Body	N_Shore	chr11	64509084	0.36002	0.414171	0.864203	0.849111	0.504183
cg20085953			N_Shore	chr3	170073454	0.307327	0.291194	0.811557	0.734805	0.50423
cg03343083	LEPREL1;LEPREL1	5'UTR;Body	OpenSea	chr3	189718843	0.324299	0.220402	0.828561	0.522304	0.504262
cg01876338	GPR75;LOC100302652;GPR75	5'UTR;1stExon;1stExon	Island	chr2	54087008	0.0463075	0.0471052	0.550582	0.307347	0.504274
cg17367884	TBC1D16	Body	Island	chr17	77924180	0.0375396	0.0284024	0.541973	0.324635	0.504433
cg15281496	PAX8;PAX8;PAX8;PAX8	TSS200;TSS200;TSS200;TSS200	S_Shore	chr2	114036564	0.431707	0.238617	0.936151	0.936545	0.504444
cg17168157	RGS22	TSS1500	S_Shore	chr8	101118843	0.0917549	0.314006	0.596242	0.608045	0.504487
cg18757468	EHBP1L1	Body	N_Shore	chr11	65352168	0.205825	0.148897	0.710338	0.557515	0.504514
cg21974923	PARP15;PARP15	TSS200;TSS200	N_Shore	chr3	122296441	0.10358	0.11798	0.608105	0.561579	0.504525
cg05709578	LOC100192378	Body	S_Shore	chr8	77591132	0.108099	0.160852	0.612716	0.752201	0.504617
cg14720773	RAI1	5'UTR	N_Shore	chr17	17603531	0.0230801	0.0313	0.527827	0.583412	0.504747
cg03071876	SP6	5'UTR	S_Shore	chr17	45929434	0.0854912	0.0805086	0.590239	0.547027	0.504748
cg23989012			S_Shore	chr1	147791203	0.397237	0.416562	0.902132	0.887453	0.504895
cg08178756			N_Shore	chr22	46465905	0.32606	0.45933	0.831015	0.682417	0.504955
cg09901058	KCNQ3;KCNQ3	Body;Body	OpenSea	chr8	133153112	0.0414607	0.0623269	0.546427	0.431845	0.504967
cg14382215	NDUFS2;ADAMTS4	TSS200;TSS200	N_Shelf	chr1	161169007	0.337512	0.357664	0.842529	0.878058	0.505018
cg18402987			OpenSea	chr7	1209562	0.429941	0.482213	0.934983	0.762015	0.505042
cg17700835			OpenSea	chr6	27390890	0.149953	0.218915	0.654999	0.58398	0.505046
cg26621770			S_Shore	chr12	115131447	0.220016	0.203648	0.725165	0.891521	0.505149
cg26101468	ANP32B	TSS1500	N_Shore	chr9	100744297	0.376477	0.525967	0.881703	0.859792	0.505226
cg23067082	MIR141	TSS200	OpenSea	chr12	7073179	0.139002	0.20336	0.644231	0.467681	0.505229
cg19834563	SFRS8	Body	OpenSea	chr12	132269643	0.408943	0.311155	0.914214	0.894783	0.505271
cg10660426			OpenSea	chr8	62825339	0.1073	0.103943	0.612621	0.714845	0.505321
cg10151901			N_Shore	chr15	96886519	0.193737	0.187123	0.699066	0.939502	0.505329
cg15718581	ZFP42	TSS1500	N_Shore	chr4	188916581	0.0419281	0.0337812	0.547271	0.411842	0.505343
cg13256645	PDPN;PDPN;PDPN;PDPN	TSS200;TSS200;Body;Body	S_Shore	chr1	13911884	0.17508	0.221347	0.680455	0.675514	0.505376
cg09884423	TXNRD1;TXNRD1;TXNRD1;EID3;TXNRD1;TXNRD1	5'UTR;5'UTR;Body;TSS1500;Body;5'UTR	N_Shore	chr12	104697220	0.195213	0.281871	0.700682	0.701167	0.505468
cg12488111	CRIP2	Body	Island	chr14	105945699	0.0280909	0.0237484	0.533742	0.433008	0.505651
cg07571337			Island	chr10	93805844	0.160435	0.26446	0.666104	0.488208	0.505669
cg21063729	DHRS11	TSS1500	N_Shore	chr17	34947810	0.31479	0.303789	0.820586	0.801334	0.505796
cg19995229			OpenSea	chr8	101912017	0.38753	0.395128	0.89335	0.945975	0.50582
cg22170260	ST8SIA6;ST8SIA6-AS1	Body;Body	OpenSea	chr10	17448580	0.14638	0.161079	0.652294	0.71369	0.505913
cg22277296			Island	chr5	54180170	0.175038	0.159885	0.680959	0.539731	0.505922
cg14997942			OpenSea	chr10	22040307	0.201489	0.205457	0.707446	0.73172	0.505957
cg26096884			OpenSea	chr18	19904701	0.162307	0.112751	0.668338	0.587358	0.506031
cg07646813	KCTD10	Body	OpenSea	chr12	109896946	0.138066	0.0825174	0.64419	0.606304	0.506124
cg26603341	ZBED3;ZBED3-AS1	TSS1500;Body	S_Shore	chr5	76383784	0.351109	0.482956	0.857307	0.855693	0.506198
cg04113094			OpenSea	chr14	54686625	0.206691	0.181542	0.712945	0.779869	0.506254
cg01838941	GPRIN2	5'UTR	S_Shore	chr10	46993924	0.393831	0.346481	0.900163	0.873847	0.506332
cg06405317	LMNB1	TSS1500	N_Shore	chr5	126111738	0.214285	0.368342	0.720743	0.544853	0.506458
cg26649304	ZNF746;ZNF746	Body;Body	S_Shelf	chr7	149175040	0.323205	0.570103	0.829723	0.633029	0.506518
cg11027221	UNC93B1	Body	Island	chr11	67770665	0.148082	0.233635	0.654761	0.590812	0.506679
cg18885162	FOXP4;FOXP4;FOXP4	5'UTR;5'UTR;5'UTR	S_Shore	chr6	41529269	0.368282	0.309292	0.874965	0.883343	0.506684
cg11697653	MIR5694	Body	S_Shore	chr10	122740406	0.390768	0.343471	0.897552	0.859535	0.506784
cg22341477			OpenSea	chr7	83858056	0.131542	0.149958	0.638344	0.650819	0.506802
cg12881854			S_Shelf	chr4	54961668	0.0220499	0.0224364	0.528856	0.594982	0.506806
cg03876116	ADAM33;ADAM33;ADAM33	TSS1500;TSS1500;TSS1500	Island	chr20	3663068	0.0150373	0.0192685	0.521882	0.338983	0.506845
cg02341578	C8orf42	Body	N_Shore	chr8	493635	0.14086	0.170542	0.647824	0.335819	0.506964
cg08547200	PLAGL1;PLAGL1;PLAGL1;PLAGL1;PLAGL1;PLAGL1;PLAGL1;PLAGL1;PLAGL1;PLAGL1;PLAGL1;PLAGL1;PLAGL1;PLAGL1;PLAGL1;PLAGL1;PLAGL1;PLAGL1;PLAGL1;PLAGL1;PLAGL1	5'UTR;5'UTR;5'UTR;5'UTR;5'UTR;5'UTR;5'UTR;5'UTR;5'UTR;5'UTR;5'UTR;5'UTR;5'UTR;5'UTR;5'UTR;5'UTR;5'UTR;5'UTR;5'UTR;5'UTR;5'UTR	OpenSea	chr6	144284774	0.323513	0.280334	0.830505	0.782241	0.506992
cg14074251	SPEG	TSS1500	N_Shore	chr2	220299116	0.199976	0.214898	0.706988	0.640202	0.507013
cg03180777			OpenSea	chr17	35195140	0.28863	0.153856	0.795699	0.932329	0.507069
cg11273820	TLR3	Body	OpenSea	chr4	187002591	0.306636	0.185722	0.813767	0.892256	0.50713
cg24434987			S_Shore	chr2	79221130	0.19945	0.17498	0.706593	0.512014	0.507143
cg03510605			N_Shore	chr12	115104734	0.0978042	0.102137	0.605122	0.787083	0.507318
cg01081058	RARG;RARG;RARG	TSS1500;TSS1500;TSS1500	S_Shore	chr12	53627265	0.260242	0.363779	0.767637	0.825992	0.507395
cg22803477	AADACL3;AADACL3	5'UTR;Body	OpenSea	chr1	12777722	0.249636	0.376224	0.757041	0.580289	0.507405
cg17454920	C14orf43;C14orf43	3'UTR;3'UTR	Island	chr14	74185993	0.100046	0.105182	0.607519	0.560298	0.507474
cg23371754	ANK2;ANK2;ANK2	Body;Body;Body	OpenSea	chr4	114214449	0.410164	0.415217	0.917672	0.903804	0.507508
cg09732307	PDPN;PDPN;PDPN;PDPN	TSS200;TSS200;Body;Body	S_Shore	chr1	13911873	0.24769	0.272985	0.755266	0.706239	0.507577
cg11650219	BPTF;BPTF	Body;Body	OpenSea	chr17	65830245	0.116516	0.146286	0.624116	0.490217	0.5076
cg12760508	AMD1;AMD1	5'UTR;Body	S_Shelf	chr6	111200500	0.179752	0.274338	0.687417	0.580398	0.507665
cg02066693	IGF1R;IGF1R	Body;Body	OpenSea	chr15	99366135	0.294413	0.345959	0.802198	0.816572	0.507784
cg18252633	ARHGEF17	Body	S_Shore	chr11	73054401	0.102632	0.118667	0.610436	0.541486	0.507804
cg08940570	LOXL3;DOK1	5'UTR;TSS1500	N_Shore	chr2	74780617	0.0657744	0.097027	0.573667	0.684167	0.507893
cg11932091			OpenSea	chr12	8717391	0.214447	0.240479	0.72239	0.505753	0.507943
cg02569115	TIMP2	TSS1500	S_Shore	chr17	76922138	0.205351	0.291862	0.713384	0.663667	0.508033
cg23901444	ARHGAP22;ARHGAP22	5'UTR;1stExon	Island	chr10	49812963	0.12445	0.157307	0.632548	0.48097	0.508098
cg14005211	GAD1;GAD1	Body;Body	Island	chr2	171676925	0.0217954	0.0210799	0.529988	0.22269	0.508193
cg10372920			OpenSea	chr17	5800501	0.271623	0.0582978	0.779829	0.514665	0.508205
cg10327399	TNRC18	Body	N_Shore	chr7	5390793	0.163867	0.125178	0.672102	0.608226	0.508235
cg15025103			Island	chr5	177411380	0.260321	0.657523	0.768625	0.933194	0.508304
cg12118013			Island	chr3	134031948	0.158064	0.487986	0.666642	0.81865	0.508577
cg21992694	SLC39A13;SLC39A13	TSS1500;TSS1500	N_Shore	chr11	47428611	0.426853	0.408768	0.935431	0.921767	0.508578
cg15370732	MYST2	Body	OpenSea	chr17	47892591	0.349098	0.200028	0.857677	0.817023	0.508579
cg07957491	UCK1;UCK1	TSS1500;TSS1500	S_Shore	chr9	134407190	0.434809	0.44443	0.943476	0.948718	0.508667
cg25299750	TCP11;TCP11;TCP11;TCP11	5'UTR;1stExon;5'UTR;1stExon	Island	chr6	35109124	0.343746	0.502132	0.85243	0.776899	0.508684
cg00221709			S_Shore	chr15	96905554	0.029722	0.0347156	0.538424	0.960914	0.508702
cg27040005	ARAP3	TSS1500	OpenSea	chr5	141062437	0.279246	0.262676	0.787986	0.654683	0.50874
cg15550769	MAP2	TSS1500	N_Shore	chr2	210288339	0.285873	0.356238	0.794733	0.797036	0.50886
cg05000772	SAMD14	Body	N_Shore	chr17	48194500	0.316502	0.31064	0.825362	0.925202	0.50886
cg12806822	MATN3	TSS1500	S_Shore	chr2	20213313	0.320312	0.311885	0.829229	0.873374	0.508917
cg05001531	RBPMS;RBPMS;RBPMS;RBPMS	Body;Body;Body;Body	OpenSea	chr8	30300306	0.189133	0.111959	0.698085	0.56823	0.508952
cg18163683			OpenSea	chr2	38324984	0.108659	0.11037	0.617664	0.331611	0.509005
cg21686213	IFITM1	3'UTR	N_Shore	chr11	315118	0.43192	0.623132	0.941007	0.936195	0.509087
cg20156072	ATOH7	TSS200	S_Shore	chr10	69992004	0.303365	0.445516	0.81249	0.783576	0.509125
cg06253460			OpenSea	chr16	53078441	0.192659	0.166006	0.701938	0.670438	0.509279
cg03726739	SLIT3	Body	OpenSea	chr5	168254759	0.393072	0.368128	0.902497	0.887001	0.509426
cg12131208	C17orf64	TSS200	S_Shore	chr17	58499700	0.380878	0.540394	0.890418	0.91352	0.509539
cg23626763	CECR1;CECR1	Body;TSS1500	OpenSea	chr22	17681439	0.362378	0.385219	0.872049	0.807654	0.509671
cg27129048	ST8SIA2	Body	S_Shore	chr15	92938576	0.213453	0.267453	0.723143	0.67098	0.50969
cg02592062	HOMER3;HOMER3;HOMER3;HOMER3;HOMER3	Body;Body;Body;Body;Body	S_Shore	chr19	19043788	0.14113	0.188361	0.650969	0.614134	0.509839
cg00423153	SPHKAP;SPHKAP	TSS1500;TSS1500	S_Shore	chr2	229046785	0.166197	0.131447	0.676089	0.223136	0.509892
cg19046933	RNF39;RNF39	Body;Body	Island	chr6	30038922	0.158848	0.146847	0.668757	0.740715	0.509908
cg13329723	C10orf96	5'UTR	OpenSea	chr10	118084243	0.328696	0.427072	0.838673	0.818797	0.509977
cg10763374	COMMD3;BMI1	Body;TSS1500	S_Shelf	chr10	22608858	0.0721723	0.108704	0.58223	0.561182	0.510058
cg16760981			S_Shelf	chr11	63688531	0.127671	0.161482	0.63784	0.654979	0.510169
cg14375924	SOX5	5'UTR	OpenSea	chr12	24168200	0.263991	0.2097	0.77417	0.844657	0.510179
cg15446409	GPRC5B;GPRC5B	Body;Body	OpenSea	chr16	19871936	0.323848	0.230519	0.834051	0.831284	0.510203
cg21313883	CACNB3	TSS1500	N_Shore	chr12	49206880	0.249785	0.342924	0.760006	0.859462	0.510221
cg13549667	IFI30	TSS200	N_Shore	chr19	18284397	0.334888	0.332234	0.845129	0.721324	0.510241
cg26746540	C5orf66-AS1;C5orf66-AS1;C5orf66	TSS200;TSS200;5'UTR	Island	chr5	134375935	0.0494739	0.0459435	0.559775	0.0951755	0.510301
cg25110943			S_Shore	chr2	172974960	0.0683051	0.0311364	0.578632	0.603047	0.510327
cg05768747			OpenSea	chr11	15574255	0.350964	0.241371	0.861418	0.84655	0.510454
cg15652212	TMEM139	TSS1500	N_Shelf	chr7	142981776	0.325476	0.359309	0.835958	0.890001	0.510482
cg12804791			Island	chr11	126286828	0.348791	0.56503	0.85929	0.89093	0.510498
cg17684973	EBF4;EBF4	ExonBnd;Body	OpenSea	chr20	2686665	0.387513	0.451809	0.89805	0.878973	0.510536
cg10409981			Island	chr8	99984763	0.0243418	0.140894	0.534911	0.438822	0.510569
cg11118112			OpenSea	chr14	77460695	0.116405	0.0922534	0.62713	0.59257	0.510726
cg14222939	DCC	TSS1500	N_Shelf	chr18	49866097	0.211317	0.219471	0.722068	0.533772	0.51075
cg14709691			Island	chr1	46632871	0.0553973	0.0415972	0.566149	0.550134	0.510752
cg16458196	HMG20B	Body	Island	chr19	3578313	0.318111	0.342645	0.828959	0.638047	0.510849
cg20786401	SNHG4;SNHG4;MATR3;MATR3;MATR3	Body;Body;5'UTR;5'UTR;5'UTR	S_Shore	chr5	138610977	0.288	0.124469	0.798993	0.813327	0.510993
cg03640036			OpenSea	chr6	19664434	0.344585	0.342543	0.855633	0.882305	0.511047
cg26348803	PPP1R12B;PPP1R12B;PPP1R12B;PPP1R12B	Body;Body;Body;Body	OpenSea	chr1	202331299	0.350588	0.18049	0.861681	0.850305	0.511093
cg15686474			OpenSea	chr8	29732547	0.233402	0.172489	0.744547	0.792532	0.511145
cg00130808	LOC145845	TSS200	N_Shore	chr15	37178909	0.0519039	0.0630796	0.563154	0.686954	0.511251
cg19818998	NCRNA00085	Body	S_Shore	chr19	52207792	0.142276	0.143149	0.653616	0.506658	0.51134
cg05379634	KLF16	Body	Island	chr19	1856726	0.205541	0.366634	0.716884	0.584506	0.511343
cg12682931	RRAGD	Body	N_Shore	chr6	90119710	0.399003	0.288905	0.910374	0.939325	0.511371
cg19445047			OpenSea	chr1	229366634	0.0543623	0.044045	0.565941	0.412661	0.511578
cg09366587	PLXNC1	Body	OpenSea	chr12	94559051	0.104512	0.149788	0.616125	0.732634	0.511613
cg05722944	NOSIP;NOSIP;PRRG2	TSS1500;TSS1500;TSS200	S_Shore	chr19	50084578	0.285853	0.377648	0.797493	0.552695	0.51164
cg21483922	SAMD14	5'UTR	N_Shore	chr17	48205411	0.345515	0.4524	0.857171	0.735814	0.511656
cg16347833	GIT1;GIT1	TSS1500;TSS1500	S_Shore	chr17	27917135	0.394219	0.428914	0.905989	0.908058	0.511771
cg07546139	FLJ42709;FLJ42709;FLJ42709	TSS1500;Body;Body	Island	chr5	92907553	0.109831	0.130554	0.621655	0.677559	0.511823
cg17145389			OpenSea	chr2	173539804	0.383445	0.319925	0.895326	0.879749	0.51188
cg01664142	ATP8A1;ATP8A1	Body;Body	OpenSea	chr4	42427364	0.284919	0.22945	0.79686	0.760125	0.511941
cg22659049	LIMCH1;LIMCH1;LIMCH1;LIMCH1;LIMCH1	Body;Body;Body;Body;Body	S_Shore	chr4	41646672	0.121784	0.160782	0.63375	0.808862	0.511965
cg01343770			OpenSea	chr17	72383940	0.346392	0.370292	0.858421	0.710935	0.512029
cg19822110	RCCD1;RCCD1	Body;Body	S_Shore	chr15	91500893	0.408155	0.311924	0.920204	0.695115	0.512049
cg07739927	LOC146880;LOC146880	TSS1500;TSS200	S_Shore	chr17	62778162	0.247617	0.232985	0.759688	0.606227	0.512071
cg08425278	CDC25B;CDC25B;CDC25B;CDC25B;CDC25B;CDC25B;CDC25B;CDC25B;CDC25B;CDC25B	TSS200;Body;Body;Body;Body;Body;Body;Body;Body;Body	S_Shelf	chr20	3780631	0.280459	0.11844	0.79257	0.873179	0.512111
cg05806717	TBX6	5'UTR	N_Shore	chr16	30102542	0.300388	0.383463	0.812521	0.887269	0.512132
cg04660422	MSX1	TSS1500	N_Shore	chr4	4860551	0.127655	0.139303	0.639865	0.577956	0.51221
cg11314274			OpenSea	chr3	132004064	0.328043	0.490367	0.840264	0.834134	0.512221
cg25457886			Island	chr3	14339565	0.312556	0.396831	0.824795	0.951168	0.51224
cg03957671	DLX6;DLX6-AS1	Body;Body	S_Shelf	chr7	96638204	0.319208	0.294853	0.831452	0.869933	0.512244
cg01483824	GRIN2D	Body	Island	chr19	48945886	0.459173	0.960505	0.9715	0.981809	0.512327
cg23811850	FAM65B;FAM65B;FAM65B	1stExon;5'UTR;Body	OpenSea	chr6	24936246	0.0934331	0.0514353	0.605766	0.78953	0.512333
cg02076629			N_Shore	chr7	35494118	0.25392	0.273167	0.766274	0.901663	0.512353
cg09840141			OpenSea	chr4	16918719	0.236585	0.317136	0.748965	0.559202	0.51238
cg18049414			OpenSea	chr11	92850491	0.0838035	0.156806	0.59636	0.770961	0.512556
cg22961457	LIME1;SLC2A4RG	3'UTR;TSS1500	Island	chr20	62370310	0.0310559	0.0282416	0.543677	0.397188	0.512621
cg10836110	SHROOM1	1stExon	Island	chr5	132161127	0.0301925	0.0214761	0.542879	0.365435	0.512686
cg15456144	C11orf75	TSS1500	S_Shore	chr11	93277178	0.346359	0.465802	0.859072	0.872224	0.512713
cg04024822	RPS6KA4;MIR1237;RPS6KA4	Body;TSS200;Body	Island	chr11	64136015	0.308497	0.577099	0.821284	0.887589	0.512787
cg13588599	SLC27A4	TSS1500	N_Shore	chr9	131102140	0.321618	0.331237	0.834442	0.730483	0.512824
cg12302985	TNFRSF10B;TNFRSF10B;TNFRSF10B	Body;Body;Body	OpenSea	chr8	22907547	0.142949	0.121674	0.655781	0.486147	0.512833
cg02077068	GPRC5B	Body	OpenSea	chr16	19872240	0.0909806	0.0933119	0.603821	0.630491	0.51284
cg27366379			OpenSea	chr4	130947549	0.0590406	0.0900411	0.571932	0.39249	0.512892
cg01817364			Island	chr5	43037411	0.0816826	0.075755	0.594822	0.380701	0.513139
cg00558219	NR4A2	Body	N_Shore	chr2	157184137	0.146149	0.105453	0.659292	0.644704	0.513142
cg21951729	NCRNA00085	Body	Island	chr19	52206258	0.0135487	0.0120266	0.526733	0.243864	0.513185
cg02642035			OpenSea	chr17	49450594	0.30508	0.238099	0.818318	0.758118	0.513238
cg12222949	GLT25D2	Body	Island	chr1	184005360	0.180996	0.304952	0.694315	0.847403	0.51332
cg26957349			OpenSea	chr1	232361902	0.0948699	0.154738	0.608215	0.623854	0.513345
cg26245416			OpenSea	chr3	149848238	0.334144	0.250593	0.847522	0.938834	0.513378
cg08814800			Island	chr4	174421377	0.0502888	0.0500657	0.563675	0.598051	0.513387
cg07330481	ARL5C;ARL5C	1stExon;5'UTR	S_Shore	chr17	37322330	0.277723	0.275307	0.791138	0.850135	0.513415
cg19933487	QPRT	Body	N_Shelf	chr16	29703339	0.114245	0.0684016	0.627723	0.343365	0.513478
cg08733313	CER1	TSS200	OpenSea	chr9	14722777	0.0498763	0.0469277	0.563446	0.6441	0.513569
cg23390920	RMST	TSS1500	OpenSea	chr12	97858120	0.120859	0.159585	0.634457	0.630893	0.513598
cg11316386	C1orf229	TSS200	S_Shore	chr1	247275808	0.223337	0.246497	0.737042	0.492082	0.513704
cg26833936			S_Shore	chr1	91303028	0.155958	0.0920833	0.66967	0.581324	0.513712
cg19771625			OpenSea	chr6	2870674	0.419689	0.640336	0.933419	0.938788	0.51373
cg22958090	KRT7	Body	Island	chr12	52627438	0.0316244	0.0326733	0.545356	0.296393	0.513732
cg25097419	SERINC5;SERINC5;SERINC5;SERINC5;SERINC5	Body;Body;Body;Body;Body	OpenSea	chr5	79487997	0.402026	0.594344	0.91583	0.907191	0.513803
cg15469321			N_Shore	chr1	221049931	0.0666059	0.0775034	0.580486	0.833946	0.51388
cg10821830	CTNNA2;CTNNA2	5'UTR;5'UTR	OpenSea	chr2	79823717	0.299415	0.522722	0.813391	0.752642	0.513976
cg16931969	ANK2;ANK2;ANK2	Body;Body;Body	OpenSea	chr4	113985495	0.10699	0.227921	0.62099	0.495449	0.514001
cg23441053	PREX2	Body	OpenSea	chr8	69136816	0.298967	0.37938	0.813086	0.67981	0.514119
cg16048522	STARD13	5'UTR	OpenSea	chr13	34184956	0.234001	0.551628	0.748262	0.964311	0.514262
cg23484599	PAX6;PAX6;PAX6	5'UTR;5'UTR;5'UTR	N_Shore	chr11	31831137	0.0740808	0.110452	0.588381	0.772261	0.514301
cg00406319			Island	chr10	126851303	0.0918247	0.128147	0.606179	0.510485	0.514355
cg01608879			OpenSea	chr9	14547577	0.392077	0.344415	0.906545	0.926885	0.514468
cg09590389	CPSF1	TSS1500	S_Shore	chr8	145635443	0.182344	0.183693	0.696857	0.78306	0.514513
cg21853871	HOXB3	Body	N_Shore	chr17	46628717	0.03751	0.0553974	0.552064	0.46931	0.514554
cg03152500	PROCR	Body	Island	chr20	33762673	0.424936	0.439802	0.939539	0.882218	0.514603
cg26227005	ELAVL4;ELAVL4;ELAVL4;ELAVL4;ELAVL4	Body;Body;TSS200;Body;TSS200	OpenSea	chr1	50574517	0.367943	0.553532	0.88259	0.755136	0.514646
cg00726151			OpenSea	chr14	97881274	0.405963	0.488835	0.920629	0.931202	0.514665
cg05432003	IFITM1	TSS1500	S_Shore	chr11	312518	0.23403	0.410428	0.748731	0.757603	0.514701
cg24437655	C19orf84;C19orf84;C19orf84	Body;1stExon;5'UTR	N_Shelf	chr19	51893804	0.238203	0.197742	0.752953	0.508967	0.51475
cg26540230	ZSCAN2;ZSCAN2;ZSCAN2;ZSCAN2;ZSCAN2;ZSCAN2	5'UTR;5'UTR;5'UTR;ExonBnd;ExonBnd;ExonBnd	S_Shelf	chr15	85147051	0.189102	0.123375	0.703892	0.679434	0.51479
cg24948406	HOXB1;HOXB1	5'UTR;1stExon	Island	chr17	46608268	0.0624062	0.0413139	0.577294	0.863015	0.514888
cg18500988			S_Shore	chr4	54959708	0.0607541	0.0692707	0.575789	0.635786	0.515035
cg07865573	SGMS2	TSS1500	N_Shore	chr4	108744875	0.382785	0.330891	0.897891	0.884021	0.515106
cg09214591	MON1A;MON1A	TSS1500;TSS1500	S_Shore	chr3	49968533	0.321935	0.331553	0.837056	0.88165	0.515121
cg23309670	CPNE5	Body	OpenSea	chr6	36756830	0.267575	0.245693	0.782739	0.790941	0.515165
cg17867417			N_Shelf	chr19	17980147	0.332374	0.421383	0.847582	0.866126	0.515209
cg25959131	DOCK3	Body	OpenSea	chr3	50855436	0.113393	0.213276	0.628678	0.285538	0.515285
cg03500115	PRKAR1B;PRKAR1B;PRKAR1B;PRKAR1B;PRKAR1B;PRKAR1B	5'UTR;TSS1500;TSS200;5'UTR;5'UTR;5'UTR	S_Shore	chr7	752602	0.410106	0.328049	0.925503	0.933727	0.515397
cg05434033	PPAP2B	Body	OpenSea	chr1	57001492	0.206588	0.198562	0.722074	0.590794	0.515486
cg01128109	LRRC8B	TSS1500	N_Shore	chr1	89989507	0.294193	0.254243	0.809693	0.797486	0.515501
cg12834462	MIR3134	Body	OpenSea	chr9	115111295	0.209268	0.158028	0.724827	0.539361	0.515559
cg06903086	STAT3;STAT3;STAT3	Body;Body;Body	OpenSea	chr17	40481955	0.383081	0.301532	0.898655	0.725159	0.515574
cg02283238	TNFAIP8;TNFAIP8	Body;TSS1500	N_Shore	chr5	118691126	0.144915	0.290787	0.660588	0.428147	0.515673
cg15791478			OpenSea	chr20	48385019	0.192261	0.131775	0.70794	0.527524	0.515679
cg04048950			N_Shelf	chr1	203294225	0.373905	0.446804	0.889663	0.890146	0.515758
cg23950233	B3GALT4	1stExon	S_Shore	chr6	33245739	0.0242072	0.0325393	0.540049	0.233528	0.515841
cg14307223			OpenSea	chr2	128221129	0.270634	0.34499	0.786505	0.844497	0.515871
cg23104439			N_Shore	chr14	54412780	0.228201	0.185849	0.744116	0.692297	0.515915
cg17204557	LOC84931	Body	OpenSea	chr2	121223909	0.0526614	0.0370358	0.568581	0.531101	0.515919
cg08815745	C17orf96;C17orf96	1stExon;3'UTR	N_Shore	chr17	36828454	0.248058	0.207525	0.764123	0.757832	0.516066
cg20676602	THCAT158;EFCAB13;EFCAB13;THCAT158	TSS1500;5'UTR;5'UTR;TSS1500	S_Shore	chr17	45402355	0.321128	0.478637	0.837264	0.816977	0.516136
cg26105283	MAD2L2	5'UTR	S_Shelf	chr1	11744230	0.281353	0.264244	0.797712	0.861601	0.516359
cg08314660	PKP3	TSS200	N_Shore	chr11	394199	0.129314	0.359643	0.645719	0.376995	0.516405
cg05330121	C10orf41;C10orf41	Body;Body	Island	chr10	77166684	0.282417	0.342668	0.798836	0.782476	0.516419
cg09023953	HSPBP1;HSPBP1;HSPBP1	TSS1500;TSS200;TSS200	S_Shore	chr19	55791941	0.138996	0.096501	0.655475	0.681904	0.516479
cg17654050	NR4A2	Body	N_Shore	chr2	157184978	0.0893385	0.156831	0.605863	0.663833	0.516525
cg05133691	FANCL;FANCL	Body;Body	OpenSea	chr2	58434481	0.2455	0.194288	0.762156	0.816176	0.516656
cg17273911			N_Shore	chr11	126872863	0.201866	0.22687	0.718559	0.697609	0.516693
cg15642209	ARSG	5'UTR	S_Shore	chr17	66290505	0.0759992	0.124982	0.592748	0.636391	0.516748
cg07311334	CEBPZOS;CEBPZOS	TSS200;TSS200	N_Shore	chr2	37423461	0.11677	0.168383	0.633586	0.442105	0.516816
cg04184297	SLC16A3;SLC16A3	TSS200;TSS1500	Island	chr17	80186266	0.137643	0.118208	0.6545	0.479527	0.516857
cg10616515	DNMT3A;DNMT3A;DNMT3A	Body;Body;Body	Island	chr2	25470908	0.432306	0.89077	0.949185	0.918089	0.51688
cg17896927	RGMA;RGMA;RGMA;RGMA;RGMA;RGMA;RGMA	1stExon;Body;5'UTR;TSS200;TSS200;TSS1500;5'UTR	Island	chr15	93617030	0.2114	0.338445	0.728311	0.883353	0.516911
cg07585771	TRIM71	Body	OpenSea	chr3	32885588	0.0703477	0.0692314	0.587293	0.667007	0.516945
cg24180402	ACBD4;ACBD4;ACBD4;ACBD4	3'UTR;3'UTR;3'UTR;3'UTR	N_Shore	chr17	43221464	0.0357532	0.0368504	0.552707	0.132611	0.516954
cg09860804	WDR66	Body	OpenSea	chr12	122396633	0.245796	0.485439	0.762822	0.912949	0.517026
cg03768796			OpenSea	chr17	3884973	0.424184	0.519436	0.941238	0.956285	0.517054
cg06734406	AQP2	Body	Island	chr12	50349329	0.226586	0.419102	0.743809	0.604742	0.517223
cg18404205	SP8;SP8	3'UTR;3'UTR	N_Shore	chr7	20822829	0.105619	0.163336	0.622981	0.403834	0.517362
cg11209783			S_Shore	chr7	27276360	0.35954	0.336751	0.877022	0.761626	0.517482
cg01948202	PARP14	Body	S_Shore	chr3	122400474	0.409458	0.468118	0.927092	0.941475	0.517634
cg26322816	EOMES	Body	N_Shore	chr3	27760732	0.186532	0.212965	0.70435	0.502413	0.517818
cg25527770			N_Shore	chr19	1444892	0.056295	0.129766	0.574136	0.438085	0.517841
cg27410689			OpenSea	chr5	106035103	0.222343	0.444574	0.740197	0.800066	0.517854
cg15786168	SEMA6C;SEMA6C;SEMA6C	5'UTR;5'UTR;5'UTR	N_Shore	chr1	151117254	0.277832	0.279094	0.795732	0.850442	0.5179
cg21876001	ZNF653	Body	Island	chr19	11594640	0.460081	0.703418	0.978028	0.969886	0.517946
cg02402843	SOX5	5'UTR	OpenSea	chr12	24168193	0.318265	0.269755	0.83622	0.867653	0.517955
cg19738281	ZNF536	Body	N_Shelf	chr19	30939684	0.144609	0.113552	0.662605	0.626581	0.517996
cg18784401	PROCA1;PROCA1;PROCA1;PROCA1;PROCA1;PROCA1	TSS1500;TSS1500;TSS1500;TSS1500;TSS1500;TSS1500	S_Shore	chr17	27039447	0.205048	0.211638	0.723044	0.429879	0.517996
cg26458545	TLN2	Body	OpenSea	chr15	63100072	0.424783	0.421834	0.942798	0.94499	0.518015
cg13208088			S_Shore	chr6	10392519	0.249428	0.305434	0.767468	0.690093	0.51804
cg12869334	GPR124	Body	Island	chr8	37699360	0.019926	0.0208815	0.538028	0.0277621	0.518103
cg10040506			OpenSea	chr4	190106989	0.177926	0.154061	0.696097	0.693779	0.518171
cg26164577	SNRPF	TSS1500	N_Shore	chr12	96251788	0.166927	0.334981	0.685143	0.538302	0.518215
cg24542821			S_Shore	chr2	219759404	0.392317	0.406822	0.91058	0.923258	0.518264
cg18963953			N_Shore	chr6	99288299	0.151923	0.153433	0.670268	0.372929	0.518345
cg02329038	MIR196A1	TSS200	N_Shore	chr17	46710001	0.190089	0.169713	0.708545	0.428502	0.518456
cg19824710	PTPRF;PTPRF	TSS1500;TSS1500	N_Shore	chr1	43995379	0.148144	0.146804	0.666661	0.525351	0.518517
cg13508402	SND1;LRRC4	Body;Body	N_Shore	chr7	127670570	0.175479	0.195465	0.694093	0.634048	0.518614
cg15417547	ZNF101;ZNF101;ZNF101	TSS1500;1stExon;5'UTR	N_Shore	chr19	19778994	0.260856	0.192609	0.779557	0.72854	0.518701
cg01157003	CACNA1G;CACNA1G;CACNA1G;CACNA1G;CACNA1G;CACNA1G;CACNA1G;CACNA1G;CACNA1G;CACNA1G;CACNA1G;CACNA1G;CACNA1G;CACNA1G;CACNA1G;CACNA1G;CACNA1G;CACNA1G;CACNA1G;CACNA1G;CACNA1G;CACNA1G;CACNA1G;CACNA1G;CACNA1G;CACNA1G;CACNA1G;CACNA1G;CACNA1G;CACNA1G;CACNA1G;CACNA1G;CACNA1G	Body;Body;Body;Body;Body;Body;Body;Body;Body;Body;Body;Body;Body;Body;Body;Body;Body;Body;Body;Body;Body;Body;Body;Body;Body;Body;Body;Body;Body;Body;Body;Body;Body	S_Shelf	chr17	48642424	0.113092	0.137508	0.631817	0.688328	0.518726
cg26736878	GLT25D1	Body	Island	chr19	17688160	0.202076	0.279146	0.720833	0.594985	0.518758
cg16586061	GJD3	TSS200	S_Shore	chr17	38521049	0.0781266	0.0923244	0.596893	0.768226	0.518766
cg16439199	HS3ST1	TSS1500	S_Shore	chr4	11431537	0.139803	0.205515	0.658646	0.559732	0.518843
cg01781649	PPFIA4	Body	OpenSea	chr1	203024459	0.341304	0.396642	0.86027	0.794421	0.518966
cg21377521	TMTC1	Body	OpenSea	chr12	29744537	0.101493	0.0957647	0.620561	0.801236	0.519068
cg25510090	ZNF787	5'UTR	S_Shore	chr19	56616706	0.275059	0.169645	0.794239	0.692825	0.51918
cg09844399			OpenSea	chr14	25526434	0.412029	0.446347	0.931235	0.920955	0.519205
cg14579118	BLVRA	TSS1500	N_Shore	chr7	43797547	0.287031	0.346614	0.806402	0.843022	0.519371
cg15164335			OpenSea	chr5	1828424	0.270978	0.337833	0.790422	0.711461	0.519444
cg17651972	NXPH4	3'UTR	S_Shore	chr12	57620054	0.184725	0.0982159	0.704233	0.696056	0.519508
cg27392771	NFIX	Body	S_Shore	chr19	13125851	0.0790773	0.094913	0.598626	0.800394	0.519549
cg19215110	DDR1;DDR1	TSS1500;TSS1500	N_Shore	chr6	30850913	0.188863	0.321708	0.708446	0.629371	0.519583
cg10661769	VARS2;VARS2;VARS2;GTF2H4	TSS1500;TSS1500;TSS1500;Body	N_Shore	chr6	30881484	0.151201	0.17254	0.670793	0.709787	0.519592
cg24179445			N_Shore	chr10	102496915	0.0311615	0.0605417	0.550783	0.608524	0.519622
cg10441124	LINC01169	Body	OpenSea	chr15	66965995	0.11134	0.153973	0.63097	0.626893	0.519631
cg15568628			OpenSea	chr1	59529453	0.101014	0.0989215	0.620688	0.780924	0.519674
cg13834539			N_Shore	chr6	1618814	0.282824	0.267013	0.802532	0.766307	0.519708
cg00641127	RING1	Body	N_Shore	chr6	33179564	0.272023	0.303338	0.791915	0.839026	0.519891
cg10508783	GRB14	TSS1500	S_Shore	chr2	165478953	0.349826	0.478384	0.869774	0.859281	0.519947
cg18812366	PHACTR1;PHACTR1	Body;Body	OpenSea	chr6	12956438	0.329017	0.0894144	0.848984	0.850846	0.519968
cg14391148	C9orf167	3'UTR	Island	chr9	140175219	0.428014	0.319942	0.948059	0.923021	0.520045
cg10482508	MXRA8;MXRA8;MXRA8;MXRA8;MXRA8	Body;Body;Body;Body;Body	Island	chr1	1291064	0.141208	0.259185	0.661265	0.695071	0.520058
cg18027654			N_Shore	chr1	23894436	0.195576	0.112583	0.715707	0.77129	0.52013
cg23258940	NAT14;ZNF628	TSS1500;3'UTR	Island	chr19	55995851	0.228986	0.304659	0.749178	0.569801	0.520192
cg25020271	SDCBP;SDCBP;SDCBP;SDCBP;SDCBP	TSS1500;TSS1500;TSS1500;TSS1500;TSS1500	N_Shore	chr8	59465130	0.235163	0.461871	0.755494	0.704779	0.520331
cg08515489	CD28;CD28;CD28	Body;Body;Body	OpenSea	chr2	204586389	0.407471	0.545928	0.927894	0.916878	0.520424
cg13609544			OpenSea	chr17	46664647	0.1527	0.24687	0.673229	0.866089	0.520528
cg13191695	PAPPA	Body	OpenSea	chr9	119049178	0.313391	0.2047	0.833946	0.826581	0.520555
cg03282781			S_Shelf	chr6	41440793	0.378481	0.369207	0.899054	0.89649	0.520573
cg24177393			Island	chr5	43037517	0.116304	0.107273	0.636995	0.288403	0.520692
cg13881964	FOXP4;FOXP4;FOXP4	Body;Body;Body	OpenSea	chr6	41537476	0.308324	0.27334	0.8291	0.921746	0.520776
cg14819910	CASP6;CASP6	Body;Body	N_Shore	chr4	110623305	0.288807	0.48633	0.809722	0.84871	0.520915
cg07566790	LRRC48;LRRC48;LRRC48;LRRC48	Body;Body;Body;Body	Island	chr17	17910425	0.296726	0.32985	0.81766	0.78769	0.520934
cg11940526			OpenSea	chr10	80311367	0.367248	0.453664	0.888201	0.902062	0.520953
cg06721712	SDCCAG8	Body	Island	chr1	243638141	0.431006	0.478576	0.952	0.897627	0.520994
cg22833508			OpenSea	chr13	74864782	0.14821	0.163636	0.669264	0.542874	0.521054
cg14270725	MXRA8	Body	Island	chr1	1289806	0.0814836	0.061585	0.602618	0.664835	0.521135
cg23536158	KIAA0146	TSS1500	N_Shore	chr8	48172746	0.360703	0.497892	0.881869	0.839371	0.521166
cg02935351	WNT5B;WNT5B	Body;Body	Island	chr12	1748816	0.452518	0.486661	0.973716	0.974143	0.521198
cg06981471	TMEM139;TMEM139;TMEM139;TMEM139;TMEM139;TMEM139;TMEM139;TMEM139;TMEM139;TMEM139;TMEM139;TMEM139;TMEM139;TMEM139;TMEM139	1stExon;1stExon;5'UTR;5'UTR;5'UTR;5'UTR;5'UTR;1stExon;5'UTR;Body;Body;Body;Body;Body;Body	N_Shelf	chr7	142982076	0.247882	0.358243	0.769096	0.802439	0.521214
cg04578004	HOXB3	5'UTR	OpenSea	chr17	46637400	0.0979191	0.12986	0.619184	0.931069	0.521265
cg12773535	PTPRZ1;PTPRZ1;PTPRZ1	Body;Body;Body	OpenSea	chr7	121581281	0.400734	0.437291	0.922007	0.93372	0.521273
cg14164556	NDUFS2;ADAMTS4	TSS1500;1stExon	N_Shelf	chr1	161168073	0.248378	0.370479	0.769686	0.627319	0.521308
cg20979075	MIR200C;MIR141	TSS1500;TSS1500	OpenSea	chr12	7072276	0.0327995	0.0327092	0.55415	0.144868	0.521351
cg22974467	PAK1;PAK1	5'UTR;5'UTR	OpenSea	chr11	77168514	0.0814233	0.125954	0.602891	0.622384	0.521468
cg18402546	HEY1;HEY1;LINC01607	TSS1500;TSS1500;Body	S_Shore	chr8	80681464	0.325878	0.575025	0.847356	0.867526	0.521478
cg13391675	CTNNA2;CTNNA2	Body;Body	OpenSea	chr2	80009927	0.316405	0.293795	0.837993	0.806511	0.521587
cg16347256	C1orf168;C1orf168	1stExon;5'UTR	OpenSea	chr1	57285160	0.274463	0.232966	0.796099	0.728519	0.521637
cg26440820			OpenSea	chr7	148673741	0.214071	0.196111	0.73571	0.756033	0.521639
cg08469255	DDR1;DDR1	TSS1500;TSS1500	N_Shore	chr6	30851069	0.237807	0.321072	0.759487	0.671039	0.52168
cg15679892			S_Shore	chr7	1267057	0.0679432	0.0642916	0.589696	0.494476	0.521753
cg20588660	SLC17A9;SLC17A9	5'UTR;Body	S_Shore	chr20	61584248	0.252902	0.191584	0.774665	0.731342	0.521763
cg06999661	TMEM178B	Body	OpenSea	chr7	141131231	0.319962	0.200805	0.841749	0.821031	0.521787
cg08828299			S_Shore	chr15	72565467	0.0880651	0.11623	0.610008	0.667508	0.521943
cg26929272			Island	chr10	88295210	0.0945971	0.0664308	0.616553	0.724764	0.521956
cg13151517	PLSCR3	Body	N_Shore	chr17	7296456	0.343752	0.188168	0.865716	0.739432	0.521964
cg00652772			Island	chr2	102867420	0.164586	0.248631	0.686605	0.50733	0.522019
cg16411857	NLRC5	TSS1500	Island	chr16	57023191	0.164319	0.250176	0.686372	0.478123	0.522053
cg08343820			OpenSea	chr2	27940072	0.235965	0.275854	0.758032	0.334078	0.522067
cg07067914	DPYS	TSS1500	S_Shore	chr8	105479500	0.208995	0.216909	0.731085	0.751787	0.52209
cg22608160	SLC44A3;SLC44A3	Body;Body	OpenSea	chr1	95352630	0.379262	0.313656	0.901624	0.89797	0.522363
cg01712812	LOC100129461;LYRM4;LYRM4;LYRM4;LYRM4	Body;3'UTR;Body;Body;Body	N_Shore	chr6	5133188	0.236245	0.140146	0.758611	0.795454	0.522366
cg22200633	DCHS1	Body	Island	chr11	6651263	0.238276	0.271238	0.760675	0.675312	0.522399
cg26734175	KIF26B	Body	OpenSea	chr1	245398001	0.242122	0.194099	0.764577	0.896027	0.522455
cg19837720	LRRTM3;LOC101928961;CTNNA3;CTNNA3	TSS1500;Body;Body;Body	OpenSea	chr10	68684943	0.126433	0.12836	0.649006	0.557672	0.522573
cg12219319			S_Shore	chr4	56414709	0.22278	0.32581	0.745449	0.702825	0.52267
cg05188448	LOC647979	TSS1500	S_Shore	chr20	34639324	0.334509	0.349837	0.857211	0.653307	0.522702
cg08652535	LOC101928909;TTC7B	TSS1500;Body	OpenSea	chr14	91108321	0.228288	0.0968396	0.750999	0.60033	0.522711
cg15922394	NF1;NF1;NF1	TSS1500;TSS1500;TSS1500	N_Shore	chr17	29421236	0.336789	0.431311	0.859503	0.836689	0.522714
cg07779653	LOC283867	TSS1500	OpenSea	chr16	65610659	0.423133	0.498829	0.945921	0.941538	0.522788
cg08456012	AFG3L2	Body	OpenSea	chr18	12334511	0.347278	0.35119	0.870088	0.931931	0.522809
cg20535781	CHFR;CHFR;CHFR;CHFR;CHFR	TSS1500;TSS1500;TSS1500;TSS1500;TSS1500	S_Shore	chr12	133465013	0.10407	0.353811	0.626955	0.452371	0.522886
cg15231749	RGL2;RGL2	Body;Body	N_Shore	chr6	33265133	0.320974	0.314585	0.843931	0.828347	0.522957
cg07096868	ACVR2A;ACVR2A;ACVR2A	5'UTR;Body;Body	OpenSea	chr2	148634326	0.360696	0.360355	0.883656	0.908739	0.52296
cg13881906	RIF1;RIF1;RIF1;RIF1	TSS1500;TSS1500;TSS1500;TSS1500	N_Shore	chr2	152265480	0.27923	0.27395	0.802196	0.621917	0.522967
cg08733172			S_Shore	chr4	174431860	0.258307	0.216454	0.781304	0.791479	0.522997
cg00559850	CALML4;CALML4;CALML4;CALML4;CALML4	TSS200;TSS200;TSS200;TSS200;TSS200	OpenSea	chr15	68498457	0.364997	0.293593	0.88807	0.863346	0.523072
cg10727820			OpenSea	chr12	131272183	0.363029	0.173589	0.886145	0.879443	0.523116
cg14969744	ZNF154;ZNF154;ZNF154	TSS1500;TSS1500;TSS1500	S_Shore	chr19	58220955	0.108639	0.166199	0.631758	0.564057	0.52312
cg11374463			OpenSea	chr6	137745654	0.25114	0.273642	0.774279	0.639908	0.523139
cg15744134	SCG5;SCG5	TSS200;TSS200	OpenSea	chr15	32933835	0.160662	0.146436	0.683886	0.477307	0.523225
cg27514038	NIPA2;NIPA2;NIPA2;NIPA2	TSS1500;TSS1500;TSS1500;TSS1500	S_Shore	chr15	23035493	0.257594	0.697888	0.780822	0.857279	0.523229
cg17879374	ALPP	3'UTR	S_Shore	chr2	233246568	0.239088	0.442084	0.762362	0.655132	0.523274
cg23202832	DGKH;DGKH;DGKH;DGKH;DGKH;DGKH;DGKH;DGKH	Body;Body;Body;Body;Body;Body;Body;Body	OpenSea	chr13	42744421	0.222113	0.19917	0.745421	0.716061	0.523307
cg11161468	RABGAP1;RABGAP1	ExonBnd;Body	OpenSea	chr9	125835945	0.174179	0.17068	0.697518	0.720191	0.523339
cg04391313			OpenSea	chr16	52908117	0.257834	0.27232	0.781253	0.811893	0.523419
cg07866556			OpenSea	chr11	9142603	0.118875	0.0917985	0.642345	0.673439	0.52347
cg14933163	CDT1	TSS1500	N_Shore	chr16	88868859	0.249772	0.530175	0.773268	0.814696	0.523496
cg13117948	PROM1;PROM1	TSS1500;TSS1500	S_Shore	chr4	16086051	0.341797	0.318124	0.865297	0.797113	0.523499
cg07321819	NRG1	Body	OpenSea	chr8	32077461	0.0720655	0.0923554	0.595598	0.331761	0.523533
cg06285439	NRP2;NRP2;NRP2;NRP2;NRP2	Body;Body;Body;Body;Body	OpenSea	chr2	206613589	0.231905	0.189652	0.755548	0.564061	0.523643
cg08076955	HOXB1	TSS200	S_Shore	chr17	46608462	0.0451562	0.0336868	0.568801	0.920643	0.523645
cg23630442			Island	chr8	18245225	0.278881	0.437251	0.802586	0.765541	0.523706
cg02927655	TM7SF3	TSS1500	S_Shore	chr12	27167667	0.10445	0.244131	0.628214	0.499236	0.523764
cg11076668	MEX3B	Body	Island	chr15	82336109	0.108903	0.10738	0.632829	0.371942	0.523926
cg13983299	DIXDC1;DIXDC1	TSS1500;Body	N_Shore	chr11	111847316	0.250319	0.296801	0.774277	0.693562	0.523958
cg25868594			OpenSea	chr2	60016935	0.279925	0.421878	0.804028	0.830258	0.524103
cg24827032	DPP4	Body	N_Shore	chr2	162929690	0.141425	0.312956	0.665547	0.815406	0.524122
cg04221521			N_Shore	chr5	72597715	0.0660538	0.0612376	0.590212	0.83915	0.524159
cg24625388	NEBL	TSS1500	S_Shore	chr10	21463858	0.0506925	0.0817858	0.574933	0.486971	0.524241
cg13806489	MKX	Body	N_Shore	chr10	28030033	0.396367	0.478855	0.920612	0.941895	0.524245
cg27036462			OpenSea	chr11	45539734	0.303221	0.227619	0.82748	0.797726	0.524259
cg07982082	SIPA1;SIPA1	Body;Body	Island	chr11	65414261	0.387291	0.415588	0.911568	0.703783	0.524277
cg12371175	PPAP2B	Body	OpenSea	chr1	57015717	0.20396	0.128616	0.728263	0.848982	0.524303
cg09491120	FOXF2	Body	S_Shore	chr6	1394986	0.31389	0.316908	0.838523	0.821349	0.524633
cg22454005	PRKCG	Body	N_Shore	chr19	54392916	0.10725	0.162225	0.63197	0.542093	0.52472
cg23044005			N_Shore	chr7	22588840	0.210235	0.241659	0.734994	0.776863	0.524759
cg07920365			OpenSea	chr2	4428585	0.272594	0.336986	0.797521	0.720472	0.524927
cg03447846	ETS1	Body	OpenSea	chr11	128403035	0.0767624	0.0590356	0.601796	0.746919	0.525034
cg21249595			N_Shelf	chr6	30848811	0.126886	0.125269	0.651949	0.623964	0.525063
cg05093455	RNF225	TSS200	Island	chr19	58907454	0.0461394	0.0496494	0.571303	0.213196	0.525163
cg20939768	TRIM17;TRIM17;TRIM17;TRIM17	TSS1500;TSS1500;TSS1500;TSS1500	S_Shore	chr1	228604953	0.204264	0.131313	0.729527	0.57287	0.525263
cg21922512			OpenSea	chr1	172449221	0.311274	0.584095	0.836791	0.82664	0.525517
cg24689460	TOX3;TOX3	TSS1500;TSS1500	S_Shore	chr16	52582101	0.263101	0.17778	0.78863	0.762308	0.525529
cg15165676	BCL6B	TSS1500	Island	chr17	6926003	0.194245	0.416521	0.719816	0.780101	0.525571
cg07390647	ST3GAL6	5'UTR	S_Shore	chr3	98453086	0.128489	0.213585	0.654085	0.608323	0.525595
cg22562591	PAG1	5'UTR	OpenSea	chr8	82002977	0.147829	0.114423	0.673432	0.844578	0.525603
cg15985972	CLYBL;CLYBL	Body;Body	S_Shore	chr13	100312143	0.221876	0.175867	0.747508	0.629397	0.525632
cg03565437	TRIO	Body	Island	chr5	14488482	0.429356	0.819763	0.955032	0.946976	0.525677
cg04943065			OpenSea	chr16	58896860	0.329534	0.0902304	0.855293	0.831882	0.525759
cg10771262	TCF21;TCF21	TSS1500;TSS1500	N_Shore	chr6	134209980	0.0493628	0.0270643	0.575124	0.669464	0.525761
cg13916928	BSCL2;GNG3;BSCL2;BSCL2;BSCL2	5'UTR;TSS1500;5'UTR;1stExon;TSS1500	S_Shore	chr11	62474735	0.0600596	0.0780077	0.585829	0.504204	0.525769
cg04835811			S_Shore	chr4	174431922	0.101753	0.0808035	0.627529	0.701589	0.525775
cg24790158	C19orf84;C19orf84	TSS200;TSS200	N_Shelf	chr19	51893935	0.249607	0.21031	0.775474	0.810444	0.525867
cg15376505			OpenSea	chr4	76633566	0.386844	0.374182	0.912719	0.84929	0.525875
cg14871898			OpenSea	chr7	158410552	0.382571	0.384397	0.908453	0.796714	0.525882
cg21886367	LTB4R;LTB4R2;LTB4R2;LTB4R2;LTB4R;CIDEB;LTB4R	5'UTR;Body;1stExon;Body;TSS1500;TSS1500;1stExon	Island	chr14	24780825	0.367498	0.531657	0.893405	0.897777	0.525907
cg14468692	RNH1;RNH1;RNH1;RNH1;RNH1;RNH1;RNH1;RNH1	5'UTR;5'UTR;5'UTR;5'UTR;5'UTR;5'UTR;5'UTR;5'UTR	N_Shore	chr11	504784	0.234139	0.537276	0.760116	0.838689	0.525976
cg16530382	FBXO47	TSS200	OpenSea	chr17	37123671	0.0905638	0.0690849	0.616715	0.413971	0.526151
cg21854952	HIC1;HIC1	Body;Body	Island	chr17	1961778	0.197381	0.13901	0.723557	0.537477	0.526177
cg12741572			N_Shore	chr18	57565356	0.164962	0.113979	0.691204	0.72832	0.526242
cg27485006	PLAC8;PLAC8	3'UTR;3'UTR	OpenSea	chr4	84014353	0.363216	0.414917	0.889469	0.931733	0.526252
cg22373519	AGAP1;AGAP1	Body;Body	OpenSea	chr2	236761021	0.358092	0.402958	0.884358	0.844454	0.526266
cg13944085			OpenSea	chr3	16890994	0.209777	0.207131	0.736091	0.830574	0.526314
cg20880080	GATA6	Body	Island	chr18	19780644	0.449537	0.637541	0.975863	0.978371	0.526326
cg09158878			N_Shore	chr22	46465908	0.164779	0.24492	0.691111	0.686855	0.526332
cg00259345	LOC101927196;LOC101927196;LOC101927196;FSIP2;LOC101927196;FSIP2	TSS1500;TSS1500;TSS1500;ExonBnd;Body;Body	S_Shore	chr2	186604075	0.307705	0.408431	0.834074	0.85436	0.526369
cg15142694	CELSR3	Body	Island	chr3	48694534	0.449776	0.550626	0.976181	0.889602	0.526405
cg00040588	MXRA8	Body	Island	chr1	1290712	0.191867	0.194862	0.718302	0.819701	0.526434
cg14797613	DSCAML1	Body	OpenSea	chr11	117552089	0.286048	0.146755	0.812485	0.835166	0.526437
cg09121047	LOC339524	Body	Island	chr1	87617328	0.253534	0.22816	0.779993	0.751356	0.526459
cg06695286	PRICKLE1	5'UTR	S_Shelf	chr12	42880445	0.146904	0.164497	0.673434	0.769656	0.526531
cg19299755			N_Shore	chr11	116706051	0.369706	0.497624	0.896368	0.896327	0.526663
cg11264539	BSCL2;BSCL2;BSCL2;GNG3;BSCL2	5'UTR;5'UTR;1stExon;TSS200;TSS1500	N_Shore	chr11	62474940	0.0256834	0.0372993	0.552521	0.499918	0.526837
cg08090164	LYNX1;LYNX1;LYNX1;LYNX1	TSS200;TSS1500;TSS200;TSS1500	S_Shore	chr8	143859709	0.260351	0.178851	0.787222	0.80107	0.526872
cg25148306	TNRC18	Body	N_Shore	chr7	5390497	0.302727	0.0657223	0.829652	0.86201	0.526925
cg03779035			N_Shore	chr3	32821637	0.33635	0.299627	0.86337	0.866619	0.52702
cg02497558	HOXB1	TSS1500	S_Shore	chr17	46608570	0.0360927	0.0364705	0.563303	0.898184	0.527211
cg15825311	MON1A;MON1A	Body;Body	Island	chr3	49948429	0.290183	0.292599	0.817456	0.727129	0.527272
cg17087669	MAPK13	Body	S_Shore	chr6	36099123	0.209619	0.253277	0.736941	0.685338	0.527322
cg03967627	C8orf73	TSS200	S_Shore	chr8	144655030	0.295484	0.261083	0.822943	0.806109	0.527458
cg02309882			OpenSea	chr5	85940883	0.346362	0.436144	0.873823	0.899009	0.527461
cg25846038			OpenSea	chr5	126415771	0.170979	0.128418	0.698524	0.777666	0.527545
cg26846030	GP6;GP6;GP6	TSS1500;TSS1500;TSS1500	OpenSea	chr19	55549907	0.37901	0.437181	0.906615	0.875708	0.527606
cg06970290	CAPN1	Body	N_Shore	chr11	64951536	0.374965	0.287602	0.902581	0.845177	0.527617
cg13740135	PHLDB3	Body	Island	chr19	44006432	0.020219	0.0192264	0.547843	0.797838	0.527624
cg15282417	FAM125B	Body	Island	chr9	129245246	0.179929	0.156189	0.70767	0.884914	0.527741
cg11434705			Island	chr19	1851995	0.275162	0.509023	0.803022	0.906078	0.527861
cg22568472	ACOT8	Body	OpenSea	chr20	44482599	0.337147	0.374595	0.865123	0.83482	0.527976
cg01282062	TSPAN15	TSS1500	N_Shore	chr10	71210613	0.383572	0.460062	0.911769	0.906742	0.528197
cg09093858	RGS22	Body	Island	chr8	101117952	0.150689	0.229003	0.678929	0.621469	0.52824
cg16855265	GUCY2EP	Body	OpenSea	chr11	76409489	0.331951	0.303858	0.860213	0.856434	0.528262
cg07061500			N_Shore	chr6	159290520	0.0574869	0.112805	0.585763	0.495328	0.528276
cg26052357			S_Shore	chr1	91303544	0.374254	0.512126	0.902583	0.862082	0.528329
cg02695343	LAG3	TSS200	N_Shore	chr12	6881595	0.397047	0.294989	0.925444	0.8606	0.528398
cg00569276	PADI2	TSS1500	S_Shore	chr1	17446545	0.387527	0.279924	0.916043	0.950956	0.528516
cg07511721	SLC29A4;SLC29A4	Body;Body	N_Shore	chr7	5335697	0.0968209	0.16043	0.625769	0.632979	0.528948
cg01880399	FAT1	Body	OpenSea	chr4	187590579	0.371729	0.399215	0.90078	0.863168	0.529051
cg14850477	DACH1;DACH1;DACH1	Body;Body;Body	OpenSea	chr13	72334420	0.245733	0.249101	0.774855	0.799119	0.529122
cg09838217	GFPT2	Body	OpenSea	chr5	179770299	0.170058	0.0815946	0.699255	0.256051	0.529197
cg03079342			S_Shore	chr4	174431855	0.311157	0.230042	0.840469	0.847054	0.529313
cg02530860			Island	chr8	144371537	0.241837	0.175599	0.771351	0.638929	0.529514
cg07684519			S_Shore	chr12	29303184	0.398445	0.484745	0.928018	0.91754	0.529573
cg21017349			OpenSea	chr6	14729735	0.326383	0.39373	0.856047	0.928571	0.529664
cg07460565	ZNF236	3'UTR	OpenSea	chr18	74680298	0.161424	0.0874145	0.691132	0.538216	0.529708
cg27382459	ZEB2;ZEB2	Body;Body	OpenSea	chr2	145237379	0.0809856	0.109534	0.610703	0.523839	0.529717
cg24776350	KDM6B;TMEM88	3'UTR;TSS1500	Island	chr17	7757236	0.095573	0.116395	0.62531	0.907476	0.529737
cg24489344			Island	chr22	46457998	0.351518	0.362967	0.881353	0.779181	0.529834
cg09968461	SLC8A1;SLC8A1;SLC8A1;SLC8A1	Body;Body;Body;Body	OpenSea	chr2	40370829	0.273435	0.21973	0.80332	0.826171	0.529885
cg07870479	MAPK8IP3;MAPK8IP3	Body;Body	N_Shore	chr16	1813987	0.0766586	0.0600189	0.606593	0.470326	0.529934
cg17304084	PIWIL2;PIWIL2;PIWIL2	5'UTR;1stExon;5'UTR	Island	chr8	22133356	0.283544	0.247982	0.813508	0.564658	0.529964
cg18139245			OpenSea	chr5	142082978	0.20444	0.219629	0.734486	0.777144	0.530046
cg03339817	SFT2D3	TSS1500	N_Shore	chr2	128458281	0.35033	0.0883422	0.8804	0.798999	0.53007
cg24689495	LINC00887;LINC00887	ExonBnd;Body	OpenSea	chr3	194023821	0.356225	0.378055	0.886327	0.890759	0.530101
cg00857512	SUSD6;SUSD6	ExonBnd;Body	OpenSea	chr14	70175801	0.349438	0.367501	0.879652	0.856576	0.530214
cg25315624	PBX1;PBX1;PBX1	TSS1500;TSS1500;TSS1500	OpenSea	chr1	164527805	0.140994	0.178392	0.671235	0.562687	0.530241
cg01554437			Island	chr14	21091422	0.233342	0.548173	0.763605	0.785288	0.530263
cg07708521			N_Shore	chr5	139088316	0.309841	0.271435	0.840181	0.817481	0.530339
cg04334011	ZNF219;ZNF219;ZNF219	Body;Body;Body	S_Shore	chr14	21561590	0.338739	0.345289	0.869081	0.588675	0.530342
cg20235075	EOMES	Body	N_Shore	chr3	27761503	0.0445907	0.0538499	0.574943	0.474181	0.530352
cg14764790	CADPS;CADPS;CADPS	Body;Body;Body	OpenSea	chr3	62401429	0.0428078	0.0418391	0.5732	0.60544	0.530392
cg14104252	RGS3;RGS3;RGS3	TSS200;Body;Body	OpenSea	chr9	116263568	0.154345	0.168245	0.685084	0.753024	0.530739
cg00914222	PTPRU;PTPRU;PTPRU	Body;Body;Body	Island	chr1	29585898	0.0383887	0.0476837	0.569246	0.373615	0.530857
cg17120578			S_Shelf	chr8	38329836	0.295385	0.24596	0.82632	0.883341	0.530935
cg25896644			Island	chr11	116371487	0.108317	0.0975395	0.639342	0.546975	0.531025
cg02283735	PTPRF;PTPRF	Body;Body	OpenSea	chr1	44011587	0.0466471	0.0486453	0.577741	0.530833	0.531094
cg14519515	ADRBK1	TSS1500	N_Shore	chr11	67033594	0.212074	0.234629	0.743213	0.781501	0.53114
cg14346046	LGR4	TSS1500	S_Shore	chr11	27494792	0.227334	0.474534	0.758479	0.733767	0.531145
cg23874437	SPRED3	Body	Island	chr19	38886110	0.0875494	0.362773	0.618721	0.908533	0.531171
cg15646382	TMCO6	TSS1500	N_Shore	chr5	140018709	0.14439	0.204021	0.67557	0.626478	0.53118
cg23869228			OpenSea	chr5	124316882	0.219694	0.232671	0.750934	0.754896	0.531239
cg23091159			Island	chr4	174422043	0.0647529	0.130558	0.596043	0.671467	0.53129
cg16400094	LGALS8-AS1;LGALS8;LGALS8;LGALS8;LGALS8	Body;5'UTR;5'UTR;TSS200;5'UTR	N_Shore	chr1	236686988	0.105662	0.143434	0.636984	0.34367	0.531322
cg17125098	AKAP2;AKAP2;PALM2-AKAP2;PALM2-AKAP2	TSS1500;TSS1500;Body;Body	N_Shore	chr9	112809995	0.0907236	0.0959551	0.62208	0.741667	0.531357
cg05225634			Island	chr6	156718288	0.116381	0.123838	0.647767	0.683779	0.531387
cg01115565	PTPRU;PTPRU;PTPRU	Body;Body;Body	N_Shore	chr1	29584222	0.285268	0.369708	0.816687	0.797659	0.53142
cg16397401	PBX1	Body	S_Shelf	chr1	164548199	0.251559	0.152999	0.783034	0.782447	0.531475
cg05404792	MT1L	TSS1500	N_Shore	chr16	56650847	0.104397	0.0847115	0.635998	0.722641	0.531601
cg07288557			S_Shore	chr12	47226301	0.275747	0.282049	0.807403	0.709865	0.531657
cg21788615	C15orf61	TSS1500	N_Shore	chr15	67813140	0.117981	0.323553	0.649686	0.499723	0.531705
cg15274877	KIAA1462	Body	OpenSea	chr10	30316178	0.412634	0.436266	0.944558	0.880064	0.531924
cg04196110			N_Shore	chr12	115129287	0.128089	0.151523	0.660031	0.791488	0.531942
cg08182270	IGDCC4	Body	OpenSea	chr15	65677663	0.228807	0.1408	0.760786	0.810929	0.531979
cg05702280	DNAJB5;DNAJB5	TSS1500;TSS1500	N_Shore	chr9	34988294	0.105849	0.152494	0.637909	0.659889	0.53206
cg01110618	SLC25A25;SLC25A25;SLC25A25	TSS200;TSS200;Body	OpenSea	chr9	130853728	0.24543	0.369078	0.777508	0.85333	0.532078
cg07156394	VOPP1	Body	OpenSea	chr7	55623053	0.26146	0.236254	0.793541	0.771232	0.532081
cg15468045	MEIS1	Body	N_Shore	chr2	66672299	0.058893	0.0540849	0.59108	0.174574	0.532187
cg03909863	DRD4	Body	Island	chr11	638404	0.0216132	0.0231828	0.553965	0.492777	0.532352
cg03469804	RAB37;RAB37;RAB37;RAB37	TSS1500;TSS1500;Body;TSS1500	N_Shore	chr17	72732432	0.146563	0.138738	0.678963	0.808598	0.5324
cg05713971	HERPUD1;HERPUD1;HERPUD1	TSS1500;TSS1500;TSS1500	N_Shore	chr16	56965542	0.389631	0.557608	0.922057	0.91685	0.532426
cg23842469	ALPK1;ALPK1;ALPK1	5'UTR;5'UTR;5'UTR	OpenSea	chr4	113261301	0.272996	0.251853	0.805525	0.838426	0.532528
cg12077480			OpenSea	chr2	155446442	0.275695	0.303559	0.808281	0.752167	0.532586
cg21837920			OpenSea	chr6	135592235	0.060136	0.0745993	0.592742	0.725732	0.532606
cg19224047			OpenSea	chr7	36802528	0.387176	0.444162	0.919925	0.888661	0.53275
cg02664787	OPCML	Body	S_Shore	chr11	132814660	0.0833177	0.0385425	0.616068	0.657889	0.53275
cg18591364	NADK;NADK	TSS1500;TSS200	S_Shore	chr1	1711620	0.0381269	0.0426381	0.570914	0.588163	0.532787
cg24571846	OLA1;OLA1	Body;Body	OpenSea	chr2	174989190	0.116047	0.0902733	0.648873	0.644189	0.532827
cg15265222			N_Shore	chr13	22242867	0.14015	0.122768	0.672994	0.617028	0.532844
cg14113353			OpenSea	chr2	30524251	0.313577	0.28478	0.846443	0.823464	0.532866
cg18130688			OpenSea	chr3	28119270	0.246925	0.144948	0.779964	0.845424	0.533038
cg19089073			Island	chr7	74020924	0.0974581	0.461419	0.630516	0.641739	0.533058
cg27077912	NTF3	Body	OpenSea	chr12	5589693	0.073533	0.0350341	0.606642	0.623178	0.533109
cg16816874	GATA4	Body	OpenSea	chr8	11578850	0.136569	0.10537	0.669736	0.583927	0.533167
cg22335340	PTPN6;C12orf57	TSS1500;3'UTR	S_Shore	chr12	7055153	0.333615	0.36488	0.866819	0.858044	0.533204
cg27614319			S_Shore	chr17	35079061	0.154192	0.165357	0.687399	0.612784	0.533207
cg17342132	NR3C1;NR3C1;NR3C1;NR3C1;NR3C1;NR3C1;NR3C1	Body;Body;Body;Body;Body;Body;Body	N_Shore	chr5	142780254	0.395326	0.459807	0.928554	0.930755	0.533228
cg03949033	CDK17;CDK17	TSS1500;TSS1500	S_Shore	chr12	96795612	0.270768	0.253525	0.804174	0.760122	0.533406
cg09373597	C3orf72	Body	N_Shore	chr3	138667775	0.0733594	0.0394401	0.607008	0.491095	0.533649
cg25115537	ZHX2	5'UTR	OpenSea	chr8	123801352	0.06621	0.0865908	0.599901	0.570179	0.533691
cg20364120	LOC339593	Body	OpenSea	chr20	11252176	0.272442	0.138234	0.806135	0.813878	0.533693
cg17465423	ZNF385A;ZNF385A	Body;Body	N_Shore	chr12	54784180	0.0439159	0.0452702	0.577614	0.415826	0.533698
cg02011257	FKBP10	Body	OpenSea	chr17	39975514	0.389938	0.437747	0.923665	0.890329	0.533727
cg15080939	VARS2;VARS2;VARS2;GTF2H4	TSS1500;TSS1500;TSS1500;Body	Island	chr6	30881560	0.192311	0.235452	0.726054	0.520404	0.533743
cg06359703			Island	chr1	41847297	0.0480693	0.0534158	0.581955	0.51881	0.533886
cg06716752			OpenSea	chr6	167560801	0.104327	0.100182	0.638238	0.718439	0.533911
cg19541479	MSX2	Body	N_Shelf	chr5	174155022	0.323381	0.316967	0.857377	0.827992	0.533996
cg21788470	PTHLH;PTHLH	TSS1500;TSS1500	S_Shore	chr12	28125673	0.173857	0.225346	0.70788	0.781278	0.534023
cg02483449			S_Shore	chr1	84326856	0.299248	0.509763	0.833349	0.870055	0.5341
cg11554328	GRIP2	Body	OpenSea	chr3	14576683	0.390255	0.328879	0.924444	0.84733	0.534189
cg23186534	KIF5A	TSS1500	N_Shore	chr12	57943421	0.289802	0.178053	0.824007	0.87183	0.534205
cg21919809	ETV2;ETV2	1stExon;5'UTR	N_Shore	chr19	36132842	0.344542	0.365301	0.878757	0.859033	0.534215
cg00155310	TFAP2B	3'UTR	S_Shore	chr6	50814011	0.0936559	0.128784	0.627903	0.79976	0.534247
cg16809457	MDN1	Body	OpenSea	chr6	90399677	0.339206	0.448513	0.873456	0.872814	0.53425
cg02905173			OpenSea	chr2	222054378	0.36524	0.100084	0.899742	0.893653	0.534502
cg13953753	VAX1;VAX1	Body;Body	Island	chr10	118896012	0.0564898	0.0203696	0.591123	0.583649	0.534633
cg20379919	THPO	TSS200	N_Shelf	chr3	184095940	0.297533	0.291643	0.832215	0.904569	0.534683
cg23425348	NKX2-2	3'UTR	Island	chr20	21491952	0.104115	0.118369	0.638867	0.693415	0.534753
cg01324200	GSAP;LOC101927243	TSS1500;Body	S_Shore	chr7	77046151	0.207411	0.226445	0.742305	0.866285	0.534894
cg22127773	KDM6B	Body	N_Shore	chr17	7754785	0.445371	0.352541	0.980303	0.97178	0.534932
cg10333657	PRR5-ARHGAP8;ARHGAP8;ARHGAP8;ARHGAP8	Body;Body;Body;Body	OpenSea	chr22	45203300	0.304119	0.24801	0.839133	0.841856	0.535014
cg09307985	COX7A1	Body	Island	chr19	36643070	0.332428	0.849977	0.867566	0.892647	0.535138
cg26149485	LMNB2;TIMM13	3'UTR;TSS1500	Island	chr19	2428350	0.300862	0.318011	0.836035	0.823962	0.535172
cg23006227			S_Shore	chr4	174423637	0.35568	0.366993	0.890871	0.901017	0.535191
cg04734399			S_Shelf	chr8	145985091	0.318184	0.332049	0.853505	0.896716	0.535321
cg18097155	RREB1;RREB1;RREB1;RREB1	Body;Body;Body;Body	Island	chr6	7246900	0.442273	0.463864	0.97766	0.974081	0.535387
cg12317346	CECR1;CECR1;CECR1;CECR1;CECR1;CECR1	TSS200;Body;Body;Body;Body;Body	OpenSea	chr22	17680704	0.211729	0.2069	0.747221	0.740386	0.535492
cg22786465	LY6G5C	TSS1500	N_Shore	chr6	31649502	0.108717	0.111028	0.644271	0.511234	0.535554
cg13356427	ESPN	3'UTR	N_Shore	chr1	6520354	0.390314	0.374179	0.925929	0.893166	0.535615
cg15006175	KIFC2	Body	Island	chr8	145698660	0.0589764	0.0424799	0.594602	0.752506	0.535625
cg04002804			OpenSea	chr19	31909160	0.0626666	0.0926065	0.598294	0.0845375	0.535627
cg09071239			Island	chr20	23336944	0.140481	0.230211	0.676117	0.619711	0.535636
cg07128416	WDR52;WDR52	TSS200;TSS200	Island	chr3	113160490	0.139699	0.133061	0.675385	0.20233	0.535686
cg14255238	ARID5A	Body	Island	chr2	97216131	0.326216	0.353483	0.861906	0.810326	0.53569
cg15710109			S_Shore	chr15	96890648	0.0790433	0.0845969	0.614816	0.824236	0.535773
cg08662620			OpenSea	chr10	34061705	0.167299	0.205704	0.703284	0.693746	0.535985
cg05059855	PDILT	Body	OpenSea	chr16	20397639	0.227343	0.256391	0.763381	0.681839	0.536038
cg22260508	PTPN6;PTPN6;PTPN6	3'UTR;3'UTR;3'UTR	OpenSea	chr12	7070317	0.362891	0.377178	0.899085	0.805312	0.536194
cg17051523	CECR1;CECR1;CECR1;CECR1;CECR1;CECR1	TSS1500;Body;Body;Body;Body;Body	OpenSea	chr22	17681506	0.24635	0.262331	0.782625	0.739949	0.536275
cg00492213	RPA3;UMAD1;UMAD1;UMAD1	5'UTR;5'UTR;Body;Body	OpenSea	chr7	7747770	0.0983136	0.134287	0.634641	0.280659	0.536328
cg27391679	OPA3;OPA3	Body;Body	Island	chr19	46056907	0.0133339	0.0136501	0.549685	0.417685	0.536351
cg04494562	PCCA;PCCA	Body;Body	OpenSea	chr13	101173774	0.317577	0.178616	0.853962	0.922636	0.536384
cg21811204	SHROOM1	Body	Island	chr5	132158625	0.0263884	0.0254763	0.562787	0.368953	0.536399
cg18856720			OpenSea	chr3	106549909	0.342983	0.174968	0.879429	0.842125	0.536447
cg04196143			Island	chr2	162096032	0.0337664	0.0278245	0.570263	0.691299	0.536497
cg18641463	MAD1L1;MAD1L1;MAD1L1	Body;Body;Body	OpenSea	chr7	2144579	0.418219	0.924337	0.954789	0.949805	0.53657
cg06936803	SORBS2;SORBS2;SORBS2;SORBS2;SORBS2;SORBS2;SORBS2;SORBS2	Body;Body;Body;Body;Body;Body;Body;Body	N_Shore	chr4	186559938	0.354829	0.93031	0.891432	0.914154	0.536603
cg25987502	ALOX12	Body	Island	chr17	6899865	0.110801	0.120972	0.647443	0.655505	0.536643
cg21225740	ENOX1;ENOX1	TSS1500;TSS1500	S_Shore	chr13	44362256	0.207581	0.292571	0.744305	0.579474	0.536725
cg27388703	MIR150	TSS200	OpenSea	chr19	50004281	0.207879	0.2466	0.744716	0.739893	0.536837
cg08091596	PLEKHG5;PLEKHG5;PLEKHG5;PLEKHG5;PLEKHG5	Body;Body;Body;Body;Body	Island	chr1	6530743	0.365529	0.321734	0.902568	0.944598	0.53704
cg08696638	PRSS36	Body	S_Shore	chr16	31160393	0.410784	0.525594	0.947824	0.925319	0.53704
cg13070366			S_Shore	chr11	9386451	0.256914	0.556918	0.793969	0.674598	0.537055
cg03163184			OpenSea	chr12	16763147	0.090528	0.120734	0.627598	0.506329	0.53707
cg07813214	AP1S3	TSS1500	S_Shore	chr2	224703232	0.136137	0.189082	0.673235	0.746686	0.537099
cg15838394	PLEKHB1;PLEKHB1;PLEKHB1;PLEKHB1;PLEKHB1	TSS1500;5'UTR;5'UTR;Body;Body	OpenSea	chr11	73358930	0.134303	0.162291	0.671497	0.610537	0.537194
cg05393297			N_Shore	chr12	53359155	0.0683376	0.0608945	0.605542	0.741831	0.537205
cg12681948			Island	chr3	194208784	0.247087	0.347061	0.784305	0.874909	0.537218
cg19362196	STMN1;STMN1;STMN1;STMN1	TSS1500;TSS1500;TSS1500;TSS1500	Island	chr1	26233615	0.225419	0.200804	0.762658	0.776596	0.537239
cg24968721	SFRP2	TSS1500	N_Shore	chr4	154711620	0.160391	0.144349	0.697632	0.841535	0.537241
cg21377950	CCNY;CCNY	Body;Body	OpenSea	chr10	35781962	0.429685	0.422076	0.966936	0.963789	0.537251
cg04268405	CHST3	TSS1500	N_Shore	chr10	73723221	0.409576	0.536595	0.946879	0.929283	0.537302
cg07360125	SWAP70;SWAP70	Body;Body	OpenSea	chr11	9697193	0.241191	0.254181	0.778601	0.708641	0.53741
cg13694876	EPHB3	Body	S_Shore	chr3	184282720	0.41108	0.379904	0.948519	0.954822	0.53744
cg26174583	FOXF2	Body	N_Shore	chr6	1392624	0.143421	0.0968803	0.680876	0.758008	0.537455
cg01907837	RNF8;RNF8	TSS1500;TSS1500	N_Shore	chr6	37321337	0.265348	0.303134	0.802943	0.697208	0.537595
cg11055798	ITIH5;ITIH5	Body;Body	OpenSea	chr10	7677769	0.41009	0.372884	0.947707	0.932572	0.537616
cg13037081	RPS6KA4;MIR1237;RPS6KA4	Body;TSS200;Body	Island	chr11	64135875	0.408332	0.62755	0.94598	0.967364	0.537648
cg00443981	C17orf64	TSS200	S_Shore	chr17	58499679	0.440815	0.663663	0.978671	0.978948	0.537857
cg10385089	OSBPL9;OSBPL9;OSBPL9;OSBPL9;OSBPL9;OSBPL9;OSBPL9	TSS1500;TSS1500;Body;5'UTR;Body;Body;TSS1500	N_Shore	chr1	52194608	0.229148	0.261162	0.767008	0.664616	0.53786
cg20691168			OpenSea	chr21	22034917	0.107719	0.178469	0.645691	0.54265	0.537972
cg11576645			OpenSea	chr2	113642520	0.38268	0.409949	0.920679	0.921633	0.537998
cg05543909	ZFHX3;ZFHX3	3'UTR;3'UTR	N_Shore	chr16	72820921	0.344277	0.233132	0.88228	0.800212	0.538003
cg07007312	DGKQ	Body	Island	chr4	961505	0.218416	0.195534	0.756446	0.623688	0.53803
cg10571650	TRIM24;TRIM24	TSS1500;TSS1500	N_Shore	chr7	138143748	0.200766	0.200206	0.738852	0.727165	0.538086
cg25946573	C10orf142	TSS200	N_Shore	chr10	44788120	0.0259786	0.0344283	0.564083	0.922538	0.538104
cg13079123			OpenSea	chr15	67331913	0.0765346	0.0687485	0.614699	0.780929	0.538164
cg14213590	GPSM1	Body	Island	chr9	139237503	0.0548354	0.0439989	0.593023	0.572215	0.538187
cg26688527	LHX8	TSS200	N_Shore	chr1	75594066	0.270347	0.526522	0.808637	0.684134	0.53829
cg20463292			N_Shelf	chr1	161004671	0.255792	0.247241	0.794091	0.895214	0.538299
cg03170036			OpenSea	chr2	202814433	0.300001	0.350117	0.838428	0.75922	0.538427
cg27315497	SLC43A1	Body	N_Shore	chr11	57281561	0.263568	0.197808	0.802039	0.737647	0.538471
cg09970967	PSEN1;PSEN1	TSS1500;TSS1500	N_Shore	chr14	73602752	0.194018	0.225306	0.732527	0.505381	0.538509
cg12496433	FAM49A	TSS1500	OpenSea	chr2	16847763	0.0753295	0.0875621	0.613932	0.571165	0.538603
cg20481312			Island	chr15	59157579	0.239903	0.297748	0.77859	0.802427	0.538687
cg20801110	ULK3	TSS1500	S_Shore	chr15	75136007	0.374594	0.444441	0.91338	0.915221	0.538786
cg07001914	MAFF;MAFF;MAFF;MAFF	Body;Body;Body;5'UTR	N_Shore	chr22	38610207	0.347146	0.36189	0.886051	0.769699	0.538905
cg23662142			N_Shore	chr20	55199914	0.159459	0.164759	0.698458	0.783504	0.539
cg12491643			OpenSea	chr15	63753697	0.157004	0.136685	0.696133	0.644503	0.539128
cg19849544			Island	chr8	38508335	0.27486	0.422315	0.814114	0.918996	0.539254
cg03127558	MAMSTR	TSS1500	Island	chr19	49223278	0.400815	0.909258	0.940078	0.966613	0.539263
cg20292572			OpenSea	chr12	118557515	0.141948	0.128988	0.681367	0.453368	0.539419
cg13310554	ARAP3	TSS1500	OpenSea	chr5	141062433	0.370778	0.398328	0.910242	0.827157	0.539464
cg19047158			OpenSea	chr2	208080231	0.250947	0.560305	0.790548	0.782438	0.539601
cg12785040	PKNOX2	5'UTR	OpenSea	chr11	125220929	0.402115	0.611075	0.942018	0.933532	0.539903
cg27203560			OpenSea	chr3	193629645	0.370886	0.391431	0.910847	0.918677	0.539961
cg12269111			OpenSea	chr2	168554345	0.169368	0.197182	0.709366	0.743742	0.539998
cg01507442	STX18	Body	OpenSea	chr4	4523008	0.38107	0.398131	0.921355	0.923854	0.540285
cg11092416			N_Shore	chr6	29617549	0.0552082	0.152806	0.595634	0.592843	0.540426
cg18055623	CACNG8;MIR935	Body;TSS1500	Island	chr19	54485327	0.155297	0.162847	0.695739	0.556897	0.540442
cg09334636	SYNE2;SYNE2	Body;Body	OpenSea	chr14	64527660	0.27336	0.435786	0.813817	0.736661	0.540457
cg06756372			OpenSea	chr5	3118008	0.101061	0.0723632	0.642002	0.561167	0.540941
cg16667869	FOXO6	Body	N_Shore	chr1	41831580	0.217258	0.274805	0.7582	0.824155	0.540942
cg17697897	DNMT3B;DNMT3B;DNMT3B;DNMT3B;DNMT3B	TSS1500;TSS1500;TSS1500;TSS1500;TSS1500	N_Shore	chr20	31349254	0.297022	0.444198	0.838134	0.859604	0.541111
cg14076360	IPO11;IPO11	Body;Body	OpenSea	chr5	61917363	0.159199	0.116182	0.700377	0.488092	0.541178
cg10536349	SPAG9;SPAG9	Body;Body	OpenSea	chr17	49123976	0.31377	0.401212	0.854951	0.80951	0.541181
cg06198069	BLCAP;BLCAP;BLCAP;NNAT;NNAT;BLCAP;BLCAP	5'UTR;5'UTR;5'UTR;3'UTR;3'UTR;5'UTR;5'UTR	Island	chr20	36151184	0.413655	0.459549	0.954847	0.970503	0.541193
cg22321572	C6orf124	Body	N_Shore	chr6	168225923	0.285692	0.213205	0.826886	0.941469	0.541194
cg16597391			Island	chr14	102172115	0.27807	0.321115	0.819273	0.639085	0.541203
cg23099913	HOXB1	Body	N_Shore	chr17	46607103	0.4123	0.449325	0.953506	0.946498	0.541207
cg14384774	CAPN5	TSS1500	N_Shore	chr11	76777005	0.312334	0.344953	0.853592	0.757747	0.541258
cg00740870	PLEKHH1	Body	OpenSea	chr14	68008669	0.217705	0.209766	0.758986	0.760857	0.541282
cg02813863	APOLD1;APOLD1	Body;TSS1500	N_Shore	chr12	12938287	0.312072	0.146337	0.853452	0.850884	0.54138
cg09683650			OpenSea	chr8	70376685	0.286433	0.453641	0.827823	0.837496	0.541389
cg04037218	C6orf201;C6orf146;C6orf201	1stExon;TSS200;5'UTR	S_Shore	chr6	4079534	0.429834	0.606921	0.971264	0.958636	0.54143
cg17943647	TRIM2;TRIM2	TSS1500;5'UTR	OpenSea	chr4	154125374	0.131181	0.137415	0.672635	0.730949	0.541454
cg01761236			OpenSea	chr14	102990251	0.24094	0.479757	0.782408	0.834356	0.541468
cg09091185	LMF1	Body	OpenSea	chr16	936993	0.234711	0.214718	0.776309	0.818025	0.541598
cg02332696			N_Shore	chr10	21783091	0.226077	0.304542	0.767694	0.80068	0.541618
cg14122652	CBX8	3'UTR	S_Shore	chr17	77768387	0.363684	0.374441	0.905525	0.919479	0.541841
cg16497033			N_Shore	chr13	107569698	0.180895	0.286172	0.722808	0.613058	0.541912
cg12069185			OpenSea	chr8	20207693	0.302383	0.376851	0.844345	0.683342	0.541962
cg21174903	C9orf173	Body	N_Shelf	chr9	140147188	0.320065	0.273407	0.862054	0.773227	0.541988
cg15779716	CDCP1;CDCP1	TSS1500;TSS1500	S_Shore	chr3	45188208	0.235312	0.354957	0.777335	0.820537	0.542023
cg14801518			N_Shore	chr11	128559075	0.0555879	0.103234	0.597623	0.78231	0.542035
cg04202644			OpenSea	chr5	156229303	0.305238	0.329981	0.847504	0.774977	0.542267
cg18755942	FOXL2;C3orf72	TSS1500;Body	N_Shore	chr3	138666719	0.351904	0.388148	0.894217	0.87633	0.542313
cg26946288	PLSCR3	Body	Island	chr17	7296794	0.0541926	0.0766295	0.596603	0.452071	0.54241
cg01325331	VCAN;VCAN;VCAN;VCAN	TSS1500;TSS1500;TSS1500;TSS1500	N_Shore	chr5	82766619	0.0483895	0.0488813	0.590895	0.67154	0.542505
cg12432038	C1orf229	TSS200	Island	chr1	247275735	0.121371	0.130596	0.664105	0.50875	0.542734
cg21080921	SLC22A20	TSS200	OpenSea	chr11	64981316	0.330117	0.294417	0.872852	0.820365	0.542735
cg15049402	DCTN1;DCTN1;DCTN1;DCTN1	Body;Body;Body;Body	OpenSea	chr2	74601431	0.336115	0.383498	0.87902	0.906035	0.542905
cg17580673			N_Shore	chr10	31891554	0.267536	0.267205	0.810523	0.721992	0.542987
cg08424512	IRAK2	Body	OpenSea	chr3	10268074	0.139098	0.0853353	0.682106	0.796763	0.543007
cg14710465	VANGL2	TSS1500	N_Shore	chr1	160369869	0.0260503	0.0221177	0.569081	0.578282	0.543031
cg25150878	HDAC11;HDAC11	TSS1500;TSS1500	Island	chr3	13520921	0.0389937	0.0999931	0.582255	0.41539	0.543262
cg27201837	C19orf68	Body	N_Shelf	chr19	48693967	0.313076	0.238656	0.856342	0.863632	0.543267
cg07177379	ATP1A2	TSS200	OpenSea	chr1	160085496	0.274547	0.149688	0.817935	0.849917	0.543388
cg20033652	NIN;NIN;NIN;NIN	5'UTR;5'UTR;TSS1500;5'UTR	OpenSea	chr14	51290662	0.314163	0.543658	0.857636	0.872459	0.543473
cg21136104			Island	chr3	142666320	0.244703	0.670905	0.788191	0.949758	0.543487
cg16356622	EIF2C1	Body	S_Shelf	chr1	36351841	0.0350173	0.0312627	0.578669	0.550818	0.543652
cg21982573	HPN-AS1	Body	OpenSea	chr19	35559297	0.0518379	0.106842	0.59549	0.617363	0.543652
cg26063205			OpenSea	chr14	38663994	0.288314	0.290083	0.832048	0.888617	0.543734
cg17704425	DIS3L2;DIS3L2;DIS3L2;DIS3L2	Body;Body;Body;Body	OpenSea	chr2	233096453	0.353984	0.390251	0.897741	0.905489	0.543758
cg16028175	NOSIP	Body	Island	chr19	50059164	0.344082	0.360687	0.887994	0.872967	0.543912
cg16832868			OpenSea	chr12	40146787	0.283211	0.152832	0.827157	0.829452	0.543946
cg01427882	TRIM71	Body	OpenSea	chr3	32887486	0.390427	0.519123	0.9346	0.914179	0.544173
cg26296101	RHOH	TSS200	OpenSea	chr4	40198481	0.247649	0.107881	0.791981	0.826073	0.544333
cg27264390			OpenSea	chr8	53327058	0.292191	0.398659	0.836574	0.83663	0.544383
cg26619790	ST7OT2;ST7;ST7	Body;Body;Body	OpenSea	chr7	116779435	0.301075	0.218869	0.84559	0.822267	0.544515
cg25237970	DIS3L2	Body	OpenSea	chr2	233096291	0.403914	0.415485	0.948437	0.929158	0.544523
cg09597070			N_Shore	chr12	54088972	0.096779	0.153481	0.641352	0.588699	0.544573
cg15230883	DCP1A	3'UTR	OpenSea	chr3	53321205	0.278802	0.220586	0.823386	0.724671	0.544584
cg12732373	FOXF2	Body	S_Shore	chr6	1394635	0.258387	0.243149	0.802976	0.778036	0.544589
cg00160667	PTPRU;PTPRU;PTPRU	Body;Body;Body	Island	chr1	29587357	0.398832	0.493196	0.943658	0.910806	0.544826
cg22858394			S_Shore	chr2	237069779	0.0933138	0.0796713	0.638149	0.615576	0.544836
cg00327072	NEURL1B	Body	Island	chr5	172110477	0.0420662	0.0280524	0.586989	0.394944	0.544923
cg19588432	FAM150B	Body	N_Shelf	chr2	284640	0.239774	0.274515	0.784716	0.896486	0.544943
cg12405139	GATA3;GATA3	Body;Body	OpenSea	chr10	8106035	0.238329	0.128962	0.783316	0.815287	0.544987
cg12243570	FAM132B	TSS1500	N_Shore	chr2	239067163	0.122037	0.186062	0.667133	0.54634	0.545096
cg04220541	KIAA0146	TSS1500	Island	chr8	48172992	0.391721	0.443496	0.936842	0.961804	0.545121
cg22325292	FN3K	Body	Island	chr17	80708367	0.212992	0.281772	0.758123	0.615734	0.545131
cg05656990			OpenSea	chr13	23310635	0.322725	0.594423	0.868031	0.913319	0.545306
cg00239420			N_Shore	chr20	21371672	0.348033	0.349042	0.893366	0.915576	0.545333
cg20250426	DLX5	TSS1500	S_Shore	chr7	96655105	0.142488	0.0895089	0.687911	0.819484	0.545422
cg06430233			S_Shore	chr15	76636200	0.160916	0.151081	0.706351	0.803422	0.545435
cg27188243	TEAD1	Body	OpenSea	chr11	12851817	0.348837	0.40615	0.894324	0.884754	0.545487
cg27127810	EFNA5	Body	OpenSea	chr5	106808527	0.0524265	0.0617342	0.597996	0.600813	0.54557
cg08202754			Island	chr7	152621979	0.124526	0.169355	0.670181	0.544953	0.545656
cg15024530			S_Shelf	chr22	25803925	0.200566	0.138182	0.746244	0.867029	0.545679
cg00573352	CCNY;CCNY	Body;5'UTR	OpenSea	chr10	35754300	0.115822	0.0952805	0.661509	0.776214	0.545687
cg26352113	CEP85L;CEP85L;CEP85L	TSS1500;TSS1500;Body	S_Shore	chr6	118973690	0.275423	0.196787	0.821187	0.760165	0.545765
cg23694799			OpenSea	chr12	8716230	0.0991261	0.105335	0.644963	0.399493	0.545837
cg09875780	ANKRD11	Body	OpenSea	chr16	89357086	0.412716	0.642047	0.958672	0.970369	0.545955
cg25286482	PDPN;PDPN	TSS1500;TSS1500	Island	chr1	13909821	0.0958223	0.112176	0.64186	0.554314	0.546038
cg24828422	C3orf26;FILIP1L;MIR548G;FILIP1L	Body;Body;Body;Body	OpenSea	chr3	99646755	0.0761493	0.0889854	0.622256	0.712327	0.546107
cg26656375			OpenSea	chr20	30168680	0.356364	0.254058	0.902537	0.912263	0.546172
cg16619576			Island	chr2	45398036	0.320912	0.352614	0.867162	0.888846	0.54625
cg02606058	FBXL8	5'UTR	Island	chr16	67195658	0.0815448	0.0934768	0.627804	0.716894	0.546259
cg03079132	RHBDL1	Body	N_Shelf	chr16	727212	0.243307	0.334285	0.78969	0.82068	0.546383
cg13215995			Island	chr17	43222258	0.117696	0.251086	0.664106	0.619136	0.54641
cg22517356	TMEM88B	TSS1500	N_Shore	chr1	1361216	0.0859583	0.149485	0.632451	0.633672	0.546492
cg06326800	GARNL3;GARNL3;GARNL3	Body;Body;Body	OpenSea	chr9	130116418	0.366238	0.228267	0.912777	0.930793	0.546539
cg07584855	HLX	Body	Island	chr1	221055545	0.0146581	0.0141828	0.561202	0.79173	0.546543
cg11858114	ADAM33;ADAM33;ADAM33	TSS1500;TSS1500;TSS1500	Island	chr20	3663075	0.0378634	0.058283	0.584409	0.454133	0.546546
cg06023994	CLDN11	Body	Island	chr3	170137871	0.0615332	0.0898115	0.608335	0.68906	0.546802
cg12124927			N_Shore	chr11	120434391	0.116638	0.127885	0.663535	0.685943	0.546896
cg26957356			OpenSea	chr17	38463355	0.235999	0.168996	0.782989	0.859514	0.54699
cg12943259			OpenSea	chr8	89603364	0.213456	0.271858	0.760541	0.494808	0.547085
cg01531445			OpenSea	chr1	119992827	0.293189	0.341531	0.840302	0.907714	0.547113
cg21418854	C1orf113;C1orf113	TSS1500;TSS1500	N_Shore	chr1	36771781	0.180203	0.161456	0.727363	0.691632	0.547161
cg27053629	LOC145474	TSS1500	OpenSea	chr14	71953890	0.323731	0.41026	0.870898	0.841059	0.547168
cg15053735	ZEB2;ZEB2	Body;Body	OpenSea	chr2	145202928	0.0573447	0.0603744	0.60452	0.594132	0.547176
cg07896448	XYLT1	Body	OpenSea	chr16	17254551	0.254123	0.402381	0.801398	0.676974	0.547275
cg24148447			OpenSea	chr8	34764927	0.272468	0.173408	0.819801	0.848137	0.547333
cg07135660			S_Shelf	chr5	133343843	0.143409	0.18233	0.690745	0.608632	0.547336
cg11846355			S_Shelf	chr12	125042466	0.307465	0.347927	0.854868	0.918932	0.547403
cg00988592			OpenSea	chr7	84904903	0.168264	0.224936	0.715884	0.662859	0.54762
cg14898611			OpenSea	chr7	25608673	0.030175	0.0309309	0.577808	0.819519	0.547633
cg19928955			OpenSea	chr13	34184932	0.334943	0.486086	0.882599	0.933004	0.547656
cg10211745	MINOS1-NBL1;MINOS1-NBL1;NBL1;NBL1;NBL1;NBL1;NBL1;NBL1;NBL1	5'UTR;Body;5'UTR;Body;5'UTR;5'UTR;5'UTR;5'UTR;TSS200	S_Shore	chr1	19972150	0.282071	0.402697	0.829728	0.797165	0.547657
cg24720355	TBX15	5'UTR	N_Shore	chr1	119526255	0.0529813	0.0508886	0.600781	0.892176	0.5478
cg15865827	PSMA8;PSMA8;PSMA8;PSMA8;PSMA8;PSMA8	5'UTR;1stExon;5'UTR;1stExon;1stExon;5'UTR	Island	chr18	23713838	0.19028	0.171874	0.7381	0.674569	0.54782
cg10313947	VSIG2	TSS1500	OpenSea	chr11	124622815	0.0788753	0.0636412	0.626704	0.733545	0.547829
cg24688803	ALDH1L2;ALDH1L2	TSS1500;TSS1500	S_Shore	chr12	105478590	0.234127	0.33273	0.782005	0.725216	0.547878
cg17187167			Island	chr8	74198146	0.309612	0.488809	0.85751	0.96851	0.547898
cg25565132	SSFA2;SSFA2	TSS1500;TSS1500	N_Shore	chr2	182756132	0.145098	0.142654	0.693006	0.634012	0.547908
cg02415051	TTC26;TTC26;TTC26;TTC26;TTC26	TSS1500;TSS1500;TSS1500;TSS1500;TSS1500	N_Shore	chr7	138817809	0.0993749	0.0979151	0.647356	0.646605	0.547981
cg08867399	HS6ST1	TSS1500	Island	chr2	129077561	0.297051	0.324497	0.845082	0.75111	0.548031
cg00857488			OpenSea	chr7	41848226	0.207484	0.202713	0.755595	0.691333	0.548111
cg00033666			N_Shore	chr15	96887043	0.0510302	0.0253748	0.599173	0.894248	0.548143
cg00295382	MYCL1;MYCL1	Body;Body	N_Shore	chr1	40364870	0.141122	0.125158	0.689266	0.638365	0.548144
cg19600372			OpenSea	chr3	58158888	0.355632	0.49146	0.903821	0.910836	0.548189
cg14348540	SLC39A14;SLC39A14;SLC39A14;SLC39A14	TSS1500;TSS1500;TSS1500;TSS1500	N_Shore	chr8	22224272	0.1351	0.137364	0.683352	0.661227	0.548253
cg19393677	MAP2K5;MAP2K5	Body;Body	OpenSea	chr15	67841407	0.151898	0.132735	0.70024	0.838229	0.548343
cg25488916	ATP9B;ATP9B	Body;Body	OpenSea	chr18	76942287	0.10047	0.0544527	0.64883	0.599477	0.548361
cg05295388			S_Shore	chr2	118594304	0.0627964	0.185963	0.611356	0.555508	0.54856
cg08687753	NOX4	5'UTR	OpenSea	chr11	89234928	0.310123	0.176043	0.858721	0.868198	0.548598
cg22589511	SMAD3;SMAD3;SMAD3;SMAD3;SMAD3	Body;1stExon;Body;Body;5'UTR	OpenSea	chr15	67458522	0.260251	0.159401	0.808961	0.924483	0.54871
cg13729538	NANOG;NANOG	1stExon;1stExon	OpenSea	chr12	7942353	0.0853253	0.0733602	0.634041	0.595198	0.548715
cg21414754	ACOXL	TSS1500	N_Shore	chr2	111489704	0.249443	0.30362	0.798176	0.796145	0.548733
cg27198013	RAI1	3'UTR	Island	chr17	17714293	0.418937	0.477849	0.967672	0.965842	0.548736
cg01093028			S_Shore	chr12	89749080	0.121947	0.130126	0.67071	0.683255	0.548763
cg15794450	LINC01194	Body	OpenSea	chr5	12661820	0.199707	0.225421	0.748489	0.702575	0.548782
cg00339740			OpenSea	chr2	144664540	0.0692789	0.0949201	0.61811	0.693893	0.548831
cg02351655	CORO7	Body	OpenSea	chr16	4442918	0.149713	0.111094	0.698668	0.321927	0.548956
cg23061027	PRRT1	3'UTR	N_Shore	chr6	32116207	0.0952355	0.520836	0.644403	0.748316	0.549168
cg10665961	NTN1	Body	OpenSea	chr17	8958039	0.147068	0.152599	0.696243	0.765678	0.549175
cg13382072			Island	chr19	1851882	0.165027	0.541061	0.714347	0.823128	0.549319
cg09704422	ZFAT	TSS1500	S_Shore	chr8	135725874	0.255268	0.361418	0.804697	0.71285	0.549429
cg12090252			OpenSea	chr6	137279627	0.306012	0.434021	0.855473	0.883302	0.549461
cg26882438	PARP14	TSS1500	N_Shore	chr3	122399120	0.380331	0.484551	0.929915	0.92515	0.549584
cg19312085			OpenSea	chr1	247553836	0.286087	0.209221	0.835675	0.877096	0.549589
cg02183170	LGALS3	TSS200	Island	chr14	55595698	0.0911452	0.0950086	0.640778	0.545947	0.549633
cg19937572	PCCA;PCCA	Body;Body	OpenSea	chr13	101091946	0.228207	0.0967536	0.77788	0.604483	0.549673
cg23114311	TCL1A;TCL1A	TSS1500;TSS1500	Island	chr14	96180826	0.350767	0.61655	0.900689	0.902359	0.549922
cg09283219			OpenSea	chr12	59776631	0.158093	0.246263	0.708031	0.699517	0.549938
cg25481874			OpenSea	chr11	126017003	0.182133	0.144893	0.73208	0.733842	0.549947
cg26358677	GPR108	Body	OpenSea	chr19	6730734	0.209384	0.334016	0.75942	0.740308	0.550036
cg19768599	SLC12A8	TSS200	Island	chr3	124931727	0.0350457	0.0508937	0.585113	0.636965	0.550068
cg08692277	ZNF423	Body	N_Shore	chr16	49730710	0.145551	0.162932	0.695632	0.683009	0.550081
cg16440984	LPIN1;LPIN1;LPIN1;LPIN1;LPIN1;LPIN1	ExonBnd;ExonBnd;ExonBnd;Body;Body;Body	Island	chr2	11924994	0.264085	0.265036	0.814226	0.647094	0.55014
cg06705237	FBP1;FBP1	TSS200;TSS1500	S_Shore	chr9	97402555	0.064573	0.0511667	0.614812	0.736049	0.550239
cg01927745			Island	chr5	72677723	0.114452	0.546307	0.66481	0.617087	0.550358
cg25119743	CUGBP2;CUGBP2	Body;TSS1500	N_Shore	chr10	11059290	0.0805986	0.0734363	0.630958	0.787932	0.55036
cg10859192	ATP5G2	TSS1500	S_Shore	chr12	54071672	0.0673589	0.104277	0.617783	0.743549	0.550424
cg15386434	MXRA8	Body	Island	chr1	1289835	0.162023	0.128791	0.71245	0.759828	0.550427
cg14681958	SCT	Body	Island	chr11	626729	0.379608	0.354143	0.93021	0.932503	0.550602
cg04165583			OpenSea	chr19	42048674	0.375103	0.455552	0.925727	0.90511	0.550624
cg22537335	IL20RA;IL20RA;IL20RA;IL20RA;IL20RA;IL20RA;IL20RA	TSS1500;1stExon;1stExon;1stExon;5'UTR;5'UTR;5'UTR	S_Shore	chr6	137366252	0.234001	0.241215	0.784645	0.780809	0.550644
cg06341867	LHX4	Body	S_Shelf	chr1	180208880	0.0759228	0.0655539	0.626669	0.787339	0.550746
cg01401641	TSHZ3	Body	N_Shore	chr19	31839171	0.170236	0.137498	0.721034	0.84888	0.550798
cg03652711	C17orf107;CHRNE	TSS1500;Body	Island	chr17	4802538	0.0253621	0.0341662	0.576249	0.523914	0.550887
cg26107890	SLC12A8	Body	Island	chr3	124860686	0.0338702	0.0317238	0.584861	0.201448	0.55099
cg12143028			OpenSea	chr14	61655040	0.301812	0.52471	0.85284	0.923279	0.551029
cg04359602	NDRG2;NDRG2;NDRG2;NDRG2;NDRG2;NDRG2;NDRG2;NDRG2	TSS1500;TSS1500;TSS1500;TSS1500;TSS1500;TSS1500;TSS1500;TSS1500	S_Shore	chr14	21494547	0.236695	0.354195	0.787738	0.778852	0.551043
cg19577078	ABCA5	5'UTR	OpenSea	chr17	67316863	0.269393	0.256587	0.820466	0.767737	0.551074
cg14420072			OpenSea	chr5	126432546	0.356777	0.459977	0.907906	0.88647	0.551129
cg00256046	ESRRG	5'UTR	N_Shore	chr1	217306763	0.309554	0.270347	0.860688	0.76856	0.551134
cg22407458	TCP11;TCP11;TCP11;TCP11	5'UTR;1stExon;5'UTR;1stExon	Island	chr6	35109121	0.294624	0.399243	0.845777	0.844779	0.551153
cg03675899	IRF6;IRF6	5'UTR;5'UTR	N_Shore	chr1	209978796	0.218783	0.164026	0.770075	0.728067	0.551292
cg06087349			N_Shore	chr1	214154085	0.155927	0.118657	0.70725	0.799557	0.551323
cg16208084	HSPB9;KAT2A	TSS200;TSS1500	Island	chr17	40274703	0.0329677	0.0266456	0.584568	0.526065	0.5516
cg12835736	FOXF2	3'UTR	S_Shore	chr6	1395164	0.0397748	0.0455452	0.591399	0.612484	0.551624
cg16586530			OpenSea	chr1	38757902	0.267691	0.297883	0.819412	0.861099	0.551721
cg17199010	TNRC18	Body	N_Shore	chr7	5390781	0.354579	0.0924748	0.906303	0.889711	0.551724
cg18291850	PLCB1;PLCB1	3'UTR;Body	OpenSea	chr20	8793439	0.0463313	0.0468715	0.598115	0.68612	0.551783
cg02965407	MXRA7;MXRA7;MXRA7;MXRA7;MXRA7;MXRA7	Body;3'UTR;Body;Body;Body;Body	OpenSea	chr17	74677340	0.32709	0.238456	0.87892	0.901273	0.55183
cg18424208	CDX1	TSS200	Island	chr5	149546337	0.0172705	0.0191574	0.569154	0.431447	0.551883
cg02788857	PIWIL2;PIWIL2	5'UTR;TSS200	Island	chr8	22132959	0.186661	0.1573	0.738605	0.541329	0.551944
cg07960922			OpenSea	chr7	83461505	0.155618	0.173994	0.707689	0.7782	0.552071
[truncated: 1,671 more rows]

## Sheet: Hypomethylation in iMSC Ex2
CpG site	Gene	Gene group	Relation to CpG island	Chromosome	Position	beta value exon 2-/- iPSC donor 1	beta value exon 2+/- iPSC donor 2	beta value exon 2-/- iMSC donor 1	beta value exon 2+/- iMSC donor 2	Delta beta value ( iMSC exon 2-/- - iPSC exon 2-/-)
[truncated: 9,771 more rows]

[truncated: 4 more sheets: Hypermethylation in iMSC Ex19, Hypomethylation in iMSC Ex19, Hypermethylation in iMSC Ex23, Hypomethylation in iMSC Ex23]
