# Supplementary material for: Hematopoietic differentiation persists in human iPSCs defective in de novo DNA methylation
Source: BMC Biol. 2022 Jun 15;20:141. doi: 10.1186/s12915-022-01343-x (PMC9202186; doi:10.1186/s12915-022-01343-x)
Supplement: Supplementary file 4 — Additional file 4: Tab. S3. Differentially methylated CpGs in iPSCs versus iHPCs (WT or DNMT3A knockouts). CpG sites that are either 50% hypo- or hypermethylated in DNMT3A wildtype, exon 19-/-, or exon 23-/- iHPCs compared to their iPSC counterparts with associated genes, gene groups, relation to CpG islands, chromosomes, positions, mean beta-values of the knockout and wildtype cells, and the difference in methylation between knockout and wildtype. [file 12915_2022_1343_MOESM4_ESM.xlsx]

## Sheet: Hypermethylation in iHPC WT
CpG site	Gene	Gene group	Relation to CpG island	Chromosome	Position	Mean beta value WT iPSC	Mean beta value WT iHPC	Delta beta value (WT iHPC - WT iPSC)
cg02593989	HK2	Body	S_Shore	chr2	75064185	0.0420666	0.84471	0.802644
cg17000410			OpenSea	chr21	16796447	0.0703588	0.856949	0.786591
cg27364780	ZFHX3;ZFHX3	5'UTR;5'UTR	OpenSea	chr16	73074423	0.0519712	0.836867	0.784895
cg01148731	MSX2	Body	N_Shelf	chr5	174156296	0.0387193	0.815893	0.777174
cg22183770			OpenSea	chr4	76630480	0.110346	0.887462	0.777116
cg00933813			OpenSea	chr10	35883604	0.0740449	0.850263	0.776218
cg25353064			OpenSea	chr10	96991431	0.0859876	0.855865	0.769877
cg10550033			OpenSea	chr13	59983940	0.0577292	0.82251	0.764781
cg05187549			OpenSea	chr5	138904075	0.0462549	0.809427	0.763172
cg26001877			OpenSea	chr13	60053878	0.104119	0.861194	0.757075
cg21268770			OpenSea	chr15	36837152	0.156465	0.909416	0.752952
cg21699252			N_Shore	chr2	16079013	0.132051	0.871458	0.739407
cg00755389	LOC400958	Body	OpenSea	chr2	65145857	0.116946	0.852318	0.735372
cg23599040	CACHD1	Body	OpenSea	chr1	64963527	0.0390724	0.773148	0.734075
cg13962153	MAP7D1	Body	Island	chr1	36644157	0.058674	0.789518	0.730844
cg03323953	PBX1	Body	N_Shore	chr1	164544748	0.0662666	0.796867	0.7306
cg16849824			OpenSea	chr11	44775895	0.0800242	0.809753	0.729728
cg08498836	WWTR1;WWTR1;WWTR1	Body;Body;Body	OpenSea	chr3	149292366	0.104865	0.832739	0.727874
cg06873514			OpenSea	chr4	129724002	0.0628354	0.789195	0.72636
cg00102183	SARS	Body	OpenSea	chr1	109772439	0.105825	0.830517	0.724692
cg01570480	CAPN1	Body	Island	chr11	64951916	0.0602016	0.784183	0.723982
cg09329621	BCAS3;BCAS3	Body;Body	OpenSea	chr17	59323289	0.124814	0.84455	0.719736
cg02241054	ATE1;ATE1;ATE1;ATE1;ATE1;ATE1	Body;Body;Body;Body;Body;Body	OpenSea	chr10	123650906	0.0386404	0.758101	0.71946
cg24529858	F11	TSS200	OpenSea	chr4	187186949	0.0847488	0.803286	0.718537
cg09812963	TNRC18	Body	OpenSea	chr7	5447079	0.0394437	0.757449	0.718006
cg00061039	F11	TSS200	OpenSea	chr4	187186953	0.0928741	0.810722	0.717848
cg17673495	SGMS1	5'UTR	N_Shelf	chr10	52379046	0.0552307	0.772174	0.716944
cg24286887			OpenSea	chr12	118559062	0.0625295	0.772345	0.709816
cg14429041			OpenSea	chr5	125392926	0.122231	0.831587	0.709356
cg06918239			OpenSea	chr6	30815985	0.127229	0.835695	0.708466
cg06001786	CCNJL	Body	OpenSea	chr5	159693310	0.108728	0.816727	0.707998
cg01237404	PARD3B;PARD3B;PARD3B;PARD3B	Body;Body;Body;Body	OpenSea	chr2	206347241	0.0810321	0.788392	0.70736
cg21562812	CTSC	Body	OpenSea	chr11	88041491	0.177905	0.882326	0.704421
cg16803908	LINC01358	Body	OpenSea	chr1	59538532	0.126635	0.83034	0.703705
cg05012017	KAT7;KAT7;KAT7;KAT7;KAT7;KAT7;KAT7;KAT7;KAT7;KAT7	ExonBnd;ExonBnd;ExonBnd;ExonBnd;ExonBnd;Body;Body;Body;Body;Body	OpenSea	chr17	47893145	0.0639281	0.7661	0.702172
cg11167922	PLXNC1;PLXNC1	TSS1500;Body	OpenSea	chr12	94655039	0.081938	0.783208	0.70127
cg06094062	ZCCHC7;ZCCHC7;ZCCHC7;ZCCHC7;ZCCHC7	Body;Body;Body;Body;Body	OpenSea	chr9	37251559	0.173884	0.873942	0.700059
cg13619387	SEMA4D;SEMA4D	5'UTR;5'UTR	OpenSea	chr9	92050313	0.0876218	0.782022	0.6944
cg16970926	FAR2	5'UTR	OpenSea	chr12	29381810	0.147353	0.840153	0.692801
cg04222001	PTGFRN	TSS1500	N_Shore	chr1	117451669	0.0514806	0.743913	0.692433
cg05364072	MAP7D1	Body	Island	chr1	36643981	0.0735108	0.76586	0.692349
cg27409974	LATS1	Body	OpenSea	chr6	150023044	0.0968593	0.789011	0.692152
cg23251042			N_Shelf	chr11	743738	0.0687513	0.759286	0.690535
cg05779950	IQGAP1	Body	OpenSea	chr15	90936954	0.16764	0.857056	0.689416
cg26567162	HK1;HK1;HK1;HK1;HK1	Body;Body;Body;Body;Body	OpenSea	chr10	71089330	0.095198	0.782561	0.687363
cg22127773	KDM6B	Body	N_Shore	chr17	7754785	0.241342	0.928582	0.68724
cg21220726			OpenSea	chr3	193530399	0.115113	0.801923	0.68681
cg18474502	ACADSB	Body	OpenSea	chr10	124777194	0.162346	0.848564	0.686218
cg14285365	MAP7D1	Body	N_Shore	chr1	36643743	0.0537732	0.739797	0.686024
cg09580974			OpenSea	chr1	220006958	0.122271	0.807954	0.685683
cg08734534			OpenSea	chr8	72628386	0.142195	0.827707	0.685512
cg18331061	FAM124A	Body	OpenSea	chr13	51818035	0.108455	0.79369	0.685235
cg04148515	PVT1	Body	OpenSea	chr8	128875157	0.102146	0.786457	0.68431
cg02999711	MIR135B	Body	OpenSea	chr1	205417436	0.0944558	0.777678	0.683222
cg01397424	PBX3;PBX3;PBX3;PBX3	Body;Body;Body;Body	OpenSea	chr9	128517686	0.156002	0.839005	0.683003
cg16645703	CEP85L;CEP85L;CEP85L	TSS1500;TSS1500;Body	S_Shore	chr6	118973728	0.191836	0.874772	0.682936
cg02169572	GPR176;GPR176;GPR176	Body;Body;Body	OpenSea	chr15	40101464	0.12659	0.807565	0.680975
cg23350540	CCND3;CCND3;CCND3	5'UTR;5'UTR;5'UTR	OpenSea	chr6	41933594	0.0690739	0.748783	0.679709
cg00773370	SCNN1A;SCNN1A;SCNN1A	Body;Body;1stExon	OpenSea	chr12	6483772	0.0518574	0.731397	0.67954
cg27599856	CCDC26;CCDC26;CCDC26;CCDC26	Body;Body;Body;Body	OpenSea	chr8	130527590	0.114658	0.793967	0.679309
cg09680530	FLT1;FLT1;FLT1;FLT1	Body;Body;Body;Body	OpenSea	chr13	29004086	0.0396293	0.718559	0.678929
cg10613723			OpenSea	chr5	10103579	0.191504	0.869941	0.678437
cg17364250	POU5F1	TSS1500	OpenSea	chr6	31138925	0.204608	0.879975	0.675367
cg27224881	FMN1	Body	OpenSea	chr15	33191698	0.0908167	0.766159	0.675342
cg05345062			OpenSea	chr11	28815258	0.155345	0.830512	0.675168
cg17374034			OpenSea	chr15	39000613	0.0785362	0.752803	0.674267
cg05308976			OpenSea	chr6	164365285	0.128919	0.802635	0.673716
cg13003571	CLLU1;CLLU1;CLLU1;CLLU1;CLLU1OS	5'UTR;1stExon;Body;Body;Body	OpenSea	chr12	92818240	0.16486	0.83822	0.67336
cg00348467			Island	chr17	43222121	0.0744672	0.747176	0.672709
cg22689249	GCNT2;GCNT2	TSS1500;Body	OpenSea	chr6	10555262	0.102452	0.774587	0.672136
cg25366639			N_Shore	chr5	64330915	0.138734	0.810845	0.672111
cg13668207			OpenSea	chr12	65904452	0.03528	0.706619	0.671339
cg04943065			OpenSea	chr16	58896860	0.108082	0.779073	0.67099
cg09042884	SCNN1A;SCNN1A;SCNN1A;SCNN1A;LTBR	5'UTR;TSS1500;1stExon;Body;Body	OpenSea	chr12	6484892	0.0531357	0.723021	0.669886
cg13234368			OpenSea	chr21	16614957	0.0590974	0.726459	0.667361
cg15321457	GCNT2	5'UTR	OpenSea	chr6	10523258	0.101598	0.768886	0.667288
cg11246938	TBX3;TBX3	Body;Body	Island	chr12	115112433	0.0192235	0.685421	0.666197
cg08288016	FAT1	Body	OpenSea	chr4	187590536	0.222798	0.888746	0.665947
cg19309844			OpenSea	chr4	129604501	0.114337	0.776668	0.662331
cg02360367	SKI	Body	OpenSea	chr1	2180027	0.0857154	0.747885	0.66217
cg21407059			S_Shore	chr16	9059958	0.0358927	0.697995	0.662102
cg24377150	SKI	Body	OpenSea	chr1	2179933	0.0460531	0.707797	0.661744
cg26306530			OpenSea	chr13	60053952	0.0535004	0.711578	0.658077
cg16832868			OpenSea	chr12	40146787	0.220508	0.878041	0.657533
cg09268718	SCARF1;SCARF1;SCARF1;SCARF1;SCARF1	Body;Body;Body;Body;Body	N_Shore	chr17	1546403	0.120221	0.777082	0.656861
cg24716640			N_Shelf	chr20	6745495	0.17225	0.828203	0.655954
cg20360688	ANO3	Body	OpenSea	chr11	26544953	0.118522	0.774413	0.655891
cg10021238	MIR367;LARP7;LARP7	TSS200;Body;Body	OpenSea	chr4	113569128	0.126132	0.781198	0.655066
cg01571223	MIOS	Body	OpenSea	chr7	7621509	0.146731	0.801613	0.654881
cg14974199	PBX3;PBX3;PBX3;PBX3	Body;Body;Body;Body	OpenSea	chr9	128713607	0.172642	0.826139	0.653498
cg10625670			OpenSea	chr6	121752575	0.0881284	0.741081	0.652953
cg12146150	NTN1	Body	OpenSea	chr17	8958090	0.0380415	0.689792	0.65175
cg06100756			N_Shore	chr17	43221575	0.0634222	0.714896	0.651474
cg17478810	APP;APP;APP;APP;APP;APP;APP;APP;APP;APP	Body;Body;Body;Body;Body;Body;Body;Body;Body;Body	OpenSea	chr21	27370617	0.223934	0.875261	0.651327
cg08076955	HOXB1	TSS200	S_Shore	chr17	46608462	0.0582066	0.709267	0.651061
cg06084952	FBXL19;ORAI3	3'UTR;TSS1500	Island	chr16	30959315	0.0697294	0.720775	0.651046
cg20408776	FMNL1	Body	S_Shore	chr17	43319382	0.0514263	0.702439	0.651013
cg04355077	NOSIP	Body	Island	chr19	50059946	0.0767076	0.726835	0.650127
cg10322573	FOXN3	5'UTR	OpenSea	chr14	89907878	0.0269961	0.676767	0.649771
cg05587113			N_Shelf	chr3	185300474	0.0855757	0.73491	0.649334
cg00909401			S_Shore	chr2	43328657	0.214815	0.863869	0.649054
cg01556799	EPHA6	Body	OpenSea	chr3	96844879	0.211799	0.859828	0.64803
cg06813695			OpenSea	chr11	92045318	0.192675	0.840626	0.647951
cg10088622			OpenSea	chr1	110375881	0.192076	0.838993	0.646917
cg21292909	NOSIP	Body	Island	chr19	50059937	0.0356503	0.681444	0.645793
cg14141610			N_Shelf	chr7	150099648	0.06565	0.710293	0.644643
cg17199010	TNRC18	Body	N_Shore	chr7	5390781	0.257702	0.901786	0.644083
cg24186506	CHST15	Body	OpenSea	chr10	125780810	0.0866957	0.730704	0.644009
cg07355507			OpenSea	chr6	16804166	0.0719759	0.715886	0.64391
cg13713350	GPC6	Body	OpenSea	chr13	94796565	0.200472	0.842883	0.642411
cg03727333	SGMS1	5'UTR	N_Shelf	chr10	52379467	0.223457	0.86571	0.642253
cg01154190	LINC01197	Body	OpenSea	chr15	95830685	0.208442	0.850528	0.642085
cg10454011	SPTLC1;SPTLC1	Body;Body	OpenSea	chr9	94817992	0.240633	0.882347	0.641715
cg08800200	SCNN1A;SCNN1A;SCNN1A;SCNN1A;LTBR	5'UTR;TSS1500;1stExon;Body;Body	OpenSea	chr12	6484868	0.0816249	0.723172	0.641547
cg01618445	MAP7D1;MAP7D1;MAP7D1	Body;Body;Body	Island	chr1	36642252	0.0831574	0.724686	0.641529
cg26281476	LPHN3	Body	OpenSea	chr4	62719007	0.133631	0.774166	0.640536
cg11308114			N_Shore	chr3	32821930	0.0663559	0.706324	0.639969
cg02229834	KIF5C;KIF5C	Body;Body	OpenSea	chr2	149855950	0.122639	0.762527	0.639889
cg14875662			OpenSea	chr1	17797208	0.198663	0.837948	0.639285
cg22544915	TMEM220;TMEM220-AS1;TMEM220-AS1;TMEM220-AS1;TMEM220-AS1	TSS1500;Body;Body;Body;Body	S_Shore	chr17	10634349	0.0702684	0.708559	0.638291
cg05158146			OpenSea	chr5	128734215	0.110608	0.748362	0.637754
cg01935413	CDH13	Body	OpenSea	chr16	83636749	0.18208	0.819544	0.637464
cg25930687	DFNA5;DFNA5;DFNA5	Body;Body;5'UTR	OpenSea	chr7	24766168	0.182097	0.819532	0.637435
cg26935536			N_Shore	chr5	77145356	0.0545387	0.691804	0.637266
cg12733472			OpenSea	chr5	3118774	0.196039	0.833062	0.637023
cg11644585	NTN1	Body	OpenSea	chr17	8958019	0.154741	0.790453	0.635711
cg18737990			Island	chr14	103011560	0.0493889	0.6845	0.635111
cg02304751			S_Shelf	chr4	99583945	0.162948	0.797558	0.634611
cg21526620			OpenSea	chr10	92685622	0.0635165	0.697795	0.634279
cg17427675			S_Shelf	chr5	43045555	0.0771318	0.710428	0.633297
cg00179062			OpenSea	chr2	16246134	0.030574	0.663727	0.633153
cg09452147	STAM	Body	OpenSea	chr10	17713581	0.178919	0.811585	0.632665
cg22660933	HOXB1	TSS200	Island	chr17	46608355	0.0725919	0.70506	0.632468
cg23330204			S_Shore	chr6	91321677	0.187747	0.82015	0.632403
cg10329550			OpenSea	chr14	21046712	0.0916837	0.724044	0.63236
cg15573998	NRXN1;NRXN1	Body;Body	OpenSea	chr2	51228125	0.14526	0.776171	0.630911
cg21617353	FMNL1	Body	S_Shore	chr17	43319371	0.0301423	0.660902	0.630759
cg25722178	LARP7;LARP7	Body;Body	OpenSea	chr4	113571675	0.111215	0.74181	0.630594
cg05823443			OpenSea	chr4	125558031	0.0554331	0.684419	0.628986
cg25348927	MAPKAPK5;MAPKAPK5	Body;Body	OpenSea	chr12	112306624	0.237485	0.866098	0.628613
cg20292572			OpenSea	chr12	118557515	0.141922	0.770389	0.628466
cg02550226			OpenSea	chr2	16098405	0.214827	0.842812	0.627985
cg15230883	DCP1A	3'UTR	OpenSea	chr3	53321205	0.194625	0.821751	0.627125
cg20260619			OpenSea	chr14	54449398	0.0900972	0.716741	0.626644
cg15106286	HCG17;HCG18;HCG18;HCG18;HCG18	Body;Body;Body;Body;Body	OpenSea	chr6	30287538	0.258167	0.883459	0.625292
cg22122098	UBR3	Body	OpenSea	chr2	170934512	0.254785	0.879844	0.625059
cg16488580			OpenSea	chr5	173097570	0.120082	0.744421	0.624339
cg24102931	SCNN1A;SCNN1A;SCNN1A;LTBR	TSS1500;TSS1500;Body;Body	OpenSea	chr12	6485373	0.0381855	0.662476	0.624291
cg19373545	C1orf113;C1orf113	TSS1500;TSS200	N_Shore	chr1	36771793	0.0573729	0.681427	0.624054
cg19998423	RALGAPA2	Body	OpenSea	chr20	20444717	0.0381639	0.661675	0.623511
cg02077068	GPRC5B	Body	OpenSea	chr16	19872240	0.084135	0.707369	0.623234
cg00242394	ABCC2	Body	OpenSea	chr10	101609948	0.0892285	0.711961	0.622733
cg08882547	EXOC3L2	TSS1500	Island	chr19	45737792	0.0303144	0.652863	0.622549
cg09611485	FAM124A;FAM124A	Body;Body	OpenSea	chr13	51817963	0.0908292	0.713215	0.622386
cg15400101	RASGEF1B	3'UTR	OpenSea	chr4	82348507	0.167043	0.789359	0.622316
cg04468081	MCF2L2;B3GNT5	Body;5'UTR	OpenSea	chr3	182983386	0.218443	0.840624	0.622181
cg17378342	CDX1	TSS200	Island	chr5	149546331	0.0267227	0.648191	0.621468
cg15826519	CAPZB	Body	N_Shelf	chr1	19808575	0.18165	0.802824	0.621174
cg06756372			OpenSea	chr5	3118008	0.107811	0.728867	0.621056
cg23588277			OpenSea	chr8	69755069	0.192719	0.813652	0.620933
cg02415051	TTC26;TTC26;TTC26;TTC26;TTC26	TSS1500;TSS1500;TSS1500;TSS1500;TSS1500	N_Shore	chr7	138817809	0.0899223	0.710836	0.620914
cg06122825			OpenSea	chr1	203488764	0.0534063	0.674213	0.620806
cg06204531	ZNF775	5'UTR	OpenSea	chr7	150080976	0.0427175	0.663481	0.620763
cg25367075	FAN1;FAN1	ExonBnd;Body	OpenSea	chr15	31214443	0.213689	0.833956	0.620267
cg27436259	PRSS8;PRSS8	1stExon;5'UTR	OpenSea	chr16	31147017	0.0269234	0.64715	0.620227
cg21550442	C19orf46	TSS200	N_Shore	chr19	36499839	0.112832	0.731587	0.618755
cg12905673	JAKMIP2	5'UTR	OpenSea	chr5	147160551	0.223666	0.841195	0.617529
cg18749563	TBC1D16	Body	Island	chr17	77924371	0.0292793	0.646537	0.617258
cg07751331	KIF3C	TSS1500	S_Shore	chr2	26205865	0.0744165	0.691586	0.617169
cg16277169	TBX3;TBX3	Body;Body	Island	chr12	115112189	0.0927161	0.709146	0.61643
cg05355764	GLT25D1	Body	Island	chr19	17688104	0.0372399	0.653495	0.616255
cg13179592	NUMB;NUMB;NUMB;NUMB	Body;Body;Body;Body	OpenSea	chr14	73753886	0.240865	0.857067	0.616202
cg21270015	LARP7;LARP7	Body;Body	OpenSea	chr4	113567813	0.164317	0.780389	0.616072
cg02404564	ZNF532	TSS200	N_Shore	chr18	56529907	0.130098	0.746057	0.615959
cg06322831	LINC00678;BDNF-AS;BDNF-AS;BDNF-AS;BDNF-AS;BDNF-AS	TSS1500;Body;Body;Body;Body;Body	OpenSea	chr11	27656516	0.188296	0.804176	0.61588
cg27201837	C19orf68	Body	N_Shelf	chr19	48693967	0.231504	0.847348	0.615844
cg07845298	PAK1;PAK1	5'UTR;5'UTR	N_Shelf	chr11	77181561	0.194562	0.8101	0.615538
cg08079166	MAP2K5;MAP2K5	Body;Body	OpenSea	chr15	68083412	0.15483	0.770061	0.615231
cg08186935	NRXN3;NRXN3;NRXN3	Body;Body;Body	OpenSea	chr14	79844568	0.104762	0.719596	0.614835
cg16002985			OpenSea	chr4	149803689	0.225364	0.839575	0.614211
cg07062156	ANGPT1;ANGPT1	Body;Body	OpenSea	chr8	108457253	0.188721	0.802639	0.613917
cg02375428	GPC6	TSS1500	N_Shore	chr13	93878235	0.202013	0.815714	0.613701
cg09067029	PLA2G4A	Body	OpenSea	chr1	186954259	0.0891808	0.702447	0.613266
cg17611752	TDGF1;TDGF1	5'UTR;TSS1500	N_Shore	chr3	46618257	0.0705454	0.682493	0.611947
cg05146223			OpenSea	chr5	27084372	0.153875	0.765777	0.611902
cg14327759			OpenSea	chr4	124468536	0.051819	0.663338	0.611519
cg14672084	PCDHGA4;PCDHGA12;PCDHGA11;PCDHGA11;PCDHGA9;PCDHGA1;PCDHGB1;PCDHGB6;PCDHGC3;PCDHGB3;PCDHGB7;PCDHGA6;PCDHGA8;PCDHGA10;PCDHGA5;PCDHGB4;PCDHGA3;PCDHGA2;PCDHGA7;PCDHGB2;PCDHGB5;PCDHGC3;PCDHGC3	Body;Body;Body;Body;Body;Body;Body;Body;1stExon;Body;Body;Body;Body;Body;Body;Body;Body;Body;Body;Body;Body;1stExon;Body	Island	chr5	140857941	0.284122	0.895607	0.611485
cg24617008	TRAPPC9;TRAPPC9	TSS1500;TSS200	S_Shore	chr8	141468762	0.0997845	0.71118	0.611396
cg10876801	TCF7L2;TCF7L2;TCF7L2;TCF7L2;TCF7L2;TCF7L2;TCF7L2;TCF7L2;TCF7L2;TCF7L2;TCF7L2;TCF7L2;TCF7L2	Body;Body;Body;Body;Body;Body;Body;Body;Body;Body;Body;Body;Body	OpenSea	chr10	114716563	0.0793254	0.690387	0.611062
cg03427577			OpenSea	chr2	61809639	0.136134	0.746723	0.610588
cg21867891	ZNF532	TSS1500	N_Shore	chr18	56529835	0.0508182	0.661229	0.61041
cg06832246	C11orf75	5'UTR	OpenSea	chr11	93224210	0.222037	0.831914	0.609877
cg23730027	FLNB;FLNB;FLNB;FLNB	Body;Body;Body;Body	Island	chr3	57995180	0.251038	0.860905	0.609867
cg14646641	LHPP;LHPP	Body;Body	OpenSea	chr10	126158871	0.167307	0.777043	0.609736
cg27571348			OpenSea	chr14	77554751	0.0455398	0.655075	0.609535
cg21187770	KIF3C	TSS1500	S_Shore	chr2	26205876	0.110878	0.719214	0.608336
cg11117637	CDX1;CDX1	1stExon;5'UTR	Island	chr5	149546366	0.0587167	0.666773	0.608057
cg07589077			N_Shore	chr3	170072950	0.237606	0.845468	0.607862
cg04099091	POU5F1	TSS1500	OpenSea	chr6	31138947	0.127445	0.735141	0.607696
cg06285439	NRP2;NRP2;NRP2;NRP2;NRP2	Body;Body;Body;Body;Body	OpenSea	chr2	206613589	0.222615	0.830088	0.607473
cg26309585	BNC2	Body	OpenSea	chr9	16810273	0.0326959	0.639803	0.607107
cg25552705			OpenSea	chr2	220371753	0.115876	0.722354	0.606478
cg23946671	FOXO3;FOXO3	3'UTR;3'UTR	S_Shelf	chr6	108988254	0.264872	0.871151	0.606279
cg20378931			OpenSea	chr4	14622845	0.123905	0.72998	0.606075
cg19369939	CPEB4;CPEB4;CPEB4;CPEB4;CPEB4	Body;Body;Body;Body;Body	OpenSea	chr5	173343501	0.252343	0.858278	0.605935
cg20343559	CXCL12;CXCL12	3'UTR;3'UTR	OpenSea	chr10	44866502	0.0432	0.647921	0.604721
cg21177426	MEIS2;MEIS2;MEIS2;MEIS2;MEIS2;MEIS2;MEIS2	Body;Body;Body;Body;Body;Body;Body	N_Shore	chr15	37386586	0.06759	0.671937	0.604347
cg23202832	DGKH;DGKH;DGKH;DGKH;DGKH;DGKH;DGKH;DGKH	Body;Body;Body;Body;Body;Body;Body;Body	OpenSea	chr13	42744421	0.207267	0.811557	0.60429
cg02603876			OpenSea	chr16	30689847	0.0600733	0.664138	0.604065
cg22448232	PTGFRN	TSS1500	N_Shore	chr1	117451543	0.160653	0.764698	0.604045
cg18445764	EWSAT1;MIR548H4	Body;Body	OpenSea	chr15	69379268	0.193374	0.797418	0.604044
cg14455504	SPECC1;SPECC1;SPECC1;SPECC1;SPECC1;SPECC1	Body;Body;Body;Body;Body;Body	OpenSea	chr17	20105537	0.242538	0.845837	0.603299
cg05089197	NEDD9;NEDD9;NEDD9;NEDD9	Body;Body;Body;Body	OpenSea	chr6	11194815	0.176417	0.779305	0.602888
cg25498961			S_Shelf	chr1	45771959	0.0954658	0.698177	0.602711
cg03296204	TBC1D16	Body	N_Shore	chr17	77923971	0.0518646	0.653743	0.601879
cg16123938	LAMB1	Body	OpenSea	chr7	107574339	0.194168	0.795797	0.601629
cg17512474	CDX1	TSS200	Island	chr5	149546335	0.0149323	0.616254	0.601322
cg00039180	BRINP1	Body	OpenSea	chr9	122060324	0.312577	0.91367	0.601094
cg10884411			OpenSea	chr14	96167652	0.130604	0.731402	0.600798
cg16718999	CCDC88B	Body	N_Shore	chr11	64108790	0.0965124	0.697097	0.600585
cg09373875			OpenSea	chr4	159182779	0.25379	0.854308	0.600518
cg13789147			OpenSea	chr9	132320157	0.212327	0.812574	0.600246
cg15860388			OpenSea	chr11	66769914	0.213465	0.813603	0.600139
cg02520707	MIR135B	TSS1500	OpenSea	chr1	205418278	0.0696986	0.668965	0.599267
cg19094530			N_Shore	chr10	79470169	0.208705	0.807595	0.598891
cg18733690			OpenSea	chr10	112896872	0.180482	0.779267	0.598785
cg11436437	NAV2;NAV2;NAV2;NAV2	Body;Body;Body;Body	OpenSea	chr11	19839238	0.0326965	0.631176	0.59848
cg11861970			OpenSea	chr5	67484008	0.135779	0.734226	0.598447
cg21917880	ESRG;CACNA2D3	TSS1500;Body	OpenSea	chr3	54674674	0.215411	0.813837	0.598426
cg10327399	TNRC18	Body	N_Shore	chr7	5390793	0.195413	0.793805	0.598392
cg01013023	GLI3	Body	OpenSea	chr7	42131124	0.182748	0.780695	0.597947
cg01863969	ADGRL3	Body	OpenSea	chr4	62776815	0.111377	0.709262	0.597885
cg13999176	ATXN7L1;ATXN7L1	Body;Body	OpenSea	chr7	105478619	0.163527	0.761093	0.597566
cg26521402	STEAP2;STEAP2;STEAP2	5'UTR;TSS1500;5'UTR	S_Shore	chr7	89842741	0.180797	0.777859	0.597062
cg06570967			OpenSea	chr10	96989650	0.086701	0.683757	0.597056
cg13937905	RARG;RARG	Body;Body	N_Shore	chr12	53612551	0.0216575	0.618676	0.597019
cg25425390	PPHLN1;PPHLN1;PPHLN1;PPHLN1;PPHLN1;PPHLN1;PPHLN1;PPHLN1	Body;Body;Body;Body;Body;Body;Body;Body	OpenSea	chr12	42763958	0.208266	0.805192	0.596926
cg09797376			OpenSea	chr10	89385391	0.21337	0.809937	0.596567
cg00661673	PALLD;PALLD;PALLD;PALLD	5'UTR;Body;Body;Body	OpenSea	chr4	169762291	0.289307	0.885871	0.596563
cg02066693	IGF1R;IGF1R	Body;Body	OpenSea	chr15	99366135	0.269317	0.865178	0.595862
cg09911083	KDM6B	Body	Island	chr17	7754956	0.0724011	0.667041	0.594639
cg12480142	SORBS2;SORBS2	5'UTR;5'UTR	OpenSea	chr4	186758713	0.251543	0.845883	0.59434
cg22764497	AGAP1;AGAP1	Body;Body	OpenSea	chr2	236716219	0.1483	0.742615	0.594315
cg14303526	ABCC2	Body	OpenSea	chr10	101609768	0.110397	0.704538	0.594141
cg03278299	AP2A2	Body	S_Shore	chr11	945202	0.246191	0.839993	0.593802
cg07486252	ANK2;ANK2;ANK2	Body;Body;Body	OpenSea	chr4	114213914	0.0375497	0.631248	0.593699
cg13600002			OpenSea	chr11	11102839	0.266153	0.859649	0.593496
cg15155559	ULK4	Body	OpenSea	chr3	41836564	0.268419	0.86165	0.593231
cg23055236	SERPINE2;SERPINE2;SERPINE2;SERPINE2	5'UTR;Body;5'UTR;5'UTR	OpenSea	chr2	224873911	0.162094	0.7546	0.592506
cg14908994			N_Shelf	chr19	41695752	0.110347	0.702841	0.592494
cg10133778	HCG17;HCG18;HCG18;HCG18;HCG18	Body;Body;Body;Body;Body	OpenSea	chr6	30289992	0.223376	0.814782	0.591407
cg27448426	LHFPL3	Body	OpenSea	chr7	104413036	0.179403	0.770705	0.591302
cg22561092	ST3GAL6-AS1	Body	OpenSea	chr3	98441429	0.231147	0.822201	0.591054
cg07319217	MRPS27	Body	OpenSea	chr5	71534698	0.279445	0.870206	0.590761
cg07776193	ZNF532	TSS1500	N_Shore	chr18	56529755	0.0897716	0.679676	0.589904
cg23590389			OpenSea	chr7	157102769	0.304188	0.893656	0.589468
cg21567548	ELMO3	Body	Island	chr16	67233786	0.0920751	0.681256	0.589181
cg12510724	SCNN1A;SCNN1A;SCNN1A	Body;TSS1500;5'UTR	OpenSea	chr12	6484607	0.0752291	0.663936	0.588707
cg12077480			OpenSea	chr2	155446442	0.243933	0.83256	0.588627
cg00369056			OpenSea	chr16	16963007	0.171501	0.759479	0.587979
cg24776350	KDM6B;TMEM88	3'UTR;TSS1500	Island	chr17	7757236	0.0807384	0.667944	0.587206
cg03696603	TMCO7	Body	OpenSea	chr16	69111974	0.142993	0.730109	0.587116
cg25368586	ANKRD10	Body	OpenSea	chr13	111561018	0.167051	0.753974	0.586924
cg19508985			OpenSea	chr4	69771757	0.0609466	0.647794	0.586848
cg18966495			OpenSea	chr6	22222737	0.0847481	0.671477	0.586729
cg17665652	ANK2;ANK2;ANK2	Body;Body;Body	OpenSea	chr4	114214093	0.0804428	0.667095	0.586652
cg13078911			N_Shore	chr2	44393479	0.246143	0.832574	0.586431
cg15149474			OpenSea	chr21	44379822	0.305707	0.891657	0.585951
cg14055970	ENG;ENG	Body;Body	OpenSea	chr9	130587715	0.0308787	0.616628	0.585749
cg26166817			OpenSea	chr4	124468530	0.0244563	0.610062	0.585606
cg08272268	ZNF281	TSS1500	S_Shore	chr1	200380059	0.12738	0.712984	0.585605
cg01542226	PCCA;PCCA;PCCA	Body;Body;Body	OpenSea	chr13	100800904	0.161422	0.746889	0.585467
cg22544110			OpenSea	chr10	33808507	0.22372	0.808952	0.585232
cg00445591	EEFSEC	Body	OpenSea	chr3	127999762	0.143626	0.727754	0.584128
cg12312294			OpenSea	chr15	65102902	0.0478912	0.631757	0.583866
cg25369757			OpenSea	chr3	27722447	0.173968	0.756978	0.58301
cg17218026	ADAR;ADAR;ADAR;ADAR	5'UTR;TSS1500;TSS1500;TSS1500	S_Shore	chr1	154582156	0.0488718	0.631797	0.582925
cg02753719			OpenSea	chr17	66657633	0.142061	0.723996	0.581935
cg16601477	RAD51B;RAD51B;RAD51B	Body;Body;Body	OpenSea	chr14	68916730	0.154117	0.735359	0.581242
cg21146224			OpenSea	chr9	13492139	0.21953	0.800338	0.580808
cg20922656	MEGF10;MEGF10;MEGF10;MEGF10	5'UTR;5'UTR;5'UTR;5'UTR	OpenSea	chr5	126643740	0.2234	0.804167	0.580766
cg24919344			OpenSea	chr5	24208918	0.298477	0.878706	0.580229
cg27244773	ARHGAP27;ARHGAP27;ARHGAP27	1stExon;5'UTR;5'UTR	Island	chr17	43483116	0.0354065	0.615386	0.579979
cg19931457	GSG1;GSG1;GSG1;GSG1;GSG1;GSG1;GSG1	Body;Body;Body;Body;Body;Body;Body	OpenSea	chr12	13241052	0.175885	0.755498	0.579613
cg16860464	GRAP2;GRAP2;GRAP2;GRAP2	5'UTR;5'UTR;5'UTR;5'UTR	OpenSea	chr22	40329214	0.298861	0.878364	0.579503
cg06898168	TNRC18	Body	OpenSea	chr7	5447353	0.0556703	0.635014	0.579344
cg18106968	FGFR1;FGFR1;FGFR1;FGFR1;FGFR1;FGFR1;FGFR1	Body;Body;Body;Body;Body;Body;Body	OpenSea	chr8	38297746	0.0729909	0.652009	0.579018
cg25946205	ZSWIM4	Body	OpenSea	chr19	13929080	0.0517109	0.63049	0.578779
cg06990571	EFR3A	Body	OpenSea	chr8	132986509	0.152409	0.731064	0.578655
cg24111443	PLCB2;PLCB2;PLCB2	Body;Body;Body	S_Shore	chr15	40583709	0.0301621	0.608691	0.578528
cg14683248	SORBS2;SORBS2	5'UTR;5'UTR	OpenSea	chr4	186760056	0.0488028	0.627207	0.578405
cg07397612	TBC1D22A	Body	N_Shore	chr22	47423986	0.218311	0.796102	0.577791
cg23867647	HSPB6	Body	Island	chr19	36246816	0.171324	0.748939	0.577615
cg21360079			OpenSea	chr12	107162445	0.22498	0.80252	0.57754
cg17324671			OpenSea	chr2	148404745	0.337926	0.915173	0.577247
cg19349872			OpenSea	chr18	58472103	0.225799	0.802513	0.576714
cg07271799			OpenSea	chr1	219833964	0.115004	0.691551	0.576548
cg10974064	MIR3134;SUSD1;SUSD1;SUSD1	Body;Body;Body;Body	OpenSea	chr9	114860820	0.102669	0.679014	0.576345
cg05883855			OpenSea	chr5	21614487	0.234415	0.810623	0.576208
cg00328137	DIXDC1;DIXDC1	Body;Body	OpenSea	chr11	111852793	0.122567	0.698412	0.575844
cg06999661	TMEM178B	Body	OpenSea	chr7	141131231	0.25782	0.833414	0.575595
cg08687753	NOX4	5'UTR	OpenSea	chr11	89234928	0.161526	0.737074	0.575549
cg10665961	NTN1	Body	OpenSea	chr17	8958039	0.160121	0.735642	0.575521
cg25202407	MIR135B	TSS200	OpenSea	chr1	205417560	0.0612596	0.636615	0.575356
cg07998419			OpenSea	chr2	140127819	0.213128	0.788363	0.575235
cg18025831	DCP1A	3'UTR	OpenSea	chr3	53321215	0.138034	0.713034	0.575
cg07076109	FOXK1	Body	OpenSea	chr7	4747261	0.0609653	0.635959	0.574994
cg04939944	TNRC18	Body	N_Shore	chr7	5390509	0.26145	0.836002	0.574552
cg09556515			OpenSea	chr16	85470485	0.0848313	0.659369	0.574538
cg09137729	PLAGL1;PLAGL1;PLAGL1;PLAGL1;PLAGL1;PLAGL1;PLAGL1;PLAGL1;PLAGL1;PLAGL1;PLAGL1;PLAGL1;PLAGL1;PLAGL1;PLAGL1;PLAGL1;PLAGL1;PLAGL1;PLAGL1;PLAGL1;PLAGL1;PLAGL1;PLAGL1;PLAGL1;PLAGL1;PLAGL1;PLAGL1;PLAGL1;PLAGL1;PLAGL1;PLAGL1;PLAGL1;PLAGL1;PLAGL1;PLAGL1;PLAGL1;PLAGL1;PLAGL1;PLAGL1;PLAGL1;PLAGL1;PLAGL1	ExonBnd;ExonBnd;ExonBnd;ExonBnd;ExonBnd;ExonBnd;ExonBnd;ExonBnd;ExonBnd;ExonBnd;ExonBnd;ExonBnd;ExonBnd;ExonBnd;ExonBnd;ExonBnd;ExonBnd;ExonBnd;ExonBnd;ExonBnd;ExonBnd;5'UTR;5'UTR;5'UTR;5'UTR;5'UTR;5'UTR;5'UTR;5'UTR;5'UTR;5'UTR;5'UTR;5'UTR;5'UTR;5'UTR;5'UTR;5'UTR;5'UTR;5'UTR;5'UTR;5'UTR;5'UTR	OpenSea	chr6	144290103	0.185557	0.760032	0.574475
cg24882618	FSBP;RAD54B;RAD54B;RAD54B;RAD54B	1stExon;1stExon;Body;Body;5'UTR	OpenSea	chr8	95448891	0.125592	0.699934	0.574342
cg02084214			N_Shore	chr6	15243923	0.138774	0.7131	0.574326
cg20970752	NANOG	Body	OpenSea	chr12	7943244	0.266282	0.840152	0.57387
cg09926389	TGFB1	Body	Island	chr19	41837123	0.0278082	0.601625	0.573817
cg13680170			OpenSea	chr16	83875213	0.260291	0.834097	0.573806
cg07176410	CPA6;CPA6	Body;5'UTR	OpenSea	chr8	68424742	0.218971	0.792711	0.573741
cg12167489	RBPMS;RBPMS;RBPMS;RBPMS	Body;Body;Body;Body	OpenSea	chr8	30290489	0.224529	0.798259	0.57373
cg25556122	EXOC3L2	Body	Island	chr19	45721000	0.0540034	0.627632	0.573629
cg26709118			OpenSea	chr18	22563727	0.175625	0.749218	0.573594
cg13226839	LYRM4;LYRM4	3'UTR;Body	S_Shelf	chr6	5139427	0.138437	0.711654	0.573218
cg11007962	AGAP1;AGAP1	Body;Body	OpenSea	chr2	236923454	0.142714	0.7159	0.573186
cg00305774	TMEM88B	TSS1500	N_Shore	chr1	1361077	0.327	0.900082	0.573082
cg22341477			OpenSea	chr7	83858056	0.155614	0.728658	0.573045
cg19827511	ITPK1;ITPK1;ITPK1	Body;Body;Body	N_Shore	chr14	93580644	0.139605	0.712627	0.573023
cg27350104			N_Shelf	chr11	70958638	0.0772586	0.650039	0.572781
cg00676643	MAPKAP1;MAPKAP1;MAPKAP1;MAPKAP1;MAPKAP1;MAPKAP1	5'UTR;5'UTR;5'UTR;5'UTR;5'UTR;5'UTR	OpenSea	chr9	128463814	0.198618	0.77127	0.572652
cg17654017	PLAGL1;PLAGL1;PLAGL1;PLAGL1;PLAGL1;PLAGL1;PLAGL1;PLAGL1;PLAGL1;PLAGL1;PLAGL1;PLAGL1;PLAGL1;PLAGL1;PLAGL1;PLAGL1;PLAGL1;PLAGL1;PLAGL1;PLAGL1;PLAGL1	5'UTR;5'UTR;5'UTR;5'UTR;5'UTR;5'UTR;5'UTR;5'UTR;5'UTR;5'UTR;5'UTR;5'UTR;5'UTR;5'UTR;5'UTR;5'UTR;5'UTR;5'UTR;5'UTR;5'UTR;5'UTR	OpenSea	chr6	144282305	0.078464	0.651017	0.572553
cg18161956	TBX3;TBX3	Body;Body	Island	chr12	115112626	0.0643533	0.63645	0.572097
cg01716527			N_Shelf	chr3	170072769	0.216769	0.788795	0.572025
cg19259111	AMBRA1	Body	OpenSea	chr11	46478214	0.237653	0.809666	0.572013
cg20196215			Island	chr13	23422801	0.259496	0.831373	0.571877
cg22703842			OpenSea	chr3	168720396	0.280023	0.851733	0.571711
cg27163936	CDYL	Body	N_Shore	chr6	4774309	0.138821	0.710451	0.57163
cg21251385			Island	chr20	52277050	0.165578	0.737188	0.571611
cg10669597	POLR3G;MBLAC2	5'UTR;TSS1500	S_Shore	chr5	89771460	0.0842344	0.654886	0.570652
cg16798755	RAB25	TSS200	OpenSea	chr1	156030838	0.0402947	0.610408	0.570113
cg14630692	URM1;URM1	Body;Body	OpenSea	chr9	131145355	0.0479283	0.617885	0.569957
cg19837720	LRRTM3;LOC101928961;CTNNA3;CTNNA3	TSS1500;Body;Body;Body	OpenSea	chr10	68684943	0.154553	0.723556	0.569003
cg08216684			N_Shelf	chr5	77144016	0.0679734	0.636798	0.568824
cg07712892			OpenSea	chr2	65786057	0.125481	0.694188	0.568707
cg11161468	RABGAP1;RABGAP1	ExonBnd;Body	OpenSea	chr9	125835945	0.168654	0.736348	0.567694
cg08872736	MYO10	Body	OpenSea	chr5	16741793	0.0749421	0.642372	0.56743
cg20054182	GPC6	Body	OpenSea	chr13	94840865	0.0998909	0.66698	0.567089
cg00590639	TYK2	Body	Island	chr19	10464771	0.0152815	0.581575	0.566294
cg25482091			OpenSea	chr2	143478766	0.157538	0.723319	0.565781
cg22050426	ELMO3	Body	Island	chr16	67233748	0.0474138	0.61312	0.565706
cg03270204	DDR1;DDR1	TSS1500;TSS1500	N_Shore	chr6	30851638	0.0503798	0.616023	0.565643
cg12140749	C14orf181	TSS1500	S_Shore	chr14	69264039	0.0608689	0.626434	0.565565
cg14336501			OpenSea	chr17	35424059	0.224552	0.790087	0.565535
cg06311863	WNT5A	Body	Island	chr3	55508686	0.048948	0.614385	0.565437
cg12192716			OpenSea	chr2	16245962	0.0282934	0.593715	0.565422
cg24942416	VSIG2	Body	OpenSea	chr11	124621829	0.0816447	0.646625	0.564981
cg27391838	IMMP2L	Body	OpenSea	chr7	110484554	0.233792	0.798489	0.564697
cg20254084	MIR135B;BLACAT1	TSS200;Body	OpenSea	chr1	205417538	0.0542178	0.618644	0.564427
cg23665184			OpenSea	chr6	12325613	0.276573	0.840774	0.5642
cg23938483	C14orf43;C14orf43	3'UTR;3'UTR	Island	chr14	74185511	0.311685	0.875883	0.564197
cg21950107			OpenSea	chr6	37109522	0.180092	0.744158	0.564067
cg06760077			OpenSea	chr2	119068497	0.114043	0.677699	0.563656
cg01197478			OpenSea	chr17	63569743	0.232268	0.795902	0.563634
cg24289524			OpenSea	chr13	39199366	0.194337	0.757565	0.563228
cg00617504	CD247;CD247	Body;Body	OpenSea	chr1	167458826	0.120868	0.684067	0.5632
cg03180777			OpenSea	chr17	35195140	0.12752	0.690427	0.562907
cg21579107	SPATS2	5'UTR	Island	chr12	49783192	0.174185	0.73669	0.562505
cg00492213	RPA3;UMAD1;UMAD1;UMAD1	5'UTR;5'UTR;Body;Body	OpenSea	chr7	7747770	0.127543	0.689882	0.562338
cg03895496	CDK6;CDK6	Body;Body	OpenSea	chr7	92398176	0.246238	0.808552	0.562313
cg08200851	FARS2	Body	OpenSea	chr6	5472095	0.141395	0.703694	0.562299
cg09373668			OpenSea	chr10	21571393	0.0456979	0.607777	0.562079
cg10610290	LOC102724084	Body	OpenSea	chr16	80500080	0.283236	0.845151	0.561915
cg19580810	RAB25;RAB25	1stExon;5'UTR	OpenSea	chr1	156031182	0.0645352	0.626116	0.56158
cg14515581			OpenSea	chr9	31031140	0.188931	0.750484	0.561553
cg14874846	ETS2;ETS2	Body;Body	OpenSea	chr21	40183363	0.253523	0.815043	0.56152
cg00907833			OpenSea	chr6	2931549	0.258822	0.820169	0.561347
cg17650835	TTC1;TTC1	Body;Body	OpenSea	chr5	159472178	0.2106	0.771867	0.561267
cg05679002	TMCC1;TMCC1;TMCC1	TSS200;Body;Body	OpenSea	chr3	129407544	0.203432	0.76447	0.561037
cg15361247	SACM1L	Body	OpenSea	chr3	45742916	0.0714378	0.632326	0.560888
cg10496150	TBC1D16	Body	N_Shore	chr17	77923603	0.055634	0.616423	0.560789
cg11785537	SCNN1A;SCNN1A;SCNN1A;SCNN1A	Body;TSS1500;1stExon;5'UTR	OpenSea	chr12	6484729	0.0596429	0.620239	0.560596
cg09958560	VTI1A	Body	OpenSea	chr10	114571695	0.165229	0.725824	0.560595
cg10571650	TRIM24;TRIM24	TSS1500;TSS1500	N_Shore	chr7	138143748	0.223285	0.783671	0.560385
cg03256305	MAPKAP1;MAPKAP1;MAPKAP1;MAPKAP1;MAPKAP1;MAPKAP1	Body;Body;Body;Body;5'UTR;5'UTR	OpenSea	chr9	128416575	0.210101	0.770415	0.560314
cg23225050	BCR;BCR	Body;Body	N_Shelf	chr22	23602765	0.123936	0.684235	0.560299
cg22031964	CHRM1	Body	OpenSea	chr11	62677251	0.141014	0.70105	0.560036
cg26503078			S_Shore	chr7	27286813	0.135922	0.694888	0.558967
cg15086915	DMXL1;DMXL1;DMXL1	5'UTR;Body;Body	OpenSea	chr5	118415525	0.0857551	0.64472	0.558964
cg09342325	GMPPA;GMPPA	3'UTR;3'UTR	OpenSea	chr2	220371699	0.179208	0.738061	0.558853
cg19937572	PCCA;PCCA	Body;Body	OpenSea	chr13	101091946	0.142825	0.701648	0.558823
cg16415817			OpenSea	chr17	38579580	0.067608	0.625717	0.558109
cg04574716	MAP7D1;MAP7D1;MAP7D1	Body;Body;Body	S_Shore	chr1	36644446	0.0598859	0.617876	0.55799
cg13476635	FLI1;FLI1	Body;Body	OpenSea	chr11	128654419	0.225175	0.782618	0.557443
cg18434354	LOC84931	TSS200	OpenSea	chr2	121224009	0.0488623	0.606301	0.557439
cg23563842	LINC01207	Body	OpenSea	chr4	165720611	0.207367	0.764505	0.557138
cg17862903			S_Shore	chr1	221058805	0.150047	0.707111	0.557064
cg05299857	ARID5A	Body	N_Shelf	chr2	97213562	0.303397	0.860388	0.55699
cg04096758	SLC22A23;SLC22A23	Body;5'UTR	OpenSea	chr6	3424087	0.0850545	0.641678	0.556623
cg18150839	OLA1;OLA1	Body;Body	OpenSea	chr2	174990158	0.294763	0.85112	0.556357
cg14512813			OpenSea	chr3	187618877	0.217748	0.773837	0.556089
cg24881993	RBMS2	Body	OpenSea	chr12	56981896	0.256287	0.81235	0.556062
cg03107336			OpenSea	chr11	6325202	0.194853	0.750908	0.556055
cg23759823	TBXAS1;TBXAS1;TBXAS1;TBXAS1;TBXAS1;TBXAS1	Body;Body;Body;Body;Body;Body	OpenSea	chr7	139672531	0.23308	0.789112	0.556032
cg19987354	SYNE2;SYNE2	5'UTR;5'UTR	OpenSea	chr14	64357795	0.161059	0.716732	0.555674
cg09732307	PDPN;PDPN;PDPN;PDPN	TSS200;TSS200;Body;Body	S_Shore	chr1	13911873	0.25039	0.805957	0.555567
cg23063536	SEMA4A	TSS200	OpenSea	chr1	156119676	0.088639	0.644109	0.55547
cg16397401	PBX1	Body	S_Shelf	chr1	164548199	0.20651	0.761353	0.554842
cg13253692	FAT3	Body	OpenSea	chr11	92245175	0.244294	0.799088	0.554794
cg18424208	CDX1	TSS200	Island	chr5	149546337	0.0207285	0.575505	0.554777
cg19550530			OpenSea	chr2	1629838	0.171483	0.726211	0.554728
cg18273412			S_Shore	chr10	93647857	0.157826	0.712239	0.554414
cg07498426			OpenSea	chr11	125952694	0.393286	0.947562	0.554277
cg12752420	C1orf210;C1orf210	TSS200;TSS200	OpenSea	chr1	43751363	0.0257393	0.579952	0.554213
cg11915444			OpenSea	chr2	12237012	0.308202	0.862001	0.553799
cg25148306	TNRC18	Body	N_Shore	chr7	5390497	0.20493	0.758658	0.553728
cg08017357	TMEM2;TMEM2	5'UTR;5'UTR	OpenSea	chr9	74371887	0.227944	0.781622	0.553678
cg03069098	TIAM2	Body	OpenSea	chr6	155470310	0.0551873	0.60864	0.553452
cg27183456	ALPK1;ALPK1	Body;Body	Island	chr4	113333163	0.123866	0.677262	0.553397
cg16797514			OpenSea	chr2	202860995	0.145981	0.698651	0.55267
cg09754243	ZFHX3	5'UTR	S_Shore	chr16	73083863	0.315725	0.86825	0.552525
cg09938692			OpenSea	chr4	137203268	0.112897	0.66537	0.552474
cg05062752			OpenSea	chr6	49310243	0.338672	0.890823	0.552151
cg15075726			OpenSea	chr7	12463789	0.0737949	0.625212	0.551417
cg21486579	PLAGL1;PLAGL1;PLAGL1;PLAGL1;PLAGL1;PLAGL1;PLAGL1;PLAGL1;PLAGL1;PLAGL1;PLAGL1;PLAGL1;PLAGL1;PLAGL1;PLAGL1;PLAGL1;PLAGL1;PLAGL1;PLAGL1;PLAGL1;PLAGL1	5'UTR;5'UTR;5'UTR;5'UTR;5'UTR;5'UTR;5'UTR;5'UTR;5'UTR;5'UTR;5'UTR;5'UTR;5'UTR;5'UTR;5'UTR;5'UTR;5'UTR;5'UTR;5'UTR;5'UTR;5'UTR	OpenSea	chr6	144280223	0.0611605	0.612459	0.551298
cg15924691	EPHB1	Body	OpenSea	chr3	134950652	0.129135	0.680124	0.550988
cg23315637			OpenSea	chr4	24664006	0.153292	0.704203	0.550911
cg01037496	ENOSF1;ENOSF1;ENOSF1	Body;Body;Body	OpenSea	chr18	686346	0.144533	0.69529	0.550757
cg17753843	CCDC69	TSS1500	S_Shore	chr5	150605144	0.177624	0.728348	0.550724
cg15805337	TEAD1	Body	OpenSea	chr11	12935897	0.0425677	0.593056	0.550488
cg10307602	ZDHHC14;ZDHHC14	Body;Body	OpenSea	chr6	157973812	0.0797365	0.630151	0.550414
cg18811564			OpenSea	chr8	101972947	0.117591	0.667808	0.550217
cg16913955	CDC25B;CDC25B;CDC25B;CDC25B;CDC25B;CDC25B;CDC25B;CDC25B;CDC25B;CDC25B	TSS200;Body;Body;Body;Body;Body;Body;Body;Body;Body	S_Shelf	chr20	3780651	0.245341	0.795459	0.550118
cg07403374			OpenSea	chr17	65748633	0.251097	0.800706	0.549609
cg22528979	GLT25D1	Body	Island	chr19	17688265	0.166745	0.716178	0.549433
cg18738906	SCNN1A;SCNN1A;SCNN1A	Body;Body;1stExon	OpenSea	chr12	6483739	0.0669715	0.616244	0.549272
cg20193839			N_Shore	chr8	61834501	0.0333405	0.582221	0.548881
cg10895886			OpenSea	chr5	123804109	0.274809	0.82335	0.54854
cg26054764			N_Shore	chr1	214152805	0.141963	0.690461	0.548497
cg14541721	ALPK2	Body	OpenSea	chr18	56179539	0.0329461	0.580686	0.54774
cg12093220	MIR302D;MIR302B;LARP7;MIR302A;LARP7;MIR302C	TSS1500;TSS1500;Body;TSS1500;Body;TSS1500	OpenSea	chr4	113570694	0.238942	0.786278	0.547335
cg11397754	MYO1E	Body	OpenSea	chr15	59646585	0.0361624	0.583447	0.547285
cg09246878			OpenSea	chr4	160304826	0.0894135	0.636406	0.546993
cg09416588	PHLDB3	Body	Island	chr19	44005906	0.0443129	0.590837	0.546524
cg00690733	LOC101929057;MDN1	Body;Body	OpenSea	chr6	90377999	0.277309	0.823223	0.545914
cg09009070	AUTS2;AUTS2	Body;Body	OpenSea	chr7	70165515	0.0339555	0.578938	0.544982
cg13364311	EPHA4	Body	OpenSea	chr2	222333289	0.0939274	0.638168	0.544241
cg01823079			OpenSea	chr12	131273348	0.233594	0.777797	0.544203
cg21377521	TMTC1	Body	OpenSea	chr12	29744537	0.142773	0.686795	0.544022
cg17077180			Island	chr1	38461687	0.0207	0.564528	0.543828
cg06833102			S_Shore	chr2	162096311	0.0781036	0.621845	0.543741
cg17938245	PAWR	Body	OpenSea	chr12	80067352	0.2396	0.783191	0.54359
cg26929272			Island	chr10	88295210	0.131772	0.675281	0.543509
cg02387745	AFP	Body	OpenSea	chr4	74317457	0.254353	0.79772	0.543366
cg19499831	TOX	Body	OpenSea	chr8	59967766	0.249519	0.79251	0.542991
cg15950727			OpenSea	chr12	22852796	0.235923	0.778666	0.542743
cg09709142	MBNL2;MBNL2	5'UTR;5'UTR	OpenSea	chr13	97919888	0.344212	0.886795	0.542584
cg25292098	EFCAB8	TSS1500	OpenSea	chr20	31446183	0.108233	0.650809	0.542575
cg09957504	MFHAS1	Body	OpenSea	chr8	8742058	0.272843	0.815225	0.542382
cg05590233	RPH3AL	Body	OpenSea	chr17	109545	0.106091	0.648362	0.542272
cg15542016	LRRN2;LRRN2	5'UTR;5'UTR	OpenSea	chr1	204621252	0.193471	0.73553	0.542059
cg11488101	BMS1	Body	OpenSea	chr10	43313023	0.298425	0.840206	0.541781
cg19590445	MSX2	Body	N_Shelf	chr5	174155345	0.217194	0.75879	0.541596
cg07028598			OpenSea	chr2	33832460	0.281184	0.822329	0.541145
cg05185038	CRIP2	Body	Island	chr14	105945685	0.0525159	0.593542	0.541026
cg14076360	IPO11;IPO11	Body;Body	OpenSea	chr5	61917363	0.141321	0.682259	0.540938
cg04494562	PCCA;PCCA	Body;Body	OpenSea	chr13	101173774	0.192405	0.732825	0.54042
cg04193909	TNRC18	Body	N_Shore	chr7	5390564	0.298812	0.839127	0.540315
cg00687444			OpenSea	chr16	30689627	0.0750091	0.615317	0.540308
cg08652535	LOC101928909;TTC7B	TSS1500;Body	OpenSea	chr14	91108321	0.173482	0.71356	0.540078
cg22858670	LINC00403	Body	OpenSea	chr13	112733698	0.116553	0.656538	0.539985
cg23628117	CDK6;CDK6	3'UTR;3'UTR	OpenSea	chr7	92238364	0.115293	0.654994	0.539701
cg20966754	IGF2BP1;IGF2BP1	Body;Body	Island	chr17	47091339	0.0305737	0.569922	0.539349
cg25138713	MAP3K4;MAP3K4	Body;Body	OpenSea	chr6	161432631	0.217868	0.757176	0.539308
cg19445047			OpenSea	chr1	229366634	0.0497771	0.588864	0.539087
cg27207530	ANKRD11	Body	OpenSea	chr16	89357600	0.186257	0.725256	0.538999
cg21210549			OpenSea	chr2	14372730	0.188811	0.727639	0.538828
cg05287372	C3orf64	Body	N_Shelf	chr3	69058876	0.244555	0.783218	0.538662
cg17070234	NRXN1;NRXN1;NRXN1	Body;Body;Body	OpenSea	chr2	50231969	0.203692	0.741951	0.538259
cg16402875			N_Shelf	chr7	29229717	0.0528041	0.59101	0.538206
cg06540697	MIR367;MIR302D;MIR302C;MIR302A;LARP7;LARP7;LARP7;LARP7	TSS1500;TSS1500;TSS200;TSS1500;Body;Body;Body;Body	OpenSea	chr4	113569609	0.211443	0.749464	0.538021
cg18674306	LTBR;SCNN1A;SCNN1A;SCNN1A	TSS1500;Body;Body;Body	OpenSea	chr12	6483152	0.127655	0.665656	0.538001
cg12165658			OpenSea	chr17	48285428	0.151584	0.68941	0.537825
cg09776094	ANKRD11	Body	OpenSea	chr16	89357477	0.0896245	0.627376	0.537751
cg13380112			OpenSea	chr8	62823815	0.165641	0.703291	0.53765
cg06161697	SDCCAG8	Body	Island	chr1	243638035	0.171413	0.708898	0.537485
cg05133691	FANCL;FANCL	Body;Body	OpenSea	chr2	58434481	0.175107	0.712187	0.537079
cg10725912	RYR3	Body	OpenSea	chr15	34127219	0.163093	0.699762	0.536669
cg23066837			OpenSea	chr3	78372183	0.256749	0.793204	0.536455
cg10712728	FOXP1;FOXP1;FOXP1;FOXP1;FOXP1;FOXP1;FOXP1;FOXP1	Body;Body;Body;Body;Body;Body;Body;Body	OpenSea	chr3	71056551	0.290109	0.826467	0.536358
cg02292367	ARID1B;ARID1B	Body;Body	OpenSea	chr6	157112830	0.173941	0.710212	0.536272
cg02531934	PRKCA	Body	OpenSea	chr17	64773926	0.0433324	0.579525	0.536192
cg09627302			OpenSea	chr3	31432787	0.285801	0.821964	0.536164
cg13796123	CCDC57	Body	OpenSea	chr17	80132185	0.202258	0.738122	0.535863
cg07103655			OpenSea	chr8	37532817	0.0985434	0.634377	0.535834
cg10173858			OpenSea	chr5	5078451	0.324363	0.859979	0.535616
cg27395066	ACBD4;ACBD4;ACBD4;ACBD4	3'UTR;3'UTR;3'UTR;3'UTR	N_Shore	chr17	43221220	0.0595234	0.594813	0.535289
cg25069147			OpenSea	chr5	12324174	0.0433029	0.578436	0.535133
cg01707026	LINC01090	Body	OpenSea	chr2	189141227	0.336585	0.870947	0.534362
cg27294200			OpenSea	chr2	16120609	0.0952224	0.629578	0.534356
cg05324232	CABLES1;CABLES1;CABLES1;CABLES1	5'UTR;Body;Body;Body	OpenSea	chr18	20749430	0.0517574	0.585918	0.534161
cg04391313			OpenSea	chr16	52908117	0.297593	0.831378	0.533785
cg23869228			OpenSea	chr5	124316882	0.252147	0.7858	0.533653
cg17470778	TCF4;TCF4;TCF4;TCF4;TCF4;TCF4;TCF4;TCF4;TCF4;TCF4;TCF4	Body;Body;Body;Body;Body;Body;Body;Body;Body;Body;5'UTR	OpenSea	chr18	53019385	0.163579	0.697039	0.533461
cg22664564	PDS5A	Body	OpenSea	chr4	39891081	0.282932	0.816285	0.533352
cg00451105			N_Shore	chr13	29104082	0.151355	0.684497	0.533143
cg07920365			OpenSea	chr2	4428585	0.285967	0.819095	0.533128
cg20087585	ZNF775	5'UTR	OpenSea	chr7	150080973	0.0482906	0.580666	0.532375
cg20330224	UXS1;UXS1;UXS1	Body;Body;Body	OpenSea	chr2	106781824	0.312784	0.84509	0.532306
cg23951776			OpenSea	chr2	208539726	0.179775	0.711979	0.532204
cg17185029	SLC25A13;SLC25A13;SLC25A13	Body;Body;Body	OpenSea	chr7	95773474	0.134601	0.666583	0.531983
cg22675207	TRIM62	Body	OpenSea	chr1	33631052	0.169826	0.70128	0.531454
cg16065136	CDS1	Body	OpenSea	chr4	85568768	0.237506	0.768437	0.530932
cg13254302	PHLDB1;PHLDB1;PHLDB1	Body;Body;Body	S_Shore	chr11	118506352	0.070489	0.601308	0.530819
cg01377459			OpenSea	chr2	145325738	0.240289	0.771012	0.530724
cg09413529	TBX3;TBX3	Body;Body	Island	chr12	115112225	0.105565	0.636223	0.530658
cg14748856			OpenSea	chr5	166139987	0.23671	0.767199	0.530489
cg07062338	FGFR2;FGFR2;FGFR2;FGFR2;FGFR2;FGFR2;FGFR2;FGFR2;FGFR2	Body;Body;Body;Body;Body;Body;Body;Body;Body	OpenSea	chr10	123301036	0.300225	0.830307	0.530082
cg16378438	MEIS1	Body	OpenSea	chr2	66734900	0.0834758	0.613372	0.529896
cg14229884			OpenSea	chr1	213025607	0.0610166	0.590576	0.529559
cg13796211			OpenSea	chr10	6407932	0.258371	0.787823	0.529452
cg24523456	HLCS	TSS1500	S_Shore	chr21	38363160	0.307038	0.836183	0.529144
cg12220426	TACR1;TACR1	Body;Body	OpenSea	chr2	75283271	0.157604	0.686735	0.529131
cg00288763	RNF175	Body	N_Shore	chr4	154679462	0.129554	0.658279	0.528725
cg19477978	MPRIP;MPRIP	Body;Body	OpenSea	chr17	16998439	0.21876	0.747312	0.528552
cg12410551			Island	chr17	43221928	0.0140213	0.542228	0.528207
cg04188937			OpenSea	chr5	3101614	0.11199	0.64011	0.52812
cg16099944			OpenSea	chr6	37548909	0.118309	0.646369	0.52806
cg01775003	RIMS2;RIMS2;RIMS2	Body;Body;Body	OpenSea	chr8	105041397	0.233757	0.761324	0.527566
cg02633036	SLCO3A1;SLCO3A1	Body;Body	OpenSea	chr15	92661549	0.220457	0.747879	0.527422
cg02497558	HOXB1	TSS1500	S_Shore	chr17	46608570	0.0358509	0.56319	0.527339
cg13783437	PPP3CA;PPP3CA;PPP3CA	Body;Body;Body	OpenSea	chr4	101953497	0.0659485	0.593104	0.527155
cg13487183			OpenSea	chr13	78428203	0.172409	0.699455	0.527045
cg12560020			OpenSea	chr15	93823645	0.039218	0.566248	0.52703
cg25142010	EBF1	Body	OpenSea	chr5	158150180	0.0928706	0.61982	0.526949
cg13811133	DNMT3A;DNMT3A;DNMT3A	5'UTR;5'UTR;5'UTR	OpenSea	chr2	25556670	0.232809	0.759671	0.526862
cg01595098	ARHGAP42	TSS1500	N_Shore	chr11	100557287	0.261497	0.788338	0.526841
cg15604953	LEFTY1	TSS1500	S_Shelf	chr1	226078135	0.194763	0.721496	0.526734
cg11323506	RNU5E;RNU5D;CKMT2;CKMT2;CKMT2	Body;Body;TSS200;TSS200;TSS200	OpenSea	chr5	80529135	0.0448976	0.571531	0.526634
cg00805506	TMEM220;TMEM220-AS1;TMEM220-AS1;TMEM220-AS1;TMEM220-AS1	TSS1500;Body;Body;Body;Body	S_Shore	chr17	10634532	0.0921677	0.618764	0.526597
cg01078446	TBX3;TBX3	Body;Body	S_Shore	chr12	115113212	0.0681524	0.594623	0.526471
cg14075393	ATP8A2	Body	OpenSea	chr13	26485570	0.0618517	0.588203	0.526351
cg09910277	LDLRAD3;LDLRAD3;LDLRAD3	5'UTR;Body;Body	OpenSea	chr11	36131382	0.325574	0.851702	0.526128
cg11724735	RAD51L1;RAD51L1;RAD51L1	Body;Body;Body	OpenSea	chr14	68839222	0.345286	0.871284	0.525998
cg06257371			OpenSea	chr4	15200268	0.134512	0.660044	0.525532
cg12556325	C7orf29;LRRC61;LRRC61	TSS1500;5'UTR;5'UTR	OpenSea	chr7	150026731	0.339831	0.865257	0.525425
cg26178184	ELMO3	TSS200	N_Shore	chr16	67232921	0.141218	0.66661	0.525392
cg16987847			OpenSea	chr9	13491931	0.137927	0.663263	0.525336
cg14997942			OpenSea	chr10	22040307	0.183137	0.707781	0.524644
cg14418948	BCKDHB;BCKDHB	Body;Body	OpenSea	chr6	81041392	0.208849	0.733422	0.524573
cg09868559			S_Shelf	chr12	96797918	0.319829	0.844124	0.524295
cg07250516			OpenSea	chr18	52275086	0.285726	0.809923	0.524197
cg07360125	SWAP70;SWAP70	Body;Body	OpenSea	chr11	9697193	0.263417	0.786821	0.523404
cg00881812	JAKMIP2-AS1	Body	OpenSea	chr5	146947921	0.054677	0.57782	0.523143
cg00713549			OpenSea	chr7	41670492	0.301377	0.824179	0.522801
cg21548464			Island	chr13	50707937	0.0258246	0.548493	0.522668
cg00442430	CD37;CD37	Body;Body	Island	chr19	49841458	0.0711998	0.593686	0.522487
cg18130688			OpenSea	chr3	28119270	0.149477	0.671926	0.522449
cg26314534	KDM6B;TMEM88	3'UTR;TSS1500	Island	chr17	7757210	0.0155069	0.537827	0.52232
cg16155393	LRRC2	5'UTR	N_Shore	chr3	46617303	0.0335083	0.55569	0.522181
cg14406216	PARVB;PARVB;PARVB;PARVB	Body;Body;Body;Body	OpenSea	chr22	44543708	0.0677874	0.589893	0.522106
cg25581517	ARID5A	Body	N_Shelf	chr2	97213024	0.280092	0.802187	0.522095
cg17204557	LOC84931	Body	OpenSea	chr2	121223909	0.0464917	0.568476	0.521984
cg26496023	RTN4IP1	Body	OpenSea	chr6	107062535	0.234532	0.756499	0.521968
cg10558129	HOXB1	TSS1500	S_Shore	chr17	46608538	0.082102	0.6038	0.521698
cg12556416	MIOS	Body	OpenSea	chr7	7621656	0.265505	0.78689	0.521386
cg25208118	NBAS;NBAS	Body;Body	OpenSea	chr2	15399917	0.299862	0.820991	0.521129
cg12121782	KRT18;KRT18	TSS1500;TSS1500	N_Shore	chr12	53341686	0.329634	0.850257	0.520622
cg12837463			N_Shore	chr7	35300228	0.101135	0.621715	0.52058
cg01420564	OSBPL6	5'UTR	OpenSea	chr2	179076804	0.0769924	0.597317	0.520325
cg15446409	GPRC5B;GPRC5B	Body;Body	OpenSea	chr16	19871936	0.29995	0.820087	0.520137
cg25732410	TRIM71	Body	OpenSea	chr3	32885242	0.0214517	0.541456	0.520004
cg27038439	MSX1	Body	N_Shore	chr4	4864320	0.142753	0.662485	0.519732
cg15219491			S_Shore	chr5	77255708	0.189126	0.708381	0.519254
cg18486008	CAMKMT	Body	OpenSea	chr2	44690837	0.354943	0.874167	0.519224
cg07132223	DTX3;GEFT	3'UTR;TSS1500	N_Shore	chr12	58003385	0.0794175	0.598103	0.518686
cg20750889	CDH1	Body	OpenSea	chr16	68797057	0.1979	0.716513	0.518613
cg06794496	NUP205	Body	OpenSea	chr7	135247646	0.255758	0.77396	0.518202
cg03968618	SORBS2	5'UTR	OpenSea	chr4	186758663	0.280436	0.798523	0.518087
cg02413285	PRNP;PRNP;PRNP;PRNP;PRNP	5'UTR;5'UTR;5'UTR;5'UTR;5'UTR	S_Shore	chr20	4668134	0.175303	0.693323	0.51802
cg15403283	SPTB;SPTB	3'UTR;Body	OpenSea	chr14	65233334	0.279094	0.797047	0.517952
cg08628292			OpenSea	chr11	47965709	0.191181	0.709119	0.517939
cg00986236	ADAMTS9	Body	OpenSea	chr3	64666925	0.155301	0.673206	0.517905
cg00154587	AFF1	Body	OpenSea	chr4	87872433	0.248228	0.766088	0.517861
cg16993211	BNC2	Body	OpenSea	chr9	16769265	0.349812	0.867631	0.517819
cg23264821			S_Shore	chr9	107731578	0.113629	0.631371	0.517742
cg14876896			OpenSea	chr20	56948217	0.282599	0.799987	0.517388
cg16448808	TENM3	Body	OpenSea	chr4	183338011	0.0839641	0.601243	0.517279
cg10128806	FRAS1;FRAS1	TSS1500;TSS1500	N_Shore	chr4	78977322	0.125935	0.643177	0.517242
cg20166049	EXOC3L2	Body	Island	chr19	45721076	0.131749	0.648857	0.517107
cg04285182	SLC1A3;SLC1A3;SLC1A3;SLC1A3	Body;Body;Body;Body	OpenSea	chr5	36619134	0.226011	0.74311	0.517098
cg02819893			OpenSea	chr8	38388084	0.355902	0.872973	0.517072
cg09678937	CASP9;CASP9;CASP9;CASP9;CASP9	Body;Body;Body;Body;Body	OpenSea	chr1	15835777	0.261908	0.778536	0.516628
cg22543104	PPM1H	Body	OpenSea	chr12	63307905	0.195918	0.712495	0.516577
cg25721906	LRIG1	Body	OpenSea	chr3	66545802	0.0748002	0.591273	0.516473
cg15768146	ZFHX2;THTPA;THTPA	5'UTR;Body;Body	OpenSea	chr14	24007226	0.113473	0.629923	0.51645
cg10714773	CECR1;CECR1	Body;TSS1500	OpenSea	chr22	17681464	0.144714	0.660961	0.516247
cg11742111	LARP1	TSS200	OpenSea	chr5	154092339	0.049598	0.5658	0.516202
cg03319865	LINC01057	Body	OpenSea	chr1	95127467	0.291393	0.807466	0.516073
cg06569139	RGS22	Body	Island	chr8	101117949	0.356827	0.872854	0.516027
cg20796808	RERE;RERE	Body;Body	OpenSea	chr1	8520254	0.183759	0.699634	0.515875
cg07891716	DNAJC6;DNAJC6	5'UTR;Body	OpenSea	chr1	65744567	0.180809	0.696521	0.515712
cg01084215	TBC1D16	Body	Island	chr17	77924269	0.132392	0.648079	0.515687
cg21270847	PBX1	Body	OpenSea	chr1	164604806	0.183013	0.698348	0.515335
cg03526964	SIPA1L3	5'UTR	OpenSea	chr19	38420431	0.0933923	0.608721	0.515329
cg09492169	ARHGAP27;ARHGAP27	Body;Body	N_Shore	chr17	43482735	0.0567496	0.572065	0.515315
cg05434033	PPAP2B	Body	OpenSea	chr1	57001492	0.22174	0.736978	0.515237
cg08425278	CDC25B;CDC25B;CDC25B;CDC25B;CDC25B;CDC25B;CDC25B;CDC25B;CDC25B;CDC25B	TSS200;Body;Body;Body;Body;Body;Body;Body;Body;Body	S_Shelf	chr20	3780631	0.193552	0.70877	0.515219
cg05308495	CACNG6;CACNG6;CACNG6	Body;Body;Body	Island	chr19	54515169	0.132434	0.647614	0.51518
cg13358761	DPPA4	TSS1500	OpenSea	chr3	109056802	0.0808442	0.595084	0.514239
cg18634868			OpenSea	chr8	102449435	0.0709884	0.585178	0.514189
cg15003737	PAK1;PAK1	5'UTR;5'UTR	N_Shelf	chr11	77182075	0.167241	0.681425	0.514184
cg05711506	MAPK8IP3;MAPK8IP3	Body;Body	N_Shore	chr16	1813796	0.10415	0.618315	0.514165
cg23557755			OpenSea	chr7	52182303	0.276141	0.790122	0.513981
cg12869334	GPR124	Body	Island	chr8	37699360	0.0211985	0.535123	0.513925
cg08752080	GC	Body	OpenSea	chr4	72631312	0.297051	0.810943	0.513892
cg00018010	CYTSB;CYTSB;CYTSB;CYTSB	Body;Body;Body;Body	OpenSea	chr17	20105626	0.124662	0.63843	0.513768
cg12561125	DTX3;GEFT	3'UTR;TSS1500	N_Shore	chr12	58003378	0.0996224	0.613382	0.51376
cg12400610			N_Shelf	chr6	126066699	0.186994	0.700635	0.513641
cg09242168	FAN1	Body	OpenSea	chr15	31214337	0.415112	0.928581	0.513469
cg21803847			OpenSea	chr2	1629049	0.291458	0.80475	0.513292
cg06661901	CCDC26;CCDC26;CCDC26;CCDC26	Body;Body;Body;Body	OpenSea	chr8	130528172	0.336292	0.849382	0.513089
cg08452456	TBKBP1	Body	Island	chr17	45786439	0.0212967	0.534314	0.513018
cg12009516	EXOC3L2	TSS1500	Island	chr19	45737880	0.0139369	0.526789	0.512852
cg07116712			Island	chr15	96887959	0.295346	0.8081	0.512754
cg22578425			OpenSea	chr7	115456904	0.0828	0.595439	0.512639
cg18038269	TYK2	Body	Island	chr19	10464320	0.0247852	0.537256	0.512471
cg16612423	UBE2QL1	3'UTR	OpenSea	chr5	6491884	0.395134	0.907602	0.512467
cg25014247	KDM2B;KDM2B	Body;Body	N_Shore	chr12	122015908	0.143846	0.656108	0.512261
cg10322232	MYO10	Body	OpenSea	chr5	16739985	0.182826	0.694902	0.512077
cg13881906	RIF1;RIF1;RIF1;RIF1	TSS1500;TSS1500;TSS1500;TSS1500	N_Shore	chr2	152265480	0.298716	0.810011	0.511296
cg17412278	C4orf45	Body	OpenSea	chr4	159943209	0.276923	0.788181	0.511258
cg16209517	KIAA1737	Body	OpenSea	chr14	77577612	0.127537	0.638608	0.511071
cg24295404			OpenSea	chr15	62744551	0.135057	0.645893	0.510836
cg02918678			OpenSea	chr8	128056038	0.142404	0.653229	0.510825
cg18089519	TALDO1	Body	OpenSea	chr11	763339	0.217714	0.728471	0.510758
cg08777771	SH3YL1;SH3YL1	Body;Body	OpenSea	chr2	233278	0.235813	0.746422	0.51061
cg06453912	LOC100129203;SESN3	Body;TSS1500	S_Shore	chr11	94966206	0.082653	0.593097	0.510444
cg15910588	SOX15;SOX15	1stExon;5'UTR	S_Shore	chr17	7493416	0.155809	0.666214	0.510404
cg15523463			OpenSea	chr5	150804815	0.134713	0.644997	0.510284
cg06353830			OpenSea	chr1	38687850	0.329173	0.839337	0.510164
cg10660426			OpenSea	chr8	62825339	0.131287	0.641328	0.510041
cg21436971			OpenSea	chr5	107145270	0.265297	0.775331	0.510033
cg09703136			OpenSea	chr4	173995054	0.0859825	0.595977	0.509994
cg14505694	TBC1D16	Body	Island	chr17	77924275	0.0593551	0.56921	0.509855
cg01860124			OpenSea	chr7	97218	0.0706317	0.580352	0.50972
cg25746686	LOC101929710	Body	OpenSea	chr5	95480168	0.227855	0.737524	0.509669
cg01703818	NARS2;NARS2	Body;Body	OpenSea	chr11	78261063	0.294005	0.803635	0.50963
cg15948871	POU5F1	TSS1500	OpenSea	chr6	31139620	0.0882988	0.597796	0.509498
cg09794469	TNRC18	Body	Island	chr7	5391393	0.454592	0.963887	0.509296
cg11894474			S_Shore	chr6	41411455	0.201937	0.710623	0.508686
cg21142547	PTPRM;PTPRM	Body;Body	OpenSea	chr18	7666387	0.232564	0.740989	0.508426
cg12558028	TNIK;TNIK;TNIK;TNIK;TNIK;TNIK;TNIK;TNIK;TNIK	Body;Body;Body;Body;Body;Body;Body;Body;Body	OpenSea	chr3	171147602	0.129215	0.637622	0.508406
cg23374902	ST6GALNAC3;ST6GALNAC3	Body;Body	OpenSea	chr1	76696881	0.334592	0.842998	0.508405
cg26074253	TULP4;TULP4	Body;Body	OpenSea	chr6	158886021	0.213101	0.72128	0.508179
cg09207726	FHIT;FHIT	5'UTR;5'UTR	OpenSea	chr3	60655428	0.304515	0.812653	0.508138
cg01927373			OpenSea	chr4	82407884	0.208451	0.716514	0.508063
cg22589511	SMAD3;SMAD3;SMAD3;SMAD3;SMAD3	Body;1stExon;Body;Body;5'UTR	OpenSea	chr15	67458522	0.147617	0.655614	0.507998
cg14380111	C15orf26	TSS1500	N_Shore	chr15	81426360	0.0847606	0.592588	0.507827
cg00310044	TESK2	Body	OpenSea	chr1	45826423	0.27356	0.78132	0.50776
cg13828893	KIF26B	Body	OpenSea	chr1	245398086	0.255309	0.762662	0.507353
cg21837920			OpenSea	chr6	135592235	0.276817	0.783977	0.50716
cg02905173			OpenSea	chr2	222054378	0.30559	0.812717	0.507127
cg05876950	ARL6;ARL6;ARL6;ARL6	TSS1500;TSS1500;TSS1500;TSS1500	N_Shore	chr3	97482214	0.333484	0.84057	0.507086
cg26582295	ASAP3;ASAP3	Body;Body	Island	chr1	23763191	0.115178	0.622163	0.506985
cg21480173	TYK2	Body	Island	chr19	10463831	0.0343333	0.54115	0.506817
cg10085158	LRP12;LRP12	Body;Body	OpenSea	chr8	105518913	0.344464	0.851135	0.506671
cg02731193	GCLC	Body	N_Shore	chr6	53407186	0.265113	0.771765	0.506652
cg00265412	MYO10	Body	OpenSea	chr5	16741057	0.264343	0.770966	0.506623
cg24464789	C1orf210;C1orf210	TSS1500;TSS1500	OpenSea	chr1	43751497	0.0721648	0.578751	0.506586
cg22583712	DPYSL3;DPYSL3	Body;Body	N_Shore	chr5	146830918	0.197782	0.704333	0.506551
cg13256645	PDPN;PDPN;PDPN;PDPN	TSS200;TSS200;Body;Body	S_Shore	chr1	13911884	0.206748	0.713029	0.50628
cg19122459	LINC01006	Body	OpenSea	chr7	156378285	0.276626	0.7827	0.506074
cg01364769	COMMD3	Body	S_Shore	chr10	22607608	0.152337	0.658355	0.506018
cg25136495	LPAR5;LPAR5	Body;Body	Island	chr12	6729718	0.0271953	0.533211	0.506016
cg21377950	CCNY;CCNY	Body;Body	OpenSea	chr10	35781962	0.364911	0.870897	0.505986
cg25045785	INPP5F;INPP5F	Body;TSS200	S_Shore	chr10	121578639	0.147969	0.653882	0.505914
cg11039583			OpenSea	chr2	63841200	0.305865	0.811661	0.505796
cg11182768	TMEM135;TMEM135;TMEM135	Body;Body;Body	OpenSea	chr11	86794156	0.0959959	0.601784	0.505788
cg14495399			OpenSea	chr9	125099691	0.248742	0.754519	0.505777
cg10334750			OpenSea	chr8	101348456	0.117985	0.623661	0.505676
cg26724546	LINC00536	Body	OpenSea	chr8	117140837	0.0912388	0.596508	0.505269
cg07759162			OpenSea	chr15	75488313	0.263311	0.768397	0.505086
cg19548649	SLC13A4	TSS200	OpenSea	chr7	135413105	0.254301	0.759173	0.504873
cg11313951	SLC10A7;SLC10A7	Body;Body	OpenSea	chr4	147393712	0.168634	0.67346	0.504826
cg15053735	ZEB2;ZEB2	Body;Body	OpenSea	chr2	145202928	0.0713442	0.575507	0.504163
cg16961961	INHBA;INHBA-AS1;INHBA-AS1	Body;Body;Body	OpenSea	chr7	41738613	0.203495	0.707622	0.504127
cg23418510	PRTFDC1	Body	N_Shore	chr10	25240660	0.0652811	0.569102	0.503821
cg25851222			OpenSea	chr15	35409475	0.375003	0.878515	0.503512
cg06506523	MEGF10	5'UTR	S_Shelf	chr5	126628941	0.368509	0.872017	0.503508
cg07017153	IGF2BP1;IGF2BP1	Body;Body	OpenSea	chr17	47100007	0.0808596	0.584226	0.503366
cg25566507	JAK3	Body	Island	chr19	17952399	0.226406	0.729734	0.503329
cg10163955	GATA3;GATA3	Body;Body	S_Shore	chr10	8101402	0.1001	0.603387	0.503287
cg20138404	CAPN1	Body	Island	chr11	64951798	0.0991217	0.601999	0.502877
cg25490800	THOC7	Body	N_Shore	chr3	63847223	0.246075	0.748935	0.50286
cg20980494			OpenSea	chr1	214857122	0.25324	0.756029	0.502789
cg09233429	PLCB2	Body	Island	chr15	40583241	0.02734	0.528992	0.501652
cg04578004	HOXB3	5'UTR	OpenSea	chr17	46637400	0.121726	0.623378	0.501651
cg06200982	AP1AR;AP1AR	Body;Body	OpenSea	chr4	113168556	0.26436	0.76585	0.501491
cg08424512	IRAK2	Body	OpenSea	chr3	10268074	0.0876396	0.589077	0.501437
cg08242419	ENG;ENG;ENG	Body;Body;Body	OpenSea	chr9	130587701	0.0681022	0.569472	0.50137
cg24558378			OpenSea	chr1	183589673	0.30814	0.809464	0.501323
cg09744374			OpenSea	chr5	120188118	0.133476	0.634698	0.501221
cg14027571			OpenSea	chr12	54745920	0.042814	0.544003	0.501189
cg25417842	AGAP3	Body	Island	chr7	150822987	0.0227826	0.523885	0.501102
cg12994599			OpenSea	chr5	31753942	0.255128	0.755988	0.50086
cg17372941			Island	chr17	43222115	0.0765309	0.577065	0.500534
cg01278041	C4orf38	Body	N_Shore	chr4	184018527	0.0567609	0.557241	0.50048
cg19621160	STIM2;STIM2;STIM2	Body;Body;Body	OpenSea	chr4	27004697	0.336524	0.836886	0.500362
cg08314980			N_Shelf	chr6	168609640	0.129662	0.62998	0.500318
cg27370049			S_Shelf	chr1	45772104	0.207848	0.707916	0.500068
cg08733313	CER1	TSS200	OpenSea	chr9	14722777	0.0531902	0.553219	0.500029

## Sheet: Hypomethylation in iHPC WT
CpG site	Gene	Gene group	Relation to CpG island	Chromosome	Position	Mean beta value WT iPSC	Mean beta value WT iHPC	Delta beta value (WT iHPC - WT iPSC)
cg24159247	ITPR1;ITPR1;ITPR1	Body;Body;Body	OpenSea	chr3	4575483	0.857466	0.0432446	-0.814222
cg26706611			OpenSea	chr12	25929145	0.885464	0.0763528	-0.809111
cg14496854	MATN2;MATN2	Body;Body	OpenSea	chr8	98929197	0.911284	0.120488	-0.790795
cg22042833	FLJ22536	Body	OpenSea	chr6	21987848	0.877972	0.0959817	-0.78199
ch.12.2515819F	HNF1A	Body	OpenSea	chr12	121434819	0.884117	0.102178	-0.781939
ch.8.314562F	FDFT1	Body	OpenSea	chr8	11693785	0.875328	0.0960267	-0.779302
cg02331902			OpenSea	chr5	90610303	0.881202	0.102766	-0.778436
cg27364652			OpenSea	chr16	19150025	0.868559	0.0930816	-0.775478
cg15416179	MAP2K3	Body	S_Shore	chr17	21189859	0.883937	0.1103	-0.773637
cg03184235	LUCAT1;LUCAT1	TSS200;TSS200	OpenSea	chr5	90610277	0.895904	0.125876	-0.770028
ch.8.68960677R			OpenSea	chr8	68798123	0.847348	0.0799927	-0.767356
cg15324190			OpenSea	chr5	56679223	0.864459	0.100612	-0.763847
cg15591136			OpenSea	chr3	196339047	0.861001	0.097983	-0.763018
cg26430059	FOXN3;FOXN3	Body;Body	OpenSea	chr14	89770384	0.911596	0.149758	-0.761838
cg02919564	TNFRSF21	Body	OpenSea	chr6	47210376	0.872313	0.110903	-0.76141
ch.7.2066570R	TRRAP	Body	OpenSea	chr7	98505839	0.823524	0.0627095	-0.760815
cg12963656	LOC152225	TSS200	OpenSea	chr3	101659687	0.870563	0.109917	-0.760646
ch.11.152092R	NUP98;NUP98;NUP98;NUP98	Body;Body;Body;Body	OpenSea	chr11	3780240	0.861251	0.102055	-0.759196
ch.2.1903814R	POLR1A	Body	OpenSea	chr2	86274157	0.838598	0.079892	-0.758706
ch.10.986655R	BMS1	Body	OpenSea	chr10	43293874	0.837741	0.07961	-0.758132
cg10833510	NRP2;NRP2;NRP2;NRP2;NRP2;NRP2	Body;Body;Body;Body;Body;Body	OpenSea	chr2	206564486	0.915187	0.158011	-0.757176
cg20540629	SKAP1;SKAP1	Body;Body	OpenSea	chr17	46318630	0.872222	0.11546	-0.756762
ch.10.96354720R			OpenSea	chr10	96364730	0.853679	0.0972782	-0.7564
cg20918393			OpenSea	chr20	19867136	0.963404	0.208782	-0.754622
ch.15.1166704F			S_Shore	chr15	73663757	0.801753	0.0481205	-0.753632
cg10916429	ZNF609	Body	OpenSea	chr15	64799784	0.904385	0.153756	-0.750629
ch.1.1047298R	PTP4A2;PTP4A2	Body;Body	OpenSea	chr1	32377577	0.812576	0.0627719	-0.749804
ch.2.3422646F	LASS6	Body	OpenSea	chr2	169470259	0.81116	0.0633221	-0.747838
ch.5.2558853F	CTNNA1	5'UTR	OpenSea	chr5	138115063	0.839561	0.0924888	-0.747073
cg20353544	SH3TC1	TSS200	OpenSea	chr4	8200899	0.906371	0.159962	-0.746409
ch.1.3128389F			OpenSea	chr1	160061098	0.829729	0.0836024	-0.746126
ch.17.1009718F	CDK12;CDK12	Body;Body	OpenSea	chr17	37656220	0.829877	0.0838596	-0.746017
ch.7.1701599F			OpenSea	chr7	77282985	0.858339	0.112369	-0.745969
cg02375208	LHFPL2	Body	N_Shore	chr5	77804381	0.893742	0.148822	-0.744919
cg22334857	TFPI;TFPI;TFPI;TFPI	1stExon;1stExon;5'UTR;5'UTR	OpenSea	chr2	188419190	0.857155	0.112356	-0.744799
cg06935531	TNS3	5'UTR	OpenSea	chr7	47521938	0.921313	0.176525	-0.744788
ch.7.1651382F	HIP1	Body	N_Shelf	chr7	75264394	0.851013	0.107646	-0.743367
ch.3.1209178R	CACNA2D3	Body	OpenSea	chr3	54933736	0.834508	0.0911502	-0.743358
ch.15.979660F	PTPLAD1	Body	OpenSea	chr15	65855109	0.829743	0.086524	-0.743219
ch.3.1042115R	QRICH1;QRICH1	Body;Body	S_Shelf	chr3	49069395	0.853817	0.111245	-0.742572
ch.2.3504351F			OpenSea	chr2	173215253	0.828203	0.0859762	-0.742227
ch.16.364290R			OpenSea	chr16	9436357	0.806506	0.0654835	-0.741022
cg18978125	ADAP1;ADAP1;ADAP1;ADAP1	Body;Body;Body;Body	S_Shelf	chr7	963050	0.944509	0.20349	-0.741019
cg21370007	DAB2IP	Body	OpenSea	chr9	124370435	0.885602	0.144608	-0.740994
cg13490422			OpenSea	chr12	50377731	0.886129	0.145692	-0.740437
ch.19.565153F	TNPO2;TNPO2;TNPO2	Body;Body;Body	OpenSea	chr19	12824987	0.840089	0.100416	-0.739674
ch.7.2184863F	CUX1;CUX1;CUX1	Body;Body;Body	OpenSea	chr7	101811420	0.848418	0.110031	-0.738388
cg23346544			OpenSea	chr8	80731144	0.895429	0.157935	-0.737494
cg21292716	SSH1;SSH1;SSH1	Body;Body;Body	OpenSea	chr12	109220256	0.893429	0.156374	-0.737054
cg10563645			N_Shore	chr6	31705988	0.822123	0.0853559	-0.736767
cg06586707			OpenSea	chr21	42485559	0.827592	0.0914917	-0.7361
cg26747050			OpenSea	chr6	105153166	0.887713	0.151715	-0.735998
ch.4.938507R	UCHL1	Body	OpenSea	chr4	41267165	0.80589	0.0704899	-0.7354
cg25828496			OpenSea	chr17	72415019	0.92484	0.189783	-0.735057
cg00556757	SEPT7-AS1;SEPT7-AS1	Body;Body	OpenSea	chr7	35798149	0.85602	0.121299	-0.734721
cg05577920	CTBP2;CTBP2;CTBP2;CTBP2	5'UTR;5'UTR;5'UTR;5'UTR	OpenSea	chr10	126745753	0.832401	0.0978688	-0.734532
ch.17.1212751R	KIAA1267	Body	OpenSea	chr17	44111654	0.840325	0.106438	-0.733887
cg10585371			OpenSea	chr1	30161665	0.861428	0.127674	-0.733754
cg01251150	PIK3R1	Body	OpenSea	chr5	67535553	0.85805	0.124462	-0.733588
ch.3.1042801R	QRICH1;QRICH1	Body;Body	OpenSea	chr3	49084142	0.843053	0.109797	-0.733257
ch.7.2691555F	ZC3HC1	Body	OpenSea	chr7	129667665	0.844296	0.11255	-0.731746
cg14925253			OpenSea	chr2	102680808	0.898994	0.167284	-0.731709
ch.9.1976398F	RABGAP1	Body	OpenSea	chr9	125862548	0.815634	0.0843997	-0.731235
ch.7.3273938R	PAXIP1	Body	OpenSea	chr7	154766961	0.796211	0.0649809	-0.73123
ch.19.1349607R	HNRNPUL1;HNRNPUL1	Body;Body	OpenSea	chr19	41801090	0.830766	0.100296	-0.73047
cg27154487	SSH1;SSH1;SSH1	Body;Body;Body	OpenSea	chr12	109220235	0.92455	0.19459	-0.72996
ch.8.18261148F			OpenSea	chr8	18216868	0.798064	0.0686328	-0.729431
cg10614217	LRRC2	Body	OpenSea	chr3	46580449	0.866877	0.137575	-0.729302
cg20297544	EPHB2;EPHB2	Body;Body	OpenSea	chr1	23076988	0.904946	0.175678	-0.729268
ch.18.265776F			OpenSea	chr18	11590106	0.794841	0.0660321	-0.728809
ch.4.2917740F	FNIP2	Body	OpenSea	chr4	159758027	0.803377	0.0747959	-0.728581
cg07463059	IFI16;IFI16	5'UTR;1stExon	OpenSea	chr1	158979810	0.875618	0.14704	-0.728577
cg23525355	MCF2L2	Body	OpenSea	chr3	183024834	0.920378	0.191873	-0.728505
cg13483603	OAS1;OAS1;OAS1;OAS1;OAS1;OAS1	5'UTR;1stExon;5'UTR;1stExon;5'UTR;1stExon	OpenSea	chr12	113344754	0.768756	0.0407554	-0.728
cg12771971			OpenSea	chr3	5058435	0.839743	0.112572	-0.727171
ch.12.121680993R			OpenSea	chr12	123115040	0.84724	0.120139	-0.727101
ch.14.1824732F	KLC1;KLC1;KLC1	Body;Body;Body	OpenSea	chr14	104149315	0.841855	0.114957	-0.726898
ch.11.2527482R	SORL1	Body	OpenSea	chr11	121489344	0.78195	0.0556907	-0.72626
ch.8.1022548F	HOOK3	Body	OpenSea	chr8	42869864	0.829825	0.103654	-0.72617
cg00634460			OpenSea	chr11	61793182	0.882728	0.156867	-0.725861
cg15762892	CERS6;CERS6	Body;Body	OpenSea	chr2	169489435	0.920525	0.194863	-0.725662
ch.9.1241711R	SECISBP2	Body	OpenSea	chr9	91968142	0.821343	0.095809	-0.725534
cg13943145			OpenSea	chr2	129171690	0.805743	0.0802319	-0.725511
cg01949584	PRKAG2;PRKAG2	5'UTR;Body	OpenSea	chr7	151503558	0.931557	0.206687	-0.72487
cg01889574	CD82;CD82	5'UTR;5'UTR	S_Shelf	chr11	44590889	0.852309	0.127843	-0.724466
cg15613077			OpenSea	chr5	95059438	0.887014	0.162656	-0.724358
ch.1.2344685R			OpenSea	chr1	95177356	0.804601	0.080418	-0.724183
cg10766285			OpenSea	chr16	54404836	0.789776	0.0655957	-0.72418
cg27033978	LOC285692	Body	OpenSea	chr5	9717221	0.908046	0.183993	-0.724053
cg00067133			OpenSea	chr18	49140574	0.884144	0.160406	-0.723738
cg06569151			OpenSea	chr1	214297914	0.934236	0.210613	-0.723624
ch.10.2545189R	EIF3A	Body	OpenSea	chr10	120817404	0.818276	0.0947297	-0.723546
ch.5.432310R	MYO10	Body	OpenSea	chr5	16780479	0.819937	0.0966159	-0.723321
cg15934900			OpenSea	chr8	8939839	0.864235	0.141184	-0.723051
cg12251541	ARAP1	5'UTR	OpenSea	chr11	72447864	0.84736	0.124456	-0.722904
ch.9.837340R	PTAR1	Body	OpenSea	chr9	72347081	0.877912	0.155231	-0.722681
ch.6.215100R	TXNDC5;TXNDC5	Body;Body	OpenSea	chr6	7903714	0.796865	0.0745476	-0.722318
cg07627002	PACS1	Body	OpenSea	chr11	65849129	0.877467	0.155156	-0.722311
ch.6.34361150R			OpenSea	chr6	34253172	0.794979	0.0731056	-0.721873
cg06741146	SEC14L1;SEC14L1	5'UTR;5'UTR	OpenSea	chr17	75120509	0.890984	0.169236	-0.721747
ch.15.920727F	HERC1	Body	OpenSea	chr15	63902777	0.805189	0.0835704	-0.721618
cg16223899			OpenSea	chr12	125166019	0.835978	0.114422	-0.721556
ch.2.2759695R	PLEKHB2;PLEKHB2	Body;Body	OpenSea	chr2	131901847	0.787858	0.06636	-0.721498
ch.6.573831F			OpenSea	chr6	22835108	0.805875	0.0847135	-0.721162
ch.11.991049F	CUGBP1;CUGBP1;CUGBP1	Body;Body;Body	OpenSea	chr11	47494477	0.792593	0.0715444	-0.721048
ch.16.1512048R	CDH3	Body	OpenSea	chr16	68711746	0.773197	0.0526126	-0.720585
cg27444375			OpenSea	chr1	160510176	0.893437	0.172943	-0.720494
ch.22.694298R	GRAP2	5'UTR	OpenSea	chr22	40335644	0.820101	0.0996314	-0.720469
ch.16.940898F	FUS;FUS;FUS;FUS	Body;Body;Body;Body	OpenSea	chr16	31199972	0.829058	0.108745	-0.720313
ch.6.3068315F	ARID1B;ARID1B;ARID1B	Body;Body;Body	OpenSea	chr6	157454527	0.838453	0.118202	-0.720252
ch.12.109182886F			OpenSea	chr12	110698503	0.813395	0.0932291	-0.720166
cg16504278	CLEC16A;CLEC16A	Body;Body	OpenSea	chr16	11199143	0.885268	0.165367	-0.719901
cg18666075			OpenSea	chr3	156833184	0.89831	0.178887	-0.719423
ch.16.1667936F			OpenSea	chr16	73947777	0.792421	0.0731348	-0.719286
ch.1.3178922R	NOS1AP;NOS1AP	Body;Body	OpenSea	chr1	162321024	0.780337	0.0611667	-0.719171
cg04863032	CLCN3;CLCN3;CLCN3	5'UTR;5'UTR;5'UTR	S_Shore	chr4	170543556	0.886474	0.167773	-0.718702
ch.2.3405933F	B3GALT1	5'UTR	OpenSea	chr2	168679352	0.767916	0.0496486	-0.718267
ch.4.1971138F			OpenSea	chr4	104706774	0.777732	0.05956	-0.718172
cg13471491	MBP;MBP	Body;Body	OpenSea	chr18	74813814	0.923786	0.206116	-0.717671
cg05076730	MIR1207;PVT1	TSS1500;Body	OpenSea	chr8	129060815	0.897935	0.180371	-0.717564
cg21995960			OpenSea	chr8	12935118	0.939087	0.221551	-0.717536
ch.15.814613R	MYO1E	Body	OpenSea	chr15	59520991	0.783654	0.0661742	-0.717479
ch.3.2410502F	PTPLB	Body	OpenSea	chr3	123216572	0.812907	0.096096	-0.716811
cg15962494	ECE1	Body	OpenSea	chr1	21651388	0.836744	0.120056	-0.716688
ch.9.109447758R			OpenSea	chr9	110407937	0.78574	0.0694194	-0.716321
cg15188623	ZNF710	5'UTR	N_Shore	chr15	90608429	0.861479	0.145163	-0.716316
cg09896909	LOC101927460	Body	OpenSea	chr5	124885172	0.898427	0.182576	-0.71585
ch.3.1135669F	ALAS1;ALAS1	Body;Body	OpenSea	chr3	52245261	0.821234	0.105498	-0.715735
cg19028462	MCF2L;MCF2L	Body;Body	Island	chr13	113677628	0.878653	0.162975	-0.715677
ch.21.825836R	PCNT	Body	N_Shore	chr21	47810293	0.856057	0.140593	-0.715464
cg20405620	GPR183;UBAC2;UBAC2;UBAC2;MIR548AN	TSS1500;Body;Body;Body;Body	OpenSea	chr13	99960198	0.893511	0.178074	-0.715438
cg27117828	WIPF1;WIPF1	5'UTR;TSS200	OpenSea	chr2	175499377	0.880504	0.165198	-0.715306
ch.1.1254747R	MACF1;MACF1	Body;Body	OpenSea	chr1	39934760	0.851964	0.13711	-0.714854
cg23104824			OpenSea	chr10	3878067	0.794258	0.0797098	-0.714548
ch.6.839713R	RPS10	Body	OpenSea	chr6	34385746	0.793321	0.0795278	-0.713793
ch.5.240336F	ADCY2	Body	OpenSea	chr5	7757969	0.768904	0.0554611	-0.713443
ch.6.1255267F			OpenSea	chr6	53131782	0.819276	0.105858	-0.713418
cg14297707	SGK223	Body	OpenSea	chr8	8203852	0.926248	0.212979	-0.713269
cg19013695	APP;APP;APP;APP;APP;APP;APP;APP;APP;APP	Body;Body;Body;Body;Body;Body;Body;Body;Body;Body	OpenSea	chr21	27340093	0.910593	0.197503	-0.71309
ch.1.1392349R	KIF2C	Body	OpenSea	chr1	45223644	0.846586	0.133529	-0.713057
cg27147615	LOC646982;LOC646982	Body;Body	OpenSea	chr13	40976678	0.855612	0.142641	-0.712971
cg16550264			OpenSea	chr12	115813214	0.855081	0.142389	-0.712692
cg02067882			OpenSea	chr2	221484505	0.837484	0.125909	-0.711575
cg11484353			OpenSea	chr20	39958249	0.92324	0.211743	-0.711496
cg13475583			OpenSea	chr1	235116731	0.884546	0.173215	-0.711331
ch.12.2473323R	CIT	Body	OpenSea	chr12	120251075	0.793389	0.0822566	-0.711132
cg11702456	SP100;SP100;SP100;SP100	5'UTR;1stExon;1stExon;5'UTR	OpenSea	chr2	231280907	0.828847	0.117754	-0.711093
ch.20.1295406F	PMEPA1;PMEPA1;PMEPA1;PMEPA1	Body;Body;Body;Body	S_Shore	chr20	56228606	0.814282	0.103319	-0.710962
ch.11.942842R	PHF21A;PHF21A	Body;Body	OpenSea	chr11	45977506	0.771093	0.0601677	-0.710925
ch.22.740407F	RANGAP1	Body	OpenSea	chr22	41649341	0.819708	0.109004	-0.710704
ch.21.228978R	APP;APP;APP;APP;APP	Body;Body;Body;Body;Body	OpenSea	chr21	27297434	0.781444	0.0709001	-0.710543
cg16835209			OpenSea	chr1	98789597	0.88987	0.179561	-0.710309
cg17601658	IFI16	TSS200	OpenSea	chr1	158979647	0.807042	0.0967907	-0.710251
cg14645826			OpenSea	chr12	98818702	0.832336	0.122181	-0.710155
cg02927679	DUSP5	Body	S_Shore	chr10	112260509	0.85841	0.148318	-0.710092
ch.9.178852F	PTPRD;PTPRD	5'UTR;5'UTR	OpenSea	chr9	8739553	0.794228	0.0841762	-0.710052
cg08126146			OpenSea	chr3	126892058	0.836949	0.126899	-0.71005
cg06505529	CTDSPL;CTDSPL	Body;Body	OpenSea	chr3	37934586	0.888036	0.178065	-0.70997
cg02229757			OpenSea	chr16	15685126	0.865451	0.155596	-0.709854
cg06372633	DAB2IP	Body	OpenSea	chr9	124366728	0.788404	0.0785756	-0.709828
cg16667251	SPTBN1	5'UTR	OpenSea	chr2	54697181	0.790376	0.0805745	-0.709802
ch.11.2720214F	PRDM10;PRDM10	5'UTR;5'UTR	OpenSea	chr11	129835266	0.7905	0.080963	-0.709537
ch.1.374405F	UBE4B;UBE4B	Body;Body	OpenSea	chr1	10177152	0.777992	0.0685193	-0.709473
cg16719409	KCNIP1;KCNIP1;KCNIP1;KCNIP1;KCNIP1	5'UTR;Body;Body;Body;Body	OpenSea	chr5	170025877	0.895566	0.186138	-0.709428
cg09936080	THADA;THADA;THADA	Body;Body;Body	OpenSea	chr2	43653785	0.922986	0.213563	-0.709423
ch.7.1172609R	GRB10;GRB10;GRB10;GRB10	Body;Body;Body;Body	OpenSea	chr7	50730422	0.774029	0.0646523	-0.709377
ch.4.1185987F	POLR2B	Body	OpenSea	chr4	57873191	0.810831	0.101463	-0.709368
ch.1.3571292R	DHX9	Body	OpenSea	chr1	182831125	0.841481	0.132352	-0.709128
ch.18.1114073F	ZNF532	Body	OpenSea	chr18	56625820	0.81591	0.106795	-0.709115
cg25334660			S_Shore	chr8	42270520	0.907548	0.198503	-0.709044
cg13573978	MYH9	5'UTR	OpenSea	chr22	36761251	0.919915	0.21093	-0.708985
cg04111102			OpenSea	chr1	66153794	0.866881	0.157946	-0.708936
cg04605590			OpenSea	chr5	148185121	0.900605	0.191785	-0.708821
cg27116072			OpenSea	chr16	84675013	0.896085	0.187395	-0.708691
ch.17.1508712R	TRIM37;TRIM37	3'UTR;Body	OpenSea	chr17	57076446	0.793207	0.0846082	-0.708598
cg13120180	MAML3	Body	OpenSea	chr4	140697658	0.907315	0.198756	-0.708559
ch.5.1325793F	BDP1	Body	OpenSea	chr5	70784859	0.835944	0.127634	-0.70831
cg07226162			S_Shelf	chr10	112293247	0.842019	0.134067	-0.707952
ch.15.811911R	MYO1E	Body	OpenSea	chr15	59455505	0.784327	0.0767864	-0.707541
cg11715256			OpenSea	chr4	174412482	0.88478	0.17736	-0.707419
cg19043158			OpenSea	chr12	98833996	0.848549	0.141369	-0.707179
ch.16.2072386R	ZCCHC14	Body	OpenSea	chr16	87503022	0.811603	0.104586	-0.707017
ch.4.2045280F	OSTC	Body	OpenSea	chr4	109577036	0.770261	0.0633278	-0.706933
cg19118715			OpenSea	chr8	82968663	0.866361	0.15976	-0.706601
cg13782035	LUCAT1;LUCAT1	TSS1500;TSS1500	OpenSea	chr5	90610422	0.846574	0.140135	-0.706439
ch.10.33269R	LARP4B	Body	OpenSea	chr10	927563	0.771746	0.0655829	-0.706163
ch.2.202877934R			OpenSea	chr2	203169689	0.802214	0.0961534	-0.706061
ch.16.192535R	CREBBP;CREBBP	Body;Body	OpenSea	chr16	3828668	0.788087	0.0821074	-0.70598
cg17812972			OpenSea	chr6	105153163	0.87857	0.172671	-0.705899
ch.10.2372731R			OpenSea	chr10	112966440	0.777776	0.0719057	-0.70587
cg21915770	ZNF366	5'UTR	OpenSea	chr5	71800108	0.880388	0.174734	-0.705654
cg13329912			OpenSea	chr6	16215786	0.904082	0.198634	-0.705448
cg07855721	OSMR-AS1	Body	OpenSea	chr5	38836295	0.928483	0.223742	-0.70474
cg21532636			OpenSea	chr22	36001055	0.899133	0.194551	-0.704582
cg21081729	MCC;MCC	Body;Body	OpenSea	chr5	112539140	0.838579	0.134116	-0.704464
ch.14.1056569F	RBM25	Body	OpenSea	chr14	73577815	0.775762	0.0714044	-0.704358
ch.18.400468R			OpenSea	chr18	20395250	0.792047	0.0877149	-0.704332
cg12224508			OpenSea	chr2	28589782	0.777211	0.0730091	-0.704201
ch.1.2975077F	GATAD2B	Body	OpenSea	chr1	153799869	0.775981	0.0718632	-0.704118
cg12229394	ZNF365;ZNF365	Body;5'UTR	OpenSea	chr10	64398006	0.857277	0.15335	-0.703927
ch.7.1714607F	MAGI2	Body	OpenSea	chr7	77818337	0.781292	0.0776281	-0.703663
cg23952566			OpenSea	chr2	182675620	0.888057	0.184679	-0.703378
cg16046375	RASA3	Body	S_Shore	chr13	114881019	0.894436	0.19115	-0.703286
ch.10.1452314F	DDX21	Body	OpenSea	chr10	70730916	0.764323	0.0610715	-0.703251
ch.14.43986R	CHD8;CHD8	Body;Body	OpenSea	chr14	21869499	0.822505	0.119499	-0.703005
ch.14.1421228R	PSMC1	Body	OpenSea	chr14	90730328	0.780828	0.0778408	-0.702987
ch.16.49831971R			OpenSea	chr16	51274470	0.795451	0.0924774	-0.702974
ch.7.121194196F			OpenSea	chr7	121406960	0.787323	0.0844715	-0.702852
ch.15.96924465R			OpenSea	chr15	99106942	0.811044	0.108365	-0.702678
ch.9.80193246F			OpenSea	chr9	81003426	0.808704	0.106364	-0.70234
ch.6.1094404R	TMEM63B	Body	OpenSea	chr6	44109527	0.782086	0.0798212	-0.702265
cg21240459	TRPS1;TRPS1;TRPS1	Body;Body;Body	OpenSea	chr8	116440004	0.924432	0.222522	-0.70191
ch.10.1700276F			OpenSea	chr10	80418378	0.774627	0.0727876	-0.701839
cg19100169	CCNJL	Body	OpenSea	chr5	159688203	0.891849	0.190104	-0.701744
cg04182170	MKL2;MKL2	Body;Body	OpenSea	chr16	14280209	0.815194	0.11405	-0.701144
cg08300512	PLB1;PLB1	Body;Body	OpenSea	chr2	28844643	0.851225	0.150196	-0.701029
cg04839576			OpenSea	chr9	109975923	0.867392	0.166416	-0.700976
ch.15.1525362R	ABHD2;ABHD2	Body;Body	OpenSea	chr15	89706202	0.798724	0.0979629	-0.700761
cg14419259	GRB2;GRB2	Body;Body	OpenSea	chr17	73322562	0.882551	0.181888	-0.700663
cg15672653			S_Shelf	chr11	108371700	0.814594	0.114225	-0.700369
cg00559234	CLSTN1;CLSTN1	TSS1500;TSS1500	S_Shore	chr1	9885909	0.77294	0.0727802	-0.700159
cg00018179	PKM;PKM;PKM;PKM;PKM;PKM;PKM	Body;Body;5'UTR;5'UTR;5'UTR;5'UTR;5'UTR	N_Shore	chr15	72521159	0.776456	0.0763046	-0.700151
cg17128892	IRF2	5'UTR	N_Shelf	chr4	185374766	0.82889	0.128829	-0.700061
ch.17.1131311F	DHX8	Body	OpenSea	chr17	41573041	0.800768	0.101035	-0.699733
ch.4.111469F	FAM193A	Body	OpenSea	chr4	2705309	0.816696	0.116963	-0.699733
cg18748972			OpenSea	chr2	45490451	0.794322	0.0946419	-0.69968
ch.7.3189261R	PRKAG2;PRKAG2	5'UTR;Body	OpenSea	chr7	151489100	0.813478	0.1139	-0.699578
cg25766247			OpenSea	chr8	59714165	0.83579	0.13627	-0.69952
cg20834178	TBC1D14;TBC1D14	Body;Body	OpenSea	chr4	6944071	0.890951	0.191604	-0.699347
ch.4.1080479F	DCUN1D4;DCUN1D4	Body;Body	OpenSea	chr4	52742061	0.800294	0.101052	-0.699243
ch.10.1148322F	PRKG1;PRKG1	Body;Body	OpenSea	chr10	53764830	0.771423	0.0724109	-0.699012
ch.12.292758R	CSDA;CSDA	Body;Body	OpenSea	chr12	10863168	0.782287	0.083471	-0.698816
cg21269642	BCAR3	5'UTR	OpenSea	chr1	94282608	0.939268	0.240454	-0.698814
cg05350058	DLEU1	Body	OpenSea	chr13	50893872	0.876851	0.178099	-0.698752
ch.1.219558214F			OpenSea	chr1	221491591	0.762575	0.0638766	-0.698699
cg08093099	LINC01411	Body	OpenSea	chr5	173765406	0.843049	0.144382	-0.698667
ch.2.2008119R	SNRNP200	Body	OpenSea	chr2	96948848	0.78642	0.0880703	-0.69835
cg18072814	SDSL	TSS200	OpenSea	chr12	113860066	0.835016	0.136746	-0.69827
ch.19.1528169R	ZC3H4	Body	OpenSea	chr19	47592633	0.782929	0.0849773	-0.697952
cg07658508	SLC26A1	3'UTR	OpenSea	chr4	973177	0.960994	0.263251	-0.697743
cg07954091	NCOR2;NCOR2;NCOR2	Body;Body;Body	OpenSea	chr12	124864913	0.961603	0.264121	-0.697482
ch.14.35518310F			OpenSea	chr14	36448559	0.758276	0.0608048	-0.697471
cg03283282	RBM47	5'UTR	OpenSea	chr4	40579075	0.927731	0.230522	-0.697209
cg10536270			OpenSea	chr1	214297921	0.883756	0.186935	-0.696821
ch.11.1421098F	SAPS3;SAPS3;SAPS3;SAPS3;SAPS3;SAPS3	Body;Body;Body;Body;Body;Body	OpenSea	chr11	68338008	0.799403	0.102646	-0.696757
cg12239340	LOC101927040	Body	OpenSea	chr8	80731130	0.912589	0.216358	-0.69623
cg26895768			OpenSea	chr3	188850350	0.936561	0.240605	-0.695955
ch.2.2685596F	SAP130;SAP130	Body;Body	OpenSea	chr2	128768557	0.786272	0.0904993	-0.695772
cg05530351	CDKL1;CDKL1	Body;Body	OpenSea	chr14	50809487	0.828871	0.133125	-0.695747
ch.3.680450R	TRIM71	Body	OpenSea	chr3	32927740	0.766766	0.0713344	-0.695432
cg16204717			OpenSea	chr12	65894458	0.906381	0.210989	-0.695391
cg02879029	XKR6	Body	OpenSea	chr8	10829962	0.904973	0.209621	-0.695352
cg02685990	FAM198B;FAM198B;FAM198B	TSS200;5'UTR;5'UTR	OpenSea	chr4	159093885	0.835667	0.14081	-0.694857
cg15167636			OpenSea	chr12	90485193	0.884722	0.189913	-0.694809
cg04905719	SGK1	Body	OpenSea	chr6	134617250	0.896692	0.201946	-0.694747
cg16072777			OpenSea	chr5	17119012	0.877757	0.183148	-0.694609
cg21853021	SLC22A18AS;SLC22A18	Body;TSS1500	N_Shelf	chr11	2920146	0.915987	0.221508	-0.694479
cg20519373	SAMD12;SAMD12	Body;Body	OpenSea	chr8	119456570	0.80467	0.110234	-0.694436
cg18331224			OpenSea	chr6	138290249	0.891451	0.197226	-0.694225
cg06977430	MRC1	Body	OpenSea	chr10	17879085	0.790583	0.0963747	-0.694208
cg24603297	ERGIC1	Body	OpenSea	chr5	172328221	0.890102	0.196082	-0.69402
ch.2.1726169F			OpenSea	chr2	76544366	0.760202	0.0664006	-0.693802
ch.17.1646506R	ERN1	Body	OpenSea	chr17	62164903	0.799416	0.10657	-0.692846
ch.4.1889364R	EIF4E;EIF4E;EIF4E	Body;Body;Body	OpenSea	chr4	99822293	0.885167	0.192809	-0.692357
ch.2.635363R	ASXL2	Body	OpenSea	chr2	26065189	0.76379	0.071495	-0.692295
ch.16.1235821R	OGFOD1	Body	OpenSea	chr16	56503846	0.759134	0.0670528	-0.692082
ch.15.1497565F	NTRK3;NTRK3;NTRK3	Body;Body;Body	OpenSea	chr15	88581122	0.746617	0.0546438	-0.691973
ch.13.654879R			OpenSea	chr13	48774642	0.771181	0.0794113	-0.69177
cg07198332			OpenSea	chr6	139854940	0.878935	0.187221	-0.691715
cg19483007	WWTR1;WWTR1;WWTR1	Body;Body;Body	OpenSea	chr3	149327651	0.860439	0.16892	-0.69152
cg06073499	CSMD2;CSMD2	Body;Body	OpenSea	chr1	34368645	0.838951	0.147487	-0.691464
ch.17.1730525R	HELZ	Body	OpenSea	chr17	65196202	0.796002	0.104596	-0.691406
ch.22.78028F	HIRA	Body	OpenSea	chr22	19362054	0.793664	0.102343	-0.691321
ch.10.1954609F	MARCH5	Body	OpenSea	chr10	94071751	0.760526	0.0692788	-0.691247
ch.2.121392984R	GLI2	Body	OpenSea	chr2	121676514	0.755464	0.0645701	-0.690894
cg00752121			OpenSea	chr2	191199387	0.9043	0.21347	-0.69083
cg20175702			OpenSea	chr15	70053398	0.871031	0.180517	-0.690514
cg16466810	HTRA1	Body	OpenSea	chr10	124234172	0.908011	0.217616	-0.690395
ch.20.115261R			N_Shelf	chr20	4663796	0.776377	0.0863935	-0.689984
cg02980243			OpenSea	chr7	73265222	0.889742	0.200248	-0.689493
ch.14.1755952R	DYNC1H1	Body	S_Shore	chr14	102483986	0.766768	0.0775223	-0.689245
ch.14.783201F			OpenSea	chr14	61580317	0.776232	0.0869965	-0.689235
cg02950911			OpenSea	chr10	32439864	0.798438	0.109335	-0.689104
cg15314083	LINC00824	Body	OpenSea	chr8	129569073	0.886955	0.197957	-0.688998
ch.18.4153F	USP14;USP14	Body;Body	OpenSea	chr18	199303	0.803643	0.114836	-0.688807
ch.8.54126760R			OpenSea	chr8	53964207	0.795391	0.10674	-0.68865
ch.12.2506678F	UNC119B	Body	OpenSea	chr12	121154867	0.840749	0.152284	-0.688465
cg04785027			OpenSea	chr15	81384678	0.859225	0.170775	-0.68845
cg21692436	SIGLEC15	Body	OpenSea	chr18	43407786	0.912764	0.224899	-0.687865
cg17212129	MBP;MBP	Body;Body	OpenSea	chr18	74814040	0.867409	0.179556	-0.687853
ch.5.3079640F			OpenSea	chr5	163067975	0.739227	0.0514788	-0.687748
cg21661974			OpenSea	chr7	25660041	0.858675	0.171107	-0.687568
cg11588903	MYO9B;MYO9B	5'UTR;5'UTR	N_Shelf	chr19	17208493	0.938858	0.251307	-0.687551
cg19564029			OpenSea	chr5	92275335	0.881885	0.194507	-0.687377
cg06225648			OpenSea	chr9	109976075	0.94407	0.256784	-0.687286
ch.17.1132347R	DHX8	Body	OpenSea	chr17	41598698	0.750189	0.0629106	-0.687279
ch.4.39131871R			OpenSea	chr4	39455476	0.773561	0.0864109	-0.68715
ch.3.183336F	SETD5	Body	OpenSea	chr3	9516816	0.76688	0.0799628	-0.686917
cg21571658			OpenSea	chr15	70785399	0.904202	0.217439	-0.686763
cg22597383			OpenSea	chr10	79731176	0.841872	0.155239	-0.686633
ch.3.3938922F	LRCH3	Body	OpenSea	chr3	197558925	0.793668	0.107174	-0.686495
cg23381884			N_Shore	chr6	1597525	0.802472	0.116176	-0.686296
cg26094158	LRRN4	TSS1500	S_Shelf	chr20	6035997	0.902219	0.21601	-0.686209
ch.11.2619180F	ACRV1;ACRV1;ACRV1;ACRV1;ACRV1;CHEK1;ACRV1;ACRV1;ACRV1;ACRV1	Body;Body;Body;Body;Body;3'UTR;Body;Body;Body;Body	OpenSea	chr11	125545646	0.751006	0.0649174	-0.686089
ch.14.1254509R	STON2	Body	OpenSea	chr14	81785340	0.7376	0.0516336	-0.685966
ch.18.734816F			OpenSea	chr18	37716523	0.74117	0.0554415	-0.685728
ch.1.2675516R	PHTF1	Body	OpenSea	chr1	114243302	0.791889	0.106162	-0.685726
cg06346407			OpenSea	chr13	29186146	0.914558	0.229049	-0.685509
ch.8.127920202R			OpenSea	chr8	127851020	0.80656	0.121062	-0.685498
cg20678302			OpenSea	chr8	61048786	0.813588	0.12815	-0.685438
ch.3.1440585F	MAGI1;MAGI1;MAGI1	Body;Body;Body	OpenSea	chr3	65719561	0.738596	0.0533103	-0.685286
cg06108849			OpenSea	chr11	130397805	0.908991	0.223747	-0.685244
cg17439630	AFAP1L2;AFAP1L2;AFAP1L2	Body;Body;Body	OpenSea	chr10	116127263	0.867453	0.182235	-0.685218
cg25940517	IQCD	Body	OpenSea	chr12	113645509	0.856635	0.17147	-0.685165
cg02021559			OpenSea	chr1	151475650	0.90536	0.220362	-0.684999
ch.3.948191R	FYCO1	Body	OpenSea	chr3	46024851	0.752891	0.0679472	-0.684944
ch.8.214553F	PRAGMIN	Body	OpenSea	chr8	8189620	0.751191	0.0663227	-0.684868
cg00223315	SNX30	Body	OpenSea	chr9	115624602	0.919935	0.235113	-0.684821
ch.10.65628491F			OpenSea	chr10	65958485	0.750192	0.0655943	-0.684598
ch.1.471396R	DHRS3	Body	N_Shelf	chr1	12673670	0.759968	0.0753853	-0.684582
cg11391811			OpenSea	chr3	5044179	0.815634	0.131181	-0.684453
ch.1.234734F	ACOT7;ACOT7;ACOT7;ACOT7	Body;Body;Body;Body	OpenSea	chr1	6373420	0.779598	0.0951724	-0.684426
ch.19.1125306R	GPI	Body	S_Shore	chr19	34858318	0.775084	0.0906625	-0.684421
ch.6.2791833R	UTRN	Body	OpenSea	chr6	145055463	0.768972	0.0848301	-0.684142
ch.13.628550F	LRCH1	Body	OpenSea	chr13	47320782	0.744091	0.0599767	-0.684114
ch.2.2460911F	CCDC93	Body	OpenSea	chr2	118758328	0.746883	0.0629966	-0.683886
cg12929784			OpenSea	chr2	143453255	0.88271	0.198835	-0.683875
cg24998718			OpenSea	chr18	57585858	0.858127	0.174311	-0.683816
ch.19.732135R	C19orf62;C19orf62	Body;Body	OpenSea	chr19	17385198	0.772404	0.0886099	-0.683794
cg16217908	C3orf52	Body	S_Shelf	chr3	111809470	0.911651	0.228083	-0.683568
ch.3.55501R	TRNT1	Body	OpenSea	chr3	3184210	0.75268	0.0693022	-0.683378
cg11125851			OpenSea	chr6	138132664	0.900596	0.217549	-0.683046
ch.10.2770541R	FAM196A;DOCK1	5'UTR;Body	N_Shelf	chr10	128990022	0.764558	0.081613	-0.682945
cg26628164			OpenSea	chr16	54407662	0.889187	0.206263	-0.682924
ch.3.343688R	NR2C2	Body	OpenSea	chr3	15065423	0.781561	0.0988302	-0.682731
cg01973676	CUX1;CUX1;CUX1	Body;Body;Body	OpenSea	chr7	101596404	0.936185	0.25367	-0.682514
cg06913966	DPYSL2;DPYSL2;DPYSL2	Body;Body;Body	OpenSea	chr8	26467091	0.924513	0.24219	-0.682324
cg10554691			OpenSea	chr1	8882831	0.897712	0.215436	-0.682276
cg16825871	KCNIP1;KCNIP1;KCNIP1;KCNIP1;KCNIP1	5'UTR;Body;Body;Body;Body	OpenSea	chr5	170024661	0.863382	0.181506	-0.681876
cg16709841	LINC01252	Body	OpenSea	chr12	11708901	0.883998	0.202216	-0.681783
cg06390391	ARHGAP35	Body	OpenSea	chr19	47458160	0.856577	0.174816	-0.681761
cg13709271	MARCH8;MARCH8;MARCH8	Body;Body;Body	OpenSea	chr10	45966142	0.900256	0.2185	-0.681755
cg00174103	ST7;ST7	Body;Body	OpenSea	chr7	116654903	0.843211	0.161537	-0.681674
ch.18.1546242R	ATP9B	Body	OpenSea	chr18	76891500	0.770155	0.0885359	-0.681619
ch.10.130844938F			OpenSea	chr10	130954948	0.743742	0.0624436	-0.681299
ch.15.403279R	CASC5;CASC5	Body;Body	OpenSea	chr15	40916970	0.786339	0.105495	-0.680844
cg05315321	RAD51L1;RAD51L1;RAD51L1	Body;Body;Body	OpenSea	chr14	68844276	0.800614	0.120099	-0.680514
ch.3.1455028R	LRIG1	Body	OpenSea	chr3	66449468	0.744945	0.0645074	-0.680438
cg02119938	ACSBG1	Body	OpenSea	chr15	78505051	0.95834	0.278014	-0.680326
cg00755950			OpenSea	chr2	69910490	0.833712	0.153525	-0.680186
cg20435368			OpenSea	chr3	156957131	0.833815	0.153904	-0.679911
cg09037630			OpenSea	chr6	31528239	0.939959	0.260416	-0.679543
ch.9.2793549R			OpenSea	chr9	2803549	0.765893	0.0864416	-0.679451
cg05429895	TLR4;TLR4;TLR4;TLR4	Body;Body;1stExon;5'UTR	OpenSea	chr9	120466640	0.902107	0.222677	-0.67943
ch.20.12652500F			OpenSea	chr20	12704500	0.753196	0.0738379	-0.679358
cg03487391	TTLL4	5'UTR	OpenSea	chr2	219596537	0.848738	0.169435	-0.679304
cg02323805			OpenSea	chr11	101883814	0.91675	0.237545	-0.679205
cg03241987			OpenSea	chr9	755891	0.922797	0.243764	-0.679033
cg12379611	CUBN	Body	OpenSea	chr10	17045387	0.919205	0.24022	-0.678985
cg11544308	LINC01135;LINC01135;LINC01135	Body;Body;Body	OpenSea	chr1	59320324	0.912229	0.233319	-0.67891
ch.12.1569034F			OpenSea	chr12	77413631	0.760622	0.0819037	-0.678718
cg21820921	NEK6;NEK6;NEK6;NEK6;NEK6;NEK6;NEK6	TSS1500;TSS200;TSS200;Body;5'UTR;5'UTR;5'UTR	OpenSea	chr9	127054198	0.91271	0.234148	-0.678562
cg01042830			OpenSea	chr22	27509356	0.898058	0.219575	-0.678483
cg06142351			OpenSea	chr2	8683945	0.864572	0.186246	-0.678325
ch.6.133496032R			OpenSea	chr6	133454339	0.738829	0.0608171	-0.678012
cg18152422			OpenSea	chr22	27509335	0.845864	0.16788	-0.677983
ch.20.905431R	MYBL2	Body	OpenSea	chr20	42339567	0.757082	0.0791888	-0.677894
ch.2.2787684R	GPR39	Body	OpenSea	chr2	133314520	0.7495	0.0716749	-0.677825
cg04872593			OpenSea	chr1	208097138	0.907218	0.229427	-0.677791
ch.1.4505949F	NUP133	Body	OpenSea	chr1	229598574	0.794362	0.116709	-0.677652
cg06545060	ST7;ST7	Body;Body	OpenSea	chr7	116654897	0.812375	0.134782	-0.677592
cg03944314	PHC2;LOC101929464	Body;Body	OpenSea	chr1	33827344	0.87798	0.200388	-0.677592
ch.12.1637510F	ACSS3	Body	OpenSea	chr12	81559782	0.758538	0.0811674	-0.67737
cg00415993	F2RL2;F2RL2;IQGAP2	1stExon;5'UTR;Body	OpenSea	chr5	75919188	0.842213	0.165193	-0.677019
cg08109136	PDE7B	TSS200	OpenSea	chr6	136172755	0.836515	0.159533	-0.676982
cg05343811	NEK9	Body	N_Shelf	chr14	75590896	0.951372	0.274599	-0.676773
cg16242693			OpenSea	chr17	70335239	0.856343	0.179658	-0.676686
ch.10.92313227R			OpenSea	chr10	92323247	0.763303	0.0866701	-0.676633
ch.13.470465F	LHFP	Body	OpenSea	chr13	40046596	0.767612	0.0910723	-0.67654
cg05443576			OpenSea	chr15	41210272	0.859508	0.182998	-0.676509
cg24659873			OpenSea	chr22	41107862	0.931671	0.255212	-0.676459
ch.19.1033996R			OpenSea	chr19	31873757	0.74075	0.0643684	-0.676381
cg07548283			OpenSea	chr21	43062036	0.85887	0.182501	-0.676369
ch.12.2884988R	EP400	Body	OpenSea	chr12	132504269	0.785697	0.109437	-0.67626
ch.10.2007128F	HELLS	Body	OpenSea	chr10	96330810	0.779233	0.102992	-0.676241
ch.7.990472R			OpenSea	chr7	42538480	0.74027	0.0641083	-0.676162
cg26862906	LOC101927040	Body	OpenSea	chr8	80730932	0.906004	0.230077	-0.675928
cg18960620	ORAI1	Body	S_Shelf	chr12	122067403	0.903461	0.227661	-0.6758
cg19579005			OpenSea	chr6	30782272	0.904045	0.228246	-0.675799
cg11828470	NLRP1;NLRP1;NLRP1;NLRP1;NLRP1	Body;Body;Body;Body;Body	OpenSea	chr17	5430248	0.894353	0.218588	-0.675765
ch.12.2105166R	CKAP4	Body	S_Shore	chr12	106634130	0.767103	0.09142	-0.675683
cg22348843	LOC105375734	Body	OpenSea	chr8	123502082	0.83784	0.162158	-0.675681
cg10111977			OpenSea	chr3	5058550	0.870358	0.194734	-0.675624
ch.6.98859407F			OpenSea	chr6	98752686	0.753975	0.0783626	-0.675613
cg24119812			OpenSea	chr3	193758426	0.846198	0.170599	-0.675599
cg06345712	MAML2	Body	OpenSea	chr11	95945853	0.851248	0.175668	-0.675579
cg21130113			OpenSea	chr3	193973396	0.898053	0.222741	-0.675312
ch.9.2295001F	SETX	Body	OpenSea	chr9	135143580	0.814904	0.139796	-0.675108
ch.9.1009386R	PSAT1;PSAT1	Body;Body	OpenSea	chr9	80920646	0.733535	0.0585733	-0.674962
cg05202060	STXBP5-AS1	Body	OpenSea	chr6	147487654	0.929201	0.254248	-0.674953
ch.11.1810631R	DLG2;DLG2	Body;Body	OpenSea	chr11	84371458	0.723361	0.0484619	-0.674899
cg18256872			N_Shelf	chr6	13361049	0.934754	0.259976	-0.674778
cg00395009	LINC00371;LINC00371	Body;Body	OpenSea	chr13	51697247	0.888699	0.214206	-0.674493
cg01968525	AMBRA1	5'UTR	OpenSea	chr11	46575582	0.929456	0.254987	-0.674469
ch.1.4603470R	PCNXL2	Body	OpenSea	chr1	233423587	0.759419	0.0849887	-0.67443
cg04590730	FLI1;FLI1;FLI1;FLI1	5'UTR;5'UTR;5'UTR;Body	OpenSea	chr11	128608969	0.914417	0.240025	-0.674392
cg17980119	PLCD4	TSS200	OpenSea	chr2	219472607	0.834715	0.160529	-0.674186
cg11070922	TBCD	Body	OpenSea	chr17	80843878	0.862576	0.188399	-0.674177
cg26442186	CTIF;CTIF	Body;Body	OpenSea	chr18	46307622	0.890806	0.216672	-0.674134
cg15534212			OpenSea	chr5	173209194	0.85282	0.178804	-0.674016
ch.17.49953103R			OpenSea	chr17	52598104	0.763412	0.0895117	-0.6739
cg13710553			OpenSea	chr7	129598625	0.853457	0.179681	-0.673776
ch.5.2564734R	SIL1;SIL1	Body;Body	OpenSea	chr5	138313101	0.764665	0.0909683	-0.673697
ch.7.2116294F	PILRB;PILRB;PILRB	Body;Body;Body	OpenSea	chr7	99959526	0.753492	0.0798044	-0.673688
cg04564681			OpenSea	chr1	212809557	0.88404	0.210396	-0.673644
cg12167548			OpenSea	chr2	8464763	0.861502	0.187867	-0.673634
cg26779905	DRAM1	TSS1500	N_Shore	chr12	102269622	0.882788	0.209185	-0.673603
cg17153138	ARHGAP18	Body	OpenSea	chr6	130005350	0.909846	0.236846	-0.673
cg13835843	HAVCR2	Body	OpenSea	chr5	156534334	0.895844	0.222889	-0.672955
ch.6.2134092F	ARMC2	Body	OpenSea	chr6	109191345	0.763847	0.0909838	-0.672863
cg09043227	LINC01237	Body	OpenSea	chr2	242908394	0.925842	0.253051	-0.67279
cg16173410	SYNM;SYNM	Body;Body	OpenSea	chr15	99664522	0.902241	0.229483	-0.672758
cg03498081			OpenSea	chr16	80061357	0.896635	0.223926	-0.672709
ch.6.53095038R			OpenSea	chr6	52987079	0.732851	0.0603149	-0.672537
cg00978584	CASP8;CASP8;CASP8;CASP8;CASP8;CASP8	5'UTR;5'UTR;5'UTR;1stExon;5'UTR;5'UTR	OpenSea	chr2	202122832	0.751794	0.0795975	-0.672197
cg05527292	ARL6IP5	Body	OpenSea	chr3	69141365	0.877552	0.205369	-0.672183
cg05407171	HNMT;HNMT;HNMT	TSS1500;TSS1500;TSS1500	OpenSea	chr2	138721433	0.829759	0.15775	-0.672009
cg22186497			OpenSea	chr16	86421249	0.92092	0.249072	-0.671848
cg21453938	C5orf56	Body	OpenSea	chr5	131762448	0.878018	0.206204	-0.671814
cg05869699	TSPAN14;TSPAN14	Body;Body	OpenSea	chr10	82258734	0.886459	0.214771	-0.671689
cg14908245			OpenSea	chr8	23619180	0.866903	0.195217	-0.671686
cg12123284			OpenSea	chr6	113442099	0.841329	0.169859	-0.67147
ch.13.36227054R			OpenSea	chr13	37329054	0.728272	0.056921	-0.671351
cg02137395			OpenSea	chr3	112178816	0.87103	0.19972	-0.671309
ch.9.1059422R			OpenSea	chr9	83693653	0.744624	0.0734107	-0.671213
cg24599759			OpenSea	chr13	110352584	0.909015	0.237804	-0.671211
ch.5.56229788F			OpenSea	chr5	56194031	0.748268	0.0771879	-0.67108
cg02693157			OpenSea	chr15	87892167	0.879399	0.208426	-0.670973
cg15561997			OpenSea	chr7	140207996	0.875457	0.204548	-0.670909
cg22006060			OpenSea	chr4	170001551	0.90823	0.237337	-0.670893
ch.7.140705775R			OpenSea	chr7	141059306	0.725861	0.0554203	-0.670441
ch.19.714487R	SIN3B	Body	OpenSea	chr19	16978952	0.755026	0.0846285	-0.670398
cg25291653			OpenSea	chr20	19867145	0.904215	0.2339	-0.670315
cg00020474			OpenSea	chr1	8214963	0.924704	0.254431	-0.670273
cg18114040	COL4A2	Body	OpenSea	chr13	111062247	0.89206	0.221787	-0.670273
ch.12.1107853R	ESPL1	Body	OpenSea	chr12	53673225	0.748454	0.078265	-0.670189
cg06983607			OpenSea	chr14	101722855	0.874987	0.204807	-0.67018
cg01289541	SLC7A14	5'UTR	OpenSea	chr3	170282058	0.909647	0.239678	-0.669969
cg07175254			OpenSea	chr11	65239695	0.908426	0.238809	-0.669617
cg03741862			OpenSea	chr17	63225392	0.848829	0.179448	-0.669381
ch.1.95724F	PANK4	Body	N_Shore	chr1	2448495	0.756938	0.087568	-0.66937
cg08872313	FRMD4B	Body	OpenSea	chr3	69292290	0.806574	0.137235	-0.669339
cg24385348	FAM124B;FAM124B	TSS1500;TSS1500	OpenSea	chr2	225266960	0.898315	0.229076	-0.669239
ch.18.546433R			OpenSea	chr18	27424749	0.71501	0.0458018	-0.669208
cg24547885			OpenSea	chr2	179914868	0.899257	0.230244	-0.669013
cg26588825	FAM198B;FAM198B;FAM198B	TSS200;5'UTR;5'UTR	OpenSea	chr4	159093915	0.851849	0.182837	-0.669012
cg00880290	PKN1;PKN1	TSS200;Body	N_Shore	chr19	14550999	0.908143	0.239148	-0.668995
cg23420697	FLNB;FLNB;FLNB;FLNB	Body;Body;Body;Body	OpenSea	chr3	58038212	0.835563	0.166584	-0.668979
cg23752752	FOXK1	Body	OpenSea	chr7	4778908	0.940009	0.271115	-0.668894
cg03942934	PDE4D;PDE4D;PDE4D;PDE4D;PDE4D	TSS1500;Body;Body;Body;Body	OpenSea	chr5	58652948	0.815175	0.146342	-0.668833
cg18166947	BCL2L13	Body	OpenSea	chr22	18189443	0.846386	0.177737	-0.668649
cg02518245			OpenSea	chr16	51573168	0.791153	0.122512	-0.66864
ch.13.531804F	AKAP11	Body	OpenSea	chr13	42879589	0.748322	0.0797856	-0.668536
cg07987439			OpenSea	chr1	235116922	0.940437	0.271966	-0.668471
ch.1.217016503F			OpenSea	chr1	218949880	0.738826	0.0703688	-0.668457
ch.2.217478R			OpenSea	chr2	8142529	0.724584	0.0561342	-0.668449
ch.7.13122495F			OpenSea	chr7	13155970	0.719835	0.0514311	-0.668404
cg24166450			OpenSea	chr17	74248466	0.928985	0.260703	-0.668282
ch.15.429642R	NUSAP1;NUSAP1;NUSAP1	Body;Body;Body	OpenSea	chr15	41647748	0.737758	0.0695209	-0.668238
ch.15.97746216F			OpenSea	chr15	99928693	0.758912	0.090704	-0.668208
cg26449538			OpenSea	chr8	116235096	0.897749	0.229652	-0.668097
ch.22.44116734F			OpenSea	chr22	45738070	0.737663	0.0695754	-0.668088
cg21262376			S_Shore	chr15	83955157	0.91961	0.251808	-0.667803
cg17176886			OpenSea	chr3	135159808	0.839646	0.171892	-0.667754
cg02351277			OpenSea	chr3	177397780	0.81592	0.148198	-0.667722
cg03477080	CCRL2;CCRL2;CCRL2	5'UTR;1stExon;TSS200	OpenSea	chr3	46448920	0.927871	0.260172	-0.667699
cg04486886			OpenSea	chr5	56784195	0.927536	0.259968	-0.667568
cg02465215			OpenSea	chr3	193571553	0.925029	0.25753	-0.667499
ch.3.373140F	RFTN1	Body	OpenSea	chr3	16361589	0.764756	0.0972781	-0.667478
cg23182615			OpenSea	chr16	84571505	0.916866	0.249485	-0.667381
cg21502476			OpenSea	chr3	152939561	0.875204	0.207834	-0.66737
ch.15.865366R			OpenSea	chr15	61630364	0.748667	0.0816362	-0.667031
ch.12.1993261F	ANO4	Body	OpenSea	chr12	101342113	0.721458	0.0544922	-0.666965
cg10969408	MYLK3;MYLK3	TSS200;5'UTR	OpenSea	chr16	46782337	0.880075	0.213138	-0.666937
ch.1.829344F	SRRM1	Body	OpenSea	chr1	24983497	0.757109	0.0903285	-0.66678
ch.1.198498029R			OpenSea	chr1	200231406	0.751457	0.0846912	-0.666766
ch.19.748535F	UNC13A	Body	OpenSea	chr19	17764577	0.829352	0.162676	-0.666675
cg19324678	LOC100507065;LOC100507065;LOC100507065;LOC100507065	Body;Body;Body;Body	OpenSea	chr12	65959875	0.879843	0.213204	-0.666639
ch.21.27853252F			OpenSea	chr21	28931381	0.721154	0.0545335	-0.66662
ch.8.137615416R			OpenSea	chr8	137546234	0.730144	0.0635592	-0.666584
cg05283119			OpenSea	chr2	237865048	0.897076	0.230613	-0.666463
cg02773433	GPR83	Body	N_Shore	chr11	94133505	0.906449	0.239995	-0.666455
cg21912415			OpenSea	chr22	26463005	0.73733	0.0710787	-0.666251
ch.9.84051654F			OpenSea	chr9	84861834	0.717304	0.051065	-0.666239
ch.17.49865880R			OpenSea	chr17	52510881	0.725632	0.0597692	-0.665863
cg10056190	GUCY2C	Body	OpenSea	chr12	14796294	0.873891	0.208076	-0.665815
cg17299456	MRVI1;MRVI1;MRVI1	5'UTR;5'UTR;5'UTR	OpenSea	chr11	10696311	0.91388	0.248151	-0.665728
ch.9.113042395R			OpenSea	chr9	114002574	0.734557	0.0688846	-0.665673
cg13966448	ROR2	Body	N_Shelf	chr9	94659196	0.839462	0.173811	-0.665651
cg10268985	SUCLG2	Body	OpenSea	chr3	67413363	0.895189	0.229786	-0.665403
cg13539678	SAMD12;SAMD12;SAMD12	Body;Body;Body	OpenSea	chr8	119394582	0.901336	0.235998	-0.665338
cg12550490			OpenSea	chr15	70464147	0.894562	0.229472	-0.665089
ch.12.1121679R	ATP5G2;ATP5G2	Body;Body	N_Shore	chr12	54067875	0.850148	0.185069	-0.665079
ch.6.137329F	CDYL;CDYL;CDYL;CDYL	Body;Body;Body;Body	OpenSea	chr6	4939770	0.765372	0.100344	-0.665028
ch.7.1100907F	TNS3	Body	OpenSea	chr7	47388000	0.763716	0.0987595	-0.664956
cg04346909	ABCB11	Body	OpenSea	chr2	169792663	0.92623	0.26138	-0.664849
cg09831748			OpenSea	chr12	125111063	0.863575	0.198767	-0.664809
cg24099140	MYH9	Body	OpenSea	chr22	36728977	0.916655	0.251854	-0.664801
ch.15.77744308R			OpenSea	chr15	79957253	0.721184	0.0564044	-0.664779
cg13518625			OpenSea	chr8	29522838	0.851505	0.186751	-0.664754
cg17757646	PRKAR2B	Body	OpenSea	chr7	106744094	0.895252	0.230563	-0.664689
ch.17.72133F	PRPF8	Body	OpenSea	chr17	1577994	0.754218	0.0896027	-0.664616
cg23549328			OpenSea	chr18	48887924	0.909224	0.244711	-0.664514
cg04742550	ITGAX	TSS200	OpenSea	chr16	31366429	0.867578	0.203201	-0.664377
cg14129735			OpenSea	chr6	30737007	0.849098	0.184771	-0.664327
cg23878325	MOB3A	5'UTR	OpenSea	chr19	2089202	0.848002	0.183732	-0.66427
ch.11.1823407F	DLG2	Body	OpenSea	chr11	85192445	0.760597	0.0966271	-0.66397
cg15877233	C7orf10	Body	OpenSea	chr7	40611688	0.880214	0.216307	-0.663907
cg26662324	CTBP2;CTBP2	5'UTR;5'UTR	OpenSea	chr10	126745862	0.824902	0.161225	-0.663677
ch.16.1711323F	CFDP1	Body	OpenSea	chr16	75338638	0.739169	0.0755383	-0.663631
ch.7.3273335R	PAXIP1	Body	OpenSea	chr7	154752264	0.794404	0.130872	-0.663533
cg14512523			S_Shore	chr11	17230914	0.732235	0.0687257	-0.663509
ch.4.134822993R			OpenSea	chr4	134603543	0.723752	0.0602648	-0.663487
cg21733150	SGIP1;SGIP1	Body;Body	OpenSea	chr1	67029321	0.769836	0.106376	-0.66346
ch.1.196733536R			OpenSea	chr1	198466913	0.708302	0.0449068	-0.663395
cg23662097	ITPR1;ITPR1;ITPR1	Body;Body;Body	OpenSea	chr3	4873008	0.905004	0.241844	-0.66316
cg20712263	GPR133;GPR133	5'UTR;1stExon	OpenSea	chr12	131438527	0.846922	0.183819	-0.663103
ch.1.3897073R	NAV1;NAV1	Body;Body	OpenSea	chr1	201780598	0.730782	0.0677789	-0.663003
cg05338955	IFFO2	Body	OpenSea	chr1	19253293	0.909559	0.246588	-0.662972
cg08123074	PHACTR4;PHACTR4	TSS200;Body	OpenSea	chr1	28764523	0.788851	0.125913	-0.662939
ch.10.296387R			OpenSea	chr10	10719045	0.759897	0.0971001	-0.662797
ch.13.1744822R	MYO16	Body	OpenSea	chr13	109806861	0.742283	0.079551	-0.662732
cg18352576			OpenSea	chr1	235116658	0.901033	0.238367	-0.662666
ch.4.73985647R			OpenSea	chr4	73766783	0.741035	0.0783889	-0.662646
cg06163593			OpenSea	chr10	120718790	0.871591	0.209032	-0.662559
ch.13.54449778R			OpenSea	chr13	55551777	0.748441	0.0859878	-0.662453
cg18692070			OpenSea	chr10	3466852	0.873978	0.211585	-0.662393
cg26210055			OpenSea	chr8	93522056	0.900498	0.23815	-0.662349
cg12955011			OpenSea	chr5	102137294	0.888824	0.226704	-0.66212
ch.12.12432R	CCDC77;CCDC77;CCDC77;CCDC77	Body;Body;Body;Body	OpenSea	chr12	539860	0.777465	0.11535	-0.662116
cg26402417	ENDOD1	Body	OpenSea	chr11	94841384	0.811705	0.149896	-0.661809
ch.8.1820050F			OpenSea	chr8	89645708	0.763404	0.101629	-0.661774
cg11926773			OpenSea	chr1	235012297	0.914718	0.253012	-0.661707
cg03188617	TNIK;TNIK;TNIK;TNIK;TNIK;TNIK;TNIK;TNIK;TNIK	Body;Body;Body;Body;Body;Body;Body;Body;Body	OpenSea	chr3	171094025	0.925542	0.263939	-0.661604
cg24084719	ACTN4	Body	OpenSea	chr19	39171905	0.918951	0.257376	-0.661575
cg06476053			OpenSea	chr4	54780590	0.885383	0.223957	-0.661426
cg22141921			OpenSea	chr5	175866105	0.889696	0.228401	-0.661295
cg09354380			OpenSea	chr6	106258324	0.8906	0.229475	-0.661125
cg26695387	MAP2K3	Body	S_Shore	chr17	21189768	0.806042	0.145003	-0.661039
cg00253379			OpenSea	chr16	54404709	0.840061	0.179662	-0.660399
cg07378424	AUTS2;AUTS2	Body;Body	OpenSea	chr7	70143763	0.8249	0.164507	-0.660393
cg12869785	LOC100287036;ANKRD11;ANKRD11;ANKRD11;ANKRD11	TSS1500;Body;5'UTR;5'UTR;5'UTR	OpenSea	chr16	89386798	0.743003	0.0826847	-0.660318
ch.11.1155333R	TMEM109	Body	OpenSea	chr11	60687684	0.831481	0.171193	-0.660288
cg03105774	ST7;ST7	Body;Body	OpenSea	chr7	116654858	0.795643	0.135582	-0.66006
cg05734675	DIP2C	Body	OpenSea	chr10	537033	0.784692	0.124705	-0.659987
cg23683800			OpenSea	chr10	115086103	0.878548	0.218655	-0.659893
ch.2.48386772R			OpenSea	chr2	48533268	0.721236	0.0614571	-0.659779
ch.20.577701F	HM13;HM13;HM13	Body;Body;Body	S_Shelf	chr20	30139029	0.73333	0.0735651	-0.659765
ch.9.1117114R	HNRNPK;HNRNPK;HNRNPK	Body;Body;Body	OpenSea	chr9	86587458	0.744341	0.0848215	-0.659519
ch.5.2533981R	FAM13B;FAM13B;FAM13B	Body;Body;Body	OpenSea	chr5	137298291	0.71397	0.0547109	-0.659259
ch.14.21373F			OpenSea	chr14	20997242	0.713401	0.0541749	-0.659226
cg25295329			OpenSea	chr6	106348603	0.872044	0.212889	-0.659155
ch.10.15292952R			N_Shore	chr10	15252946	0.720193	0.0611908	-0.659002
ch.8.2599852F	ASAP1	Body	OpenSea	chr8	131171898	0.751094	0.0921016	-0.658992
cg06786578			OpenSea	chr20	13303732	0.892429	0.234045	-0.658384
ch.4.1463482R	PARM1	3'UTR	OpenSea	chr4	75972474	0.715733	0.0573595	-0.658373
cg00778807			OpenSea	chr1	43524347	0.834518	0.176166	-0.658352
ch.2.2729437F			OpenSea	chr2	130523152	0.722691	0.064366	-0.658325
ch.10.182900R	FBXO18;FBXO18	Body;Body	OpenSea	chr10	5971610	0.754301	0.0960446	-0.658256
cg02397720			OpenSea	chr2	238512407	0.885878	0.227701	-0.658177
ch.3.2399726R	PDIA5;PDIA5	Body;Body	OpenSea	chr3	122832054	0.708144	0.0501748	-0.65797
ch.9.991104F	GNA14	Body	OpenSea	chr9	80102978	0.788546	0.130714	-0.657832
cg20435325	SLC16A7;SLC16A7;SLC16A7;SLC16A7;SLC16A7	Body;Body;Body;Body;Body	OpenSea	chr12	60130845	0.836625	0.178964	-0.657661
ch.6.3333851R			OpenSea	chr6	167456425	0.721054	0.0634315	-0.657623
cg01589294	FAM198B;FAM198B;FAM198B	Body;Body;Body	OpenSea	chr4	159082678	0.856325	0.198767	-0.657558
cg27405731	CUX1;CUX1;CUX1	Body;Body;Body	OpenSea	chr7	101571203	0.888547	0.231004	-0.657543
ch.2.3376566R	TTC21B	Body	OpenSea	chr2	166772260	0.760046	0.102513	-0.657533
cg09504363	CECR2	TSS1500	OpenSea	chr22	17840595	0.851796	0.19447	-0.657327
cg10715115	CPXM2	Body	OpenSea	chr10	125560059	0.789939	0.132758	-0.657181
cg19344725	SCARB2;SCARB2	Body;Body	OpenSea	chr4	77129700	0.847995	0.190974	-0.657021
ch.13.1081090R	KLF12	3'UTR	OpenSea	chr13	74268500	0.731085	0.0740907	-0.656994
cg12333537			OpenSea	chr18	26485722	0.852107	0.195261	-0.656847
cg10500173	TACC1;TACC1;TACC1	5'UTR;Body;Body	OpenSea	chr8	38662868	0.886863	0.230091	-0.656773
ch.9.1286602F	AUH	Body	OpenSea	chr9	93982668	0.738815	0.0820478	-0.656768
ch.6.3091160R	SNX9	Body	OpenSea	chr6	158331122	0.764845	0.108092	-0.656753
cg14663177	C2orf58	Body	OpenSea	chr2	38373737	0.823292	0.16668	-0.656612
cg26770202			OpenSea	chr18	46002523	0.761284	0.104734	-0.65655
cg24190730	RUNX2;RUNX2;RUNX2	Body;Body;Body	OpenSea	chr6	45413892	0.781471	0.125087	-0.656384
cg03848135			OpenSea	chr5	175866116	0.865391	0.20907	-0.656321
cg24545253			OpenSea	chr5	57376679	0.865856	0.209547	-0.656309
ch.21.366880F	URB1	Body	OpenSea	chr21	33747404	0.737842	0.0816645	-0.656177
ch.5.1450929R	PDE8B;PDE8B;PDE8B;PDE8B;PDE8B	3'UTR;3'UTR;3'UTR;3'UTR;3'UTR	OpenSea	chr5	76723053	0.745165	0.0890027	-0.656162
cg23472873			OpenSea	chr12	10220676	0.870932	0.214898	-0.656034
cg15157213	ANKRD11;ANKRD11;ANKRD11;ANKRD11	Body;5'UTR;5'UTR;5'UTR	OpenSea	chr16	89473783	0.910502	0.254601	-0.655901
cg23646614	PTPRJ;PTPRJ	Body;Body	OpenSea	chr11	48083100	0.912968	0.257131	-0.655837
cg26856257			S_Shelf	chr1	32805350	0.846621	0.190814	-0.655807
cg21422871	FGGY;FGGY	Body;Body	OpenSea	chr1	60196706	0.908392	0.252744	-0.655648
cg24965479	BCAS3;BCAS3	Body;Body	OpenSea	chr17	59216714	0.877614	0.221985	-0.655628
cg08206881			OpenSea	chr2	12317357	0.852447	0.196897	-0.65555
cg16887940	DEPTOR;DEPTOR	Body;Body	OpenSea	chr8	120994586	0.858924	0.203456	-0.655468
ch.16.1565572R	AARS	Body	OpenSea	chr16	70290534	0.757449	0.101995	-0.655454
ch.1.1391820F	KIF2C	Body	OpenSea	chr1	45213534	0.72022	0.0648739	-0.655346
cg09305438	SLCO3A1;SLCO3A1	Body;Body	OpenSea	chr15	92613039	0.911884	0.256553	-0.655331
cg17362171	CACNA2D4	Body	OpenSea	chr12	1922255	0.899688	0.244364	-0.655323
ch.10.2609808F	FGFR2;FGFR2;FGFR2;FGFR2;FGFR2;FGFR2;FGFR2;FGFR2;FGFR2	Body;Body;Body;Body;Body;Body;Body;Body;Body	OpenSea	chr10	123272184	0.731607	0.076297	-0.65531
cg25389803	PLEKHA8P1	Body	OpenSea	chr12	45586377	0.735583	0.0803191	-0.655264
cg15369821			OpenSea	chr6	164281903	0.80626	0.151019	-0.655241
cg25642020	KDM4B	5'UTR	OpenSea	chr19	4975105	0.918677	0.263646	-0.655031
ch.16.723175R	GGA2	Body	OpenSea	chr16	23482588	0.752421	0.0975655	-0.654856
ch.15.427045F	LOC729082	Body	OpenSea	chr15	41584933	0.756856	0.102008	-0.654848
cg17379926	RABGAP1L;RABGAP1L	Body;Body	OpenSea	chr1	174934845	0.885269	0.230479	-0.65479
ch.1.3571010R	DHX9	Body	OpenSea	chr1	182824678	0.749231	0.0944465	-0.654785
ch.7.48734142F			OpenSea	chr7	48763596	0.731839	0.0771733	-0.654666
cg12668551			OpenSea	chr8	98244624	0.804179	0.149573	-0.654605
cg02515422	TLR4;TLR4;TLR4;TLR4	Body;Body;1stExon;5'UTR	OpenSea	chr9	120466493	0.808665	0.154133	-0.654532
cg07180133	LOC339166	Body	OpenSea	chr17	5689744	0.844339	0.189901	-0.654439
cg27319662	LIMCH1;LIMCH1;LIMCH1;LIMCH1;LIMCH1	5'UTR;Body;Body;Body;Body	OpenSea	chr4	41415813	0.860985	0.20664	-0.654345
cg14243817			S_Shelf	chr9	138876879	0.908825	0.254622	-0.654203
cg05382956	MRVI1;MRVI1;MRVI1;MRVI1	Body;Body;Body;Body	OpenSea	chr11	10627849	0.808203	0.154164	-0.654039
cg08197287	AFF1;AFF1	Body;Body	OpenSea	chr4	87952173	0.725602	0.0717539	-0.653848
ch.4.140321500F			S_Shelf	chr4	140102050	0.810978	0.157154	-0.653825
cg16424945			OpenSea	chr15	52274433	0.86247	0.208742	-0.653728
cg08918950			OpenSea	chr6	79979631	0.901046	0.24734	-0.653706
cg18419977	SLC22A18AS;SLC22A18	Body;TSS1500	N_Shelf	chr11	2920052	0.903495	0.249816	-0.653679
cg11063902	FILIP1L;FILIP1L;CMSS1	5'UTR;5'UTR;Body	OpenSea	chr3	99792993	0.842574	0.188931	-0.653643
cg17990279	C1orf140	Body	OpenSea	chr1	221509312	0.896423	0.243005	-0.653417
cg15535313	PMFBP1;PMFBP1;PMFBP1	1stExon;TSS1500;5'UTR	OpenSea	chr16	72206322	0.876551	0.223163	-0.653389
ch.2.1730502R			OpenSea	chr2	76794353	0.794969	0.141989	-0.65298
cg26389280	PIGL	Body	OpenSea	chr17	16191219	0.886543	0.233571	-0.652972
cg18082894	PRKACB;PRKACB	Body;Body	OpenSea	chr1	84569288	0.850194	0.197468	-0.652726
cg08911152	TG;SLA;SLA	Body;Body;5'UTR	OpenSea	chr8	134105078	0.872705	0.220038	-0.652667
cg11031526	BMF;BMF;BMF;BMF	Body;Body;Body;Body	OpenSea	chr15	40391105	0.756631	0.103964	-0.652667
cg04259358			OpenSea	chr10	119590450	0.787592	0.135043	-0.65255
cg21968765	ABI3BP	TSS200	OpenSea	chr3	100712345	0.841481	0.188987	-0.652494
ch.21.818333F	MCM3AP	Body	OpenSea	chr21	47677962	0.734656	0.0824501	-0.652205
cg12371569			OpenSea	chr12	13278271	0.847701	0.195781	-0.651921
cg10893984	LINC00446	Body	OpenSea	chr13	78596526	0.890805	0.238886	-0.651919
cg20461025			N_Shelf	chr19	2974604	0.808309	0.156546	-0.651763
ch.1.1767330R	INADL	Body	OpenSea	chr1	62605408	0.718094	0.0663485	-0.651746
cg25417058	LYSMD2;LYSMD2	Body;5'UTR	OpenSea	chr15	52024139	0.90341	0.251707	-0.651703
ch.2.200726997F			OpenSea	chr2	201018752	0.730034	0.0783899	-0.651645
ch.17.958355F	DDX52;DDX52	Body;Body	OpenSea	chr17	35991457	0.763696	0.112086	-0.65161
ch.10.10942743F			OpenSea	chr10	10902737	0.710544	0.0589467	-0.651597
cg19087116			OpenSea	chr7	139942081	0.880555	0.228974	-0.651581
cg15830972	PKIB;PKIB;PKIB;PKIB;PKIB;PKIB	Body;Body;5'UTR;5'UTR;5'UTR;5'UTR	OpenSea	chr6	123038698	0.867165	0.215618	-0.651547
ch.4.71452R	TACC3	Body	S_Shelf	chr4	1726499	0.701418	0.0499785	-0.65144
cg13787850			OpenSea	chr9	102195951	0.870575	0.219236	-0.651339
cg24198237	SUFU;SUFU	Body;Body	OpenSea	chr10	104359624	0.824478	0.173365	-0.651113
cg26237810			OpenSea	chr1	200669214	0.817933	0.166917	-0.651016
cg13198551			OpenSea	chr10	80565202	0.876245	0.225262	-0.650982
ch.11.1684505R	RSF1	Body	OpenSea	chr11	77410861	0.761863	0.110889	-0.650974
ch.1.4424447F	PARP1	Body	OpenSea	chr1	226549560	0.739302	0.0883494	-0.650953
ch.6.698823R	TRIM27	Body	N_Shelf	chr6	28887514	0.762666	0.111723	-0.650943
ch.10.2686225R	OAT	Body	OpenSea	chr10	126090281	0.750046	0.0991444	-0.650902
cg20093813			OpenSea	chr2	62705455	0.84557	0.194748	-0.650823
ch.5.2119577R			OpenSea	chr5	115940196	0.783248	0.132456	-0.650792
cg00647910			OpenSea	chr20	49737577	0.889718	0.238949	-0.650769
cg13070763	CCRL2;CCRL2;CCRL2	5'UTR;1stExon;TSS200	OpenSea	chr3	46448963	0.89198	0.241333	-0.650647
cg23911723	GRAP2;GRAP2;GRAP2;GRAP2;GRAP2	TSS200;5'UTR;5'UTR;5'UTR;5'UTR	OpenSea	chr22	40342653	0.796408	0.145938	-0.65047
cg03738400	PDE8A;PDE8A;PDE8A	5'UTR;Body;Body	OpenSea	chr15	85590579	0.747352	0.096915	-0.650437
cg17965386			OpenSea	chr4	106057079	0.893888	0.243465	-0.650423
cg00664697			OpenSea	chr16	80061290	0.763656	0.113241	-0.650416
cg25356504	SARM1	Body	N_Shore	chr17	26707476	0.898445	0.248174	-0.650271
cg17758300	TENM4	Body	OpenSea	chr11	78729725	0.888217	0.238135	-0.650081
cg16000097			OpenSea	chr20	48585628	0.873762	0.22376	-0.650002
cg15354193	CNOT8;CNOT8;CNOT8;CNOT8;CNOT8;CNOT8;CNOT8;CNOT8;CNOT8	5'UTR;5'UTR;5'UTR;5'UTR;5'UTR;5'UTR;5'UTR;5'UTR;5'UTR	S_Shore	chr5	154239143	0.795641	0.145714	-0.649927
cg12205358	LINC01057	Body	OpenSea	chr1	95221354	0.890748	0.240827	-0.649921
ch.15.859615F	RORA	Body	OpenSea	chr15	61367401	0.718698	0.0688389	-0.649859
cg09959196	RECK	Body	OpenSea	chr9	36041682	0.860228	0.210397	-0.649831
cg19811093	DPYSL3;DPYSL3	Body;Body	OpenSea	chr5	146784007	0.899265	0.249463	-0.649802
cg07142406	P3H2;P3H2	Body;5'UTR	OpenSea	chr3	189791243	0.861364	0.211608	-0.649756
ch.21.43554353R			OpenSea	chr21	44729925	0.698105	0.0485728	-0.649532
ch.10.84937624R			OpenSea	chr10	84947644	0.702693	0.0532242	-0.649469
cg12579212	CCRL2;CCRL2;CCRL2	5'UTR;1stExon;TSS200	OpenSea	chr3	46448868	0.860253	0.210823	-0.64943
cg13091140			OpenSea	chr9	126817100	0.910778	0.261375	-0.649403
cg13570883	DOCK9;DOCK9;DOCK9;DOCK9	Body;Body;Body;Body	OpenSea	chr13	99562886	0.894424	0.245105	-0.649319
ch.13.1182684F	NDFIP2;NDFIP2	Body;Body	OpenSea	chr13	80097234	0.733967	0.0846881	-0.649279
ch.16.1357280F	CDH8	Body	OpenSea	chr16	61883344	0.718298	0.0690247	-0.649274
ch.1.3651949R	PLA2G4A	Body	OpenSea	chr1	186910332	0.764092	0.114923	-0.64917
cg09528141	LINC01094;LINC01094;LINC01094;LINC01094;LINC01094;LINC01094	Body;Body;Body;Body;Body;Body	OpenSea	chr4	79579341	0.878462	0.229308	-0.649154
cg25198612	SUGCT;SUGCT;SUGCT;SUGCT	Body;Body;Body;Body	OpenSea	chr7	40591280	0.890747	0.241619	-0.649128
cg24707354			OpenSea	chr1	25054216	0.906388	0.257283	-0.649105
cg00950718	CCDC19	Body	OpenSea	chr1	159859904	0.888964	0.240059	-0.648906
cg00765676			S_Shore	chr1	55683373	0.849145	0.200364	-0.648781
cg24367125	AP4S1;AP4S1;AP4S1;AP4S1;AP4S1;AP4S1	5'UTR;5'UTR;5'UTR;5'UTR;5'UTR;5'UTR	OpenSea	chr14	31500989	0.85314	0.204386	-0.648755
ch.6.1311487R	DST;DST;DST;DST;DST;DST;DST	Body;Body;Body;Body;Body;Body;Body	OpenSea	chr6	56500070	0.714422	0.0657478	-0.648674
ch.15.59620222F			OpenSea	chr15	61832930	0.700309	0.0516964	-0.648613
cg18980148	ST3GAL1;ST3GAL1	5'UTR;5'UTR	OpenSea	chr8	134552558	0.881341	0.232818	-0.648523
cg21213783	FYN	5'UTR	OpenSea	chr6	112165057	0.933267	0.284761	-0.648506
ch.21.551389R	BRWD1;BRWD1	Body;Body	OpenSea	chr21	40575736	0.772986	0.124498	-0.648487
ch.10.125213076F			OpenSea	chr10	125223086	0.697653	0.0492317	-0.648421
ch.2.85209317F			OpenSea	chr2	85355806	0.740187	0.0917688	-0.648418
ch.5.83804089R			OpenSea	chr5	83768333	0.729443	0.0810414	-0.648402
cg07280192	MAML3	Body	OpenSea	chr4	140770596	0.800931	0.152662	-0.648268
cg21823920	PRKCH	Body	OpenSea	chr14	61943738	0.867747	0.219516	-0.648231
cg27429480	ST3GAL2	5'UTR	OpenSea	chr16	70461992	0.778202	0.12998	-0.648222
cg25440893			OpenSea	chr15	35091802	0.875213	0.226998	-0.648215
cg25159207	AUTS2;AUTS2;AUTS2	Body;Body;Body	OpenSea	chr7	69095460	0.736225	0.0880821	-0.648143
cg15887927			OpenSea	chr13	29148952	0.957941	0.309827	-0.648114
cg07201215	RUNX1	Body	OpenSea	chr21	36419478	0.784469	0.136361	-0.648108
cg18811155			OpenSea	chr9	19161909	0.847432	0.19933	-0.648102
cg25969107			OpenSea	chr15	95128247	0.873859	0.225911	-0.647948
cg04075487	FAM63A;FAM63A;FAM63A;FAM63A;FAM63A	Body;Body;Body;Body;Body	OpenSea	chr1	150971753	0.936539	0.288702	-0.647838
cg18896948	DPH6-AS1	Body	OpenSea	chr15	35965389	0.878201	0.230454	-0.647747
ch.19.1787100F			OpenSea	chr19	54635630	0.806021	0.158303	-0.647717
cg03204168	PPM1H	Body	OpenSea	chr12	63179901	0.8687	0.221027	-0.647673
cg21601848			OpenSea	chr18	68289110	0.894765	0.247136	-0.647629
ch.19.1079710R	RHPN2	Body	OpenSea	chr19	33483456	0.804902	0.157341	-0.647561
cg06850491	INSR;INSR	Body;Body	OpenSea	chr19	7211764	0.829248	0.181721	-0.647528
ch.4.97150F	ZFYVE28	Body	S_Shore	chr4	2368003	0.728192	0.0806679	-0.647524
cg02945374			OpenSea	chr6	141809805	0.921769	0.274323	-0.647446
cg07030193			OpenSea	chr6	21616464	0.891096	0.243746	-0.64735
cg03183891			OpenSea	chr8	55066017	0.902303	0.255147	-0.647156
cg11845168	XPO4	Body	OpenSea	chr13	21457096	0.848145	0.201052	-0.647092
cg11481443			OpenSea	chr18	28826621	0.927856	0.280804	-0.647052
cg21121209			OpenSea	chr1	203333541	0.830726	0.18372	-0.647006
cg22530144	PRKCE	Body	OpenSea	chr2	46300869	0.848713	0.201718	-0.646995
cg02640147	KCNIP1;KCNIP1;KCNIP1	Body;Body;Body	OpenSea	chr5	170024515	0.861074	0.21409	-0.646983
cg27064337			OpenSea	chr8	18925266	0.901519	0.254683	-0.646835
cg06655665			S_Shelf	chr2	38607629	0.904892	0.258062	-0.646831
cg02919861			OpenSea	chr8	70090456	0.89021	0.24341	-0.6468
cg00350533	MDGA2;MDGA2;MDGA2	Body;Body;5'UTR	OpenSea	chr14	47696608	0.920517	0.274051	-0.646465
cg08787401	EPHA4	Body	OpenSea	chr2	222383520	0.818159	0.17174	-0.646419
cg03688134	PLXNC1	Body	OpenSea	chr12	94566062	0.89988	0.253546	-0.646333
cg03637691	LDLR;LDLR;LDLR;LDLR;LDLR	Body;Body;Body;Body;Body	S_Shore	chr19	11202610	0.880177	0.233879	-0.646298
cg13399261			OpenSea	chr2	102681071	0.923043	0.276799	-0.646244
cg06252636	ETV6;RNU6-19P	Body;Body	OpenSea	chr12	11951929	0.912254	0.26604	-0.646214
cg18413706	ERG;ERG;ERG;ERG	Body;Body;Body;Body	OpenSea	chr21	39759139	0.898092	0.25191	-0.646182
cg20043683	RBM4	Body	OpenSea	chr11	66427476	0.91311	0.266943	-0.646167
ch.17.1008464R	CDK12;CDK12	Body;Body	OpenSea	chr17	37630567	0.749748	0.103611	-0.646137
ch.2.164613865R			OpenSea	chr2	164905619	0.74636	0.100243	-0.646117
cg14765731	CD44;CD44;CD44;CD44;CD44;CD44;CD44;CD44	Body;Body;Body;Body;Body;Body;Body;Body	OpenSea	chr11	35187831	0.894647	0.248554	-0.646093
ch.2.1685112F	MTHFD2;MTHFD2	Body;Body	OpenSea	chr2	74436960	0.725785	0.0797591	-0.646026
cg19029991	CCND3;CCND3;CCND3	5'UTR;5'UTR;5'UTR	OpenSea	chr6	41996535	0.868582	0.222676	-0.645905
ch.2.1685478R	SLC4A5	3'UTR	OpenSea	chr2	74447200	0.742217	0.0963132	-0.645904
cg12957442			OpenSea	chr19	52049989	0.895171	0.249349	-0.645822
ch.7.95950239F			OpenSea	chr7	96112303	0.705853	0.0600941	-0.645759
cg25487382	ITPKB-IT1;ITPKB	TSS200;Body	OpenSea	chr1	226862907	0.839521	0.19383	-0.645691
cg09271521	EPN2;EPN2;EPN2;EPN2-AS1	5'UTR;Body;Body;Body	OpenSea	chr17	19207567	0.890884	0.245206	-0.645678
cg26699689			OpenSea	chr10	8287272	0.844833	0.199183	-0.64565
cg12273325	PIK3IP1;PIK3IP1	TSS1500;TSS1500	S_Shelf	chr22	31689831	0.859592	0.213944	-0.645648
ch.1.2890615F	PRPF3	Body	OpenSea	chr1	150313655	0.727065	0.0816296	-0.645435
cg13656752	STK10	Body	OpenSea	chr5	171538334	0.946229	0.300803	-0.645425
ch.5.78058155R			OpenSea	chr5	78022399	0.735583	0.0903167	-0.645266
cg08309922	EPS15L1;EPS15L1;EPS15L1;EPS15L1;EPS15L1;EPS15L1	Body;Body;Body;Body;Body;Body	OpenSea	chr19	16557980	0.900753	0.255611	-0.645141
cg10365509	ACOXL	Body	OpenSea	chr2	111829501	0.904136	0.259055	-0.645081
cg11073053			OpenSea	chr8	37419607	0.929507	0.284499	-0.645008
cg06316673	DCPS	Body	OpenSea	chr11	126188697	0.90754	0.262657	-0.644883
cg15409925	INPP5A	Body	OpenSea	chr10	134401943	0.909768	0.264909	-0.644859
cg27076989	SUCLG2	Body	OpenSea	chr3	67413334	0.808853	0.163995	-0.644858
cg08845001			OpenSea	chr1	229363470	0.824178	0.17933	-0.644848
cg27011980	EIF4G3;EIF4G3;EIF4G3;EIF4G3	5'UTR;5'UTR;5'UTR;5'UTR	OpenSea	chr1	21348971	0.884834	0.240052	-0.644782
cg23521140			OpenSea	chr2	37617601	0.936468	0.292154	-0.644314
cg13671582	MLXIP	Body	S_Shelf	chr12	122519674	0.895381	0.25109	-0.644291
ch.1.2348804F	CNN3	3'UTR	OpenSea	chr1	95363108	0.754471	0.110258	-0.644214
cg18338808			OpenSea	chr7	100767998	0.913579	0.269566	-0.644014
ch.2.3787455F	GULP1	Body	OpenSea	chr2	189419862	0.745995	0.102083	-0.643912
cg09007236			OpenSea	chr17	78228820	0.842902	0.199022	-0.64388
ch.15.84103R			OpenSea	chr15	25807768	0.736419	0.0925673	-0.643852
ch.6.1239582F	TRAM2	Body	OpenSea	chr6	52412686	0.739548	0.0957161	-0.643832
cg26694136	GCM1	Body	OpenSea	chr6	52999813	0.877259	0.233436	-0.643823
ch.8.104563527R			OpenSea	chr8	104494351	0.706016	0.0624155	-0.643601
cg06807127	LETM2;LETM2;LETM2;LETM2;LETM2	Body;Body;Body;Body;Body	OpenSea	chr8	38262905	0.89826	0.254718	-0.643542
cg04135393			OpenSea	chr7	93694145	0.830995	0.187496	-0.6435
cg09170366			OpenSea	chr3	152374157	0.722415	0.0789343	-0.643481
cg07099839	FGD6	Body	OpenSea	chr12	95563401	0.911262	0.267815	-0.643447
cg12534147			OpenSea	chr5	54040362	0.851399	0.207975	-0.643424
ch.1.1416966F	GPBP1L1	Body	OpenSea	chr1	46120786	0.774341	0.130932	-0.643409
cg05407338	ARHGEF15	TSS200	OpenSea	chr17	8213522	0.81578	0.172456	-0.643324
cg17740322	C10orf26;C10orf26	TSS1500;Body	OpenSea	chr10	104535521	0.864541	0.221281	-0.643259
cg20551622			OpenSea	chr6	13354623	0.917941	0.274698	-0.643243
ch.10.2480690F	GFRA1;GFRA1;GFRA1	Body;Body;Body	OpenSea	chr10	117942337	0.746991	0.103804	-0.643186
ch.10.2404278R	VTI1A	Body	OpenSea	chr10	114567719	0.754156	0.110992	-0.643164
cg07708950	FMNL2	Body	OpenSea	chr2	153278226	0.835784	0.192809	-0.642974
cg26768873	ZDHHC14;ZDHHC14	Body;Body	OpenSea	chr6	157936208	0.92114	0.278268	-0.642873
ch.1.1189675R			OpenSea	chr1	37559148	0.714321	0.0714581	-0.642863
ch.9.1470405F	TRIM14;NANS	3'UTR;Body	OpenSea	chr9	100842913	0.71279	0.0699361	-0.642854
cg16043757	FAM168A;FAM168A;FAM168A	Body;Body;Body	OpenSea	chr11	73126347	0.927797	0.284974	-0.642823
ch.9.2285199R	MED27	Body	OpenSea	chr9	134851910	0.711464	0.06871	-0.642754
cg03553715	USP7	Body	N_Shelf	chr16	9052489	0.877777	0.235039	-0.642738
ch.3.69086826R			OpenSea	chr3	69004136	0.72154	0.0788912	-0.642649
cg26125734			OpenSea	chr16	69432342	0.849391	0.206926	-0.642465
cg05824697	ENDOD1	Body	OpenSea	chr11	94842361	0.914409	0.272002	-0.642407
cg09788693	CD34;CD34	Body;Body	OpenSea	chr1	208063733	0.888601	0.246194	-0.642406
ch.17.49517645R			OpenSea	chr17	52162646	0.738318	0.0959631	-0.642355
cg01712235			OpenSea	chr4	90238258	0.915415	0.273115	-0.642299
ch.2.22266060F			OpenSea	chr2	22412555	0.704236	0.0621703	-0.642066
cg07830160			OpenSea	chr1	159880327	0.696469	0.0545376	-0.641931
cg02413040	RUNX1	Body	OpenSea	chr21	36419648	0.858575	0.216683	-0.641892
ch.3.2859325R			OpenSea	chr3	143837205	0.733053	0.0911942	-0.641859
cg11231563			OpenSea	chr13	30278927	0.916425	0.274644	-0.641781
cg08889996	LOC158435	Body	OpenSea	chr9	98846713	0.91717	0.275466	-0.641704
cg04650676	SEPT9;SEPT9;SEPT9	5'UTR;TSS200;Body	OpenSea	chr17	75315486	0.916715	0.275087	-0.641627
cg01826354	B3GNTL1	Body	N_Shelf	chr17	81006497	0.90466	0.263071	-0.641589
ch.11.720675R	NAT10;NAT10	Body;Body	OpenSea	chr11	34135302	0.720337	0.0788051	-0.641532
cg19930116	CDKL1	Body	OpenSea	chr14	50809588	0.740843	0.0993374	-0.641505
cg21154059	AP2B1;AP2B1	Body;Body	OpenSea	chr17	34040514	0.832377	0.190923	-0.641454
cg27523952			OpenSea	chr17	14694117	0.899567	0.258133	-0.641434
cg11372071			OpenSea	chr7	116033968	0.890509	0.249091	-0.641418
cg07004285			OpenSea	chr9	137168502	0.934166	0.292751	-0.641415
cg08557985	ZCCHC14	Body	OpenSea	chr16	87498105	0.862962	0.221653	-0.641309
cg22184944	BAIAP2;BAIAP2;BAIAP2;BAIAP2	Body;Body;Body;Body	OpenSea	chr17	79031091	0.893389	0.252266	-0.641123
cg08659204			OpenSea	chr17	35242555	0.89417	0.253088	-0.641082
ch.6.11493F	EXOC2	3'UTR	OpenSea	chr6	485677	0.719393	0.0784549	-0.640938
ch.22.163059F	TOP3B	Body	OpenSea	chr22	22329486	0.76717	0.12624	-0.64093
ch.10.2571788F	C10orf119	Body	OpenSea	chr10	121600909	0.781043	0.140135	-0.640908
cg25605163	EGFL7;EGFL7;EGFL7;EGFL7	TSS200;TSS200;TSS200;Body	S_Shelf	chr9	139557250	0.976266	0.335426	-0.64084
cg00564080	RAPGEF1;RAPGEF1;RAPGEF1	Body;Body;Body	OpenSea	chr9	134554002	0.895339	0.254513	-0.640825
cg00287071	ATXN7;ATXN7;ATXN7	Body;Body;Body	OpenSea	chr3	63953983	0.81135	0.170532	-0.640818
cg21762222	GLIPR1;GLIPR1	1stExon;5'UTR	OpenSea	chr12	75874556	0.872809	0.232057	-0.640752
ch.5.754313F	RAI14;RAI14;RAI14;RAI14;RAI14;RAI14	Body;Body;Body;Body;Body;Body	OpenSea	chr5	34829875	0.733406	0.0926752	-0.640731
cg08920210	DNMBP;NCRNA00093	Body;TSS200	OpenSea	chr10	101686811	0.882142	0.241413	-0.640729
cg14480531	MSI2;MSI2	Body;Body	OpenSea	chr17	55700565	0.904663	0.264014	-0.640649
cg06747543	ELL	Body	OpenSea	chr19	18589894	0.870259	0.229665	-0.640595
cg03128522			OpenSea	chr17	25788807	0.756917	0.116457	-0.64046
cg23043899	HSF2BP	Body	OpenSea	chr21	45006185	0.811269	0.170887	-0.640382
cg04694615	NUP210	Body	OpenSea	chr3	13420948	0.898792	0.258515	-0.640277
ch.2.2570960F			OpenSea	chr2	123152930	0.728712	0.0884974	-0.640215
cg24127639	MYEOV	3'UTR	OpenSea	chr11	69064741	0.876772	0.236573	-0.640199
cg06121784			OpenSea	chr15	51455502	0.740449	0.10031	-0.640139
cg18451373	P3H2;P3H2	Body;5'UTR	OpenSea	chr3	189755966	0.826562	0.186466	-0.640096
cg05054438	ALDH2	Body	OpenSea	chr12	112213531	0.809981	0.170061	-0.63992
ch.3.1112796R	VPRBP	Body	OpenSea	chr3	51452653	0.746613	0.106733	-0.63988
cg03140412	SIGIRR;SIGIRR;SIGIRR	5'UTR;TSS200;5'UTR	N_Shore	chr11	415111	0.931427	0.291623	-0.639803
ch.13.1448446R	DZIP1;DZIP1	Body;Body	OpenSea	chr13	96274458	0.703475	0.0638175	-0.639657
cg07662029	FLT1;FLT1;FLT1	Body;Body;Body	OpenSea	chr13	28966694	0.87326	0.23361	-0.639651
cg24808084			OpenSea	chr11	116472686	0.800844	0.161197	-0.639647
cg10473257	SNCG	Body	OpenSea	chr10	88719111	0.87199	0.232738	-0.639252
cg04491800			OpenSea	chr4	124509453	0.925673	0.286478	-0.639195
cg16271437			OpenSea	chr20	23123952	0.886864	0.247674	-0.63919
cg05659559			OpenSea	chr14	59216086	0.882868	0.243708	-0.639159
ch.1.3259774R	TADA1	Body	OpenSea	chr1	166827647	0.777507	0.138428	-0.63908
cg06904507			OpenSea	chr4	107611823	0.875932	0.236891	-0.639041
ch.2.3330114R			OpenSea	chr2	163935707	0.707842	0.0688579	-0.638984
ch.18.700493F			OpenSea	chr18	35613416	0.721111	0.0821679	-0.638943
ch.5.2259325F			OpenSea	chr5	123967034	0.74168	0.102861	-0.638819
ch.21.820555F			N_Shore	chr21	47720935	0.719501	0.0807561	-0.638745
cg07755794	TNRC6B;TNRC6B;TNRC6B	Body;Body;Body	OpenSea	chr22	40579459	0.860826	0.222197	-0.638629
cg25423573	ZCCHC24	Body	OpenSea	chr10	81158982	0.860728	0.222233	-0.638495
cg21864191	CECR2	TSS1500	OpenSea	chr22	17840553	0.877536	0.239268	-0.638269
ch.1.4829111R	PLD5	5'UTR	OpenSea	chr1	242658279	0.691169	0.0529053	-0.638264
ch.17.1457304R	AKAP1	Body	OpenSea	chr17	55195361	0.74246	0.104227	-0.638233
cg04587012	ITGB5	Body	OpenSea	chr3	124491242	0.823615	0.185414	-0.6382
ch.12.1183517F	TIMELESS	Body	OpenSea	chr12	56819834	0.717403	0.0792062	-0.638197
cg04786931			OpenSea	chr2	238512417	0.917458	0.279276	-0.638182
ch.2.4366798R	USP37	Body	OpenSea	chr2	219394749	0.763032	0.125112	-0.63792
cg12883486	FAM134B	Body	OpenSea	chr5	16600746	0.869066	0.231148	-0.637918
ch.2.1448966F			OpenSea	chr2	63344642	0.70741	0.0696804	-0.637729
cg14397231			OpenSea	chr4	124940041	0.883012	0.245385	-0.637627
cg16102825			OpenSea	chr2	235055287	0.903085	0.265465	-0.63762
cg03234715			OpenSea	chr10	133312899	0.831112	0.193606	-0.637506
cg02161084	CD276;CD276	5'UTR;5'UTR	OpenSea	chr15	73989526	0.765921	0.128453	-0.637468
cg26919065	LOC401286	Body	N_Shelf	chr6	168076949	0.857177	0.219841	-0.637336
cg27445273	PLEKHA2	Body	OpenSea	chr8	38796061	0.765567	0.12826	-0.637308
cg20075309			OpenSea	chr4	139697169	0.791584	0.154288	-0.637297
ch.17.1364760R	CA10;CA10;CA10	Body;Body;Body	OpenSea	chr17	50113310	0.702676	0.065452	-0.637224
cg14621698	SORT1;SORT1;SORT1	1stExon;Body;5'UTR	OpenSea	chr1	109935710	0.910834	0.273631	-0.637203
cg17000908			OpenSea	chr17	42872309	0.85517	0.218003	-0.637167
cg25908778			OpenSea	chr10	6171931	0.912183	0.275102	-0.637081
cg23927426			OpenSea	chr19	14895717	0.79812	0.161094	-0.637026
ch.5.682918R			OpenSea	chr5	31726914	0.68753	0.0505831	-0.636947
cg10080966	DUSP5	Body	S_Shelf	chr10	112260867	0.803839	0.166916	-0.636923
ch.1.3642016F	TPR;MIR548F1	Body;Body	OpenSea	chr1	186326454	0.747264	0.110506	-0.636758
cg08663825			OpenSea	chr8	134666941	0.86004	0.223303	-0.636736
cg23535137	CRADD	Body	OpenSea	chr12	94178452	0.745423	0.108715	-0.636708
cg13090418	NRP1;NRP1;NRP1;NRP1;NRP1;NRP1	Body;Body;Body;Body;Body;Body	N_Shore	chr10	33621421	0.845311	0.208643	-0.636669
cg11546251	ZNF552	Body	N_Shelf	chr19	58322078	0.906828	0.270166	-0.636662
cg22990967			OpenSea	chr6	167567203	0.925407	0.288769	-0.636639
ch.17.1184801R	NMT1	Body	OpenSea	chr17	43166466	0.714124	0.0775125	-0.636611
cg16620641	LOC339975	Body	OpenSea	chr4	188399979	0.870609	0.233999	-0.63661
ch.8.19126096F			OpenSea	chr8	19081816	0.714831	0.0782649	-0.636566
cg02528959	CDC42EP4	5'UTR	OpenSea	chr17	71294571	0.915949	0.279396	-0.636554
ch.19.253092F	DPP9	Body	OpenSea	chr19	4694205	0.762877	0.12635	-0.636527
cg08936231			OpenSea	chr10	112296001	0.884685	0.248169	-0.636516
cg08663446			OpenSea	chr6	148593434	0.920663	0.284176	-0.636487
cg21321148	EPB41L4A	Body	OpenSea	chr5	111669022	0.83896	0.20261	-0.63635
cg12987887	UPB1;UPB1	ExonBnd;Body	OpenSea	chr22	24906824	0.883925	0.247688	-0.636237
ch.3.24643237R			OpenSea	chr3	24668233	0.708886	0.072651	-0.636235
ch.10.509007F	CACNB2;CACNB2;CACNB2;CACNB2;CACNB2;CACNB2	Body;Body;Body;Body;Body;Body	OpenSea	chr10	18444344	0.690264	0.0540566	-0.636208
ch.4.1184577R	C4orf14	Body	OpenSea	chr4	57833045	0.722052	0.085929	-0.636123
cg23165574	BNC2	Body	OpenSea	chr9	16510109	0.892923	0.256818	-0.636106
cg18795525	ANKRD11;ANKRD11;ANKRD11;ANKRD11	Body;5'UTR;5'UTR;5'UTR	OpenSea	chr16	89431720	0.84034	0.204275	-0.636065
ch.8.1960908F	PTDSS1	Body	OpenSea	chr8	97321236	0.696607	0.0606902	-0.635917
cg04544110			OpenSea	chr11	95467293	0.884232	0.248359	-0.635873
cg02273252			OpenSea	chr10	36461638	0.871357	0.235647	-0.635709
cg03461110	FOXK1	Body	OpenSea	chr7	4778881	0.905341	0.269848	-0.635493
cg03343935			OpenSea	chr22	29591736	0.899987	0.264523	-0.635465
cg27072002	RUFY3;RUFY3;RUFY3;RUFY3;RUFY3	5'UTR;Body;Body;Body;Body	OpenSea	chr4	71600532	0.861356	0.226004	-0.635351
cg16578085			OpenSea	chr4	127771714	0.910501	0.275152	-0.635349
ch.11.150171F	NUP98;NUP98;NUP98;NUP98	Body;Body;Body;Body	OpenSea	chr11	3739920	0.730661	0.0953151	-0.635346
cg10714222	NTF3	Body	OpenSea	chr12	5566172	0.830031	0.194741	-0.635289
cg08098264	LAMA2;LAMA2	Body;Body	OpenSea	chr6	129822795	0.880488	0.245201	-0.635288
cg15128801	GNG12	5'UTR	OpenSea	chr1	68202053	0.850338	0.215074	-0.635264
cg13343837	FSHR;FSHR	Body;Body	OpenSea	chr2	49231605	0.874335	0.239101	-0.635234
cg17292100	SPAG1;SPAG1	Body;Body	OpenSea	chr8	101250595	0.912862	0.277766	-0.635096
ch.8.123139379F			OpenSea	chr8	123070198	0.70295	0.0678542	-0.635096
cg18973247	ARID1A;ARID1A	Body;Body	OpenSea	chr1	27070873	0.860287	0.225225	-0.635062
ch.8.2102814R	AZIN1;AZIN1	Body;Body	OpenSea	chr8	103851595	0.729903	0.0948683	-0.635034
ch.17.65853408R			OpenSea	chr17	68341813	0.698361	0.0633642	-0.634997
cg21312542			OpenSea	chr10	93661706	0.842946	0.207964	-0.634982
cg26787863	PLEKHA6	5'UTR	OpenSea	chr1	204286467	0.897426	0.262471	-0.634956
cg15070011	LGI1;LGI1;LGI1;LGI1	1stExon;1stExon;1stExon;Body	OpenSea	chr10	95518093	0.791081	0.156203	-0.634878
cg15108474			OpenSea	chr11	65138837	0.886985	0.252111	-0.634873
cg21020871			OpenSea	chr13	43457994	0.846151	0.21131	-0.634841
ch.10.19835876F			OpenSea	chr10	19795870	0.695531	0.0607126	-0.634818
cg13759686			OpenSea	chr1	155618480	0.800201	0.165478	-0.634723
ch.1.101940785F			OpenSea	chr1	102168197	0.68057	0.0460425	-0.634528
ch.7.2194789F	PRKRIP1	Body	S_Shelf	chr7	102039835	0.703313	0.069055	-0.634258
cg05524246	OLFML2B	Body	OpenSea	chr1	161973909	0.902808	0.268651	-0.634157
ch.19.16613897R			OpenSea	chr19	16752897	0.740809	0.106785	-0.634024
cg17804825	CD69	TSS1500	OpenSea	chr12	9914086	0.898257	0.264262	-0.633996
cg18082591			OpenSea	chr6	139763449	0.846847	0.212855	-0.633992
cg22235821	SPSB4	Body	OpenSea	chr3	140796104	0.85726	0.22333	-0.63393
cg10660980			OpenSea	chr16	31255565	0.878888	0.244993	-0.633895
cg20531857			OpenSea	chr20	59270392	0.88525	0.251363	-0.633887
ch.7.163474F	SDK1	Body	OpenSea	chr7	3469498	0.787364	0.153539	-0.633824
cg13680270	SLC24A2;SLC24A2	Body;Body	OpenSea	chr9	19748480	0.838193	0.20442	-0.633773
cg03270395	TRAF3IP2;TRAF3IP2;TRAF3IP2;TRAF3IP2;TRAF3IP2	Body;Body;Body;TSS200;Body	OpenSea	chr6	111888620	0.899534	0.265953	-0.63358
cg02308767	PCCA;PCCA;PCCA	Body;Body;Body	OpenSea	chr13	100856083	0.886879	0.253345	-0.633534
ch.3.78427614R			OpenSea	chr3	78344924	0.696977	0.0634624	-0.633515
ch.3.2059622R			OpenSea	chr3	103848004	0.689963	0.056565	-0.633398
cg04177251			OpenSea	chr4	8193123	0.929725	0.296506	-0.633218
ch.1.850602F	TMEM50A	Body	OpenSea	chr1	25685273	0.718654	0.0854386	-0.633215
cg19797087	KLHL6;KLHL6	5'UTR;1stExon	OpenSea	chr3	183273442	0.924301	0.29111	-0.633191
cg10574006			OpenSea	chr5	123965051	0.895409	0.262227	-0.633182
ch.12.2263569F	MAPKAPK5;MAPKAPK5	Body;Body	OpenSea	chr12	112316831	0.705969	0.072844	-0.633125
ch.9.90287778F			OpenSea	chr9	91097958	0.685109	0.0520206	-0.633089
ch.5.1757313F	ANKRD32	Body	OpenSea	chr5	93977242	0.700599	0.0676192	-0.632979
cg07358931	NPAS3;NPAS3;NPAS3;NPAS3	Body;Body;Body;Body	OpenSea	chr14	33953686	0.892187	0.259306	-0.632881
ch.7.141697R	GNA12	Body	OpenSea	chr7	2825048	0.738094	0.105547	-0.632547
cg07830269	FMN2	Body	OpenSea	chr1	240363446	0.913707	0.281267	-0.63244
cg21450547			S_Shelf	chr1	234739831	0.765858	0.133522	-0.632336
cg06768361	TESC;TESC;TESC	Body;Body;Body	N_Shelf	chr12	117480333	0.957429	0.325113	-0.632316
ch.7.2254086F	PUS7	Body	OpenSea	chr7	105135578	0.682425	0.050331	-0.632094
ch.7.2185748R	CUX1;CUX1;CUX1	Body;Body;Body	OpenSea	chr7	101827539	0.743243	0.111214	-0.632029
ch.1.230734885R			OpenSea	chr1	232668262	0.701138	0.0691975	-0.631941
cg26296781			OpenSea	chr7	20259736	0.877988	0.246055	-0.631933
cg17471251	GATB	Body	OpenSea	chr4	152593131	0.87834	0.246425	-0.631916
cg07376086			OpenSea	chr1	170463730	0.758626	0.126748	-0.631879
cg03336270	ATP8A2	Body	OpenSea	chr13	26475877	0.88473	0.252857	-0.631873
ch.10.2760753F			N_Shore	chr10	128591800	0.763179	0.131338	-0.631842
cg03161190	C10orf26;C10orf26	TSS200;Body	OpenSea	chr10	104535792	0.82539	0.193563	-0.631827
ch.5.42356207R			OpenSea	chr5	42320450	0.710157	0.0783453	-0.631812
ch.17.1247542F	KPNB1	Body	OpenSea	chr17	45755671	0.753293	0.121485	-0.631808
cg05273495	BCAS3;BCAS3	Body;Body	OpenSea	chr17	59222606	0.914901	0.283139	-0.631762
ch.4.1501247F	SHROOM3	3'UTR	OpenSea	chr4	77702631	0.704522	0.0728331	-0.631689
ch.6.41978480R			OpenSea	chr6	41870502	0.724677	0.0931207	-0.631556
cg08053264	SPEF2;SPEF2	Body;Body	OpenSea	chr5	35658529	0.885861	0.254339	-0.631522
cg18461528	STARD13;STARD13	Body;Body	OpenSea	chr13	33781805	0.828682	0.197198	-0.631483
ch.17.27159102R			OpenSea	chr17	30134989	0.708235	0.0768334	-0.631401
cg18376288			OpenSea	chr1	8181555	0.916899	0.285577	-0.631322
cg26379531	MAML2	Body	OpenSea	chr11	95940949	0.912729	0.281475	-0.631254
cg16664352	SLX4IP	Body	OpenSea	chr20	10478987	0.884171	0.252925	-0.631245
cg13108869			OpenSea	chr11	32408347	0.824719	0.193492	-0.631227
cg03781098	GDF3;GDF3	1stExon;5'UTR	OpenSea	chr12	7848348	0.785424	0.154278	-0.631147
cg07838324	NEK6;NEK6;NEK6;NEK6	Body;5'UTR;5'UTR;5'UTR	OpenSea	chr9	127048336	0.843502	0.212384	-0.631119
cg10337975	RNF216;RNF216	Body;Body	OpenSea	chr7	5676855	0.810315	0.179315	-0.631
ch.4.2906511F	TMEM144	Body	OpenSea	chr4	159141944	0.711396	0.0804128	-0.630983
cg07476328	MIR5093	TSS200	OpenSea	chr16	85339941	0.865408	0.23444	-0.630968
cg16646465	SSH1;SSH1;SSH1	Body;Body;Body	OpenSea	chr12	109220337	0.814763	0.183805	-0.630959
cg11229273	ARHGEF3	Body	OpenSea	chr3	57015101	0.899727	0.268783	-0.630944
cg17551643	ASB4;ASB4	Body;Body	N_Shore	chr7	95157015	0.863212	0.232409	-0.630803
cg22827210	CHST11	Body	OpenSea	chr12	104998182	0.774367	0.143687	-0.63068
cg02858512	SMG6;SMG6	Body;Body	OpenSea	chr17	1992954	0.879154	0.248559	-0.630595
ch.11.80815632F			OpenSea	chr11	81137984	0.696849	0.0663136	-0.630535
cg17458910	C10orf11	Body	OpenSea	chr10	77307204	0.873888	0.243409	-0.630479
cg06330711	FAM110B	5'UTR	OpenSea	chr8	58943297	0.877206	0.246742	-0.630464
ch.2.30727973R			OpenSea	chr2	30874469	0.739585	0.109135	-0.63045
ch.10.622552R			OpenSea	chr10	23664345	0.695011	0.0646746	-0.630336
cg10400081			OpenSea	chr11	76299682	0.906261	0.2761	-0.63016
cg18790456			OpenSea	chr12	56241800	0.883636	0.253542	-0.630094
ch.3.5198520F			OpenSea	chr3	5223520	0.689563	0.0595578	-0.630005
cg03746551			OpenSea	chr7	100973581	0.860903	0.230927	-0.629976
cg25902697			OpenSea	chr1	235116637	0.876139	0.246215	-0.629924
cg22997543	LUZP1;LUZP1	5'UTR;5'UTR	OpenSea	chr1	23430022	0.864762	0.234849	-0.629913
cg08234777	SLC2A1	Body	OpenSea	chr1	43397964	0.820824	0.190944	-0.62988
cg23804620			OpenSea	chr4	6690894	0.722398	0.0925631	-0.629835
cg04418299			OpenSea	chr3	52251344	0.831249	0.20146	-0.629789
cg07955762	COL4A2	Body	OpenSea	chr13	111074260	0.918366	0.288731	-0.629636
ch.2.74109570F			OpenSea	chr2	74256062	0.693983	0.0643786	-0.629605
cg24363732	PACSIN2;PACSIN2;PACSIN2	5'UTR;5'UTR;5'UTR	OpenSea	chr22	43333586	0.915635	0.286059	-0.629575
cg06936290			OpenSea	chr7	13889871	0.858938	0.229441	-0.629497
cg05239310	CLMN	3'UTR	OpenSea	chr14	95651984	0.921712	0.292217	-0.629495
ch.8.1011566R			OpenSea	chr8	42507619	0.720936	0.0914715	-0.629465
cg01752308	SVIL	5'UTR	OpenSea	chr10	30014179	0.924554	0.29527	-0.629284
cg01311181	PARVG;PARVG;PARVG;PARVG;PARVG;PARVG	5'UTR;Body;TSS200;TSS200;Body;5'UTR	OpenSea	chr22	44577181	0.903836	0.274569	-0.629267
cg20944151			OpenSea	chr3	64341435	0.826441	0.197199	-0.629241
cg11071202			S_Shelf	chr14	88462554	0.876996	0.247772	-0.629224
ch.2.4489892R			OpenSea	chr2	225042950	0.697068	0.0679182	-0.629149
ch.11.1215677R			S_Shore	chr11	62479126	0.705079	0.0760661	-0.629013
cg00635259	ERN1	Body	OpenSea	chr17	62159682	0.828911	0.20016	-0.628752
cg10741154	PRR5L	5'UTR	OpenSea	chr11	36385032	0.840891	0.212292	-0.628599
cg02104700	S100P	Body	OpenSea	chr4	6698168	0.911068	0.282578	-0.62849
cg23654821	CSRNP1	5'UTR	S_Shore	chr3	39188656	0.86069	0.232231	-0.628459
cg27196775			OpenSea	chr18	6781335	0.829465	0.201082	-0.628384
cg02633924	SEPT9;SEPT9;SEPT9	5'UTR;TSS200;Body	OpenSea	chr17	75315563	0.785762	0.157409	-0.628353
cg13367647	GBA;GBA;GBA;GBA	5'UTR;5'UTR;5'UTR;5'UTR	OpenSea	chr1	155213714	0.710546	0.0822714	-0.628274
cg06432889	GSTO1;GSTO1;GSTO1	Body;Body;Body	OpenSea	chr10	106020685	0.898931	0.270665	-0.628265
cg18215449			OpenSea	chr12	66089473	0.830482	0.202291	-0.628191
ch.5.1264897R	MAST4;MAST4	Body;Body	OpenSea	chr5	66306121	0.710102	0.0820513	-0.628051
cg24096902	WASF2;WASF2	Body;Body	OpenSea	chr1	27754893	0.883681	0.255634	-0.628047
cg27169131	ZDHHC14;ZDHHC14	Body;Body	OpenSea	chr6	158050405	0.875556	0.247519	-0.628037
cg09467404	C8B;C8B;C8B	Body;Body;Body	OpenSea	chr1	57424327	0.822561	0.194551	-0.62801
cg11805450	GRAMD1B	Body	N_Shore	chr11	123447841	0.766173	0.138234	-0.627939
cg17837069			OpenSea	chr10	30138588	0.880976	0.253059	-0.627917
ch.16.1077096F	ZNF423	Body	OpenSea	chr16	49583512	0.677542	0.0498004	-0.627741
cg24910995	LOC101927482;LOC101927482;HECW2;HECW2	Body;Body;Body;Body	OpenSea	chr2	197128237	0.828131	0.200536	-0.627595
ch.1.1026209F			OpenSea	chr1	31638974	0.738563	0.11101	-0.627553
cg22632444	FLJ42969	TSS200	OpenSea	chr8	102064238	0.888827	0.26133	-0.627498
cg13755630			OpenSea	chr13	27949051	0.721649	0.0941673	-0.627482
cg09606470	KLHL6	TSS200	OpenSea	chr3	183273557	0.87012	0.242654	-0.627465
cg05718311			OpenSea	chr10	3846725	0.878967	0.251506	-0.627461
cg14754581	CCRL2;CCRL2;CCRL2	TSS1500;5'UTR;1stExon	OpenSea	chr3	46448753	0.869333	0.241932	-0.627401
cg05110391			OpenSea	chr17	76588634	0.894112	0.266774	-0.627337
ch.16.1427106R			OpenSea	chr16	65897409	0.724506	0.0972663	-0.627239
ch.3.3584022R	ABCC5	Body	OpenSea	chr3	183668697	0.685888	0.0586524	-0.627236
cg19320820	AFF1;AFF1	Body;Body	OpenSea	chr4	87966326	0.850693	0.223538	-0.627155
ch.2.411473F	DDX1	Body	OpenSea	chr2	15746379	0.71059	0.083439	-0.627151
ch.7.1171004F	GRB10;GRB10;GRB10;GRB10	Body;Body;Body;Body	OpenSea	chr7	50683580	0.703136	0.0761284	-0.627008
cg04095165			OpenSea	chr17	10189823	0.838263	0.211307	-0.626956
cg27435667			OpenSea	chr14	96328764	0.732364	0.105524	-0.62684
cg13624631	DHRS7	Body	OpenSea	chr14	60618622	0.847857	0.221115	-0.626742
cg13560972	SDCCAG8	Body	OpenSea	chr1	243428057	0.915618	0.288889	-0.626729
ch.14.63996500F			OpenSea	chr14	64926747	0.687415	0.0607024	-0.626712
cg08813925			OpenSea	chr10	31996740	0.701983	0.0752802	-0.626703
cg11786870			OpenSea	chr1	203576481	0.872028	0.245395	-0.626633
cg11321083	EHD1	Body	OpenSea	chr11	64638190	0.884271	0.257768	-0.626503
cg27046573			OpenSea	chr2	98698577	0.841567	0.21541	-0.626156
cg01833675	FAM124B;FAM124B	TSS200;TSS200	OpenSea	chr2	225266876	0.906399	0.28034	-0.626059
cg04109822	NFATC2;NFATC2;NFATC2	Body;Body;Body	N_Shore	chr20	50158057	0.788038	0.162057	-0.625981
cg13286437			S_Shelf	chr1	234738753	0.769197	0.143225	-0.625972
cg27100177	MDGA2;MDGA2;MDGA2	Body;Body;5'UTR	OpenSea	chr14	47696599	0.910794	0.284831	-0.625963
cg15431659	C3orf21	Body	OpenSea	chr3	194901357	0.8071	0.181152	-0.625948
ch.20.848555F	TOP1	Body	OpenSea	chr20	39748531	0.69105	0.0652381	-0.625812
cg10174333			OpenSea	chr1	116336029	0.887999	0.26223	-0.625768
ch.11.2757508R			OpenSea	chr11	131168475	0.703617	0.0779374	-0.625679
ch.7.2864275F	CREB3L2	Body	OpenSea	chr7	137653600	0.734534	0.108866	-0.625667
cg17653875			OpenSea	chr11	10921652	0.922714	0.297049	-0.625665
cg26713573			OpenSea	chr15	70600781	0.89885	0.273215	-0.625635
cg14175535			OpenSea	chr15	70013889	0.917377	0.291899	-0.625478
cg02031618			OpenSea	chr9	92516369	0.922599	0.297167	-0.625431
cg17464087			OpenSea	chr11	76309832	0.800264	0.174908	-0.625357
ch.10.2676717R			OpenSea	chr10	125765348	0.677676	0.0523241	-0.625352
cg24386507	UNC5C	Body	OpenSea	chr4	96460401	0.918321	0.293032	-0.62529
ch.17.655115F	USP22	Body	OpenSea	chr17	20910488	0.747496	0.122356	-0.62514
ch.2.220938702F			OpenSea	chr2	221230458	0.678209	0.0531618	-0.625047
cg07038690	GLTSCR1	5'UTR	OpenSea	chr19	48167405	0.88307	0.258055	-0.625015
ch.1.4190055F	CENPF	Body	OpenSea	chr1	214818353	0.820703	0.19571	-0.624993
cg15880981	SLC12A8;SLC12A8	Body;Body	OpenSea	chr3	124844905	0.903072	0.278127	-0.624946
ch.21.19455351R			OpenSea	chr21	20533480	0.667482	0.0425838	-0.624898
cg02896076	AQP1;AQP1;AQP1;AQP1	Body;TSS200;5'UTR;TSS200	OpenSea	chr7	30960947	0.839973	0.215092	-0.624881
cg04726400			OpenSea	chr11	56912392	0.862578	0.237853	-0.624725
cg03056773	RGS3;RGS3;RGS3;RGS3;RGS3;RGS3;RGS3	Body;Body;5'UTR;Body;Body;Body;Body	OpenSea	chr9	116352332	0.863385	0.238672	-0.624713
cg26704293			OpenSea	chr12	125073750	0.920191	0.295518	-0.624673
ch.1.152821083R			OpenSea	chr1	154554459	0.702479	0.0779618	-0.624517
ch.2.4679874R	EIF4E2	Body	OpenSea	chr2	233430461	0.75235	0.128024	-0.624326
cg07985890	NEAT1	Body	Island	chr11	65190999	0.797608	0.173429	-0.624179
ch.5.96698337R			OpenSea	chr5	96672581	0.723923	0.0998925	-0.624031
cg13266323	CADM1;CADM1;CADM1;CADM1;CADM1	Body;Body;Body;Body;Body	OpenSea	chr11	115204072	0.839821	0.215875	-0.623946
ch.3.946759R	FYCO1	Body	OpenSea	chr3	45979073	0.681206	0.0573184	-0.623888
cg21324456	ATP9A	Body	OpenSea	chr20	50248076	0.923768	0.299904	-0.623864
cg13551453	SPATA13	Body	OpenSea	chr13	24612702	0.830923	0.207062	-0.623862
cg07795931			OpenSea	chr12	119697414	0.902708	0.27886	-0.623848
cg10087172	ARHGDIB;ARHGDIB	5'UTR;1stExon	OpenSea	chr12	15114494	0.866457	0.242613	-0.623845
cg05498503	HIVEP2	5'UTR	OpenSea	chr6	143224021	0.84088	0.217086	-0.623794
cg12349623	NCOR2;NCOR2;NCOR2	Body;Body;Body	S_Shelf	chr12	124876070	0.90678	0.283051	-0.623729
cg10379479	ADCY5;ADCY5	Body;Body	OpenSea	chr3	123094052	0.952363	0.328704	-0.623659
cg26790853	LINC01099;LINC01099;LINC01098	TSS1500;TSS1500;Body	OpenSea	chr4	178829290	0.793289	0.16964	-0.623648
cg12559900			OpenSea	chr15	85268269	0.853379	0.229874	-0.623505
cg03536711	LOC400804	Body	OpenSea	chr1	221509067	0.892231	0.268756	-0.623475
cg06786219	ITGB5	Body	OpenSea	chr3	124499653	0.77083	0.147368	-0.623462
cg14439662			OpenSea	chr11	35058327	0.871382	0.248087	-0.623295
ch.8.2327632F	RAD21	Body	OpenSea	chr8	117868321	0.737937	0.114701	-0.623236
cg14979214	CHKA;CHKA	Body;Body	OpenSea	chr11	67867059	0.798315	0.175126	-0.623188
cg13841248	ITGB5	Body	OpenSea	chr3	124597685	0.892023	0.268845	-0.623178
cg00356435	CUL1	TSS1500	N_Shore	chr7	148394721	0.822197	0.199086	-0.623111
cg05606516	DIRC3	Body	OpenSea	chr2	218550079	0.864841	0.241736	-0.623105
cg25107992	LOC101927640	Body	OpenSea	chr6	112607419	0.932269	0.309303	-0.622966
cg14451362	BATF2;BATF2;BATF2	Body;TSS200;TSS200	OpenSea	chr11	64757863	0.880952	0.257998	-0.622954
ch.2.1636738F			OpenSea	chr2	72222117	0.686934	0.0640088	-0.622925
cg05703358	ITGA11	Body	OpenSea	chr15	68644950	0.947391	0.324527	-0.622865
ch.3.1226245F	ERC2	Body	OpenSea	chr3	55731563	0.779112	0.156307	-0.622805
ch.1.944912R	MED18;MED18	Body;Body	S_Shelf	chr1	28658666	0.736301	0.113517	-0.622784
cg09569691	CPPED1;CPPED1	Body;Body	N_Shore	chr16	12895729	0.853503	0.230935	-0.622568
cg07412315			Island	chr16	86965319	0.774942	0.152415	-0.622527
cg20212210	CCDC125;CCDC125;CCDC125	Body;Body;5'UTR	OpenSea	chr5	68608500	0.904572	0.282047	-0.622525
ch.8.362960F	SGCZ	Body	OpenSea	chr8	14108012	0.70968	0.0871818	-0.622498
ch.9.377428R	ACER2	Body	OpenSea	chr9	19439561	0.705556	0.0830639	-0.622492
cg06298772			OpenSea	chr10	125979200	0.926831	0.304353	-0.622478
ch.1.113470988R			OpenSea	chr1	113669465	0.69304	0.0706293	-0.62241
cg04191673			OpenSea	chr9	109183063	0.842186	0.219815	-0.622371
cg12484135	IRAK2	Body	OpenSea	chr3	10270544	0.925315	0.30301	-0.622304
cg21570464	SLC26A1	3'UTR	OpenSea	chr4	973154	0.932183	0.310117	-0.622066
cg11909137	SMAD7	Body	OpenSea	chr18	46461202	0.898164	0.276173	-0.621991
cg03012821	RNF103	Body	N_Shore	chr2	86848899	0.713449	0.0914708	-0.621978
cg25154162			OpenSea	chr5	179512418	0.852344	0.230526	-0.621818
cg21597425	HIVEP2	5'UTR	OpenSea	chr6	143195947	0.887276	0.265526	-0.621749
cg12849338	ATP9A	3'UTR	OpenSea	chr20	50216909	0.843625	0.221985	-0.62164
cg26841784			OpenSea	chr1	59050404	0.881361	0.259755	-0.621606
cg14426999	TOX2;TOX2;TOX2	Body;5'UTR;5'UTR	OpenSea	chr20	42571490	0.86583	0.244326	-0.621504
cg25846427			OpenSea	chr1	236084275	0.865009	0.24376	-0.621249
ch.11.17063585R			OpenSea	chr11	17107009	0.725074	0.103926	-0.621148
cg16680658	LINC00877	Body	OpenSea	chr3	72135680	0.898128	0.277043	-0.621085
cg27344515	LOC101927588	TSS200	OpenSea	chr8	125259814	0.903521	0.282482	-0.621039
cg25021325			OpenSea	chr7	79339632	0.899023	0.277988	-0.621035
cg06329684	C4orf49	3'UTR	OpenSea	chr4	140187743	0.801254	0.180541	-0.620713
cg20853937			OpenSea	chr11	33963265	0.816925	0.196342	-0.620583
ch.2.166260884R			OpenSea	chr2	166552638	0.677823	0.0572417	-0.620581
ch.5.2235120R	CEP120;CEP120	Body;Body	OpenSea	chr5	122721651	0.758436	0.137869	-0.620567
cg13139986	S100B	Body	S_Shore	chr21	48019296	0.776847	0.156311	-0.620536
cg21858607	FOXP1;FOXP1;FOXP1;FOXP1;FOXP1	5'UTR;5'UTR;5'UTR;5'UTR;5'UTR	OpenSea	chr3	71493650	0.86386	0.243328	-0.620532
ch.16.74794652R			OpenSea	chr16	76237151	0.688303	0.0681171	-0.620186
cg18941337	CEP295	Body	OpenSea	chr11	93451622	0.922725	0.302706	-0.620019
ch.1.4146056R	NSL1;NSL1	3'UTR;3'UTR	OpenSea	chr1	212905998	0.717734	0.0977505	-0.619984
cg07220293			OpenSea	chr11	8228508	0.868588	0.248621	-0.619967
cg04444771	C10orf10;RASSF4	5'UTR;Body	S_Shelf	chr10	45473712	0.878508	0.258661	-0.619847
cg14042988			OpenSea	chr15	39719453	0.837942	0.218137	-0.619804
cg03130910			OpenSea	chr1	234908226	0.851877	0.232226	-0.619652
cg10827936	EPB41L2;EPB41L2;EPB41L2;EPB41L2	5'UTR;5'UTR;5'UTR;5'UTR	OpenSea	chr6	131334822	0.884443	0.264878	-0.619565
ch.17.1630550R	TACO1	Body	OpenSea	chr17	61683872	0.698251	0.0787797	-0.619472
ch.12.643819F			OpenSea	chr12	28971177	0.672049	0.0526098	-0.619439
cg08746798			OpenSea	chr1	227009126	0.911008	0.291614	-0.619394
cg11028081	MYLK-AS1;MYLK-AS1	Body;Body	OpenSea	chr3	123314447	0.866863	0.247503	-0.619359
cg02202246	PWWP2B;PWWP2B	3'UTR;Body	OpenSea	chr10	134225218	0.910484	0.291161	-0.619323
ch.7.3102217F	EZH2;EZH2	Body;Body	OpenSea	chr7	148532194	0.70544	0.0862566	-0.619183
cg17371911	PINX1;MIR1322	Body;TSS200	OpenSea	chr8	10683139	0.795228	0.176132	-0.619096
cg04196395			OpenSea	chr14	75701369	0.935554	0.316472	-0.619081
cg25661275	PRKCQ;PRKCQ;PRKCQ;PRKCQ	Body;Body;Body;Body	OpenSea	chr10	6515507	0.852892	0.233853	-0.619039
cg16291021	RFFL;RFFL;RAD51L3-RFFL	Body;5'UTR;Body	OpenSea	chr17	33378431	0.917196	0.298159	-0.619037
ch.5.2679849F	ARHGAP26;ARHGAP26	Body;Body	OpenSea	chr5	142537155	0.735511	0.116568	-0.618943
cg13495026			OpenSea	chr5	90765776	0.847215	0.228358	-0.618857
cg03703839	BANP;BANP	5'UTR;5'UTR	N_Shore	chr16	87990084	0.86812	0.249273	-0.618847
ch.12.827006R			OpenSea	chr12	41052968	0.729592	0.110751	-0.618841
ch.20.234237F	JAG1	Body	OpenSea	chr20	10626720	0.741008	0.122177	-0.618831
cg18869780	TM6SF1;TM6SF1;TM6SF1;TM6SF1	ExonBnd;ExonBnd;Body;Body	OpenSea	chr15	83781541	0.918961	0.300425	-0.618536
cg07837704	ROR1;ROR1	Body;Body	OpenSea	chr1	64472603	0.889655	0.271148	-0.618508
cg17107853			OpenSea	chr14	51144452	0.763746	0.145402	-0.618343
cg09232555			OpenSea	chr8	11619866	0.941458	0.323149	-0.618309
cg27179101	NCOR2;NCOR2	5'UTR;5'UTR	OpenSea	chr12	124991139	0.911536	0.293239	-0.618297
ch.11.967412F	SNORD67;CKAP5;CKAP5	Body;Body;Body	OpenSea	chr11	46784048	0.67524	0.056959	-0.618281
ch.1.4385290F			OpenSea	chr1	224974190	0.703171	0.0849038	-0.618267
cg06114334			OpenSea	chr7	154997361	0.924585	0.306333	-0.618252
cg18044623	ETS1	Body	OpenSea	chr11	128435948	0.90735	0.289103	-0.618246
cg24418733	FAM107B;FAM107B	Body;5'UTR	OpenSea	chr10	14690515	0.781791	0.163621	-0.61817
cg19015086	SEC14L2	Body	N_Shore	chr22	30817820	0.858553	0.24042	-0.618133
ch.9.84078312F			OpenSea	chr9	84888492	0.689913	0.0718604	-0.618053
cg16657103			OpenSea	chr8	135046411	0.728978	0.110932	-0.618046
cg05516136			OpenSea	chr12	76029588	0.786096	0.168166	-0.61793
cg07879351			OpenSea	chr13	36992177	0.801852	0.183944	-0.617909
cg12060104	NAV2	Body	OpenSea	chr11	19681958	0.861626	0.243803	-0.617823
cg20851120	ITGAX;ITGAX	TSS200;TSS200	OpenSea	chr16	31366406	0.781357	0.163535	-0.617822
cg09941363	RNF11	Body	OpenSea	chr1	51730449	0.891362	0.273616	-0.617746
cg20333383			OpenSea	chr3	128948180	0.889508	0.271786	-0.617722
cg04628419			OpenSea	chr1	33455100	0.908125	0.290434	-0.617691
ch.18.486455F	TAF4B	Body	OpenSea	chr18	23949690	0.69172	0.0740297	-0.61769
cg10406289	SERP2	Body	OpenSea	chr13	44962706	0.789435	0.1718	-0.617635
cg19742089			OpenSea	chr12	11698534	0.895697	0.278104	-0.617593
cg00306459			OpenSea	chr5	57377289	0.851668	0.234191	-0.617477
ch.17.33847170F			OpenSea	chr17	36593644	0.717156	0.0997932	-0.617363
ch.2.3753920R	ZC3H15	Body	OpenSea	chr2	187366017	0.709512	0.0921798	-0.617332
ch.6.1350768F			OpenSea	chr6	62007419	0.675185	0.0579373	-0.617248
cg04584675			OpenSea	chr3	32426554	0.858756	0.241572	-0.617184
ch.19.1348515F	HNRNPUL1;HNRNPUL1	Body;Body	OpenSea	chr19	41779996	0.696234	0.0791233	-0.61711
ch.11.38650081F			OpenSea	chr11	38693505	0.68904	0.0721872	-0.616853
ch.3.97157383F			OpenSea	chr3	95674693	0.727947	0.111129	-0.616818
cg25452273	PPCDC;PPCDC;PPCDC;PPCDC;PPCDC;PPCDC;PPCDC	TSS200;TSS200;Body;Body;Body;Body;Body	OpenSea	chr15	75335524	0.850899	0.23422	-0.616679
ch.9.2473665R	PMPCA	Body	N_Shore	chr9	139311799	0.742422	0.125811	-0.61661
cg03438637			OpenSea	chr2	134575933	0.898756	0.282194	-0.616562
cg21294861	TTC7B	Body	OpenSea	chr14	91125291	0.845787	0.229335	-0.616453
cg19006322	EPS8	Body	OpenSea	chr12	15782294	0.771996	0.15555	-0.616446
cg08371186			OpenSea	chr7	22005321	0.91187	0.295435	-0.616435
cg04311209			N_Shore	chr11	65187857	0.858262	0.241948	-0.616314
cg10094994	HDAC4	Body	OpenSea	chr2	240162323	0.928586	0.312323	-0.616264
cg22017544	BCAS1	Body	OpenSea	chr20	52566007	0.88722	0.271013	-0.616208
cg06246293	ABCC1	Body	OpenSea	chr16	16092429	0.802667	0.186532	-0.616134
cg13785152	SMG6;SMG6;SMG6;SMG6	TSS1500;Body;Body;Body	OpenSea	chr17	1992458	0.927451	0.311682	-0.615769
cg21544931	PRR5L;PRR5L;PRR5L;PRR5L	Body;Body;Body;Body	OpenSea	chr11	36474744	0.859117	0.243363	-0.615754
cg16988280	PINX1;PINX1	Body;Body	OpenSea	chr8	10671903	0.858585	0.24284	-0.615745
cg08160592			OpenSea	chr1	30184991	0.90679	0.291064	-0.615726
cg26489622			OpenSea	chr3	25873323	0.819104	0.203447	-0.615657
cg11698882	FHOD1	Body	N_Shore	chr16	67278841	0.88975	0.274117	-0.615633
cg13872236			OpenSea	chr13	20906686	0.883453	0.267888	-0.615564
cg04460332	DIRC3	Body	OpenSea	chr2	218225762	0.88811	0.272583	-0.615527
cg10395101	ANGPT2;ANGPT2;ANGPT2;MCPH1	TSS200;TSS200;TSS200;Body	N_Shelf	chr8	6420858	0.814755	0.199266	-0.615489
cg13704531	NCK2;NCK2	5'UTR;5'UTR	OpenSea	chr2	106406742	0.865136	0.24971	-0.615426
cg15021029	GCFC2;GCFC2;GCFC2	Body;5'UTR;Body	OpenSea	chr2	75933248	0.926852	0.31144	-0.615412
cg13572776			OpenSea	chr12	76118945	0.858893	0.2435	-0.615394
cg24089111	SARM1;VTN	TSS1500;TSS200	N_Shore	chr17	26697498	0.83411	0.218731	-0.615379
cg13068284			OpenSea	chr9	109953046	0.917273	0.301974	-0.615299
cg26567163			OpenSea	chr10	66268067	0.850488	0.235377	-0.615111
cg22180580	NHSL1	Body	OpenSea	chr6	138867046	0.741913	0.127005	-0.614908
ch.10.30081984F			OpenSea	chr10	30041978	0.710618	0.0957291	-0.614889
cg20800726			OpenSea	chr10	5638124	0.87283	0.257952	-0.614879
cg21244450			OpenSea	chr8	142386434	0.761212	0.146439	-0.614773
ch.20.393029F	SEC23B;SEC23B;SEC23B	Body;Body;Body	OpenSea	chr20	18515025	0.704726	0.0900511	-0.614675
cg01363662	ODF3L1	TSS200	OpenSea	chr15	76016306	0.887905	0.2733	-0.614604
cg17417292			N_Shore	chr18	77551953	0.840543	0.225993	-0.61455
ch.22.757911F	XRCC6	Body	OpenSea	chr22	42046476	0.690738	0.0762741	-0.614464
cg10801607	SLC3A1	Body	OpenSea	chr2	44518930	0.789314	0.174896	-0.614419
cg21147203			S_Shelf	chr5	134529659	0.889259	0.274863	-0.614396
cg17552979	CELF2;CELF2;CELF2;CELF2	Body;Body;Body;Body	OpenSea	chr10	11220613	0.898297	0.28393	-0.614366
cg22741248	BTBD19;TCTEX1D4	TSS1500;TSS200	S_Shore	chr1	45272979	0.88668	0.272382	-0.614298
cg17605225	PLCG2	Body	OpenSea	chr16	81856955	0.811347	0.197199	-0.614147
ch.11.125574265R			OpenSea	chr11	126069055	0.724393	0.110287	-0.614106
cg05854272	SGK223	Body	OpenSea	chr8	8203962	0.87727	0.263246	-0.614024
cg26315035	LAMC3	Body	OpenSea	chr9	133918804	0.845377	0.231409	-0.613968
cg13922403			OpenSea	chr9	81547918	0.888061	0.274099	-0.613961
cg00897144	ALOX5AP	TSS200	OpenSea	chr13	31287507	0.906215	0.29227	-0.613945
cg15404275	C2orf61	Body	OpenSea	chr2	47316338	0.87822	0.264319	-0.613901
cg06885857	CFLAR;CFLAR;CFLAR;CFLAR;CFLAR;CFLAR;CFLAR;CFLAR	5'UTR;TSS1500;5'UTR;5'UTR;5'UTR;5'UTR;5'UTR;5'UTR	OpenSea	chr2	201994096	0.867048	0.253316	-0.613732
cg26650383	SLC46A3;SLC46A3	Body;Body	N_Shelf	chr13	29290660	0.89059	0.276914	-0.613676
cg24260021			OpenSea	chr7	5589170	0.823613	0.210063	-0.61355
cg01572735	SHE	Body	OpenSea	chr1	154469608	0.65398	0.0404998	-0.61348
ch.21.114870F			OpenSea	chr21	20466315	0.702355	0.0888777	-0.613478
ch.22.217069R	CABIN1	Body	OpenSea	chr22	24499583	0.698323	0.0848624	-0.613461
ch.20.356846R			OpenSea	chr20	17115818	0.674587	0.0611352	-0.613452
cg20868485			OpenSea	chr10	6441693	0.827088	0.213654	-0.613433
cg03018652	SLC6A6;SLC6A6;SLC6A6;SLC6A6	5'UTR;5'UTR;Body;Body	OpenSea	chr3	14474110	0.829743	0.216311	-0.613433
cg04387396	SGPL1	Body	OpenSea	chr10	72593165	0.780082	0.166729	-0.613353
cg15207436	LOC388282	TSS200	OpenSea	chr16	57844472	0.777077	0.163947	-0.61313
cg00058522			OpenSea	chr7	135749053	0.858894	0.2458	-0.613094
cg08988364	SLC9A9	Body	OpenSea	chr3	143566850	0.697444	0.0843535	-0.61309
ch.14.1402140F	FOXN3	5'UTR	OpenSea	chr14	89981678	0.757444	0.144446	-0.612998
cg24621312	EXOC6B	Body	OpenSea	chr2	72789798	0.886182	0.273304	-0.612878
cg05148373	PDE1A;PDE1A	TSS200;TSS1500	OpenSea	chr2	183387516	0.889602	0.276747	-0.612855
cg04905791			OpenSea	chr1	110438564	0.797372	0.184546	-0.612826
cg06150803	TNFRSF19	TSS1500	OpenSea	chr13	24144257	0.857155	0.244374	-0.612781
ch.2.161489025R			OpenSea	chr2	161780779	0.673228	0.0604702	-0.612758
ch.6.609614F	ACOT13;ACOT13	Body;Body	OpenSea	chr6	24693000	0.728423	0.115722	-0.612701
cg07968499	LAMA2;LAMA2	Body;Body	OpenSea	chr6	129811842	0.788395	0.175765	-0.61263
ch.3.1012570R	CDC25A;CDC25A	Body;Body	OpenSea	chr3	48208271	0.748726	0.136141	-0.612586
cg12342488			OpenSea	chr5	95178992	0.843313	0.230794	-0.612519
cg26450953	ST6GALNAC3;ST6GALNAC3	Body;Body	OpenSea	chr1	76735019	0.83713	0.224621	-0.612509
cg01704854			OpenSea	chr20	19716172	0.837438	0.225016	-0.612422
cg21931004	STK3	5'UTR	OpenSea	chr8	99923069	0.874654	0.26224	-0.612414
cg15069849	NUAK1	Body	OpenSea	chr12	106468903	0.881063	0.26866	-0.612403
cg22663897	ISPD;ISPD;ISPD-AS1;ISPD-AS1	Body;Body;Body;Body	OpenSea	chr7	16308720	0.87061	0.258287	-0.612323
cg15111883	ARHGAP26;ARHGAP26	Body;Body	OpenSea	chr5	142225165	0.856614	0.244351	-0.612263
ch.3.2997854F			OpenSea	chr3	151864598	0.720788	0.108539	-0.61225
ch.2.731300R	ALK	Body	OpenSea	chr2	29581438	0.681385	0.0691377	-0.612248
cg25407979	PLEKHA6	5'UTR	OpenSea	chr1	204256846	0.85465	0.242424	-0.612226
cg21108085	CD82;CD82	5'UTR;5'UTR	S_Shelf	chr11	44591098	0.919337	0.307139	-0.612198
cg03563808	LOC100506457	Body	OpenSea	chr2	12591958	0.850591	0.23857	-0.612021
ch.2.1916207F	KDM3A;KDM3A	3'UTR;3'UTR	OpenSea	chr2	86719269	0.706353	0.0943524	-0.612
cg26428073	LATS1	TSS1500	S_Shore	chr6	150039728	0.79113	0.179239	-0.61189
ch.20.998519F	ZMYND8;ZMYND8;ZMYND8	Body;Body;Body	OpenSea	chr20	45846381	0.731512	0.119708	-0.611805
cg27073066	DOT1L	Body	S_Shelf	chr19	2169160	0.839686	0.227953	-0.611733
ch.2.148139564F			OpenSea	chr2	148423094	0.665444	0.0537948	-0.611649
cg08902905	TLR4;TLR4;TLR4;TLR4;TLR4;TLR4	5'UTR;1stExon;1stExon;1stExon;5'UTR;5'UTR	OpenSea	chr9	120466635	0.866909	0.255486	-0.611423
cg26475472	H6PD;H6PD	5'UTR;TSS200	OpenSea	chr1	9299784	0.789322	0.177909	-0.611413
cg14276262	PNKD;TMBIM1	Body;5'UTR	OpenSea	chr2	219151568	0.767241	0.156054	-0.611187
cg10580269			OpenSea	chr2	69056515	0.833754	0.222576	-0.611178
cg04143758			OpenSea	chr1	108584480	0.850392	0.23927	-0.611122
ch.7.93764192R			OpenSea	chr7	93926256	0.675457	0.0647065	-0.61075
cg15122111	ATP2C1;ATP2C1;ATP2C1;ATP2C1;ATP2C1;ATP2C1	5'UTR;5'UTR;5'UTR;1stExon;1stExon;1stExon	OpenSea	chr3	130569453	0.873771	0.263028	-0.610743
cg08325519			OpenSea	chr12	130571246	0.819808	0.209069	-0.610739
ch.5.762713R	PRLR	5'UTR	OpenSea	chr5	35221274	0.700633	0.089904	-0.610729
cg02558751			OpenSea	chr2	218027522	0.887921	0.277248	-0.610673
cg11190923	EXOC6	Body	OpenSea	chr10	94603097	0.701503	0.0909028	-0.6106
cg05101437	CDK6;CDK6	Body;Body	OpenSea	chr7	92262970	0.86566	0.255122	-0.610538
cg14742445	ASCC2	Body	OpenSea	chr22	30195299	0.896917	0.286442	-0.610474
cg13714797	KDM4C;KDM4C	Body;Body	OpenSea	chr9	7103479	0.877779	0.267325	-0.610454
cg03765062	ACVR1B;ACVR1B;ACVR1B	Body;Body;Body	OpenSea	chr12	52370512	0.930238	0.319827	-0.61041
cg09943198	DOCK8	Body	OpenSea	chr9	222492	0.843054	0.232768	-0.610286
cg25692419	RFX2;RFX2	5'UTR;5'UTR	OpenSea	chr19	6088024	0.85779	0.247573	-0.610217
ch.4.1893073F	METAP1	Body	OpenSea	chr4	99973275	0.708608	0.0983961	-0.610212
ch.13.1677809R			OpenSea	chr13	106622364	0.683002	0.0728162	-0.610186
ch.3.2438620R	ITGB5	Body	OpenSea	chr3	124566910	0.697584	0.0873974	-0.610186
ch.5.91394379F			OpenSea	chr5	91358623	0.69765	0.0875221	-0.610127
cg01558960			N_Shelf	chr16	86963079	0.892714	0.28262	-0.610094
cg13423554	HIVEP3;HIVEP3	5'UTR;5'UTR	OpenSea	chr1	42317463	0.865693	0.255613	-0.61008
cg13160058	BNIP3L	Body	S_Shelf	chr8	26243215	0.915607	0.305573	-0.610034
cg03387871			OpenSea	chr11	69079670	0.921089	0.311078	-0.61001
cg11507656	ZNF365;ZNF365	Body;5'UTR	OpenSea	chr10	64342799	0.842665	0.232787	-0.609878
cg12914509			OpenSea	chr8	118719142	0.902816	0.293164	-0.609652
cg14499058	TRAPPC9;TRAPPC9	Body;Body	OpenSea	chr8	141129321	0.931228	0.321589	-0.609639
cg22860657	BICD1;BICD1	Body;Body	OpenSea	chr12	32424587	0.866556	0.257053	-0.609503
cg13394991			OpenSea	chr2	146502809	0.87968	0.270256	-0.609424
cg21548941	VDR;VDR;VDR	Body;5'UTR;5'UTR	OpenSea	chr12	48275709	0.88795	0.27857	-0.60938
cg00581844	CCND3;CCND3;CCND3	5'UTR;5'UTR;5'UTR	OpenSea	chr6	41996590	0.918337	0.308958	-0.609379
ch.1.93237475F			OpenSea	chr1	93464887	0.681289	0.0719223	-0.609367
cg22351904			S_Shore	chr1	234748373	0.775853	0.166533	-0.60932
ch.4.112386156R			OpenSea	chr4	112166707	0.720934	0.11166	-0.609274
cg01087801	RUNX2;RUNX2;RUNX2	Body;Body;Body	OpenSea	chr6	45413906	0.693478	0.0842119	-0.609266
cg14035238	WIPF1;WIPF1	5'UTR;TSS200	OpenSea	chr2	175499365	0.862128	0.252972	-0.609156
ch.8.2465681F	FAM91A1	Body	OpenSea	chr8	124800139	0.754845	0.145696	-0.60915
cg20833901			OpenSea	chr21	40467185	0.902711	0.293644	-0.609067
ch.6.104972868R			OpenSea	chr6	104866175	0.669974	0.0609571	-0.609017
cg19985056			OpenSea	chr5	56595244	0.79156	0.182546	-0.609014
cg20064002			OpenSea	chr4	143883218	0.829281	0.220347	-0.608934
cg01292999	MITF;MITF;MITF	Body;5'UTR;Body	OpenSea	chr3	69841177	0.859187	0.250323	-0.608864
cg10435706	LATS1	TSS1500	S_Shore	chr6	150039699	0.809113	0.200348	-0.608765
cg21386243	DNAH12	Body	OpenSea	chr3	57436701	0.802753	0.193998	-0.608754
cg27032787			OpenSea	chr17	33213986	0.757134	0.148428	-0.608705
cg26484448	TIAM1	5'UTR	OpenSea	chr21	32882208	0.690158	0.0814639	-0.608694
cg00165647			OpenSea	chr7	137942340	0.914528	0.305917	-0.608612
cg03482963			OpenSea	chr4	19731691	0.915883	0.307354	-0.608529
cg15266651			OpenSea	chr10	74397336	0.867901	0.25938	-0.608521
cg01760788			OpenSea	chr19	40447649	0.8996	0.291152	-0.608448
ch.11.1435292F	IGHMBP2	Body	OpenSea	chr11	68685684	0.688702	0.0804559	-0.608246
ch.10.2028498F	ALDH18A1;ALDH18A1	Body;Body	OpenSea	chr10	97407279	0.725862	0.117727	-0.608135
cg14217558	PRDM16;PRDM16	Body;Body	OpenSea	chr1	3087734	0.94492	0.336851	-0.60807
cg26838949	KIF21B	Body	OpenSea	chr1	200985069	0.904959	0.296899	-0.60806
cg14555996			OpenSea	chr9	86785905	0.859175	0.251116	-0.608059
ch.5.1433452R	IQGAP2	Body	OpenSea	chr5	75973495	0.739449	0.131472	-0.607977
ch.11.41140287R			OpenSea	chr11	41183711	0.655727	0.0477905	-0.607937
cg18340445			S_Shore	chr19	6661709	0.811422	0.203712	-0.60771
cg13117745			OpenSea	chr3	45595108	0.798832	0.191152	-0.607681
cg25574939			OpenSea	chr2	112456709	0.841	0.233335	-0.607666
cg24435571	ARL3	3'UTR	OpenSea	chr10	104436140	0.756198	0.1486	-0.607598
cg09225373			OpenSea	chr6	52217264	0.914669	0.30715	-0.607519
cg03599087	FERMT3;FERMT3	Body;Body	S_Shore	chr11	63975092	0.928007	0.320591	-0.607416
cg01677834			OpenSea	chr9	108168280	0.840682	0.233301	-0.607381
ch.6.51066775R			OpenSea	chr6	50958816	0.703315	0.0959593	-0.607356
cg01195907	ELMO1;ELMO1;ELMO1	5'UTR;5'UTR;5'UTR	OpenSea	chr7	37384666	0.863526	0.256233	-0.607293
cg24652018	UGGT2	Body	OpenSea	chr13	96576983	0.78574	0.178498	-0.607241
cg10806639	STARD13;STARD13;STARD13	1stExon;5'UTR;Body	OpenSea	chr13	33780078	0.882462	0.275234	-0.607228
ch.10.2548028F	FAM45B;FAM45A	Body;Body	OpenSea	chr10	120887417	0.751131	0.143925	-0.607206
cg25308196			OpenSea	chr8	49434317	0.851422	0.244292	-0.60713
cg07526799	CTSB;CTSB;CTSB;CTSB;CTSB	5'UTR;5'UTR;5'UTR;5'UTR;5'UTR	OpenSea	chr8	11720278	0.875743	0.26866	-0.607083
cg11961359	KCNMA1;KCNMA1;KCNMA1;KCNMA1;KCNMA1;KCNMA1	Body;Body;Body;Body;Body;Body	OpenSea	chr10	78801571	0.84981	0.242735	-0.607075
cg11337624			OpenSea	chr7	79941621	0.85868	0.251634	-0.607046
cg11796961	ANO4;ANO4;ANO4	Body;Body;Body	OpenSea	chr12	101353387	0.847218	0.240242	-0.606977
cg26563363			N_Shore	chr21	46677080	0.902553	0.295656	-0.606897
ch.13.1810252F	ARHGEF7;ARHGEF7;ARHGEF7;ARHGEF7;ARHGEF7	Body;Body;Body;Body;Body	OpenSea	chr13	111928457	0.693199	0.0864503	-0.606749
cg16565696	CDH22	Body	N_Shelf	chr20	44834899	0.844277	0.237614	-0.606662
cg05810428	SLC14A1;SLC14A1;SLC14A1	TSS1500;TSS1500;TSS1500	OpenSea	chr18	43302987	0.864193	0.257607	-0.606586
ch.3.17169629F			OpenSea	chr3	17194625	0.667591	0.0610427	-0.606549
cg26852723	FAM171A1	Body	OpenSea	chr10	15356129	0.916014	0.30949	-0.606524
ch.16.406779R	CLEC16A	Body	OpenSea	chr16	11063656	0.68697	0.080555	-0.606415
ch.19.1922431F	ZNF8	Body	OpenSea	chr19	58795738	0.677526	0.071158	-0.606368
cg22524980			S_Shelf	chr12	115893200	0.894458	0.288108	-0.60635
cg25057843	LINC01094;LINC01094;LINC01094;LINC01094;LINC01094;LINC01094	Body;Body;Body;Body;Body;Body	OpenSea	chr4	79578203	0.884712	0.278505	-0.606207
ch.8.842844F	UNC5D	Body	OpenSea	chr8	35478712	0.747447	0.141248	-0.606199
ch.10.844982F	NRP1	Body	OpenSea	chr10	33469591	0.652613	0.0464221	-0.606191
ch.11.96774805R			OpenSea	chr11	97269595	0.698994	0.0928178	-0.606176
cg19828516	GPR132	TSS200	OpenSea	chr14	105531855	0.844868	0.238834	-0.606035
ch.5.357603F			OpenSea	chr5	13626125	0.67899	0.0730058	-0.605984
cg13774536	ZNF541	Body	OpenSea	chr19	48026907	0.848546	0.242595	-0.605951
cg01173316			OpenSea	chr10	3846711	0.91868	0.312814	-0.605865
cg05360477			OpenSea	chr2	12959313	0.896387	0.290557	-0.60583
cg05586457	GYPC;GYPC	Body;Body	S_Shelf	chr2	127416839	0.902254	0.296448	-0.605805
cg00184457			OpenSea	chr8	8946301	0.877293	0.2715	-0.605793
cg03689265	RASGRP3;RASGRP3	5'UTR;5'UTR	OpenSea	chr2	33702824	0.846178	0.240499	-0.605679
cg22363971	SMOX;SMOX;SMOX;SMOX;SMOX	5'UTR;5'UTR;5'UTR;5'UTR;5'UTR	OpenSea	chr20	4141571	0.838523	0.232991	-0.605533
cg16942004	HSF2BP	Body	OpenSea	chr21	45065540	0.802717	0.197214	-0.605503
ch.13.100269732F			OpenSea	chr13	101471731	0.677843	0.0723549	-0.605488
cg16274894	ALPL;ALPL;ALPL	Body;Body;Body	OpenSea	chr1	21900848	0.816235	0.210803	-0.605432
cg21236631	CHD5	Body	OpenSea	chr1	6183300	0.926108	0.32068	-0.605428
ch.10.1965163R	KIF11	Body	OpenSea	chr10	94413078	0.732854	0.12747	-0.605384
cg11991412	TIAM1	Body	OpenSea	chr21	32546573	0.869269	0.263914	-0.605354
cg14213188			OpenSea	chr2	21618916	0.925244	0.31989	-0.605354
cg26994377			OpenSea	chr4	140579069	0.887648	0.282335	-0.605313
cg05423393	TRAF3IP2;TRAF3IP2;TRAF3IP2;TRAF3IP2;TRAF3IP2	Body;Body;Body;TSS200;Body	OpenSea	chr6	111888567	0.873185	0.267905	-0.60528
cg13042575	RASSF3	Body	OpenSea	chr12	65066768	0.783089	0.177814	-0.605275
cg06487630	VDR;VDR;VDR	Body;5'UTR;5'UTR	OpenSea	chr12	48275764	0.851453	0.246182	-0.60527
ch.3.15909166F			OpenSea	chr3	15934162	0.67196	0.0667452	-0.605215
cg20697025			OpenSea	chr7	1553203	0.965328	0.360248	-0.60508
cg15051334	FMN2;FMN2	Body;Body	OpenSea	chr1	240562874	0.883497	0.278421	-0.605077
cg05940672			N_Shelf	chr2	10438486	0.872829	0.267808	-0.605021
ch.1.4690234F	LGALS8;LGALS8;LGALS8;LGALS8	Body;Body;Body;Body	OpenSea	chr1	236708881	0.677857	0.0728692	-0.604988
cg18670236	CHCHD6	Body	OpenSea	chr3	126630478	0.887523	0.282638	-0.604885
cg17811150	FYN	5'UTR	OpenSea	chr6	112163312	0.845836	0.24097	-0.604865
cg12964792			OpenSea	chr1	229335776	0.897416	0.292665	-0.60475
cg14044426	GPSM3	5'UTR	N_Shelf	chr6	32160798	0.74313	0.138411	-0.604718
cg10273679	SH2D4A;SH2D4A;SH2D4A	Body;Body;Body	OpenSea	chr8	19179715	0.921999	0.317332	-0.604668
cg26665242			OpenSea	chr5	67721198	0.911663	0.307021	-0.604642
cg02120433			OpenSea	chr5	3093118	0.885056	0.280463	-0.604593
cg14791317	CTNND1;CTNND1;CTNND1;CTNND1;CTNND1;CTNND1;CTNND1;CTNND1;CTNND1;CTNND1;CTNND1;CTNND1;CTNND1;CTNND1;TMX2-CTNND1;CTNND1;CTNND1;CTNND1;CTNND1;CTNND1;CTNND1;CTNND1;CTNND1	Body;Body;Body;Body;Body;Body;Body;Body;Body;Body;Body;Body;Body;Body;Body;5'UTR;5'UTR;5'UTR;5'UTR;5'UTR;5'UTR;5'UTR;5'UTR	OpenSea	chr11	57559965	0.940698	0.336212	-0.604486
cg23363841	LOC101929450;LOC101929450	Body;Body	OpenSea	chr8	29610004	0.877579	0.273176	-0.604403
cg06538722			OpenSea	chr3	126892095	0.893342	0.288939	-0.604403
cg19026587			OpenSea	chr1	30601960	0.917316	0.312944	-0.604372
ch.9.103369821R			OpenSea	chr9	104330000	0.682303	0.0779713	-0.604332
cg13877631	HTT	Body	OpenSea	chr4	3124167	0.913758	0.309488	-0.604271
ch.8.65240324F			OpenSea	chr8	65077772	0.664194	0.0601543	-0.60404
ch.11.2339138R			OpenSea	chr11	114252412	0.650182	0.0462416	-0.60394
cg01894905			OpenSea	chr13	27557368	0.871814	0.267882	-0.603932
cg13541977	ARID5B	Body	OpenSea	chr10	63805971	0.873485	0.269656	-0.603828
cg01778994	ST3GAL1;ST3GAL1	5'UTR;5'UTR	OpenSea	chr8	134511683	0.868059	0.264231	-0.603828
cg11185200			OpenSea	chr6	11497003	0.841968	0.238194	-0.603775
cg01002857	CTSB;CTSB;CTSB;CTSB;CTSB	5'UTR;5'UTR;5'UTR;5'UTR;5'UTR	OpenSea	chr8	11720161	0.917857	0.314092	-0.603765
cg18430895			OpenSea	chr5	10485607	0.903296	0.299584	-0.603712
cg21814178			OpenSea	chr12	51720755	0.88287	0.279191	-0.603679
ch.20.230983F	C20orf94	Body	OpenSea	chr20	10500546	0.68114	0.0774664	-0.603673
cg25183921			OpenSea	chr20	52259797	0.782022	0.178362	-0.60366
cg00522451			OpenSea	chr2	113464048	0.830532	0.226947	-0.603585
cg00343002			OpenSea	chr17	46574670	0.836666	0.233135	-0.60353
cg00387964	SORCS2	Body	S_Shelf	chr4	7651935	0.909739	0.306233	-0.603506
cg02916435	ANO10;ANO10;ANO10;ANO10;ANO10	Body;Body;Body;Body;Body	OpenSea	chr3	43435637	0.904071	0.300571	-0.603499
cg13307153	RBM47	5'UTR	OpenSea	chr4	40579125	0.774401	0.170905	-0.603496
cg20251080	LOC105375734	Body	OpenSea	chr8	123502036	0.819648	0.216184	-0.603464
cg08603845	GRHL3;GRHL3;GRHL3	TSS1500;TSS1500;TSS1500	N_Shelf	chr1	24644596	0.894895	0.291586	-0.60331
cg16070272	MREG	Body	OpenSea	chr2	216814839	0.886764	0.283459	-0.603305
cg06927924	PSTPIP2	Body	OpenSea	chr18	43620428	0.909126	0.30588	-0.603246
ch.1.32283278R			OpenSea	chr1	32510691	0.758152	0.154946	-0.603206
ch.10.29498982F			OpenSea	chr10	29458976	0.672752	0.0695766	-0.603176
cg06604467			OpenSea	chr7	1232088	0.908963	0.305882	-0.603081
cg21956614			OpenSea	chr4	129439073	0.772403	0.169379	-0.603024
ch.8.52143256F			OpenSea	chr8	51980703	0.639923	0.0369064	-0.603016
cg03428047	MAML3	Body	OpenSea	chr4	140730656	0.837124	0.234122	-0.603001
cg24723018			OpenSea	chr11	121699967	0.903481	0.300503	-0.602978
cg13270001	FTO	Body	OpenSea	chr16	53925870	0.793908	0.19096	-0.602948
cg04499514	C3AR1	TSS200	OpenSea	chr12	8219020	0.900613	0.297784	-0.602829
cg04099632	CMKLR1;CMKLR1;CMKLR1;CMKLR1	5'UTR;5'UTR;5'UTR;5'UTR	OpenSea	chr12	108699412	0.896618	0.293792	-0.602826
ch.5.6287987R			OpenSea	chr5	6234987	0.647482	0.0446602	-0.602822
cg03898598			OpenSea	chr20	60663730	0.819521	0.216729	-0.602791
cg02971209			OpenSea	chr8	8932770	0.905379	0.302588	-0.602791
ch.13.104351702F			OpenSea	chr13	105553701	0.668752	0.0659941	-0.602758
cg24561270	KCNIP1;KCNIP1;KCNIP1;KCNIP1;KCNIP1	5'UTR;Body;Body;Body;Body	OpenSea	chr5	170026067	0.878944	0.276204	-0.60274
cg21152549			OpenSea	chr21	36511241	0.835515	0.232833	-0.602683
cg06478031			OpenSea	chr9	34540992	0.90368	0.301196	-0.602484
cg08726522	ST5;ST5;ST5	Body;Body;Body	OpenSea	chr11	8739587	0.847185	0.244784	-0.602401
cg06329202	FGGY;FGGY;FGGY;FGGY;FGGY	Body;Body;Body;Body;Body	OpenSea	chr1	60036324	0.847901	0.245519	-0.602382
cg15924868	C11orf21;TSPAN32;C11orf21	Body;TSS1500;Body	OpenSea	chr11	2322674	0.946239	0.34415	-0.602089
cg07018107	MIR1208	Body	OpenSea	chr8	129162406	0.875353	0.273313	-0.60204
cg10626750			OpenSea	chr16	53552849	0.914711	0.3127	-0.60201
cg05775972			OpenSea	chr17	61538381	0.867838	0.265838	-0.602
ch.4.13872363R			OpenSea	chr4	14263265	0.649761	0.0477719	-0.601989
cg26540315			OpenSea	chr11	69264657	0.905429	0.30348	-0.601949
cg26869539			OpenSea	chr2	196378157	0.893683	0.291772	-0.601911
cg11201567	PSD4	5'UTR	OpenSea	chr2	113933008	0.850257	0.248438	-0.601819
cg03706997			OpenSea	chr3	172280855	0.80333	0.201586	-0.601744
cg09417692	TGFBR2;TGFBR2	Body;Body	OpenSea	chr3	30700056	0.914675	0.31328	-0.601395
cg00590630	RCBTB1	Body	OpenSea	chr13	50114828	0.856407	0.255016	-0.601391
ch.2.2130426F	C2orf29	Body	OpenSea	chr2	101879985	0.742109	0.140781	-0.601328
cg09499849	ACVR1;ACVR1	5'UTR;5'UTR	OpenSea	chr2	158695158	0.696179	0.0950402	-0.601139
cg27086497	GPR107;GPR107;GPR107;GPR107	3'UTR;Body;Body;Body	OpenSea	chr9	132891134	0.918682	0.317568	-0.601114
ch.7.107350695F			OpenSea	chr7	107563459	0.681267	0.0802027	-0.601065
cg23924647	RHOF	Body	N_Shelf	chr12	122227872	0.892969	0.291945	-0.601024
ch.6.14670643R			OpenSea	chr6	14562664	0.670087	0.0691108	-0.600976
cg14084689	SORCS2	Body	OpenSea	chr4	7657708	0.804335	0.203368	-0.600967
cg12737364	ETV6	Body	OpenSea	chr12	11872966	0.764659	0.163749	-0.60091
ch.7.2726195R	MKLN1;MKLN1	Body;Body	OpenSea	chr7	131154339	0.705902	0.10505	-0.600851
cg06239287			OpenSea	chr9	29625421	0.841276	0.240532	-0.600744
cg25908391			OpenSea	chr16	87028529	0.849753	0.249039	-0.600714
cg19927678	SMG6;SMG6;SMG6	Body;Body;Body	OpenSea	chr17	2117809	0.674311	0.0736036	-0.600708
cg08242365			OpenSea	chr12	69181253	0.763941	0.16331	-0.60063
ch.19.1004238R			OpenSea	chr19	30753371	0.66891	0.0684848	-0.600426
cg12194336	FLNB;FLNB;FLNB;FLNB	Body;Body;Body;Body	OpenSea	chr3	58067906	0.82313	0.222708	-0.600421
cg08132858			OpenSea	chr7	101361395	0.897122	0.296714	-0.600408
cg01093786	MAML2	Body	OpenSea	chr11	96047698	0.871159	0.270825	-0.600334
cg04002454	SP140L;SP140L	5'UTR;1stExon	OpenSea	chr2	231191893	0.886641	0.286328	-0.600312
cg11619441			OpenSea	chr12	6277223	0.856463	0.25631	-0.600153
cg08604594			OpenSea	chr10	33798231	0.762645	0.162498	-0.600147
cg21637741	LINC01592	Body	OpenSea	chr8	69834365	0.925815	0.325719	-0.600096
cg21055554	IQCD	5'UTR	OpenSea	chr12	113652889	0.898324	0.2984	-0.599924
ch.12.61764592R			OpenSea	chr12	63478325	0.669225	0.0693859	-0.599839
ch.15.94999219F			OpenSea	chr15	97198215	0.677901	0.0780908	-0.599811
cg17211596			OpenSea	chr10	5638081	0.871851	0.272081	-0.59977
cg15227982	C10orf26;C10orf26	TSS200;Body	OpenSea	chr10	104535854	0.756599	0.15683	-0.599769
cg21694531	SLC30A8;SLC30A8;SLC30A8;SLC30A8;SLC30A8	Body;Body;Body;Body;Body	OpenSea	chr8	118184642	0.675728	0.075988	-0.59974
cg03095344	GPR107;GPR107;GPR107;GPR107	3'UTR;Body;Body;Body	OpenSea	chr9	132891470	0.914101	0.314366	-0.599735
cg04651370			OpenSea	chr20	11229696	0.747104	0.147392	-0.599712
cg04075990			OpenSea	chr3	106176366	0.887774	0.288151	-0.599622
cg16643088	CSRNP1	5'UTR	S_Shelf	chr3	39188743	0.898028	0.298412	-0.599616
cg10190843			OpenSea	chr1	212810277	0.866779	0.267269	-0.59951
cg05192326	KIAA1217	5'UTR	OpenSea	chr10	24297893	0.76712	0.167644	-0.599476
ch.2.4104651R	PARD3B;PARD3B;PARD3B	Body;Body;Body	OpenSea	chr2	206156946	0.715925	0.11645	-0.599474
cg14121983			OpenSea	chr12	30074246	0.918628	0.319223	-0.599405
cg04103847			OpenSea	chr10	107442878	0.900707	0.301398	-0.599309
cg12415983			OpenSea	chr1	24593168	0.853631	0.254354	-0.599277
cg01300729			OpenSea	chr17	32714333	0.893706	0.294446	-0.59926
cg26229325			OpenSea	chr9	6107092	0.790179	0.19104	-0.599139
cg24010993	PSTPIP2	Body	OpenSea	chr18	43620112	0.929428	0.330439	-0.59899
ch.4.1098158R			OpenSea	chr4	53712983	0.652676	0.0537971	-0.598879
cg14879153			OpenSea	chr4	185459316	0.737594	0.138801	-0.598793
ch.1.180997836R			OpenSea	chr1	182731213	0.6958	0.0970256	-0.598775
cg14453996	KCNH2;KCNH2	Body;Body	S_Shelf	chr7	150658228	0.855742	0.257005	-0.598737
ch.19.1271107R	HNRNPL;HNRNPL	Body;Body	OpenSea	chr19	39332532	0.689068	0.0903378	-0.598731
ch.14.39207337F			OpenSea	chr14	40137586	0.647915	0.0492849	-0.59863
cg08881019	LMNA;LMNA;LMNA	Body;Body;Body	OpenSea	chr1	156096178	0.765595	0.166992	-0.598603
cg00732043			OpenSea	chr10	43782969	0.770914	0.172312	-0.598602
cg23946860			OpenSea	chr2	27494721	0.937137	0.338557	-0.59858
cg22648638	MTCL1	Body	OpenSea	chr18	8730589	0.908445	0.309947	-0.598497
cg15357075			OpenSea	chr11	123325095	0.752028	0.15359	-0.598438
cg21062805	TNIK;TNIK;TNIK;TNIK;TNIK;TNIK;TNIK;TNIK;TNIK	Body;Body;Body;Body;Body;Body;Body;Body;Body	OpenSea	chr3	171106511	0.8871	0.28879	-0.59831
cg00029150	SLC51A	Body	OpenSea	chr3	195946348	0.792406	0.194098	-0.598308
cg17899718	MAPK1;MAPK1	Body;Body	OpenSea	chr22	22171121	0.893023	0.294749	-0.598274
cg00495389			OpenSea	chr12	89638446	0.795594	0.197372	-0.598222
cg19919590	LAPTM5	Body	OpenSea	chr1	31229569	0.85511	0.256931	-0.598179
cg14883069			N_Shelf	chr5	176103506	0.768294	0.17013	-0.598164
cg01434562	CCDC147	Body	OpenSea	chr10	106201507	0.881138	0.283157	-0.597981
cg16156070			OpenSea	chr6	164281807	0.915885	0.317916	-0.597969
cg11255159			N_Shore	chr19	18401021	0.860391	0.262459	-0.597932
cg14106046	B3GNTL1	Body	N_Shelf	chr17	81006485	0.89675	0.298864	-0.597887
ch.20.773168F	CTNNBL1	Body	OpenSea	chr20	36388680	0.656497	0.0586116	-0.597886
cg12729253	CEP135	TSS1500	N_Shore	chr4	56814150	0.87619	0.278341	-0.59785
ch.12.2619313F	TMED2	Body	S_Shore	chr12	124071298	0.693554	0.095709	-0.597845
cg13354934			OpenSea	chr1	1296093	0.833543	0.235743	-0.5978
cg04838832	ADAMTS14;ADAMTS14	Body;Body	OpenSea	chr10	72502473	0.827061	0.229292	-0.597769
ch.14.849914F	SYNE2;SYNE2	Body;Body	OpenSea	chr14	64674407	0.711106	0.113359	-0.597747
cg08637787	MKLN1	5'UTR	S_Shore	chr7	130796242	0.856777	0.259104	-0.597673
ch.1.2927887F	POGZ;POGZ	Body;Body	OpenSea	chr1	151394110	0.718902	0.121292	-0.597611
cg24757001			S_Shelf	chr19	54714774	0.877493	0.279902	-0.597591
cg15463356	BCAS3;BCAS3	Body;Body	OpenSea	chr17	59329782	0.846109	0.248564	-0.597545
cg04997047			OpenSea	chr20	55582138	0.710633	0.113092	-0.597541
ch.13.52878677F			OpenSea	chr13	53980676	0.65146	0.0539544	-0.597506
cg03071808			OpenSea	chr2	242908131	0.705552	0.108046	-0.597506
cg03265277			N_Shelf	chr20	54820970	0.791997	0.194507	-0.597491
cg15787282	IQCH;IQCH;IQCH;IQCH-AS1;IQCH-AS1	Body;Body;Body;Body;Body	OpenSea	chr15	67706575	0.907516	0.310065	-0.597451
cg23550763			OpenSea	chr20	19796365	0.844145	0.246896	-0.597249
cg23255601			OpenSea	chr10	120949437	0.905547	0.30832	-0.597227
cg26156007			OpenSea	chr7	112055215	0.86438	0.267224	-0.597156
cg12593746			OpenSea	chr1	98789535	0.770653	0.173538	-0.597116
cg22355352	TAGLN2;TAGLN2;TAGLN2	TSS200;5'UTR;5'UTR	N_Shore	chr1	159893644	0.707289	0.110288	-0.597002
cg20979800			OpenSea	chr2	238136548	0.935284	0.338305	-0.596979
ch.3.2967002F			OpenSea	chr3	150304457	0.708181	0.11122	-0.596961
cg19130626	LINC01252	Body	OpenSea	chr12	11708829	0.862701	0.265791	-0.59691
cg17004653	TCERG1L	Body	OpenSea	chr10	132925393	0.909979	0.31321	-0.596769
cg00807353	PITPNM3;PITPNM3	Body;Body	OpenSea	chr17	6416111	0.800677	0.203982	-0.596695
cg15010987			OpenSea	chr18	45479988	0.799506	0.202829	-0.596677
ch.7.45985950F			OpenSea	chr7	46019425	0.646298	0.0496308	-0.596667
cg12050641			OpenSea	chr13	69271752	0.827649	0.231015	-0.596633
cg02861178	C20orf94	Body	OpenSea	chr20	10492319	0.810526	0.214013	-0.596513
ch.1.107099706F			OpenSea	chr1	107298183	0.656056	0.0596846	-0.596371
cg06287667	KIF3C	Body	OpenSea	chr2	26184003	0.928874	0.332514	-0.59636
cg18203005	SLC38A11;SLC38A11	Body;Body	OpenSea	chr2	165755156	0.850781	0.254471	-0.59631
ch.2.188569927R			OpenSea	chr2	188861682	0.690084	0.0937827	-0.596302
cg10675988	SPATS2L;SPATS2L;SPATS2L;SPATS2L;SPATS2L;SPATS2L;SPATS2L	5'UTR;Body;Body;Body;Body;Body;Body	OpenSea	chr2	201270462	0.868548	0.272337	-0.596211
cg17606233			OpenSea	chr10	63040247	0.915477	0.319287	-0.59619
cg27001894	CCDC3	Body	OpenSea	chr10	13022624	0.929507	0.333421	-0.596087
cg12107792			OpenSea	chr3	147754463	0.875074	0.279003	-0.596071
cg08002500			OpenSea	chr15	70147186	0.809855	0.213847	-0.596008
cg15611350			OpenSea	chr9	109351078	0.797103	0.201144	-0.595959
cg21029505	CDH13;CDH13;CDH13;CDH13	Body;Body;Body;Body	OpenSea	chr16	83586029	0.910059	0.314158	-0.595902
cg25951430	SLC43A3;SLC43A3;SLC43A3	Body;Body;Body	N_Shore	chr11	57192432	0.848117	0.252218	-0.595899
ch.20.325487R	MACROD2;MACROD2	5'UTR;Body	OpenSea	chr20	15546513	0.644106	0.0482112	-0.595895
cg12499498			OpenSea	chr4	174757231	0.850915	0.255209	-0.595705
cg09401722	RAB31	Body	OpenSea	chr18	9742806	0.819542	0.223837	-0.595705
cg11905586	TRERF1;TRERF1	5'UTR;5'UTR	OpenSea	chr6	42375400	0.935105	0.339407	-0.595699
cg09683258			OpenSea	chr17	70429180	0.85794	0.26225	-0.59569
cg11225090			OpenSea	chr4	185276573	0.921077	0.325413	-0.595664
cg06674311			OpenSea	chr8	58740949	0.89267	0.297044	-0.595625
cg22995710	PAK6;PAK6	5'UTR;5'UTR	OpenSea	chr15	40527150	0.906162	0.310815	-0.595347
cg15972337			OpenSea	chr2	146509297	0.750792	0.155477	-0.595315
cg13957558	TSPAN16;RAB3D	Body;3'UTR	OpenSea	chr19	11435095	0.93632	0.34107	-0.59525
cg26429629	LOC257358	TSS200	OpenSea	chr5	169758391	0.753143	0.157925	-0.595218
ch.6.139914509F			OpenSea	chr6	139872816	0.653833	0.0586683	-0.595165
cg09564970	CHST11;CHST11	Body;Body	OpenSea	chr12	104872301	0.916379	0.321277	-0.595102
cg01381297			OpenSea	chr14	88596440	0.832221	0.237137	-0.595084
ch.6.1238048R	TRAM2	3'UTR	OpenSea	chr6	52366836	0.654173	0.0590936	-0.595079
cg24589292			S_Shelf	chr7	5613955	0.78157	0.186505	-0.595064
cg01849721			OpenSea	chr2	223264309	0.837204	0.242153	-0.595051
ch.11.2136200F	PDGFD;PDGFD	Body;Body	OpenSea	chr11	103819223	0.698566	0.103609	-0.594957
cg11639815			OpenSea	chr8	37379119	0.915856	0.320904	-0.594952
cg26779770	UIMC1;UIMC1;UIMC1	5'UTR;5'UTR;5'UTR	OpenSea	chr5	176421823	0.936341	0.341434	-0.594908
cg20185936			OpenSea	chr12	49159887	0.865553	0.27083	-0.594723
cg23200760	PLET1	Body	OpenSea	chr11	112126289	0.917692	0.323	-0.594692
ch.17.50790467F			OpenSea	chr17	53435468	0.666859	0.0722034	-0.594656
cg03296714	FGD4;FGD4;FGD4;FGD4;FGD4;FGD4	5'UTR;1stExon;5'UTR;5'UTR;5'UTR;Body	OpenSea	chr12	32687237	0.81821	0.223577	-0.594633
cg00531092	NLRP1;NLRP1;NLRP1;NLRP1;NLRP1	TSS200;TSS200;TSS200;TSS200;TSS200	OpenSea	chr17	5487846	0.774358	0.179737	-0.59462
cg24624353			OpenSea	chr1	229335830	0.896	0.301461	-0.594539
cg22320071	RIT1;RIT1;RIT1	Body;Body;Body	OpenSea	chr1	155879918	0.91515	0.32068	-0.59447
ch.15.415980F	INO80	Body	OpenSea	chr15	41281446	0.709866	0.115424	-0.594442
cg06604196	LINC01586;LINC01586	Body;Body	OpenSea	chr15	89130077	0.885577	0.291136	-0.594441
ch.21.25580530F			OpenSea	chr21	26658659	0.656587	0.0621474	-0.594439
cg09190907			OpenSea	chr1	101730388	0.876029	0.281595	-0.594433
cg11346124			OpenSea	chr6	150614809	0.89208	0.297658	-0.594421
cg16861964	CHST11	Body	OpenSea	chr12	104998531	0.887971	0.293566	-0.594405
cg12578540	PALM2-AKAP2;PALM2-AKAP2	Body;Body	OpenSea	chr9	112730764	0.913068	0.318705	-0.594363
cg15776416	MUC4;MUC4;MUC4	Body;Body;Body	OpenSea	chr3	195529779	0.834092	0.239735	-0.594357
cg18689942			OpenSea	chr1	158071946	0.798659	0.204304	-0.594355
cg01403504			OpenSea	chr18	60118020	0.927411	0.333168	-0.594243
ch.2.4964537R	HDLBP;HDLBP	Body;Body	OpenSea	chr2	242189929	0.67904	0.0848188	-0.594221
cg23999970	STARD4-AS1	Body	OpenSea	chr5	110866313	0.812536	0.218465	-0.59407
cg25717113	MYOM2	TSS200	OpenSea	chr8	1993088	0.74046	0.146397	-0.594062
cg13073115			OpenSea	chr4	124981776	0.722876	0.12892	-0.593957
cg24428980	VAMP8	Body	OpenSea	chr2	85805631	0.818609	0.224712	-0.593897
cg00701253			OpenSea	chr13	36992212	0.794748	0.200867	-0.593881
ch.10.1464434F	HK1;HK1;HK1;HK1;HK1	Body;Body;Body;Body;Body	OpenSea	chr10	71133003	0.662844	0.06903	-0.593814
ch.3.31448979F			OpenSea	chr3	31473975	0.65396	0.0601658	-0.593794
cg22139335	CAMK1D;CAMK1D	Body;Body	OpenSea	chr10	12577056	0.875794	0.282025	-0.593768
ch.16.71108803R			OpenSea	chr16	72551302	0.660079	0.0663163	-0.593763
cg25642315			OpenSea	chr4	109282481	0.838937	0.245233	-0.593704
cg24452821	ZBTB16;ZBTB16	Body;Body	Island	chr11	113953812	0.84864	0.254942	-0.593698
cg08281415			OpenSea	chr16	86959156	0.876004	0.282328	-0.593676
cg06888746	SH3PXD2A	Body	OpenSea	chr10	105517764	0.966725	0.37308	-0.593645
ch.10.80205838R			OpenSea	chr10	80535832	0.655709	0.062091	-0.593618
cg11934832			N_Shelf	chr18	45683841	0.894604	0.300994	-0.59361
cg09736490			OpenSea	chr1	155568759	0.840372	0.246768	-0.593603
ch.4.157898783F			OpenSea	chr4	157679333	0.650735	0.0571673	-0.593567
ch.16.868576F	NFATC2IP	3'UTR	OpenSea	chr16	28975848	0.673036	0.0794764	-0.593559
cg03005831	ABHD12;ABHD12	Body;Body	OpenSea	chr20	25291195	0.838958	0.245408	-0.593551
cg02462818	SEPT10;SEPT10	Body;Body	N_Shelf	chr2	110367141	0.816743	0.223325	-0.593418
cg21876918	MOBKL2A	5'UTR	OpenSea	chr19	2085483	0.929875	0.336469	-0.593406
cg25841380	ACVR1B;ACVR1B;ACVR1B	Body;Body;5'UTR	OpenSea	chr12	52366739	0.859755	0.266364	-0.59339
ch.16.61129843R			OpenSea	chr16	62572342	0.647367	0.0540813	-0.593286
cg11243388	COL13A1;COL13A1;COL13A1;COL13A1;COL13A1;COL13A1	Body;Body;Body;Body;Body;Body	OpenSea	chr10	71616684	0.884478	0.291217	-0.593261
ch.17.1317324F			OpenSea	chr17	48294274	0.653598	0.0603705	-0.593228
cg10051228	ANKRD55	Body	OpenSea	chr5	55458099	0.914012	0.320791	-0.593221
ch.6.99145630F			OpenSea	chr6	99038909	0.654117	0.0609215	-0.593196
cg15817440	C14orf37	Body	OpenSea	chr14	58599910	0.905833	0.312728	-0.593105
cg06280887			OpenSea	chr4	109281324	0.871772	0.27873	-0.593042
cg24098643	TRIM5;TRIM5;TRIM5	TSS200;TSS200;TSS200	OpenSea	chr11	5706435	0.674927	0.0819054	-0.593021
cg24380163			OpenSea	chr3	72359747	0.836787	0.243768	-0.593019
cg20527113			OpenSea	chr11	3635781	0.903575	0.310611	-0.592964
cg23630423	RTN4RL1	Body	S_Shore	chr17	1903022	0.781195	0.188259	-0.592935
ch.4.255198F	TBC1D14;TBC1D14;TBC1D14	Body;Body;Body	OpenSea	chr4	7007709	0.681116	0.0881904	-0.592925
ch.1.201279582R			OpenSea	chr1	203012959	0.653865	0.060949	-0.592916
cg14243421	ADD1;ADD1;ADD1;ADD1;ADD1	5'UTR;5'UTR;5'UTR;5'UTR;5'UTR	OpenSea	chr4	2873807	0.829469	0.236591	-0.592878
cg13329217	FERMT3;FERMT3	Body;Body	S_Shore	chr11	63975481	0.871024	0.278309	-0.592715
cg04009045	M1AP;M1AP;M1AP	Body;Body;Body	OpenSea	chr2	74804817	0.917109	0.324397	-0.592711
cg20939663			OpenSea	chr3	118352445	0.757005	0.164336	-0.592669
cg02087739			OpenSea	chr1	192481772	0.757941	0.165355	-0.592586
cg22434923	PTTG1IP	Body	N_Shelf	chr21	46289921	0.878219	0.285673	-0.592546
cg08368948			OpenSea	chr12	53049710	0.905334	0.312798	-0.592536
cg02025181	BCAR3	5'UTR	OpenSea	chr1	94174908	0.912579	0.320082	-0.592497
ch.22.707968R	ADSL;ADSL	Body;Body	OpenSea	chr22	40756033	0.652145	0.0596503	-0.592495
cg01381367	ARAP1;ARAP1;ARAP1	Body;TSS200;TSS200	OpenSea	chr11	72433551	0.863962	0.271486	-0.592476
cg06097236	ARHGAP26;ARHGAP26	3'UTR;3'UTR	OpenSea	chr5	142602326	0.868304	0.275859	-0.592445
cg09238677	C3AR1;C3AR1	1stExon;5'UTR	OpenSea	chr12	8218922	0.803755	0.211311	-0.592444
cg08455194	PCBP3;PCBP3	Body;Body	OpenSea	chr21	47312288	0.879627	0.287369	-0.592259
cg11118413	C3orf27	5'UTR	OpenSea	chr3	128292699	0.866307	0.274154	-0.592154
cg05609555	LINC01599	Body	OpenSea	chr14	50528641	0.858213	0.266158	-0.592055
ch.13.1109452R	TBC1D4	Body	OpenSea	chr13	75900802	0.64554	0.0534941	-0.592046
cg26388404	SDCCAG8	Body	OpenSea	chr1	243448000	0.693476	0.101471	-0.592005
cg04678821			OpenSea	chr8	103580262	0.90987	0.317868	-0.592002
cg00218114	CACHD1;CACHD1	3'UTR;3'UTR	OpenSea	chr1	65157404	0.910704	0.318719	-0.591985
cg02441833			S_Shelf	chr5	159743203	0.880469	0.288484	-0.591984
cg24806434			S_Shelf	chr17	73855075	0.876564	0.284641	-0.591923
cg10449644			OpenSea	chr8	57601303	0.869331	0.277438	-0.591893
cg21005024	DDC-AS1;DDC;DDC;DDC;DDC;DDC;DDC;DDC	Body;Body;Body;Body;Body;Body;Body;Body	OpenSea	chr7	50602787	0.895612	0.30374	-0.591872
cg03096464			OpenSea	chr9	137495024	0.934325	0.342455	-0.59187
ch.2.1701371R	HK2	Body	OpenSea	chr2	75108364	0.647423	0.0555688	-0.591855
cg13891556			OpenSea	chr13	31419976	0.824833	0.233014	-0.591819
cg14668437	RBMS3-AS3;RBMS3;RBMS3;RBMS3;RBMS3;RBMS3;RBMS3;RBMS3;RBMS3;RBMS3;RBMS3	TSS1500;5'UTR;5'UTR;5'UTR;5'UTR;5'UTR;1stExon;1stExon;1stExon;1stExon;1stExon	OpenSea	chr3	29323076	0.683762	0.0919586	-0.591804
cg18832142	LOC152225	TSS200	OpenSea	chr3	101659642	0.749433	0.157658	-0.591775
cg24342814	GPR107;GPR107;GPR107;GPR107	3'UTR;Body;Body;Body	OpenSea	chr9	132891457	0.929512	0.33775	-0.591762
cg04655699	GNL1	3'UTR	OpenSea	chr6	30512550	0.86827	0.27658	-0.591689
ch.10.135292R			OpenSea	chr10	4048189	0.680578	0.0889159	-0.591662
cg17381507	WISP1;WISP1;WISP1;WISP1;WISP1	Body;Body;Body;Body;Body	OpenSea	chr8	134230157	0.848296	0.256673	-0.591623
cg01569709			OpenSea	chr14	81894271	0.872988	0.281381	-0.591607
cg18281910	EDARADD;EDARADD	Body;Body	OpenSea	chr1	236635177	0.809097	0.217562	-0.591535
cg00390848			N_Shore	chr17	40608753	0.731015	0.139526	-0.591489
cg10289622	ATP6V0D2	Body	OpenSea	chr8	87121088	0.808281	0.216892	-0.59139
ch.20.46106799F			OpenSea	chr20	46673392	0.655973	0.0646579	-0.591315
cg08923680			OpenSea	chr3	41013205	0.858369	0.267087	-0.591282
ch.5.44854267F			OpenSea	chr5	44818510	0.652392	0.0611742	-0.591218
cg15594977	SH3RF3	Body	OpenSea	chr2	109830595	0.90075	0.30965	-0.5911
cg00446900	PTPRE	5'UTR	OpenSea	chr10	129717806	0.876645	0.285579	-0.591066
cg18951718	LPAR5	TSS200	OpenSea	chr12	6745343	0.884383	0.293429	-0.590953
ch.7.2435427F	TFEC;TFEC	Body;Body	OpenSea	chr7	115583891	0.707841	0.11691	-0.590931
cg07356745	FAM190B	Body	OpenSea	chr10	86259688	0.787556	0.196654	-0.590902
cg08541061	ANKRD40	TSS1500	S_Shore	chr17	48786098	0.879062	0.288168	-0.590894
ch.2.2613291R	CNTNAP5	Body	OpenSea	chr2	125534794	0.644654	0.0537805	-0.590873
cg02923622			OpenSea	chr20	23239140	0.884549	0.293678	-0.590871
cg00097395	EFTUD1P1	Body	OpenSea	chr15	84768010	0.762955	0.17217	-0.590785
cg16634101			OpenSea	chr6	148593324	0.723245	0.132566	-0.590679
cg17372327			OpenSea	chr17	57503086	0.875313	0.284788	-0.590526
cg06977984	FAM214A;FAM214A;FAM214A	TSS200;Body;Body	OpenSea	chr15	52944386	0.819856	0.229334	-0.590523
cg25269447	TIAM1	Body	OpenSea	chr21	32546322	0.863323	0.27281	-0.590514
cg18363810	LOC101929710	Body	OpenSea	chr5	95595421	0.861589	0.271103	-0.590487
cg04017276	PARVG;PARVG;PARVG;PARVG;PARVG;PARVG	5'UTR;Body;TSS200;TSS200;Body;5'UTR	OpenSea	chr22	44577135	0.929882	0.33948	-0.590402
cg19262282			N_Shelf	chr19	40923249	0.761293	0.170895	-0.590398
cg10292482			OpenSea	chr12	47754652	0.698475	0.108081	-0.590394
ch.12.868326R			OpenSea	chr12	43315281	0.684492	0.0941137	-0.590379
cg26656658	P2RX7	Body	OpenSea	chr12	121615078	0.903152	0.312933	-0.59022
cg02586899	SORCS1;SORCS1;SORCS1;SORCS1;SORCS1;SORCS1	Body;Body;Body;Body;Body;Body	OpenSea	chr10	108596798	0.918252	0.328082	-0.59017
ch.13.1084609F	KLF12	Body	OpenSea	chr13	74427480	0.675327	0.0851876	-0.590139
cg13919908			N_Shelf	chr11	33394273	0.852651	0.262516	-0.590135
cg04494508			OpenSea	chr8	86971488	0.868244	0.27821	-0.590034
cg08281371			OpenSea	chr17	76662056	0.8596	0.269583	-0.590017
cg23546512			OpenSea	chr12	125160999	0.834063	0.244216	-0.589847
cg03821474	SCARF1;SCARF1;SCARF1;SCARF1	Body;Body;Body;Body	S_Shore	chr17	1547959	0.877188	0.287346	-0.589842
cg12227808	ESYT3;ESYT3	ExonBnd;Body	OpenSea	chr3	138191223	0.875045	0.285223	-0.589822
ch.8.2087691R	UBR5	Body	OpenSea	chr8	103313232	0.692855	0.103041	-0.589814
cg12806639			OpenSea	chr11	67917666	0.844621	0.254818	-0.589802
cg13612396			OpenSea	chr12	112976024	0.821996	0.232216	-0.58978
ch.5.2522686R	SPOCK1	Body	OpenSea	chr5	136687328	0.659256	0.0694854	-0.58977
ch.11.2495959R	ARHGEF12	Body	OpenSea	chr11	120353050	0.715286	0.125528	-0.589757
cg07190553			OpenSea	chr9	7976529	0.891789	0.302042	-0.589747
cg10872186			OpenSea	chr21	23233481	0.88993	0.300224	-0.589705
ch.2.122964391R			OpenSea	chr2	123247921	0.653667	0.0640075	-0.58966
ch.2.1028977R			OpenSea	chr2	43171019	0.694051	0.104393	-0.589658
cg06233202			OpenSea	chr2	64501134	0.883504	0.293886	-0.589618
cg17158651			OpenSea	chr18	74452553	0.830617	0.241273	-0.589344
cg20643833	FRMD4A	Body	OpenSea	chr10	13755042	0.828292	0.238952	-0.58934
cg00126463	OSBPL3;OSBPL3;OSBPL3;OSBPL3;OSBPL3;OSBPL3	Body;Body;Body;Body;Body;Body	OpenSea	chr7	24860680	0.740656	0.151325	-0.589332
cg25729350			OpenSea	chr15	58624534	0.667532	0.0782456	-0.589286
ch.2.740763F	ALK	Body	OpenSea	chr2	30043545	0.635952	0.0466809	-0.589271
cg21055139	PNKD;TMBIM1	Body;5'UTR	OpenSea	chr2	219151631	0.841604	0.252396	-0.589208
cg13451619			OpenSea	chr2	9315427	0.817349	0.228173	-0.589176
ch.13.82544114F			OpenSea	chr13	83646113	0.704923	0.115783	-0.589141
cg21279476	ARHGAP12;ARHGAP12;ARHGAP12;ARHGAP12;ARHGAP12	5'UTR;5'UTR;5'UTR;5'UTR;5'UTR	OpenSea	chr10	32201469	0.860528	0.271538	-0.58899
cg13521315	TMCC1;TMCC1	5'UTR;5'UTR	OpenSea	chr3	129555745	0.692502	0.103626	-0.588876
cg21949259			OpenSea	chr8	138158743	0.868454	0.279586	-0.588867
ch.7.2902493F	UBN2	Body	OpenSea	chr7	138945421	0.756277	0.167412	-0.588864
cg15978565	LPIN1	5'UTR	OpenSea	chr2	11894464	0.887955	0.299193	-0.588762
cg20003368			OpenSea	chr6	44026475	0.845061	0.256435	-0.588625
cg26254897	ARHGEF3	Body	OpenSea	chr3	56963011	0.815552	0.226937	-0.588615
cg06687318			OpenSea	chr3	189901084	0.746347	0.157794	-0.588553
cg09004198	TRUB1	Body	OpenSea	chr10	116726961	0.735984	0.147437	-0.588548
cg19232929			N_Shore	chr12	52299524	0.957012	0.368511	-0.588501
cg08498542	FRMD4B	Body	OpenSea	chr3	69261753	0.913788	0.325322	-0.588466
ch.20.741059R	DSN1;DSN1;DSN1;DSN1;DSN1	Body;Body;Body;Body;Body	OpenSea	chr20	35381238	0.644684	0.0562566	-0.588427
cg01381765	ZMIZ1	Body	OpenSea	chr10	81046422	0.851209	0.262942	-0.588267
ch.4.10698657R			OpenSea	chr4	11089559	0.656142	0.067891	-0.588251
cg23488414	ANKRD17;ANKRD17	Body;Body	OpenSea	chr4	74088730	0.823387	0.235206	-0.58818
ch.11.130636222R			OpenSea	chr11	131131012	0.658343	0.0701733	-0.58817
cg23019886			OpenSea	chr12	6277045	0.918562	0.330425	-0.588137
cg20890989	MOGAT1	Body	OpenSea	chr2	223574238	0.750451	0.162337	-0.588114
cg15171911	TCF4;TCF4	Body;Body	OpenSea	chr18	53068921	0.822486	0.23439	-0.588096
cg11465931	MRC2	Body	S_Shore	chr17	60731885	0.912259	0.324204	-0.588055
cg09904304	PLVAP	TSS200	S_Shore	chr19	17488225	0.844696	0.2567	-0.587996
cg06685805			OpenSea	chr2	217087741	0.754745	0.16683	-0.587915
cg07648207	C18orf10	Body	OpenSea	chr18	34389670	0.768241	0.180347	-0.587894
cg12126901	NFIA;NFIA;NFIA;NFIA	Body;Body;Body;Body	OpenSea	chr1	61623366	0.817057	0.229212	-0.587845
cg19532939	ART4	TSS200	OpenSea	chr12	14996525	0.890299	0.302459	-0.587841
ch.1.237398078F			OpenSea	chr1	239331455	0.6418	0.0539831	-0.587817
ch.2.88242814R			OpenSea	chr2	88461699	0.665179	0.0774099	-0.587769
cg13658433	RFX1	5'UTR	N_Shelf	chr19	14113453	0.916562	0.328813	-0.587749
cg23418769	CTSH;CTSH	ExonBnd;Body	OpenSea	chr15	79229761	0.929311	0.341633	-0.587678
cg10236838			OpenSea	chr20	51026857	0.852011	0.264386	-0.587625
cg13195254			OpenSea	chr20	5638398	0.878326	0.290765	-0.587561
cg01768814	PITPNC1;PITPNC1	Body;Body	OpenSea	chr17	65437355	0.835927	0.248384	-0.587543
cg17770455	ARID3A	Body	S_Shore	chr19	933173	0.898837	0.31131	-0.587528
cg24510179	CCDC97	Body	OpenSea	chr19	41827894	0.781203	0.193694	-0.587508
cg03536242	LOC100507391	Body	OpenSea	chr3	194494066	0.860415	0.272947	-0.587468
ch.11.1652751R	C11orf30	Body	OpenSea	chr11	76171117	0.706719	0.119272	-0.587447
cg17612920	TLR6	TSS1500	OpenSea	chr4	38859587	0.889842	0.302438	-0.587404
cg14807892	OSBPL6;OSBPL6;OSBPL6;OSBPL6	5'UTR;5'UTR;5'UTR;5'UTR	OpenSea	chr2	179107216	0.810758	0.223356	-0.587402
cg11319855	THSD4	Body	OpenSea	chr15	71587838	0.885889	0.298491	-0.587398
cg07954381	ZNF366	TSS1500	OpenSea	chr5	71803508	0.834637	0.247242	-0.587395
cg14614563	ARHGAP12	TSS1500	S_Shore	chr10	32218901	0.778694	0.191306	-0.587388
ch.1.1356605F	PTPRF;PTPRF	Body;Body	OpenSea	chr1	44017468	0.661255	0.0739102	-0.587345
cg18576936			OpenSea	chr8	61816554	0.860658	0.273328	-0.58733
cg11640529	PKIG;PKIG;PKIG;PKIG	5'UTR;5'UTR;5'UTR;5'UTR	OpenSea	chr20	43180850	0.874033	0.286707	-0.587326
cg10139653	ZNF710	5'UTR	N_Shelf	chr15	90608388	0.709847	0.122547	-0.587301
cg21752469			OpenSea	chr8	57594909	0.887472	0.300208	-0.587264
cg24142849	YAP1;YAP1;YAP1;YAP1;YAP1;YAP1;YAP1;YAP1;YAP1	Body;Body;Body;Body;Body;Body;Body;Body;Body	OpenSea	chr11	102057803	0.81194	0.2247	-0.58724
cg16846518	EEFSEC	Body	OpenSea	chr3	128062608	0.736897	0.149709	-0.587188
cg01964650	ATP2C1;ATP2C1;ATP2C1	TSS1500;TSS1500;TSS1500	OpenSea	chr3	130569052	0.723117	0.135932	-0.587184
cg12044370	TBC1D10A;TBC1D10A	Body;Body	OpenSea	chr22	30701670	0.8263	0.23917	-0.58713
cg07829869	INPP5F;INPP5F	Body;Body	OpenSea	chr10	121544241	0.853134	0.266045	-0.587089
cg05954002	LOC101927588	Body	OpenSea	chr8	125210194	0.818318	0.231232	-0.587086
cg06734169	LRRFIP2;LRRFIP2;LRRFIP2	5'UTR;5'UTR;5'UTR	N_Shore	chr3	37216510	0.704454	0.117369	-0.587085
cg13944407			OpenSea	chr8	37401721	0.825184	0.238155	-0.587029
cg06197966	SVIL	5'UTR	OpenSea	chr10	29948324	0.902766	0.315739	-0.587027
cg03490609	N4BP2	Body	OpenSea	chr4	40123292	0.882476	0.295474	-0.587002
cg11146034	ELK3	5'UTR	S_Shore	chr12	96590670	0.907271	0.320274	-0.586997
cg12709832	PSD4	5'UTR	OpenSea	chr2	113933024	0.788316	0.20134	-0.586976
cg13176806			OpenSea	chr18	60118438	0.736943	0.150136	-0.586807
ch.7.38331565R			OpenSea	chr7	38365040	0.640504	0.0537175	-0.586786
cg07514271	ST5;ST5;ST5	Body;Body;Body	OpenSea	chr11	8740041	0.904873	0.318091	-0.586782
cg01638574	ALK	Body	OpenSea	chr2	29703605	0.885453	0.298699	-0.586754
cg21089993	SELPLG;SELPLG	Body;5'UTR	OpenSea	chr12	109022454	0.890839	0.304107	-0.586732
ch.3.3261545R	GOLIM4	Body	OpenSea	chr3	167742416	0.637431	0.0507604	-0.586671
cg05091585			OpenSea	chr13	45507332	0.861282	0.274634	-0.586648
cg15229892			OpenSea	chr6	143050105	0.869817	0.283207	-0.58661
cg21328779	PHLDB2;PHLDB2;PHLDB2;PHLDB2	Body;Body;Body;Body	OpenSea	chr3	111629875	0.840189	0.253766	-0.586423
ch.20.378963R	C20orf72	Body	OpenSea	chr20	17970480	0.667128	0.0807334	-0.586394
ch.5.3315058R			OpenSea	chr5	173165015	0.63454	0.0481578	-0.586382
cg24966363			OpenSea	chr8	8932588	0.905529	0.31915	-0.586378
cg22026538			OpenSea	chr20	32753274	0.836435	0.250061	-0.586374
cg04129687			OpenSea	chr1	221209368	0.793036	0.206669	-0.586367
cg13359332			OpenSea	chr1	46009622	0.90051	0.314257	-0.586253
cg27059228			OpenSea	chr15	89545813	0.806479	0.22037	-0.586108
cg25388800			OpenSea	chr5	137990243	0.919475	0.333382	-0.586093
cg14606858	MYH16	Body	OpenSea	chr7	98871769	0.92523	0.339138	-0.586091
cg01527666			OpenSea	chr15	90880152	0.934552	0.348506	-0.586046
ch.9.2298007R	SETX	Body	OpenSea	chr9	135217185	0.675866	0.0898676	-0.585998
cg25931714			OpenSea	chr5	168012356	0.901618	0.315648	-0.58597
cg05728394	OVOL2;OVOL2;OVOL2	Body;5'UTR;5'UTR	N_Shore	chr20	18035810	0.747951	0.162022	-0.58593
cg24341911			S_Shelf	chr21	40689521	0.878127	0.292271	-0.585856
cg00886293			OpenSea	chr20	49956410	0.915443	0.329586	-0.585856
cg05740578	MYO16;MYO16	Body;Body	OpenSea	chr13	109568288	0.889472	0.303634	-0.585839
cg01798062			OpenSea	chr5	125379942	0.844817	0.259111	-0.585706
cg24270542	SPATA13;SPATA13	Body;Body	OpenSea	chr13	24844846	0.899331	0.313638	-0.585693
cg22882539	GPR133;GPR133	5'UTR;1stExon	OpenSea	chr12	131438523	0.696075	0.110438	-0.585637
cg16808912	MIR548G;CMSS1;FILIP1L;FILIP1L	Body;Body;Body;Body	OpenSea	chr3	99603495	0.880414	0.294778	-0.585636
cg02620977			OpenSea	chr20	23084096	0.903973	0.318351	-0.585622
ch.20.46011435R			N_Shore	chr20	46578028	0.641196	0.0556091	-0.585587
cg16213087			S_Shore	chr2	70370459	0.883352	0.297795	-0.585557
cg00132418	EML1;EML1	Body;Body	OpenSea	chr14	100351818	0.729467	0.144024	-0.585443
cg14252488	KIF26B	Body	OpenSea	chr1	245361403	0.745411	0.160003	-0.585407
cg18132546	IL1RL2	Body	OpenSea	chr2	102844641	0.920536	0.335173	-0.585363
cg14335536			OpenSea	chr15	93347244	0.822789	0.237431	-0.585359
ch.10.410979F	FRMD4A	Body	OpenSea	chr10	14166253	0.721511	0.136231	-0.58528
cg03613525	CCDC68;CCDC68	5'UTR;5'UTR	OpenSea	chr18	52613564	0.757422	0.172151	-0.585271
cg05572167	SH2D2A;SH2D2A;SH2D2A;SH2D2A;SH2D2A;NTRK1	TSS1500;TSS200;TSS200;TSS200;TSS200;Body	S_Shelf	chr1	156786688	0.957864	0.372597	-0.585267
cg15154249			OpenSea	chr17	6656507	0.890249	0.304987	-0.585262
cg08705976			OpenSea	chr2	150076492	0.871441	0.286227	-0.585214
cg10975975	PNKD;TMBIM1	Body;5'UTR	OpenSea	chr2	219151743	0.684546	0.099335	-0.585211
cg17038235	ERGIC1	Body	OpenSea	chr5	172370524	0.760419	0.175354	-0.585064
cg05994135	SLX4IP	Body	OpenSea	chr20	10603339	0.919415	0.334372	-0.585042
cg22320399			OpenSea	chr3	67081325	0.889759	0.30473	-0.585029
cg12329911	CTNNA2;CTNNA2;CTNNA2;CTNNA2;CTNNA2;CTNNA2	5'UTR;Body;Body;Body;Body;Body	OpenSea	chr2	80593142	0.669764	0.0848322	-0.584932
ch.7.1201720F			OpenSea	chr7	51920336	0.65043	0.0655053	-0.584924
cg11614753			OpenSea	chr6	8940040	0.776628	0.191706	-0.584922
cg14416623	NCKAP5;NCKAP5	Body;Body	OpenSea	chr2	133561787	0.82601	0.241158	-0.584852
cg12349687	CEP135	TSS1500	N_Shore	chr4	56814296	0.879015	0.29424	-0.584775
cg04525074	NOX5;NOX5;NOX5;NOX5;NOX5;MIR548H4	Body;Body;Body;Body;Body;Body	OpenSea	chr15	69335994	0.923689	0.338935	-0.584755
cg07186962			OpenSea	chr6	11393478	0.91555	0.33081	-0.58474
ch.2.132864912R			OpenSea	chr2	133148442	0.655332	0.0706774	-0.584655
cg01645729			OpenSea	chr2	131582240	0.763012	0.178424	-0.584589
cg09397592	TMEM184B;TMEM184B;TMEM184B	Body;Body;Body	OpenSea	chr22	38626284	0.902455	0.317884	-0.584571
cg19305903	LDLR;LDLR;LDLR;LDLR;LDLR	Body;Body;Body;Body;Body	S_Shore	chr19	11203039	0.88061	0.296041	-0.584569
cg27319555	SLC38A11;SLC38A11	Body;Body	OpenSea	chr2	165767106	0.821676	0.237147	-0.584529
cg22160158	BNC2	Body	OpenSea	chr9	16824912	0.778663	0.194135	-0.584528
cg10717472	SYT9	Body	OpenSea	chr11	7458031	0.804813	0.220325	-0.584488
cg10848692			OpenSea	chr14	96301924	0.887345	0.302907	-0.584438
ch.11.2683828R	ETS1;ETS1;ETS1	Body;Body;Body	OpenSea	chr11	128336476	0.706811	0.122398	-0.584413
cg09805088	NFKBIB;NFKBIB;SIRT2;SIRT2;SIRT2;NFKBIB	5'UTR;Body;TSS1500;TSS1500;TSS1500;Body	S_Shore	chr19	39391444	0.809878	0.225528	-0.58435
ch.20.52179737R			OpenSea	chr20	52746330	0.669471	0.0852185	-0.584252
cg07102252			OpenSea	chr15	77281317	0.919829	0.335582	-0.584247
cg13115898	MAPT-AS1	Body	OpenSea	chr17	43951350	0.873705	0.289491	-0.584213
cg23548464	FRRS1L	Body	OpenSea	chr9	111906338	0.735101	0.150969	-0.584131
cg02878195			OpenSea	chr2	20624728	0.767614	0.183487	-0.584127
ch.11.2040533F			OpenSea	chr11	98261760	0.651315	0.0672332	-0.584082
ch.8.131640933F			OpenSea	chr8	131571751	0.649774	0.0657056	-0.584068
cg00026909	DAB1	5'UTR	OpenSea	chr1	58089001	0.794474	0.210429	-0.584045
cg18672030	RELL1;RELL1	Body;Body	OpenSea	chr4	37668528	0.728227	0.144194	-0.584033
cg06741198	LATS1	TSS1500	S_Shore	chr6	150039666	0.764478	0.180449	-0.584029
cg24607755	LDLRAD3	Body	OpenSea	chr11	36171375	0.804533	0.220602	-0.583931
ch.12.1171804F	ERBB3	Body	N_Shelf	chr12	56495766	0.636862	0.0530333	-0.583829
cg15144237			OpenSea	chr2	16581393	0.867784	0.28396	-0.583824
cg21118367	C1orf21	Body	OpenSea	chr1	184460875	0.918353	0.33453	-0.583823
cg19964040	SPTBN1	5'UTR	OpenSea	chr2	54706756	0.893921	0.310175	-0.583746
cg16410715	LOC100507462	Body	N_Shelf	chr6	139090474	0.897567	0.313832	-0.583734
ch.3.993783R	SMARCC1	Body	OpenSea	chr3	47716373	0.744643	0.161055	-0.583588
ch.7.398127F			OpenSea	chr7	12890234	0.70015	0.116566	-0.583583
cg07338782	ANO4	Body	OpenSea	chr12	101480470	0.859145	0.275587	-0.583557
cg24699895	HK1;HK1;HK1;HK1;HK1	Body;Body;Body;Body;Body	OpenSea	chr10	71094286	0.935443	0.351892	-0.583551
cg19448587	DENND5B;DENND5B	Body;Body	OpenSea	chr12	31556147	0.816153	0.232656	-0.583497
cg17579498			OpenSea	chr2	134912028	0.883978	0.300503	-0.583475
cg04782618	TENM2	Body	OpenSea	chr5	167394966	0.905057	0.321642	-0.583415
cg02402368	ANGPT2;ANGPT2;ANGPT2;ANGPT2;ANGPT2;ANGPT2;MCPH1	5'UTR;1stExon;5'UTR;1stExon;5'UTR;1stExon;Body	N_Shelf	chr8	6420726	0.762022	0.178645	-0.583377
cg26685761	SPTLC2	Body	OpenSea	chr14	78074371	0.79424	0.21088	-0.58336
ch.6.3179791F	AGPAT4	Body	OpenSea	chr6	161571839	0.67287	0.0895168	-0.583353
cg20227808	SNX29	Body	OpenSea	chr16	12387382	0.868782	0.285459	-0.583323
ch.1.59471444R			OpenSea	chr1	59698856	0.636379	0.0531526	-0.583226
ch.8.1247165R	LYN;LYN	5'UTR;5'UTR	OpenSea	chr8	56836682	0.645758	0.0626257	-0.583132
cg17906105	NCAPG2	Body	OpenSea	chr7	158488980	0.876368	0.293262	-0.583106
cg22897181	PLEKHB2;PLEKHB2;PLEKHB2;PLEKHB2;PLEKHB2;PLEKHB2;PLEKHB2;PLEKHB2;PLEKHB2;PLEKHB2;PLEKHB2;PLEKHB2;PLEKHB2	TSS1500;TSS1500;TSS1500;TSS1500;TSS1500;TSS1500;TSS1500;TSS1500;TSS1500;TSS1500;TSS1500;TSS1500;TSS1500	N_Shore	chr2	131862113	0.765012	0.181906	-0.583106
cg05861420	KIAA1217;KIAA1217;KIAA1217;KIAA1217	Body;Body;Body;Body	OpenSea	chr10	24552396	0.906799	0.323713	-0.583086
ch.9.10784434R			OpenSea	chr9	10794434	0.667596	0.0847001	-0.582896
cg23246821	TM4SF1	TSS200	OpenSea	chr3	149095573	0.758805	0.175919	-0.582886
cg04098314	PKIG;PKIG;PKIG;PKIG;PKIG	TSS200;5'UTR;5'UTR;5'UTR;5'UTR	OpenSea	chr20	43211178	0.867435	0.284586	-0.582848
ch.5.978199R			N_Shore	chr5	925199	0.645138	0.0623523	-0.582785
cg05812217	CLMN	3'UTR	OpenSea	chr14	95652519	0.883959	0.301349	-0.582611
cg13343687	UBA7	Body	S_Shelf	chr3	49843809	0.933601	0.351198	-0.582403
cg07637516	MXI1;MXI1	Body;5'UTR	S_Shelf	chr10	111974273	0.839296	0.2569	-0.582396
cg09195771			OpenSea	chr10	4312482	0.93623	0.35384	-0.58239
cg26120960	MAP4;MAP4	Body;Body	OpenSea	chr3	47918946	0.91339	0.331006	-0.582385
cg20729889	TEC	5'UTR	OpenSea	chr4	48265144	0.942952	0.360616	-0.582336
cg08614689	LAMA2;LAMA2	Body;Body	OpenSea	chr6	129811815	0.748124	0.165844	-0.58228
cg22567473	HERC1	Body	OpenSea	chr15	63902661	0.81294	0.230675	-0.582265
cg13212362	ECE1	Body	OpenSea	chr1	21648026	0.899303	0.317056	-0.582247
cg26943214			OpenSea	chr8	126615020	0.920562	0.338335	-0.582227
cg26153532			OpenSea	chr11	19047454	0.854685	0.272472	-0.582214
ch.6.106373286R			OpenSea	chr6	106266593	0.651727	0.0695673	-0.58216
ch.17.1746650F	PITPNC1;PITPNC1	Body;Body	OpenSea	chr17	65640171	0.665525	0.0833977	-0.582127
cg09044537			OpenSea	chr14	69516625	0.850225	0.268177	-0.582048
cg20185773			OpenSea	chr7	135446821	0.884538	0.302544	-0.581994
ch.4.27504789F			OpenSea	chr4	27895691	0.641413	0.0594339	-0.581979
cg27328918			OpenSea	chr20	20840969	0.736175	0.154222	-0.581953
ch.2.21123043R			S_Shelf	chr2	21269538	0.657189	0.0752709	-0.581918
ch.12.1174756R	SMARCC2;SMARCC2;SMARCC2	Body;Body;Body	OpenSea	chr12	56573364	0.669156	0.0874913	-0.581664
ch.7.2635062R	SND1	Body	OpenSea	chr7	127719998	0.648096	0.066461	-0.581635
cg04857245	STARD13;STARD13;STARD13;STARD13;STARD13;STARD13	1stExon;1stExon;5'UTR;5'UTR;Body;Body	OpenSea	chr13	33780093	0.869388	0.287815	-0.581573
ch.16.1446528F	CMTM4;CMTM4	Body;Body	OpenSea	chr16	66679933	0.651094	0.0695512	-0.581542
cg11526113			OpenSea	chr20	31560299	0.816189	0.234653	-0.581536
cg10001513			OpenSea	chr14	98314931	0.821934	0.240448	-0.581487
cg04334496			OpenSea	chr6	133953605	0.812528	0.231055	-0.581473
cg09531260	PKIG;PKIG;PKIG;PKIG	5'UTR;5'UTR;5'UTR;5'UTR	OpenSea	chr20	43181661	0.879016	0.297574	-0.581442
ch.3.2661134R			OpenSea	chr3	134020605	0.657526	0.0761169	-0.581409
cg16879110	LIMS1;LIMS1;LIMS1;LIMS1;LIMS1	5'UTR;5'UTR;Body;Body;Body	OpenSea	chr2	109254039	0.82456	0.243175	-0.581385
cg26708920	FRMD4A	Body	OpenSea	chr10	13826317	0.866917	0.285622	-0.581295
ch.19.1306964R	PSMC4;PSMC4	Body;Body	S_Shelf	chr19	40479568	0.657456	0.0761787	-0.581278
cg10739015			S_Shelf	chr20	32278126	0.805208	0.223958	-0.58125
cg20706495			OpenSea	chr1	12222054	0.677638	0.0963891	-0.581249
cg17422582			OpenSea	chr9	110582245	0.863989	0.282747	-0.581241
cg02874537	HSDL2;HSDL2;HSDL2	Body;Body;Body	OpenSea	chr9	115184285	0.917406	0.336175	-0.581231
cg18731398	MYLK;MYLK;MYLK;MYLK	Body;Body;Body;Body	OpenSea	chr3	123414733	0.954762	0.373534	-0.581228
cg05119200			OpenSea	chr21	36478670	0.911801	0.330614	-0.581187
cg09622643			OpenSea	chr14	97543980	0.921043	0.3399	-0.581143
cg16055614	PRUNE;PRUNE;PRUNE;PRUNE;PRUNE;PRUNE;PRUNE;PRUNE	5'UTR;Body;Body;Body;Body;Body;Body;Body	OpenSea	chr1	150997133	0.756931	0.175842	-0.581089
cg04970100	HTRA1	Body	OpenSea	chr10	124233846	0.829026	0.248013	-0.581013
cg26118943	SNX18;SNX18;SNX18;SNX18	1stExon;Body;3'UTR;Body	S_Shore	chr5	53816563	0.682552	0.10156	-0.580993
cg03161775	ANTXR1;ANTXR1;ANTXR1	TSS1500;TSS1500;TSS1500	N_Shore	chr2	69239811	0.722812	0.141884	-0.580927
cg23199335			OpenSea	chr3	177315882	0.815952	0.235075	-0.580877
ch.9.17528768R			OpenSea	chr9	17538768	0.629319	0.0485365	-0.580783
cg25605120			OpenSea	chr5	66511837	0.759983	0.179242	-0.580741
cg12786697	CEP192	Body	OpenSea	chr18	13052229	0.929679	0.349008	-0.580671
cg20226748			OpenSea	chr4	12854690	0.790787	0.210159	-0.580627
cg06078349	TMEM165;TMEM165	Body;Body	OpenSea	chr4	56275929	0.734069	0.153495	-0.580574
ch.13.1524792R	DOCK9;DOCK9;DOCK9;DOCK9	Body;Body;Body;Body	OpenSea	chr13	99552827	0.661861	0.08129	-0.580571
cg25898162	MTHFD2L	TSS1500	N_Shore	chr4	75023005	0.770541	0.190006	-0.580535
cg14973189			OpenSea	chr11	85845974	0.908307	0.327795	-0.580512
cg04403415	NCOR2;NCOR2	5'UTR;5'UTR	OpenSea	chr12	124991087	0.779984	0.199479	-0.580505
ch.4.2455065F			OpenSea	chr4	133741635	0.697267	0.116765	-0.580502
cg14753355	F2RL3	TSS200	N_Shore	chr19	16999668	0.899859	0.319373	-0.580486
cg07932199	ATXN2	Body	OpenSea	chr12	112008034	0.860249	0.279784	-0.580465
cg04617230	TLN2	Body	OpenSea	chr15	62942156	0.921712	0.341252	-0.58046
cg25621667	LOC102724661	TSS200	OpenSea	chr1	177320643	0.788042	0.207756	-0.580286
cg08824350			OpenSea	chr8	133780924	0.811421	0.231135	-0.580285
ch.4.146002696F			OpenSea	chr4	145783246	0.624347	0.0440813	-0.580265
cg23830245	PRR5L;PRR5L;PRR5L;PRR5L	Body;Body;Body;Body	OpenSea	chr11	36430893	0.775296	0.195115	-0.580182
cg19485103			OpenSea	chr6	475074	0.917147	0.337035	-0.580112
ch.17.48901549F			OpenSea	chr17	51546550	0.641181	0.0610959	-0.580085
cg27025478			OpenSea	chr21	16238849	0.868943	0.28897	-0.579973
cg26760304			OpenSea	chr13	50216366	0.929812	0.349886	-0.579927
cg16453259	RYR3;RYR3	Body;Body	OpenSea	chr15	34014349	0.819616	0.239711	-0.579905
cg27262850	MBP;MBP	5'UTR;5'UTR	S_Shelf	chr18	74826769	0.90798	0.328108	-0.579872
ch.10.345533F	NUDT5	5'UTR	OpenSea	chr10	12228308	0.714802	0.134937	-0.579865
cg26725502			OpenSea	chr11	27034225	0.924526	0.344688	-0.579839
cg02746658	CMIP;CMIP;CMIP	1stExon;5'UTR;Body	OpenSea	chr16	81528989	0.915447	0.335638	-0.579809
cg11235391			OpenSea	chr8	49343007	0.745455	0.165773	-0.579683
cg15717212			OpenSea	chr19	43942802	0.917156	0.337478	-0.579678
cg13456960	KDM4B	Body	N_Shore	chr19	5139479	0.935634	0.356065	-0.579569
cg22413390			OpenSea	chr4	82572877	0.836393	0.256884	-0.579509
ch.18.458692R			OpenSea	chr18	22558425	0.722148	0.142678	-0.57947
ch.8.1439749R	C8orf44	TSS1500	OpenSea	chr8	67587037	0.659293	0.0798325	-0.579461
cg26083968	PPAP2B	Body	OpenSea	chr1	56972367	0.882459	0.303127	-0.579332
cg13773898			N_Shore	chr2	231712722	0.666715	0.0874499	-0.579265
ch.10.1947223F	BTAF1	Body	OpenSea	chr10	93768670	0.718081	0.138831	-0.57925
cg16576285	NINJ2;NINJ2;NINJ2	TSS200;Body;5'UTR	S_Shore	chr12	719645	0.902766	0.323591	-0.579175
cg21425893			OpenSea	chr11	85862606	0.837169	0.258015	-0.579155
cg10141794	FAM177A1;FAM177A1;FAM177A1	Body;Body;Body	OpenSea	chr14	35520034	0.858306	0.279164	-0.579141
cg05309989			OpenSea	chr14	50527872	0.86514	0.286005	-0.579135
cg11549065	TCF4;TCF4;TCF4;TCF4;TCF4;TCF4;TCF4;TCF4	Body;Body;Body;Body;Body;Body;Body;Body	OpenSea	chr18	53156635	0.748995	0.169879	-0.579117
cg09900436	C20orf197	TSS200	OpenSea	chr20	58630954	0.927067	0.347953	-0.579114
cg23987336			OpenSea	chr17	7959907	0.862692	0.283625	-0.579068
cg01246435	CLEC16A;CLEC16A	Body;Body	OpenSea	chr16	11199192	0.821475	0.242527	-0.578949
cg02167606	DEPTOR;DEPTOR	Body;Body	OpenSea	chr8	120995131	0.832684	0.253752	-0.578932
cg07012484	RCSD1	Body	OpenSea	chr1	167619748	0.855025	0.276143	-0.578882
cg09859208	ARFGEF1	Body	OpenSea	chr8	68229500	0.926756	0.347902	-0.578853
ch.6.2768623F	PHACTR2;PHACTR2;PHACTR2;PHACTR2	Body;Body;Body;Body	OpenSea	chr6	144037285	0.624388	0.0455657	-0.578822
cg03707168	PPP1R15A	Body	S_Shelf	chr19	49379127	0.895793	0.316995	-0.578798
cg05423727	MED13L	Body	OpenSea	chr12	116561530	0.710946	0.132185	-0.578761
cg14675598			OpenSea	chr10	6281328	0.905576	0.326869	-0.578707
cg05042705	FLJ31356;FOSL2	TSS1500;Body	S_Shore	chr2	28618402	0.829397	0.250793	-0.578603
cg22891798	LY6K;LY6K;LY6K	TSS200;TSS200;TSS200	N_Shore	chr8	143781344	0.92868	0.350122	-0.578558
ch.9.898515R	TMC1	Body	OpenSea	chr9	75382799	0.658314	0.079775	-0.578539
cg17381727	LINC01135;LINC01135;LINC01135	Body;Body;Body	OpenSea	chr1	59347406	0.914769	0.336316	-0.578454
ch.5.2389603F	FNIP1;FNIP1	Body;Body	OpenSea	chr5	130998210	0.627687	0.0492452	-0.578442
cg23581456			OpenSea	chr7	43612325	0.879771	0.301551	-0.578219
cg25695116			OpenSea	chr22	37436981	0.822473	0.244254	-0.578219
ch.17.1750110F	NOL11	Body	OpenSea	chr17	65737611	0.711882	0.133666	-0.578216
cg05219445			OpenSea	chr6	139855396	0.828908	0.250724	-0.578185
cg09963191			OpenSea	chr13	110492906	0.840123	0.262006	-0.578117
cg04923845	VTI1A	3'UTR	OpenSea	chr10	114575681	0.851681	0.273567	-0.578115
cg25456052			OpenSea	chr4	25696134	0.898055	0.319949	-0.578106
cg10547969			OpenSea	chr17	35084975	0.65903	0.0809472	-0.578083
cg18050804	MCF2L;MCF2L	Body;Body	N_Shore	chr13	113677188	0.814237	0.236209	-0.578028
cg16754081	ST3GAL2	5'UTR	OpenSea	chr16	70438465	0.906556	0.328578	-0.577978
cg18973847	SIPA1L1;SIPA1L1	5'UTR;5'UTR	OpenSea	chr14	72022562	0.898387	0.320503	-0.577884
cg27181375			OpenSea	chr15	74249189	0.924434	0.346586	-0.577848
cg15839043			OpenSea	chr11	81585908	0.854138	0.276298	-0.57784
cg22500261			OpenSea	chr22	28065785	0.864966	0.287132	-0.577834
cg15177211	POR	5'UTR	OpenSea	chr7	75567469	0.873055	0.295397	-0.577658
cg27149150	CAMTA1	Body	OpenSea	chr1	7449851	0.8759	0.298255	-0.577645
ch.16.1486373F	PSKH1	5'UTR	S_Shore	chr16	67929243	0.67287	0.0952266	-0.577644
cg15085741			N_Shelf	chr1	59758463	0.870405	0.292776	-0.577629
ch.11.1299542F	POLA2	Body	OpenSea	chr11	65056397	0.689085	0.111518	-0.577568
ch.15.1087158F			OpenSea	chr15	70207725	0.637983	0.0604367	-0.577546
ch.5.2738996F	TCERG1;TCERG1	Body;Body	OpenSea	chr5	145864698	0.714127	0.136594	-0.577533
cg08751348			OpenSea	chr10	120850686	0.926249	0.348726	-0.577524
cg21044637	TSC22D1;TSC22D1;TSC22D1	5'UTR;Body;Body	S_Shelf	chr13	45014024	0.934494	0.356986	-0.577509
cg26656987			OpenSea	chr16	54404959	0.886236	0.308731	-0.577504
cg04681489			OpenSea	chr11	123325084	0.839402	0.261909	-0.577493
ch.16.1602018R			OpenSea	chr16	71424658	0.679318	0.101827	-0.577491
cg10750619			OpenSea	chr1	192757598	0.842603	0.265154	-0.577449
cg26545245			OpenSea	chr12	57382283	0.755805	0.178495	-0.57731
ch.18.807506F			OpenSea	chr18	42170111	0.654738	0.0774288	-0.577309
cg17602556			OpenSea	chr6	150894415	0.769549	0.192259	-0.577289
cg17574930	FOXP1;FOXP1;FOXP1;FOXP1;FOXP1;FOXP1;FOXP1	5'UTR;5'UTR;5'UTR;5'UTR;5'UTR;5'UTR;5'UTR	OpenSea	chr3	71257783	0.770955	0.19368	-0.577275
cg13069413	CDH13;CDH13;CDH13;CDH13;CDH13;CDH13	5'UTR;Body;Body;Body;Body;Body	OpenSea	chr16	82687722	0.880977	0.303709	-0.577267
cg05898193			OpenSea	chr18	10213695	0.740547	0.163284	-0.577264
cg23693452	TBC1D4;TBC1D4;TBC1D4	Body;Body;Body	OpenSea	chr13	75901108	0.923666	0.346409	-0.577257
cg17274330			OpenSea	chr5	153961993	0.824282	0.247061	-0.577221
cg06575249	LOC100506457	Body	OpenSea	chr2	12596567	0.859698	0.282486	-0.577213
cg13863668	GMEB1;GMEB1	5'UTR;5'UTR	OpenSea	chr1	28996561	0.903373	0.326271	-0.577102
cg09750775	ERAP2;ERAP2;ERAP2;ERAP2	5'UTR;5'UTR;1stExon;1stExon	OpenSea	chr5	96211703	0.718271	0.141178	-0.577094
cg16477554	LOC101927854;THRB;THRB;THRB;THRB	Body;Body;Body;Body;Body	OpenSea	chr3	24198189	0.854579	0.277492	-0.577087
cg16156013	RUNX1	Body	OpenSea	chr21	36419332	0.81912	0.242038	-0.577081
cg03024041	ZFYVE9;ZFYVE9	Body;Body	OpenSea	chr1	52706369	0.857298	0.280301	-0.576997
cg14307056	KIAA1324;KIAA1324;KIAA1324	Body;Body;Body	OpenSea	chr1	109709932	0.929597	0.352691	-0.576906
cg10923428	LINC00607	Body	OpenSea	chr2	216529704	0.801284	0.22438	-0.576904
cg07862094	ATF3	5'UTR	OpenSea	chr1	212740684	0.809288	0.232397	-0.576892
cg01233897			OpenSea	chr5	56060091	0.880161	0.30328	-0.576881
ch.1.822136R	NIPAL3	Body	S_Shelf	chr1	24746734	0.716124	0.139286	-0.576838
cg06597454	NOSTRIN	5'UTR	OpenSea	chr2	169653384	0.902049	0.325279	-0.57677
cg25759221	MAN2A1	Body	OpenSea	chr5	109079666	0.787123	0.210426	-0.576697
cg25083933			OpenSea	chr12	6250313	0.865475	0.288804	-0.576671
ch.2.4483319R	WDFY1	Body	OpenSea	chr2	224762630	0.689235	0.112587	-0.576648
cg17767036			OpenSea	chr22	37669670	0.85293	0.276288	-0.576642
cg16753007	MAML2	Body	OpenSea	chr11	95991665	0.87557	0.298951	-0.576619
ch.22.772318F	NAGA	Body	OpenSea	chr22	42460939	0.650981	0.0744104	-0.576571
cg14133945			OpenSea	chr11	60809985	0.889829	0.31326	-0.57657
cg21272162	AKIP1;AKIP1;AKIP1;AKIP1;AKIP1;AKIP1	Body;Body;Body;Body;Body;Body	S_Shelf	chr11	8935670	0.872247	0.295697	-0.57655
cg23867498			OpenSea	chr16	86959212	0.860926	0.284489	-0.576437
ch.6.1274077F	C6orf142	Body	OpenSea	chr6	54130745	0.641226	0.0648565	-0.576369
cg19594772	ADCY7	TSS200	OpenSea	chr16	50300289	0.751338	0.174985	-0.576352
cg19454487	UBE2J1	Body	N_Shore	chr6	90060626	0.909101	0.332778	-0.576323
cg06698971	SPRED2	Body	OpenSea	chr2	65605258	0.816879	0.24056	-0.576319
cg18146731			OpenSea	chr19	39552237	0.924035	0.347728	-0.576307
cg16514183	SNTG1;SNTG1;SNTG1	5'UTR;5'UTR;5'UTR	OpenSea	chr8	50969234	0.833486	0.257218	-0.576267
ch.1.2740682R			OpenSea	chr1	117424854	0.699519	0.123265	-0.576255
[truncated: 2,650 more rows]

## Sheet: Hypermethylation in iHPC Ex19
CpG site	Gene	Gene group	Relation to CpG island	Chromosome	Position	Mean beta value exon 19-/- iPSC	Mean beta value exon 19-/- iHPC	Delta beta value (exon 19-/- iHPC - exon 19-/- iPSC)
cg06746318	CUX1;CUX1;CUX1	Body;Body;Body	OpenSea	chr7	101755186	0.307721	0.952729	0.645008
cg14429041			OpenSea	chr5	125392926	0.14808	0.790684	0.642604
cg04148515	PVT1	Body	OpenSea	chr8	128875157	0.137636	0.767241	0.629605
cg00369056			OpenSea	chr16	16963007	0.125763	0.740811	0.615048
cg00713549			OpenSea	chr7	41670492	0.113557	0.71405	0.600493
cg17478810	APP;APP;APP;APP;APP;APP;APP;APP;APP;APP	Body;Body;Body;Body;Body;Body;Body;Body;Body;Body	OpenSea	chr21	27370617	0.0984696	0.693569	0.595099
cg15924691	EPHB1	Body	OpenSea	chr3	134950652	0.108373	0.676714	0.56834
cg16970926	FAR2	5'UTR	OpenSea	chr12	29381810	0.199573	0.761331	0.561759
cg07584230	DNM3;DNM3;DNM3	Body;Body;Body	OpenSea	chr1	171878935	0.166423	0.719137	0.552714
cg16699470	CANX;CANX	5'UTR;5'UTR	OpenSea	chr5	179132313	0.329072	0.876659	0.547587
cg23315637			OpenSea	chr4	24664006	0.0897591	0.630429	0.54067
cg04202644			OpenSea	chr5	156229303	0.315972	0.85625	0.540278
cg25348927	MAPKAPK5;MAPKAPK5	Body;Body	OpenSea	chr12	112306624	0.266695	0.7984	0.531705
cg15149474			OpenSea	chr21	44379822	0.180305	0.708822	0.528517
cg15779837	GRIN2D	Body	Island	chr19	48918116	0.0761755	0.604513	0.528338
cg25367075	FAN1;FAN1	ExonBnd;Body	OpenSea	chr15	31214443	0.0637984	0.58839	0.524591
cg22122098	UBR3	Body	OpenSea	chr2	170934512	0.118046	0.637984	0.519938
cg00661673	PALLD;PALLD;PALLD;PALLD	5'UTR;Body;Body;Body	OpenSea	chr4	169762291	0.153084	0.667694	0.51461
cg01707026	LINC01090	Body	OpenSea	chr2	189141227	0.16503	0.677878	0.512848
cg21268770			OpenSea	chr15	36837152	0.156589	0.667068	0.510478
cg21562812	CTSC	Body	OpenSea	chr11	88041491	0.163034	0.670335	0.507301
cg27599856	CCDC26;CCDC26;CCDC26;CCDC26	Body;Body;Body;Body	OpenSea	chr8	130527590	0.1116	0.616062	0.504462
cg25781595	GRIN2D	Body	N_Shore	chr19	48918712	0.208627	0.712859	0.504232
cg08186935	NRXN3;NRXN3;NRXN3	Body;Body;Body	OpenSea	chr14	79844568	0.111273	0.615357	0.504084
cg07866867	FBXO40	TSS1500	OpenSea	chr3	121311939	0.294725	0.796879	0.502154
cg09242168	FAN1	Body	OpenSea	chr15	31214337	0.246173	0.746881	0.500707

## Sheet: Hypomethylation in iHPC Ex19
CpG site	Gene	Gene group	Relation to CpG island	Chromosome	Position	Mean beta value exon 19-/- iPSC	Mean beta value exon 19-/- iHPC	Delta beta value (exon 19-/- iHPC - exon 19-/- iPSC)
cg23032184			OpenSea	chr2	121523682	0.945984	0.0360941	-0.90989
cg06768361	TESC;TESC;TESC	Body;Body;Body	N_Shelf	chr12	117480333	0.952396	0.0539204	-0.898475
cg20918393			OpenSea	chr20	19867136	0.959475	0.0842928	-0.875183
cg24159247	ITPR1;ITPR1;ITPR1	Body;Body;Body	OpenSea	chr3	4575483	0.908656	0.0360907	-0.872566
cg12481444			OpenSea	chr14	53302393	0.912813	0.0407131	-0.8721
cg10093938	IFFO2	Body	OpenSea	chr1	19248952	0.929117	0.0577042	-0.871413
cg12963656	LOC152225	TSS200	OpenSea	chr3	101659687	0.910355	0.0430222	-0.867333
cg15416179	MAP2K3	Body	S_Shore	chr17	21189859	0.915019	0.0520483	-0.862971
cg03283282	RBM47	5'UTR	OpenSea	chr4	40579075	0.925683	0.0647196	-0.860963
cg24099140	MYH9	Body	OpenSea	chr22	36728977	0.927414	0.067309	-0.860105
cg26706611			OpenSea	chr12	25929145	0.908492	0.0499998	-0.858493
cg14496854	MATN2;MATN2	Body;Body	OpenSea	chr8	98929197	0.914173	0.0561127	-0.85806
cg06569151			OpenSea	chr1	214297914	0.945737	0.0893609	-0.856376
cg18748972			OpenSea	chr2	45490451	0.923936	0.0679838	-0.855952
cg17211596			OpenSea	chr10	5638081	0.919273	0.0662547	-0.853018
cg12667152			OpenSea	chr11	85884166	0.918999	0.0667868	-0.852212
cg00067133			OpenSea	chr18	49140574	0.91647	0.06427	-0.8522
ch.10.96354720R			OpenSea	chr10	96364730	0.89181	0.0403929	-0.851417
cg20353544	SH3TC1	TSS200	OpenSea	chr4	8200899	0.911484	0.0601937	-0.85129
cg18372089	KU-MEL-3	TSS200	OpenSea	chr6	4610696	0.915829	0.0660788	-0.84975
cg17362171	CACNA2D4	Body	OpenSea	chr12	1922255	0.915101	0.0680228	-0.847078
cg06225648			OpenSea	chr9	109976075	0.947979	0.101527	-0.846451
cg17153138	ARHGAP18	Body	OpenSea	chr6	130005350	0.923904	0.0776574	-0.846246
cg26430059	FOXN3;FOXN3	Body;Body	OpenSea	chr14	89770384	0.892653	0.0471426	-0.845511
cg13573978	MYH9	5'UTR	OpenSea	chr22	36761251	0.90921	0.0640707	-0.845139
cg13475583			OpenSea	chr1	235116731	0.898793	0.054892	-0.843901
cg16102825			OpenSea	chr2	235055287	0.935203	0.0914355	-0.843767
cg03241987			OpenSea	chr9	755891	0.935425	0.0918546	-0.84357
cg13471491	MBP;MBP	Body;Body	OpenSea	chr18	74813814	0.920192	0.0767819	-0.84341
cg04491800			OpenSea	chr4	124509453	0.927542	0.0841655	-0.843377
cg02980243			OpenSea	chr7	73265222	0.91223	0.0691055	-0.843125
cg05994135	SLX4IP	Body	OpenSea	chr20	10603339	0.929615	0.0874728	-0.842143
cg01251150	PIK3R1	Body	OpenSea	chr5	67535553	0.886207	0.0440995	-0.842108
cg11125851			OpenSea	chr6	138132664	0.917288	0.0755961	-0.841692
cg16550264			OpenSea	chr12	115813214	0.892908	0.0536655	-0.839242
cg07175966	ITGB3	Body	OpenSea	chr17	45356827	0.935372	0.0963058	-0.839067
cg02919564	TNFRSF21	Body	OpenSea	chr6	47210376	0.89808	0.0596626	-0.838417
cg09896909	LOC101927460	Body	OpenSea	chr5	124885172	0.908342	0.070336	-0.838005
cg06741146	SEC14L1;SEC14L1	5'UTR;5'UTR	OpenSea	chr17	75120509	0.890914	0.0529627	-0.837951
cg05338972			OpenSea	chr18	19600523	0.910637	0.0736244	-0.837013
cg16223899			OpenSea	chr12	125166019	0.86952	0.0330133	-0.836507
cg22186497			OpenSea	chr16	86421249	0.924138	0.087931	-0.836207
ch.3.1455028R	LRIG1	Body	OpenSea	chr3	66449468	0.869224	0.033763	-0.835461
cg19579005			OpenSea	chr6	30782272	0.916015	0.0811765	-0.834839
cg22741248	BTBD19;TCTEX1D4	TSS1500;TSS200	S_Shore	chr1	45272979	0.871287	0.0366057	-0.834682
cg20540629	SKAP1;SKAP1	Body;Body	OpenSea	chr17	46318630	0.880514	0.0462046	-0.83431
cg17691837	MTHFD1L;MTHFD1L;MTHFD1L;MTHFD1L	Body;Body;Body;Body	OpenSea	chr6	151203458	0.908455	0.0744415	-0.834013
cg06163593			OpenSea	chr10	120718790	0.90365	0.0696882	-0.833961
cg15324190			OpenSea	chr5	56679223	0.903781	0.0701243	-0.833656
cg14925253			OpenSea	chr2	102680808	0.895579	0.0624185	-0.833161
cg15877233	C7orf10	Body	OpenSea	chr7	40611688	0.898114	0.0650284	-0.833085
cg18376288			OpenSea	chr1	8181555	0.92634	0.0935387	-0.832802
cg17757646	PRKAR2B	Body	OpenSea	chr7	106744094	0.901838	0.0695943	-0.832244
cg07175254			OpenSea	chr11	65239695	0.90757	0.0757592	-0.831811
cg19028462	MCF2L;MCF2L	Body;Body	Island	chr13	113677628	0.885418	0.0544342	-0.830984
cg26895768			OpenSea	chr3	188850350	0.939038	0.108201	-0.830837
ch.4.1889364R	EIF4E;EIF4E;EIF4E	Body;Body;Body	OpenSea	chr4	99822293	0.884108	0.053629	-0.830479
cg06935531	TNS3	5'UTR	OpenSea	chr7	47521938	0.912857	0.082457	-0.8304
cg08098264	LAMA2;LAMA2	Body;Body	OpenSea	chr6	129822795	0.89138	0.0610966	-0.830283
cg27398117			OpenSea	chr5	56612736	0.925552	0.0953082	-0.830244
cg21995960			OpenSea	chr8	12935118	0.939129	0.109264	-0.829864
cg15611350			OpenSea	chr9	109351078	0.897782	0.0680609	-0.829721
cg24323626	LOC100506457	Body	OpenSea	chr2	12553424	0.895766	0.0662278	-0.829538
cg06611455	FRMD3;FRMD3;FRMD3;FRMD3;FRMD3	1stExon;Body;Body;Body;Body	OpenSea	chr9	85881935	0.904353	0.0752693	-0.829083
cg21240459	TRPS1;TRPS1;TRPS1	Body;Body;Body	OpenSea	chr8	116440004	0.927205	0.098215	-0.82899
cg01042830			OpenSea	chr22	27509356	0.900706	0.0718958	-0.82881
cg02250877			OpenSea	chr6	139909393	0.905048	0.0766298	-0.828419
cg11484353			OpenSea	chr20	39958249	0.940556	0.112313	-0.828244
cg18152422			OpenSea	chr22	27509335	0.88088	0.0528628	-0.828017
ch.12.2515819F	HNF1A	Body	OpenSea	chr12	121434819	0.892254	0.0643978	-0.827856
cg27196775			OpenSea	chr18	6781335	0.873473	0.045845	-0.827628
cg25828496			OpenSea	chr17	72415019	0.924014	0.0966604	-0.827354
cg08093099	LINC01411	Body	OpenSea	chr5	173765406	0.872277	0.0452305	-0.827046
ch.8.68960677R			OpenSea	chr8	68798123	0.879508	0.052498	-0.82701
cg16719409	KCNIP1;KCNIP1;KCNIP1;KCNIP1;KCNIP1	5'UTR;Body;Body;Body;Body	OpenSea	chr5	170025877	0.901653	0.0746819	-0.826971
cg05273495	BCAS3;BCAS3	Body;Body	OpenSea	chr17	59222606	0.919089	0.0925822	-0.826507
cg13483603	OAS1;OAS1;OAS1;OAS1;OAS1;OAS1	5'UTR;1stExon;5'UTR;1stExon;5'UTR;1stExon	OpenSea	chr12	113344754	0.857167	0.0309819	-0.826185
cg11828470	NLRP1;NLRP1;NLRP1;NLRP1;NLRP1	Body;Body;Body;Body;Body	OpenSea	chr17	5430248	0.89396	0.0677754	-0.826185
cg23953511	CTSB;CTSB;CTSB;CTSB;CTSB	5'UTR;5'UTR;5'UTR;5'UTR;5'UTR	OpenSea	chr8	11711450	0.917119	0.0910911	-0.826028
cg21292716	SSH1;SSH1;SSH1	Body;Body;Body	OpenSea	chr12	109220256	0.904726	0.0793106	-0.825415
cg00041401	PTPN22;PTPN22	TSS200;TSS200	OpenSea	chr1	114414408	0.864279	0.0392832	-0.824996
cg10893984	LINC00446	Body	OpenSea	chr13	78596526	0.922551	0.0975914	-0.824959
ch.4.111469F	FAM193A	Body	OpenSea	chr4	2705309	0.859354	0.0348985	-0.824455
cg07987439			OpenSea	chr1	235116922	0.950434	0.125994	-0.82444
cg03637691	LDLR;LDLR;LDLR;LDLR;LDLR	Body;Body;Body;Body;Body	S_Shore	chr19	11202610	0.910546	0.0862129	-0.824333
cg14663177	C2orf58	Body	OpenSea	chr2	38373737	0.890852	0.0667447	-0.824107
cg04196395			OpenSea	chr14	75701369	0.942472	0.118467	-0.824005
cg15762892	CERS6;CERS6	Body;Body	OpenSea	chr2	169489435	0.924913	0.100968	-0.823945
cg05443576			OpenSea	chr15	41210272	0.908005	0.0840794	-0.823926
cg02331902			OpenSea	chr5	90610303	0.877103	0.0533578	-0.823746
cg09936080	THADA;THADA;THADA	Body;Body;Body	OpenSea	chr2	43653785	0.920866	0.0972297	-0.823636
cg03332014	TTC7B	Body	OpenSea	chr14	91262219	0.914947	0.0913287	-0.823619
cg17357274	LOC100506457	Body	OpenSea	chr2	12309401	0.893176	0.0698431	-0.823333
cg04075487	FAM63A;FAM63A;FAM63A;FAM63A;FAM63A	Body;Body;Body;Body;Body	OpenSea	chr1	150971753	0.934922	0.112167	-0.822755
cg20405620	GPR183;UBAC2;UBAC2;UBAC2;MIR548AN	TSS1500;Body;Body;Body;Body	OpenSea	chr13	99960198	0.909296	0.0866167	-0.822679
cg23878325	MOB3A	5'UTR	OpenSea	chr19	2089202	0.889434	0.0667565	-0.822677
cg24545253			OpenSea	chr5	57376679	0.884172	0.0616889	-0.822483
cg02927679	DUSP5	Body	S_Shore	chr10	112260509	0.908022	0.0855878	-0.822435
cg11319855	THSD4	Body	OpenSea	chr15	71587838	0.91099	0.08866	-0.82233
cg19013695	APP;APP;APP;APP;APP;APP;APP;APP;APP;APP	Body;Body;Body;Body;Body;Body;Body;Body;Body;Body	OpenSea	chr21	27340093	0.923213	0.101124	-0.822089
cg02879029	XKR6	Body	OpenSea	chr8	10829962	0.944684	0.122615	-0.822068
cg03536711	LOC400804	Body	OpenSea	chr1	221509067	0.895685	0.0736675	-0.822018
cg18026617	LINC01358	Body	OpenSea	chr1	59509687	0.886462	0.0650397	-0.821422
ch.4.1185987F	POLR2B	Body	OpenSea	chr4	57873191	0.871073	0.0496625	-0.821411
ch.12.2506678F	UNC119B	Body	OpenSea	chr12	121154867	0.860801	0.039409	-0.821392
cg02021559			OpenSea	chr1	151475650	0.917927	0.0966129	-0.821315
cg26779905	DRAM1	TSS1500	N_Shore	chr12	102269622	0.89548	0.0743146	-0.821165
cg04839576			OpenSea	chr9	109975923	0.898862	0.0781187	-0.820744
cg05527292	ARL6IP5	Body	OpenSea	chr3	69141365	0.891113	0.0706045	-0.820509
cg26747050			OpenSea	chr6	105153166	0.892636	0.0723529	-0.820283
cg07030193			OpenSea	chr6	21616464	0.879853	0.0596891	-0.820164
cg17653875			OpenSea	chr11	10921652	0.917942	0.097928	-0.820014
ch.9.837340R	PTAR1	Body	OpenSea	chr9	72347081	0.870169	0.0501904	-0.819979
cg15962494	ECE1	Body	OpenSea	chr1	21651388	0.870358	0.0509702	-0.819388
cg06197966	SVIL	5'UTR	OpenSea	chr10	29948324	0.916049	0.0968902	-0.819159
cg06586707			OpenSea	chr21	42485559	0.856815	0.037881	-0.818934
cg18978125	ADAP1;ADAP1;ADAP1;ADAP1	Body;Body;Body;Body	S_Shelf	chr7	963050	0.930376	0.111628	-0.818749
cg18692070			OpenSea	chr10	3466852	0.907107	0.088719	-0.818388
cg07855721	OSMR-AS1	Body	OpenSea	chr5	38836295	0.934191	0.115899	-0.818292
cg11702456	SP100;SP100;SP100;SP100	5'UTR;1stExon;1stExon;5'UTR	OpenSea	chr2	231280907	0.864705	0.0466523	-0.818053
cg03624316	PFDN5;C12orf10;PFDN5	Body;TSS1500;Body	N_Shore	chr12	53693054	0.910012	0.0921339	-0.817879
cg01968525	AMBRA1	5'UTR	OpenSea	chr11	46575582	0.933035	0.115238	-0.817798
cg13120180	MAML3	Body	OpenSea	chr4	140697658	0.90849	0.0907934	-0.817697
cg23549328			OpenSea	chr18	48887924	0.913377	0.0959172	-0.81746
cg16217908	C3orf52	Body	S_Shelf	chr3	111809470	0.903223	0.0857828	-0.817441
cg01889574	CD82;CD82	5'UTR;5'UTR	S_Shelf	chr11	44590889	0.867421	0.050048	-0.817373
ch.8.314562F	FDFT1	Body	OpenSea	chr8	11693785	0.848935	0.0320499	-0.816885
cg11715256			OpenSea	chr4	174412482	0.90506	0.0884896	-0.81657
cg07954091	NCOR2;NCOR2;NCOR2	Body;Body;Body	OpenSea	chr12	124864913	0.966071	0.149509	-0.816562
cg20297544	EPHB2;EPHB2	Body;Body	OpenSea	chr1	23076988	0.923009	0.106467	-0.816543
cg11113436			OpenSea	chr17	63071046	0.952731	0.136345	-0.816386
cg05763918	LOC100507487	Body	OpenSea	chr4	129382565	0.91945	0.103335	-0.816115
ch.7.1651382F	HIP1	Body	N_Shelf	chr7	75264394	0.869701	0.0536273	-0.816074
ch.7.3189261R	PRKAG2;PRKAG2	5'UTR;Body	OpenSea	chr7	151489100	0.856654	0.0406744	-0.815979
ch.1.1392349R	KIF2C	Body	OpenSea	chr1	45223644	0.864563	0.0486555	-0.815908
cg02375208	LHFPL2	Body	N_Shore	chr5	77804381	0.905569	0.0899539	-0.815615
cg24659873			OpenSea	chr22	41107862	0.92746	0.111974	-0.815485
cg00952054			OpenSea	chr1	9437047	0.906777	0.0916686	-0.815108
cg10833510	NRP2;NRP2;NRP2;NRP2;NRP2;NRP2	Body;Body;Body;Body;Body;Body	OpenSea	chr2	206564486	0.89297	0.0780053	-0.814965
cg07928365	UBASH3B	Body	OpenSea	chr11	122649056	0.909017	0.0940528	-0.814964
cg17379926	RABGAP1L;RABGAP1L	Body;Body	OpenSea	chr1	174934845	0.899974	0.0850256	-0.814948
cg27086497	GPR107;GPR107;GPR107;GPR107	3'UTR;Body;Body;Body	OpenSea	chr9	132891134	0.921333	0.106664	-0.814668
cg21853021	SLC22A18AS;SLC22A18	Body;TSS1500	N_Shelf	chr11	2920146	0.921286	0.106887	-0.8144
cg03498081			OpenSea	chr16	80061357	0.903904	0.0896237	-0.814281
cg16664352	SLX4IP	Body	OpenSea	chr20	10478987	0.87946	0.0652617	-0.814198
cg04863032	CLCN3;CLCN3;CLCN3	5'UTR;5'UTR;5'UTR	S_Shore	chr4	170543556	0.901856	0.0876584	-0.814198
cg06505529	CTDSPL;CTDSPL	Body;Body	OpenSea	chr3	37934586	0.905225	0.0911486	-0.814076
cg12314853	FAM102A	Body	OpenSea	chr9	130732059	0.906827	0.0927689	-0.814058
cg22860657	BICD1;BICD1	Body;Body	OpenSea	chr12	32424587	0.904058	0.0900697	-0.813988
cg11588903	MYO9B;MYO9B	5'UTR;5'UTR	N_Shelf	chr19	17208493	0.940575	0.126596	-0.81398
cg02915920	ABL1;ABL1	Body;Body	N_Shore	chr9	133736469	0.921852	0.107915	-0.813937
cg19370760	PLEKHA7	Body	OpenSea	chr11	16813322	0.913373	0.0995074	-0.813865
cg10113526	DENND3	Body	OpenSea	chr8	142163737	0.915436	0.10159	-0.813846
cg13785152	SMG6;SMG6;SMG6;SMG6	TSS1500;Body;Body;Body	OpenSea	chr17	1992458	0.914716	0.100965	-0.81375
cg17740322	C10orf26;C10orf26	TSS1500;Body	OpenSea	chr10	104535521	0.898177	0.0844523	-0.813725
cg10916429	ZNF609	Body	OpenSea	chr15	64799784	0.888627	0.0749577	-0.813669
cg23662097	ITPR1;ITPR1;ITPR1	Body;Body;Body	OpenSea	chr3	4873008	0.921637	0.108187	-0.81345
cg02067882			OpenSea	chr2	221484505	0.858427	0.0449797	-0.813447
cg02119938	ACSBG1	Body	OpenSea	chr15	78505051	0.956625	0.143273	-0.813352
cg01752308	SVIL	5'UTR	OpenSea	chr10	30014179	0.91125	0.0980303	-0.813219
cg11321083	EHD1	Body	OpenSea	chr11	64638190	0.908486	0.095328	-0.813158
cg05524246	OLFML2B	Body	OpenSea	chr1	161973909	0.912357	0.0995381	-0.812819
cg07805542	PIK3CD	Body	S_Shelf	chr1	9779309	0.959417	0.146724	-0.812693
ch.10.2545189R	EIF3A	Body	OpenSea	chr10	120817404	0.876264	0.0636247	-0.812639
cg04905719	SGK1	Body	OpenSea	chr6	134617250	0.899441	0.0868266	-0.812615
ch.7.2184863F	CUX1;CUX1;CUX1	Body;Body;Body	OpenSea	chr7	101811420	0.857315	0.0447279	-0.812588
ch.1.3128389F			OpenSea	chr1	160061098	0.871168	0.0587971	-0.812371
cg03688134	PLXNC1	Body	OpenSea	chr12	94566062	0.900454	0.0881693	-0.812285
cg04650676	SEPT9;SEPT9;SEPT9	5'UTR;TSS200;Body	OpenSea	chr17	75315486	0.908412	0.0962014	-0.812211
cg03184235	LUCAT1;LUCAT1	TSS200;TSS200	OpenSea	chr5	90610277	0.890203	0.0780413	-0.812162
cg04743876			OpenSea	chr7	130013617	0.862444	0.0503501	-0.812094
cg21571658			OpenSea	chr15	70785399	0.908195	0.096276	-0.811919
cg25678819			OpenSea	chr6	140262016	0.872435	0.060816	-0.811619
cg02323805			OpenSea	chr11	101883814	0.910589	0.0991096	-0.811479
cg04785027			OpenSea	chr15	81384678	0.898815	0.0875006	-0.811314
cg17612920	TLR6	TSS1500	OpenSea	chr4	38859587	0.909924	0.0989376	-0.810986
cg15535313	PMFBP1;PMFBP1;PMFBP1	1stExon;TSS1500;5'UTR	OpenSea	chr16	72206322	0.895914	0.0850005	-0.810913
cg05343811	NEK9	Body	N_Shelf	chr14	75590896	0.951785	0.14092	-0.810865
cg25334660			S_Shore	chr8	42270520	0.928684	0.117966	-0.810718
ch.22.740407F	RANGAP1	Body	OpenSea	chr22	41649341	0.861142	0.0507821	-0.81036
cg04214961	CYFIP2;CYFIP2;CYFIP2;CYFIP2	Body;Body;Body;Body	OpenSea	chr5	156812167	0.890626	0.0804571	-0.810169
cg10614217	LRRC2	Body	OpenSea	chr3	46580449	0.881631	0.0719827	-0.809648
cg27154487	SSH1;SSH1;SSH1	Body;Body;Body	OpenSea	chr12	109220235	0.92425	0.114655	-0.809595
cg16000097			OpenSea	chr20	48585628	0.9012	0.0923405	-0.80886
cg14353539	ALPL;ALPL;ALPL	Body;Body;Body	OpenSea	chr1	21895562	0.900356	0.091604	-0.808752
cg21370007	DAB2IP	Body	OpenSea	chr9	124370435	0.87355	0.0650211	-0.808529
cg26094158	LRRN4	TSS1500	S_Shelf	chr20	6035997	0.889522	0.0816143	-0.807908
cg27405731	CUX1;CUX1;CUX1	Body;Body;Body	OpenSea	chr7	101571203	0.897055	0.0891512	-0.807904
cg24707354			OpenSea	chr1	25054216	0.914376	0.106476	-0.8079
cg24966363			OpenSea	chr8	8932588	0.917472	0.109664	-0.807808
cg05703358	ITGA11	Body	OpenSea	chr15	68644950	0.918502	0.111032	-0.80747
cg08300512	PLB1;PLB1	Body;Body	OpenSea	chr2	28844643	0.863025	0.0556808	-0.807344
cg21820921	NEK6;NEK6;NEK6;NEK6;NEK6;NEK6;NEK6	TSS1500;TSS200;TSS200;Body;5'UTR;5'UTR;5'UTR	OpenSea	chr9	127054198	0.935804	0.128786	-0.807017
cg13570883	DOCK9;DOCK9;DOCK9;DOCK9	Body;Body;Body;Body	OpenSea	chr13	99562886	0.922684	0.115677	-0.807007
cg06977430	MRC1	Body	OpenSea	chr10	17879085	0.865436	0.0585784	-0.806857
cg07754940			OpenSea	chr10	89912729	0.921413	0.114608	-0.806805
cg20175702			OpenSea	chr15	70053398	0.891727	0.0850482	-0.806679
cg21020871			OpenSea	chr13	43457994	0.884668	0.078041	-0.806627
ch.17.1009718F	CDK12;CDK12	Body;Body	OpenSea	chr17	37656220	0.856083	0.0494871	-0.806596
ch.5.2558853F	CTNNA1	5'UTR	OpenSea	chr5	138115063	0.864202	0.0576503	-0.806552
cg10585371			OpenSea	chr1	30161665	0.880461	0.0740155	-0.806446
cg00564080	RAPGEF1;RAPGEF1;RAPGEF1	Body;Body;Body	OpenSea	chr9	134554002	0.904564	0.0982687	-0.806295
cg05687432			OpenSea	chr7	115968043	0.930317	0.124052	-0.806265
cg10149296			OpenSea	chr2	20795912	0.886872	0.0807777	-0.806095
cg22593959			OpenSea	chr7	121184995	0.922382	0.116373	-0.806009
cg23646614	PTPRJ;PTPRJ	Body;Body	OpenSea	chr11	48083100	0.92736	0.121689	-0.805671
cg10574006			OpenSea	chr5	123965051	0.888581	0.0829671	-0.805614
cg03140412	SIGIRR;SIGIRR;SIGIRR	5'UTR;TSS200;5'UTR	N_Shore	chr11	415111	0.899729	0.0941954	-0.805534
cg19100169	CCNJL	Body	OpenSea	chr5	159688203	0.901134	0.0956423	-0.805492
ch.10.986655R	BMS1	Body	OpenSea	chr10	43293874	0.87695	0.0718593	-0.805091
cg12060104	NAV2	Body	OpenSea	chr11	19681958	0.870017	0.0656463	-0.804371
cg04418299			OpenSea	chr3	52251344	0.870086	0.0659781	-0.804108
cg16709841	LINC01252	Body	OpenSea	chr12	11708901	0.902683	0.0986611	-0.804022
cg09043227	LINC01237	Body	OpenSea	chr2	242908394	0.937948	0.13412	-0.803828
cg23525355	MCF2L2	Body	OpenSea	chr3	183024834	0.924605	0.12081	-0.803795
cg02688694	CFDP1	Body	OpenSea	chr16	75339528	0.894623	0.0908286	-0.803794
cg15188623	ZNF710	5'UTR	N_Shore	chr15	90608429	0.878088	0.0744334	-0.803655
ch.19.565153F	TNPO2;TNPO2;TNPO2	Body;Body;Body	OpenSea	chr19	12824987	0.856162	0.0526994	-0.803463
cg07198332			OpenSea	chr6	139854940	0.883455	0.0799952	-0.80346
cg04605590			OpenSea	chr5	148185121	0.904873	0.101415	-0.803458
ch.16.1565572R	AARS	Body	OpenSea	chr16	70290534	0.843827	0.0404472	-0.803379
cg19193422	NTM;NTM;NTM;NTM	Body;Body;Body;Body	OpenSea	chr11	131942222	0.881159	0.077801	-0.803358
cg20251080	LOC105375734	Body	OpenSea	chr8	123502036	0.891911	0.0886958	-0.803215
cg23288838			OpenSea	chr8	23656074	0.888456	0.0852843	-0.803172
cg04714997			OpenSea	chr2	62568200	0.902596	0.0994335	-0.803163
cg19320820	AFF1;AFF1	Body;Body	OpenSea	chr4	87966326	0.872522	0.0695954	-0.802927
cg06478031			OpenSea	chr9	34540992	0.918278	0.115622	-0.802656
ch.1.1254747R	MACF1;MACF1	Body;Body	OpenSea	chr1	39934760	0.878827	0.0763615	-0.802466
cg22868102			OpenSea	chr5	141549305	0.92081	0.118592	-0.802218
cg16204717			OpenSea	chr12	65894458	0.911465	0.109254	-0.802211
cg11063902	FILIP1L;FILIP1L;CMSS1	5'UTR;5'UTR;Body	OpenSea	chr3	99792993	0.86084	0.0587981	-0.802041
cg18338808			OpenSea	chr7	100767998	0.921322	0.119369	-0.801953
cg18072814	SDSL	TSS200	OpenSea	chr12	113860066	0.867272	0.0653643	-0.801908
cg10062125			OpenSea	chr1	197808211	0.925584	0.123816	-0.801768
cg23408558			OpenSea	chr5	56679194	0.889489	0.0877365	-0.801752
cg16502555	LINC00460	TSS200	OpenSea	chr13	107028885	0.922209	0.120695	-0.801514
cg09831748			OpenSea	chr12	125111063	0.851235	0.0498584	-0.801377
cg08500811			OpenSea	chr1	235120401	0.879032	0.0777591	-0.801273
ch.17.1508712R	TRIM37;TRIM37	3'UTR;Body	OpenSea	chr17	57076446	0.850167	0.0490468	-0.801121
cg13329912			OpenSea	chr6	16215786	0.903715	0.102705	-0.80101
cg13835843	HAVCR2	Body	OpenSea	chr5	156534334	0.902911	0.102022	-0.800889
cg17994788	C1GALT1	5'UTR	OpenSea	chr7	7261594	0.867277	0.0664589	-0.800818
cg27364652			OpenSea	chr16	19150025	0.910399	0.109597	-0.800802
cg07887002			OpenSea	chr12	13034649	0.937427	0.136723	-0.800705
cg15978565	LPIN1	5'UTR	OpenSea	chr2	11894464	0.90956	0.108954	-0.800606
cg22348843	LOC105375734	Body	OpenSea	chr8	123502082	0.875156	0.0745881	-0.800568
cg11372071			OpenSea	chr7	116033968	0.917559	0.117024	-0.800536
cg17193100	MECOM;MECOM	5'UTR;Body	OpenSea	chr3	169228506	0.926568	0.126079	-0.800489
cg11391811			OpenSea	chr3	5044179	0.837204	0.0370487	-0.800155
cg07627002	PACS1	Body	OpenSea	chr11	65849129	0.865121	0.0650314	-0.80009
cg06372633	DAB2IP	Body	OpenSea	chr9	124366728	0.83819	0.0381648	-0.800025
cg02229757			OpenSea	chr16	15685126	0.880842	0.0809981	-0.799844
cg02640147	KCNIP1;KCNIP1;KCNIP1	Body;Body;Body	OpenSea	chr5	170024515	0.861439	0.0616841	-0.799755
cg22530144	PRKCE	Body	OpenSea	chr2	46300869	0.873323	0.0737454	-0.799578
cg07838324	NEK6;NEK6;NEK6;NEK6	Body;5'UTR;5'UTR;5'UTR	OpenSea	chr9	127048336	0.888739	0.0891666	-0.799572
cg24998718			OpenSea	chr18	57585858	0.895189	0.095752	-0.799437
ch.4.938507R	UCHL1	Body	OpenSea	chr4	41267165	0.846936	0.0475215	-0.799414
cg22334857	TFPI;TFPI;TFPI;TFPI	1stExon;1stExon;5'UTR;5'UTR	OpenSea	chr2	188419190	0.879534	0.0801533	-0.799381
cg23346544			OpenSea	chr8	80731144	0.916818	0.1176	-0.799219
cg26695387	MAP2K3	Body	S_Shore	chr17	21189768	0.862863	0.0638256	-0.799038
cg15591136			OpenSea	chr3	196339047	0.868729	0.0697864	-0.798943
cg18419977	SLC22A18AS;SLC22A18	Body;TSS1500	N_Shelf	chr11	2920052	0.908594	0.10986	-0.798735
cg26994377			OpenSea	chr4	140579069	0.884414	0.0857221	-0.798691
cg10563645			N_Shore	chr6	31705988	0.838238	0.0396891	-0.798549
ch.15.1525362R	ABHD2;ABHD2	Body;Body	OpenSea	chr15	89706202	0.864558	0.0661386	-0.798419
cg21532636			OpenSea	chr22	36001055	0.913838	0.116238	-0.797601
cg05824697	ENDOD1	Body	OpenSea	chr11	94842361	0.912199	0.114628	-0.797572
ch.15.429642R	NUSAP1;NUSAP1;NUSAP1	Body;Body;Body	OpenSea	chr15	41647748	0.840046	0.0425213	-0.797525
cg01688810			OpenSea	chr16	3692818	0.929095	0.131787	-0.797308
cg08315524			OpenSea	chr5	57542458	0.926664	0.129423	-0.797241
cg21213783	FYN	5'UTR	OpenSea	chr6	112165057	0.938775	0.141734	-0.797041
cg03553715	USP7	Body	N_Shelf	chr16	9052489	0.890519	0.0936264	-0.796893
cg02971209			OpenSea	chr8	8932770	0.905768	0.109079	-0.796689
cg22320071	RIT1;RIT1;RIT1	Body;Body;Body	OpenSea	chr1	155879918	0.914792	0.118199	-0.796593
cg06819373	PTPRN2;PTPRN2;PTPRN2	Body;Body;Body	OpenSea	chr7	157463355	0.907764	0.111181	-0.796583
ch.3.1042115R	QRICH1;QRICH1	Body;Body	S_Shelf	chr3	49069395	0.861836	0.0652827	-0.796553
cg15940161	ZNF609	Body	OpenSea	chr15	64828667	0.902338	0.105803	-0.796536
cg06913966	DPYSL2;DPYSL2;DPYSL2	Body;Body;Body	OpenSea	chr8	26467091	0.929293	0.13284	-0.796452
ch.20.1295406F	PMEPA1;PMEPA1;PMEPA1;PMEPA1	Body;Body;Body;Body	S_Shore	chr20	56228606	0.84488	0.0484881	-0.796392
cg13656752	STK10	Body	OpenSea	chr5	171538334	0.942026	0.145679	-0.796347
cg00992055	OLFML2A	Body	N_Shore	chr9	127571598	0.896531	0.100227	-0.796304
ch.21.825836R	PCNT	Body	N_Shore	chr21	47810293	0.868364	0.0721005	-0.796263
cg08256839	ZNF507;ZNF507	Body;Body	OpenSea	chr19	32864762	0.90629	0.110123	-0.796167
cg24342814	GPR107;GPR107;GPR107;GPR107	3'UTR;Body;Body;Body	OpenSea	chr9	132891457	0.936621	0.140604	-0.796017
cg25117329	SHB	Body	OpenSea	chr9	37937205	0.884356	0.0884526	-0.795903
cg00778807			OpenSea	chr1	43524347	0.890545	0.0947001	-0.795845
cg20834178	TBC1D14;TBC1D14	Body;Body	OpenSea	chr4	6944071	0.872718	0.0769282	-0.795789
cg00218114	CACHD1;CACHD1	3'UTR;3'UTR	OpenSea	chr1	65157404	0.920909	0.125217	-0.795692
cg10536270			OpenSea	chr1	214297921	0.871504	0.0758881	-0.795615
ch.1.3571292R	DHX9	Body	OpenSea	chr1	182831125	0.885765	0.0903303	-0.795434
cg19097280	LRRN4	TSS1500	S_Shelf	chr20	6035902	0.85711	0.0617568	-0.795353
cg11584098			S_Shelf	chr5	115914999	0.928404	0.133142	-0.795262
cg20185773			OpenSea	chr7	135446821	0.911245	0.116038	-0.795207
cg27529515			OpenSea	chr15	70148211	0.857798	0.0626754	-0.795123
cg16046375	RASA3	Body	S_Shore	chr13	114881019	0.907788	0.112689	-0.795099
ch.14.1824732F	KLC1;KLC1;KLC1	Body;Body;Body	OpenSea	chr14	104149315	0.865851	0.0708021	-0.795049
cg01973676	CUX1;CUX1;CUX1	Body;Body;Body	OpenSea	chr7	101596404	0.950593	0.155663	-0.79493
ch.2.1903814R	POLR1A	Body	OpenSea	chr2	86274157	0.85262	0.057763	-0.794857
cg08753778			OpenSea	chr22	43496326	0.927556	0.132806	-0.79475
cg27116072			OpenSea	chr16	84675013	0.900793	0.106055	-0.794738
ch.2.3504351F			OpenSea	chr2	173215253	0.859536	0.0648864	-0.794649
cg22521707			OpenSea	chr6	143718679	0.927851	0.133378	-0.794472
cg27117828	WIPF1;WIPF1	5'UTR;TSS200	OpenSea	chr2	175499377	0.886763	0.092444	-0.794319
ch.6.34361150R			OpenSea	chr6	34253172	0.844386	0.0501326	-0.794253
cg15051334	FMN2;FMN2	Body;Body	OpenSea	chr1	240562874	0.886148	0.0919715	-0.794176
cg23361127			S_Shore	chr5	73939283	0.914938	0.120816	-0.794122
cg24363732	PACSIN2;PACSIN2;PACSIN2	5'UTR;5'UTR;5'UTR	OpenSea	chr22	43333586	0.92645	0.132329	-0.794121
cg00634460			OpenSea	chr11	61793182	0.881284	0.087316	-0.793968
cg13008252	TTC7B	Body	N_Shelf	chr14	91083495	0.88102	0.0872797	-0.793741
ch.7.1701599F			OpenSea	chr7	77282985	0.857639	0.0639302	-0.793709
cg06376782	MEF2C;MEF2C;MEF2C;MEF2C;MEF2C;MEF2C;MEF2C	Body;Body;Body;Body;Body;Body;Body	OpenSea	chr5	88080976	0.835	0.0413244	-0.793675
cg24127639	MYEOV	3'UTR	OpenSea	chr11	69064741	0.879293	0.0858655	-0.793428
cg24496375			OpenSea	chr2	221008317	0.88477	0.0915027	-0.793267
cg15900701			OpenSea	chr11	13238200	0.878841	0.0856066	-0.793234
cg05606516	DIRC3	Body	OpenSea	chr2	218550079	0.908148	0.114984	-0.793164
cg17212129	MBP;MBP	Body;Body	OpenSea	chr18	74814040	0.883629	0.0904658	-0.793163
cg13943145			OpenSea	chr2	129171690	0.854308	0.0612213	-0.793086
cg04099632	CMKLR1;CMKLR1;CMKLR1;CMKLR1	5'UTR;5'UTR;5'UTR;5'UTR	OpenSea	chr12	108699412	0.89146	0.0985842	-0.792876
cg16825871	KCNIP1;KCNIP1;KCNIP1;KCNIP1;KCNIP1	5'UTR;Body;Body;Body;Body	OpenSea	chr5	170024661	0.878893	0.0861136	-0.792779
cg25356504	SARM1	Body	N_Shore	chr17	26707476	0.904233	0.111462	-0.79277
cg24166450			OpenSea	chr17	74248466	0.923203	0.130437	-0.792766
cg26760304			OpenSea	chr13	50216366	0.940029	0.147503	-0.792526
cg09235719	PLXNA2	Body	OpenSea	chr1	208374810	0.927285	0.134772	-0.792514
cg01289541	SLC7A14	5'UTR	OpenSea	chr3	170282058	0.908974	0.116471	-0.792504
cg24084719	ACTN4	Body	OpenSea	chr19	39171905	0.917182	0.124726	-0.792456
cg26943214			OpenSea	chr8	126615020	0.933038	0.140582	-0.792456
cg18019234			OpenSea	chr2	12959467	0.919364	0.127045	-0.792319
ch.9.2793549R			OpenSea	chr9	2803549	0.832991	0.040892	-0.792099
cg27217343	HPN-AS1;HPN-AS1	TSS1500;TSS1500	OpenSea	chr19	35598625	0.932925	0.140833	-0.792093
cg16271437			OpenSea	chr20	23123952	0.908624	0.116562	-0.792062
cg17128892	IRF2	5'UTR	N_Shelf	chr4	185374766	0.851875	0.0598398	-0.792035
cg12239340	LOC101927040	Body	OpenSea	chr8	80731130	0.924936	0.132941	-0.791995
cg06316673	DCPS	Body	OpenSea	chr11	126188697	0.900938	0.108954	-0.791984
cg05283119			OpenSea	chr2	237865048	0.911992	0.120194	-0.791797
cg14815476	SYNJ2;SYNJ2	5'UTR;Body	OpenSea	chr6	158463428	0.918058	0.126276	-0.791782
cg20333383			OpenSea	chr3	128948180	0.90814	0.116369	-0.791772
cg06108849			OpenSea	chr11	130397805	0.90444	0.112799	-0.791641
cg24965479	BCAS3;BCAS3	Body;Body	OpenSea	chr17	59216714	0.89303	0.101528	-0.791502
cg16755880			OpenSea	chr5	124363369	0.884831	0.0936186	-0.791212
cg23534345	RNF216;RNF216	Body;Body	OpenSea	chr7	5678706	0.927331	0.136203	-0.791127
cg22006060			OpenSea	chr4	170001551	0.911433	0.120329	-0.791104
cg14675598			OpenSea	chr10	6281328	0.910749	0.119652	-0.791097
cg24624353			OpenSea	chr1	229335830	0.915421	0.124346	-0.791075
cg08160592			OpenSea	chr1	30184991	0.914206	0.123144	-0.791061
cg26677612			OpenSea	chr5	87195721	0.863003	0.0719442	-0.791059
ch.14.1056569F	RBM25	Body	OpenSea	chr14	73577815	0.86099	0.0699689	-0.791021
cg07837704	ROR1;ROR1	Body;Body	OpenSea	chr1	64472603	0.904764	0.113812	-0.790953
cg11031221	LINC00673	Body	OpenSea	chr17	70417517	0.899933	0.109013	-0.79092
cg06433467			OpenSea	chr5	67730071	0.897431	0.106673	-0.790758
cg05740578	MYO16;MYO16	Body;Body	OpenSea	chr13	109568288	0.904712	0.114319	-0.790393
cg14397231			OpenSea	chr4	124940041	0.866958	0.0765799	-0.790379
cg03281139	NFIC;NFIC	Body;Body	N_Shore	chr19	3451135	0.95633	0.165985	-0.790345
cg09354380			OpenSea	chr6	106258324	0.903495	0.113244	-0.790251
cg14175535			OpenSea	chr15	70013889	0.929408	0.139159	-0.790249
ch.15.979660F	PTPLAD1	Body	OpenSea	chr15	65855109	0.861378	0.0711992	-0.790179
cg26628164			OpenSea	chr16	54407662	0.869624	0.0794611	-0.790163
cg09190907			OpenSea	chr1	101730388	0.88366	0.0935154	-0.790145
cg06601071			N_Shelf	chr16	85525842	0.933681	0.143778	-0.789903
cg19043158			OpenSea	chr12	98833996	0.860051	0.0701962	-0.789854
ch.16.940898F	FUS;FUS;FUS;FUS	Body;Body;Body;Body	OpenSea	chr16	31199972	0.847835	0.0581972	-0.789638
cg18352576			OpenSea	chr1	235116658	0.901755	0.112258	-0.789497
cg03821474	SCARF1;SCARF1;SCARF1;SCARF1	Body;Body;Body;Body	S_Shore	chr17	1547959	0.912258	0.122918	-0.78934
cg00020474			OpenSea	chr1	8214963	0.913275	0.123961	-0.789314
cg16643088	CSRNP1	5'UTR	S_Shelf	chr3	39188743	0.893505	0.104502	-0.789003
cg00467126			OpenSea	chr13	110396156	0.88466	0.0956698	-0.78899
cg08043565	MICALCL;MICALCL	1stExon;5'UTR	OpenSea	chr11	12308645	0.897811	0.10887	-0.788942
cg24855454			OpenSea	chr1	187377994	0.871557	0.0827894	-0.788768
cg06114334			OpenSea	chr7	154997361	0.904636	0.115948	-0.788688
cg25415474	CGNL1;CGNL1	Body;Body	OpenSea	chr15	57789410	0.890801	0.10214	-0.788661
cg02518245			OpenSea	chr16	51573168	0.838636	0.0501782	-0.788458
ch.9.1976398F	RABGAP1	Body	OpenSea	chr9	125862548	0.827674	0.0392407	-0.788433
cg12379611	CUBN	Body	OpenSea	chr10	17045387	0.907211	0.118809	-0.788402
cg11639815			OpenSea	chr8	37379119	0.880908	0.0925769	-0.788331
cg25940517	IQCD	Body	OpenSea	chr12	113645509	0.869017	0.0807095	-0.788307
cg00752121			OpenSea	chr2	191199387	0.914977	0.12669	-0.788286
cg17812972			OpenSea	chr6	105153163	0.900929	0.112718	-0.788211
cg10872186			OpenSea	chr21	23233481	0.900611	0.112454	-0.788157
ch.10.1700276F			OpenSea	chr10	80418378	0.824554	0.0364245	-0.78813
cg11070922	TBCD	Body	OpenSea	chr17	80843878	0.85941	0.0713379	-0.788072
cg20174247	FRMD4A	Body	OpenSea	chr10	14032690	0.862952	0.0749166	-0.788036
cg03204168	PPM1H	Body	OpenSea	chr12	63179901	0.856754	0.0687418	-0.788012
cg15867307			OpenSea	chr2	238110829	0.91295	0.125149	-0.787801
cg04296397			OpenSea	chr21	34752994	0.862359	0.0745607	-0.787799
cg21637741	LINC01592	Body	OpenSea	chr8	69834365	0.926825	0.139069	-0.787757
cg23683800			OpenSea	chr10	115086103	0.881632	0.0940104	-0.787621
cg16835209			OpenSea	chr1	98789597	0.870625	0.0830093	-0.787616
cg18110150			OpenSea	chr12	76052813	0.912857	0.125452	-0.787405
cg17381727	LINC01135;LINC01135;LINC01135	Body;Body;Body	OpenSea	chr1	59347406	0.918511	0.131204	-0.787307
cg21269642	BCAR3	5'UTR	OpenSea	chr1	94282608	0.931721	0.144622	-0.787099
cg17625120			OpenSea	chr3	57960800	0.919782	0.132716	-0.787066
cg26025442	PDLIM1	Body	OpenSea	chr10	97028511	0.919861	0.132851	-0.78701
cg24607755	LDLRAD3	Body	OpenSea	chr11	36171375	0.868391	0.0814462	-0.786945
cg08498542	FRMD4B	Body	OpenSea	chr3	69261753	0.915075	0.128288	-0.786786
ch.11.152092R	NUP98;NUP98;NUP98;NUP98	Body;Body;Body;Body	OpenSea	chr11	3780240	0.861914	0.075164	-0.78675
cg19811093	DPYSL3;DPYSL3	Body;Body	OpenSea	chr5	146784007	0.898548	0.111922	-0.786626
cg05848334			OpenSea	chr9	85550095	0.882003	0.0954298	-0.786573
cg04111102			OpenSea	chr1	66153794	0.89083	0.104344	-0.786486
cg20435368			OpenSea	chr3	156957131	0.873372	0.0869424	-0.78643
ch.12.121680993R			OpenSea	chr12	123115040	0.856086	0.06989	-0.786196
cg21912415			OpenSea	chr22	26463005	0.844857	0.0587467	-0.78611
cg08746798			OpenSea	chr1	227009126	0.910776	0.124733	-0.786043
cg21314318	ADAMTS17	Body	OpenSea	chr15	100651510	0.941222	0.155194	-0.786028
cg22239258			S_Shore	chr10	33271411	0.895786	0.109828	-0.785958
cg18699940	MTHFD1L;MTHFD1L;MTHFD1L;MTHFD1L	Body;Body;Body;Body	OpenSea	chr6	151203416	0.862631	0.0767946	-0.785837
cg09305438	SLCO3A1;SLCO3A1	Body;Body	OpenSea	chr15	92613039	0.911343	0.12563	-0.785713
cg10715115	CPXM2	Body	OpenSea	chr10	125560059	0.864221	0.0785432	-0.785678
cg18666075			OpenSea	chr3	156833184	0.890988	0.105343	-0.785646
cg09781552			OpenSea	chr3	193498969	0.877845	0.0922874	-0.785557
cg25504717	TBC1D1;TBC1D1;TBC1D1;TBC1D1;TBC1D1	Body;Body;Body;Body;Body	OpenSea	chr4	38134130	0.923071	0.137518	-0.785553
cg16578085			OpenSea	chr4	127771714	0.917125	0.131576	-0.785548
cg16466810	HTRA1	Body	OpenSea	chr10	124234172	0.903005	0.117563	-0.785443
ch.16.2072386R	ZCCHC14	Body	OpenSea	chr16	87503022	0.840598	0.0552796	-0.785319
cg03095344	GPR107;GPR107;GPR107;GPR107	3'UTR;Body;Body;Body	OpenSea	chr9	132891470	0.924117	0.138958	-0.785159
cg16112523			OpenSea	chr1	20275711	0.915644	0.1305	-0.785144
ch.9.80193246F			OpenSea	chr9	81003426	0.858057	0.0729136	-0.785143
ch.16.1667936F			OpenSea	chr16	73947777	0.834681	0.049688	-0.784993
ch.6.1094404R	TMEM63B	Body	OpenSea	chr6	44109527	0.825183	0.040205	-0.784978
cg09400565			OpenSea	chr15	85861754	0.903695	0.118817	-0.784878
cg26244522	TMEM109	5'UTR	OpenSea	chr11	60686575	0.892947	0.108077	-0.78487
cg10395101	ANGPT2;ANGPT2;ANGPT2;MCPH1	TSS200;TSS200;TSS200;Body	N_Shelf	chr8	6420858	0.87717	0.0924191	-0.784751
cg00387964	SORCS2	Body	S_Shelf	chr4	7651935	0.924774	0.140072	-0.784702
cg13091140			OpenSea	chr9	126817100	0.90237	0.11769	-0.784681
ch.9.1241711R	SECISBP2	Body	OpenSea	chr9	91968142	0.840258	0.0555983	-0.78466
cg12273325	PIK3IP1;PIK3IP1	TSS1500;TSS1500	S_Shelf	chr22	31689831	0.87302	0.0885787	-0.784441
ch.10.33269R	LARP4B	Body	OpenSea	chr10	927563	0.82977	0.045379	-0.784391
ch.11.2527482R	SORL1	Body	OpenSea	chr11	121489344	0.832331	0.0480619	-0.784269
cg23165574	BNC2	Body	OpenSea	chr9	16510109	0.904299	0.120049	-0.784251
cg08726522	ST5;ST5;ST5	Body;Body;Body	OpenSea	chr11	8739587	0.83294	0.0487786	-0.784161
cg08920210	DNMBP;NCRNA00093	Body;TSS200	OpenSea	chr10	101686811	0.874186	0.0901815	-0.784004
cg10337975	RNF216;RNF216	Body;Body	OpenSea	chr7	5676855	0.840028	0.0560593	-0.783969
cg22471109			OpenSea	chr10	3867632	0.879992	0.0960745	-0.783918
cg25899829	ARRB1;MIR326;ARRB1	Body;Body;Body	OpenSea	chr11	75046147	0.919731	0.135851	-0.78388
cg04188351	CD59;CD59;CD59;CD59;CD59;CD59;CD59;CD59	5'UTR;TSS1500;5'UTR;TSS1500;5'UTR;TSS1500;TSS1500;5'UTR	OpenSea	chr11	33744823	0.926857	0.142997	-0.78386
cg02914097			OpenSea	chr3	31118948	0.917717	0.133858	-0.783859
cg06432889	GSTO1;GSTO1;GSTO1	Body;Body;Body	OpenSea	chr10	106020685	0.913886	0.130073	-0.783813
ch.1.95724F	PANK4	Body	N_Shore	chr1	2448495	0.823673	0.039862	-0.783811
cg13591783	ANXA1	5'UTR	OpenSea	chr9	75768868	0.906714	0.122963	-0.783751
ch.16.364290R			OpenSea	chr16	9436357	0.84866	0.0649184	-0.783742
cg08109136	PDE7B	TSS200	OpenSea	chr6	136172755	0.842833	0.0591266	-0.783706
cg21271570	SERP2	Body	OpenSea	chr13	44961267	0.90858	0.124995	-0.783585
cg15021029	GCFC2;GCFC2;GCFC2	Body;5'UTR;Body	OpenSea	chr2	75933248	0.919252	0.135785	-0.783468
cg27033978	LOC285692	Body	OpenSea	chr5	9717221	0.915742	0.132479	-0.783263
cg18499794	TRPC4;TRPC4;TRPC4;TRPC4;TRPC4;TRPC4	Body;Body;Body;Body;Body;Body	OpenSea	chr13	38221377	0.853501	0.070345	-0.783156
cg21762222	GLIPR1;GLIPR1	1stExon;5'UTR	OpenSea	chr12	75874556	0.862284	0.0791957	-0.783088
cg05101437	CDK6;CDK6	Body;Body	OpenSea	chr7	92262970	0.888706	0.105769	-0.782937
cg17980119	PLCD4	TSS200	OpenSea	chr2	219472607	0.847528	0.0647209	-0.782807
cg15641014			OpenSea	chr6	167567071	0.917669	0.134946	-0.782723
ch.9.84051654F			OpenSea	chr9	84861834	0.820493	0.037853	-0.78264
cg26768873	ZDHHC14;ZDHHC14	Body;Body	OpenSea	chr6	157936208	0.921327	0.138738	-0.782589
cg07018107	MIR1208	Body	OpenSea	chr8	129162406	0.888687	0.106168	-0.782519
cg16897942	CPXM2	Body	OpenSea	chr10	125568581	0.89933	0.116916	-0.782414
cg12914509			OpenSea	chr8	118719142	0.905285	0.122871	-0.782414
cg06996485	RUNX1	Body	OpenSea	chr21	36339951	0.920198	0.137793	-0.782406
cg13710553			OpenSea	chr7	129598625	0.840335	0.0579527	-0.782382
cg14555996			OpenSea	chr9	86785905	0.865346	0.0830026	-0.782344
cg16173410	SYNM;SYNM	Body;Body	OpenSea	chr15	99664522	0.90498	0.122884	-0.782095
cg25978327			OpenSea	chr1	8065039	0.837474	0.0554439	-0.78203
cg10158707			OpenSea	chr5	116102379	0.927787	0.145817	-0.781971
cg26748224	HAVCR2	Body	OpenSea	chr5	156534394	0.916728	0.134785	-0.781942
cg02695120	CAMK2A;CAMK2A	Body;Body	OpenSea	chr5	149658664	0.876866	0.0949727	-0.781893
cg21823920	PRKCH	Body	OpenSea	chr14	61943738	0.874919	0.0930902	-0.781829
cg05078511			OpenSea	chr9	109351088	0.837897	0.0560782	-0.781819
cg22524980			S_Shelf	chr12	115893200	0.900905	0.119177	-0.781727
cg04786931			OpenSea	chr2	238512417	0.876529	0.094821	-0.781708
cg09645818			OpenSea	chr11	10764592	0.916934	0.135255	-0.78168
cg06983607			OpenSea	chr14	101722855	0.870354	0.0886797	-0.781674
cg07548283			OpenSea	chr21	43062036	0.879901	0.098316	-0.781585
cg11805450	GRAMD1B	Body	N_Shore	chr11	123447841	0.87467	0.0931377	-0.781532
cg05076730	MIR1207;PVT1	TSS1500;Body	OpenSea	chr8	129060815	0.910355	0.12887	-0.781485
cg26662324	CTBP2;CTBP2	5'UTR;5'UTR	OpenSea	chr10	126745862	0.821029	0.0395623	-0.781466
cg09859208	ARFGEF1	Body	OpenSea	chr8	68229500	0.908231	0.126782	-0.781449
ch.2.2685596F	SAP130;SAP130	Body;Body	OpenSea	chr2	128768557	0.852544	0.0713227	-0.781221
cg13787850			OpenSea	chr9	102195951	0.880887	0.099677	-0.78121
cg07280192	MAML3	Body	OpenSea	chr4	140770596	0.825437	0.0443737	-0.781063
ch.12.1121679R	ATP5G2;ATP5G2	Body;Body	N_Shore	chr12	54067875	0.862371	0.0813376	-0.781034
cg14730193			OpenSea	chr5	73381221	0.845055	0.0640219	-0.781033
cg09857786	PVT1	Body	OpenSea	chr8	128988995	0.939553	0.158538	-0.781015
cg15230397			OpenSea	chr3	117341137	0.912807	0.132201	-0.780606
cg27073066	DOT1L	Body	S_Shelf	chr19	2169160	0.853644	0.0730552	-0.780589
cg17609054			OpenSea	chr1	234907722	0.905492	0.124916	-0.780576
cg21544931	PRR5L;PRR5L;PRR5L;PRR5L	Body;Body;Body;Body	OpenSea	chr11	36474744	0.877859	0.0974725	-0.780387
ch.12.1569034F			OpenSea	chr12	77413631	0.815192	0.0348439	-0.780348
cg18700940	MAP3K14	5'UTR	OpenSea	chr17	43371099	0.902171	0.121864	-0.780308
cg21005024	DDC-AS1;DDC;DDC;DDC;DDC;DDC;DDC;DDC	Body;Body;Body;Body;Body;Body;Body;Body	OpenSea	chr7	50602787	0.885393	0.105135	-0.780259
cg17694130			OpenSea	chr4	14858290	0.933971	0.153731	-0.780241
cg10379479	ADCY5;ADCY5	Body;Body	OpenSea	chr3	123094052	0.953367	0.1732	-0.780168
cg13572776			OpenSea	chr12	76118945	0.868194	0.0880932	-0.780101
cg05639088			OpenSea	chr2	208176244	0.870176	0.0901841	-0.779992
cg09467404	C8B;C8B;C8B	Body;Body;Body	OpenSea	chr1	57424327	0.838319	0.0584269	-0.779892
cg01833699			OpenSea	chr2	43313846	0.822857	0.0432239	-0.779633
cg26868023			OpenSea	chr2	15870714	0.909321	0.129838	-0.779483
cg16808912	MIR548G;CMSS1;FILIP1L;FILIP1L	Body;Body;Body;Body	OpenSea	chr3	99603495	0.891798	0.112316	-0.779482
cg26722534			OpenSea	chr12	125169653	0.911214	0.131736	-0.779478
cg13248255			OpenSea	chr8	117455537	0.876923	0.0974816	-0.779441
ch.10.1464434F	HK1;HK1;HK1;HK1;HK1	Body;Body;Body;Body;Body	OpenSea	chr10	71133003	0.821148	0.0417153	-0.779433
cg12964792			OpenSea	chr1	229335776	0.915383	0.136025	-0.779358
cg00134210	FAM107B	Body	N_Shore	chr10	14644132	0.9038	0.124634	-0.779166
cg16337566	PINX1	Body	OpenSea	chr8	10657514	0.880063	0.100929	-0.779134
cg02031618			OpenSea	chr9	92516369	0.925337	0.146366	-0.778971
cg27622206			S_Shelf	chr9	93925391	0.940829	0.16197	-0.778859
cg13782035	LUCAT1;LUCAT1	TSS1500;TSS1500	OpenSea	chr5	90610422	0.852485	0.07369	-0.778795
cg23146858			OpenSea	chr15	70527022	0.904385	0.125834	-0.778551
cg06646572			OpenSea	chr4	74982865	0.878261	0.0997292	-0.778532
cg12709329			OpenSea	chr13	49465897	0.905422	0.126909	-0.778513
cg07463059	IFI16;IFI16	5'UTR;1stExon	OpenSea	chr1	158979810	0.880058	0.101582	-0.778476
cg18166947	BCL2L13	Body	OpenSea	chr22	18189443	0.868085	0.0896115	-0.778473
cg09037630			OpenSea	chr6	31528239	0.935202	0.156754	-0.778448
cg17990279	C1orf140	Body	OpenSea	chr1	221509312	0.902546	0.124177	-0.778369
cg01589294	FAM198B;FAM198B;FAM198B	Body;Body;Body	OpenSea	chr4	159082678	0.871703	0.0934008	-0.778302
cg05142445	TTLL5	Body	OpenSea	chr14	76309157	0.898031	0.119742	-0.778289
cg03161190	C10orf26;C10orf26	TSS200;Body	OpenSea	chr10	104535792	0.86394	0.0856668	-0.778273
cg03130910			OpenSea	chr1	234908226	0.884771	0.106536	-0.778235
cg04486886			OpenSea	chr5	56784195	0.932691	0.154553	-0.778137
cg14042988			OpenSea	chr15	39719453	0.86809	0.0900367	-0.778054
cg27469271	TRIL	3'UTR	N_Shore	chr7	28993397	0.908445	0.130431	-0.778014
cg18693822	VOPP1	Body	OpenSea	chr7	55620604	0.904383	0.126498	-0.777885
cg21519058			OpenSea	chr12	76404601	0.871747	0.0941335	-0.777613
cg03134000	FLI1;FLI1;FLI1;FLI1	5'UTR;5'UTR;5'UTR;Body	OpenSea	chr11	128579477	0.864747	0.0871593	-0.777588
ch.12.292758R	CSDA;CSDA	Body;Body	OpenSea	chr12	10863168	0.8367	0.0591531	-0.777547
cg10675988	SPATS2L;SPATS2L;SPATS2L;SPATS2L;SPATS2L;SPATS2L;SPATS2L	5'UTR;Body;Body;Body;Body;Body;Body	OpenSea	chr2	201270462	0.880289	0.102808	-0.777481
cg07955762	COL4A2	Body	OpenSea	chr13	111074260	0.918997	0.141534	-0.777463
cg24048678	ADAMTS18	Body	OpenSea	chr16	77322331	0.914278	0.136913	-0.777366
cg03270395	TRAF3IP2;TRAF3IP2;TRAF3IP2;TRAF3IP2;TRAF3IP2	Body;Body;Body;TSS200;Body	OpenSea	chr6	111888620	0.929002	0.151722	-0.77728
cg02532174			OpenSea	chr5	96180315	0.876953	0.0996798	-0.777274
cg05429895	TLR4;TLR4;TLR4;TLR4	Body;Body;1stExon;5'UTR	OpenSea	chr9	120466640	0.90763	0.130367	-0.777263
cg05869699	TSPAN14;TSPAN14	Body;Body	OpenSea	chr10	82258734	0.885365	0.108295	-0.777069
cg09528141	LINC01094;LINC01094;LINC01094;LINC01094;LINC01094;LINC01094	Body;Body;Body;Body;Body;Body	OpenSea	chr4	79579341	0.8841	0.10713	-0.776969
cg26125734			OpenSea	chr16	69432342	0.870259	0.0933149	-0.776944
cg22184944	BAIAP2;BAIAP2;BAIAP2;BAIAP2	Body;Body;Body;Body	OpenSea	chr17	79031091	0.884671	0.107859	-0.776812
cg02558751			OpenSea	chr2	218027522	0.854862	0.0781317	-0.77673
cg20800726			OpenSea	chr10	5638124	0.899626	0.12302	-0.776606
cg15919849	PRICKLE2-AS3;PRICKLE2	Body;Body	OpenSea	chr3	64174815	0.907789	0.131258	-0.776531
cg12224508			OpenSea	chr2	28589782	0.828658	0.0521742	-0.776484
cg15830972	PKIB;PKIB;PKIB;PKIB;PKIB;PKIB	Body;Body;5'UTR;5'UTR;5'UTR;5'UTR	OpenSea	chr6	123038698	0.878345	0.101891	-0.776454
cg03477080	CCRL2;CCRL2;CCRL2	5'UTR;1stExon;TSS200	OpenSea	chr3	46448920	0.925539	0.14914	-0.776399
cg21692436	SIGLEC15	Body	OpenSea	chr18	43407786	0.915087	0.138701	-0.776387
cg20712263	GPR133;GPR133	5'UTR;1stExon	OpenSea	chr12	131438527	0.859153	0.0827807	-0.776372
cg20496617			OpenSea	chr8	121855652	0.870719	0.0944504	-0.776269
cg22990967			OpenSea	chr6	167567203	0.923661	0.147424	-0.776237
cg17422582			OpenSea	chr9	110582245	0.888959	0.112759	-0.776201
cg10324292	ANXA5	Body	OpenSea	chr4	122612041	0.902711	0.126583	-0.776129
cg03848135			OpenSea	chr5	175866116	0.906314	0.130215	-0.776099
cg09232555			OpenSea	chr8	11619866	0.944136	0.16809	-0.776045
cg16010089	ENKUR	TSS200	OpenSea	chr10	25351314	0.918292	0.142337	-0.775955
cg05577920	CTBP2;CTBP2;CTBP2;CTBP2	5'UTR;5'UTR;5'UTR;5'UTR	OpenSea	chr10	126745753	0.805983	0.0300459	-0.775937
cg14645826			OpenSea	chr12	98818702	0.849893	0.0739643	-0.775928
cg12273284	CAMK1D;CAMK1D	Body;Body	OpenSea	chr10	12490844	0.961688	0.185879	-0.775809
cg16242693			OpenSea	chr17	70335239	0.880984	0.105193	-0.775791
cg20979800			OpenSea	chr2	238136548	0.941374	0.165604	-0.77577
ch.6.11493F	EXOC2	3'UTR	OpenSea	chr6	485677	0.800081	0.0243738	-0.775707
cg21723861			S_Shelf	chr17	39686628	0.868825	0.0932871	-0.775538
cg07844255	TIAM1	Body	OpenSea	chr21	32556964	0.900182	0.124654	-0.775528
ch.10.509007F	CACNB2;CACNB2;CACNB2;CACNB2;CACNB2;CACNB2	Body;Body;Body;Body;Body;Body	OpenSea	chr10	18444344	0.817323	0.0418771	-0.775446
ch.22.694298R	GRAP2	5'UTR	OpenSea	chr22	40335644	0.853998	0.0785608	-0.775437
cg06228138			OpenSea	chr5	17317203	0.93956	0.164126	-0.775434
cg16334882	CLEC16A	Body	OpenSea	chr16	11227516	0.89506	0.119628	-0.775432
ch.3.1209178R	CACNA2D3	Body	OpenSea	chr3	54933736	0.827282	0.0518771	-0.775405
cg15613077			OpenSea	chr5	95059438	0.897241	0.121864	-0.775377
cg26665242			OpenSea	chr5	67721198	0.922335	0.147032	-0.775303
cg25978218	EFHD2	Body	S_Shore	chr1	15738732	0.872103	0.0971026	-0.775
cg01826354	B3GNTL1	Body	N_Shelf	chr17	81006497	0.906043	0.131054	-0.774989
cg07378424	AUTS2;AUTS2	Body;Body	OpenSea	chr7	70143763	0.863238	0.0883314	-0.774907
ch.15.920727F	HERC1	Body	OpenSea	chr15	63902777	0.82647	0.0516723	-0.774798
cg05338955	IFFO2	Body	OpenSea	chr1	19253293	0.890518	0.115749	-0.774768
cg13490422			OpenSea	chr12	50377731	0.904168	0.129515	-0.774653
cg24096902	WASF2;WASF2	Body;Body	OpenSea	chr1	27754893	0.906108	0.131546	-0.774562
cg00950718	CCDC19	Body	OpenSea	chr1	159859904	0.90259	0.128161	-0.774429
cg13423554	HIVEP3;HIVEP3	5'UTR;5'UTR	OpenSea	chr1	42317463	0.894759	0.120379	-0.77438
cg03438637			OpenSea	chr2	134575933	0.897192	0.122844	-0.774347
cg00907715	HSPG2;HSPG2	Body;Body	OpenSea	chr1	22233389	0.890193	0.115894	-0.7743
cg06487630	VDR;VDR;VDR	Body;5'UTR;5'UTR	OpenSea	chr12	48275764	0.872774	0.0984789	-0.774295
ch.1.4146056R	NSL1;NSL1	3'UTR;3'UTR	OpenSea	chr1	212905998	0.829337	0.0550648	-0.774272
cg08936231			OpenSea	chr10	112296001	0.882677	0.108586	-0.774091
cg21422871	FGGY;FGGY	Body;Body	OpenSea	chr1	60196706	0.911504	0.137462	-0.774042
cg15167636			OpenSea	chr12	90485193	0.890739	0.116779	-0.773961
cg02506060	MAPK4;MAPK4;MAPK4	5'UTR;5'UTR;5'UTR	OpenSea	chr18	48138129	0.871003	0.0971577	-0.773845
cg20862070	IL2RB	TSS200	OpenSea	chr22	37546051	0.840802	0.0670131	-0.773789
cg26484448	TIAM1	5'UTR	OpenSea	chr21	32882208	0.831167	0.0574256	-0.773742
cg12349623	NCOR2;NCOR2;NCOR2	Body;Body;Body	S_Shelf	chr12	124876070	0.91838	0.144664	-0.773716
cg08663825			OpenSea	chr8	134666941	0.877083	0.103392	-0.773691
cg12939191			OpenSea	chr12	68065410	0.923895	0.150223	-0.773672
cg18413706	ERG;ERG;ERG;ERG	Body;Body;Body;Body	OpenSea	chr21	39759139	0.907606	0.133981	-0.773625
ch.14.1421228R	PSMC1	Body	OpenSea	chr14	90730328	0.823434	0.0498413	-0.773593
cg15523767	SLC35F2	Body	OpenSea	chr11	107711373	0.886497	0.112904	-0.773593
cg03537386	COL16A1	Body	OpenSea	chr1	32155667	0.937735	0.16423	-0.773505
cg00556757	SEPT7-AS1;SEPT7-AS1	Body;Body	OpenSea	chr7	35798149	0.861508	0.0880058	-0.773502
cg04180922	NEDD9;NEDD9	Body;Body	OpenSea	chr6	11270791	0.920355	0.14687	-0.773485
cg12668551			OpenSea	chr8	98244624	0.855654	0.0822148	-0.773439
cg07611583			OpenSea	chr3	177652995	0.863526	0.0901378	-0.773388
cg02871846	ACTN4	Body	OpenSea	chr19	39158776	0.915076	0.141694	-0.773382
cg08352418			OpenSea	chr2	10423521	0.900004	0.126645	-0.773358
cg06904507			OpenSea	chr4	107611823	0.896533	0.12328	-0.773253
cg07440264	CD59;CD59;CD59;CD59;CD59;CD59;CD59;CD59	5'UTR;TSS1500;5'UTR;TSS1500;5'UTR;TSS1500;TSS1500;5'UTR	OpenSea	chr11	33744977	0.901071	0.127854	-0.773218
cg26704293			OpenSea	chr12	125073750	0.925598	0.152454	-0.773144
cg02581836			OpenSea	chr8	39917215	0.89633	0.123282	-0.773048
cg13714797	KDM4C;KDM4C	Body;Body	OpenSea	chr9	7103479	0.887396	0.11435	-0.773046
cg02874537	HSDL2;HSDL2;HSDL2	Body;Body;Body	OpenSea	chr9	115184285	0.926017	0.153028	-0.77299
cg22891798	LY6K;LY6K;LY6K	TSS200;TSS200;TSS200	N_Shore	chr8	143781344	0.910975	0.138021	-0.772954
cg07226162			S_Shelf	chr10	112293247	0.875124	0.102208	-0.772916
cg13263397	ATP1B1	Body	S_Shelf	chr1	169078711	0.87079	0.0980103	-0.77278
cg03508390	KALRN;KALRN	Body;Body	OpenSea	chr3	124120796	0.930369	0.157609	-0.77276
cg11380640			OpenSea	chr18	57549413	0.855061	0.0823319	-0.772729
cg09551249	RAP1GAP2;RAP1GAP2	Body;Body	OpenSea	chr17	2796053	0.88972	0.117059	-0.772661
cg15887927			OpenSea	chr13	29148952	0.959486	0.186925	-0.772561
cg21154059	AP2B1;AP2B1	Body;Body	OpenSea	chr17	34040514	0.859055	0.0865176	-0.772537
cg25159207	AUTS2;AUTS2;AUTS2	Body;Body;Body	OpenSea	chr7	69095460	0.846565	0.0740354	-0.77253
cg27518934			OpenSea	chr6	114215118	0.905391	0.132931	-0.77246
cg13902777			OpenSea	chr4	82646474	0.860964	0.0885949	-0.772369
cg04628419			OpenSea	chr1	33455100	0.903021	0.130762	-0.772259
cg10136859	FAM129A	3'UTR	OpenSea	chr1	184761885	0.892175	0.120043	-0.772132
cg04290722	LINC00299	Body	OpenSea	chr2	8149360	0.915125	0.143005	-0.77212
cg23152525			OpenSea	chr4	158954677	0.924443	0.152443	-0.772
cg09803959	RPTOR;RPTOR	Body;Body	S_Shore	chr17	78865514	0.918663	0.146709	-0.771954
cg02280693			OpenSea	chr6	140069947	0.915089	0.143304	-0.771785
cg03183891			OpenSea	chr8	55066017	0.877526	0.1058	-0.771727
cg05209272			OpenSea	chr3	107836286	0.90247	0.130754	-0.771716
cg26361436			OpenSea	chr11	10921186	0.90565	0.133971	-0.77168
cg00978584	CASP8;CASP8;CASP8;CASP8;CASP8;CASP8	5'UTR;5'UTR;5'UTR;1stExon;5'UTR;5'UTR	OpenSea	chr2	202122832	0.820017	0.048605	-0.771412
cg03536242	LOC100507391	Body	OpenSea	chr3	194494066	0.899786	0.128379	-0.771407
cg26699689			OpenSea	chr10	8287272	0.881356	0.10999	-0.771366
ch.12.2105166R	CKAP4	Body	S_Shore	chr12	106634130	0.835673	0.0644766	-0.771196
cg14419259	GRB2;GRB2	Body;Body	OpenSea	chr17	73322562	0.853223	0.0820953	-0.771127
cg15314083	LINC00824	Body	OpenSea	chr8	129569073	0.883924	0.11283	-0.771093
cg22434923	PTTG1IP	Body	N_Shelf	chr21	46289921	0.876665	0.105586	-0.771079
cg12123284			OpenSea	chr6	113442099	0.843772	0.0727941	-0.770978
cg21089993	SELPLG;SELPLG	Body;5'UTR	OpenSea	chr12	109022454	0.902537	0.131582	-0.770955
ch.18.1114073F	ZNF532	Body	OpenSea	chr18	56625820	0.85275	0.0818075	-0.770943
cg21864191	CECR2	TSS1500	OpenSea	chr22	17840553	0.897763	0.12689	-0.770873
cg26960863			OpenSea	chr3	64403678	0.828772	0.0580057	-0.770767
cg25268357			OpenSea	chr20	7837541	0.901894	0.131168	-0.770726
cg16905966	GNAQ	Body	OpenSea	chr9	80548129	0.8812	0.110524	-0.770677
cg02004860	AKAP13;AKAP13	Body;Body	OpenSea	chr15	86032340	0.926462	0.156029	-0.770433
cg06807127	LETM2;LETM2;LETM2;LETM2;LETM2	Body;Body;Body;Body;Body	OpenSea	chr8	38262905	0.89526	0.124899	-0.77036
cg08298491	KIAA1217;KIAA1217;KIAA1217;KIAA1217	Body;Body;Body;Body	OpenSea	chr10	24735866	0.935975	0.165635	-0.77034
cg23200760	PLET1	Body	OpenSea	chr11	112126289	0.919359	0.149039	-0.77032
cg16181943	MACF1	Body	OpenSea	chr1	39861185	0.874885	0.104715	-0.77017
cg02896076	AQP1;AQP1;AQP1;AQP1	Body;TSS200;5'UTR;TSS200	OpenSea	chr7	30960947	0.85116	0.0809948	-0.770165
cg23521140			OpenSea	chr2	37617601	0.936057	0.1659	-0.770157
cg01633438	C10orf32;C10orf32;C10orf32-ASMT	Body;Body;Body	S_Shore	chr10	104615952	0.883682	0.113616	-0.770066
cg26389280	PIGL	Body	OpenSea	chr17	16191219	0.881028	0.111014	-0.770013
cg22597383			OpenSea	chr10	79731176	0.813322	0.0433177	-0.770004
cg25440893			OpenSea	chr15	35091802	0.865113	0.0951586	-0.769954
cg24508249	NAV1;IPO9-AS1	Body;Body	OpenSea	chr1	201689184	0.865365	0.0954415	-0.769924
cg26985659	RAB31	Body	OpenSea	chr18	9828425	0.913061	0.14326	-0.769801
ch.7.3273938R	PAXIP1	Body	OpenSea	chr7	154766961	0.809662	0.0400374	-0.769625
ch.18.400468R			OpenSea	chr18	20395250	0.82464	0.0550757	-0.769564
cg27076989	SUCLG2	Body	OpenSea	chr3	67413334	0.865417	0.0958685	-0.769548
cg21502476			OpenSea	chr3	152939561	0.884436	0.114931	-0.769505
cg14962296	UCA1	TSS1500	OpenSea	chr19	15939531	0.871832	0.102356	-0.769477
cg04786142			OpenSea	chr1	234908381	0.942654	0.173204	-0.76945
cg09548403			OpenSea	chr1	232840764	0.870555	0.101152	-0.769403
cg15934900			OpenSea	chr8	8939839	0.86544	0.0960521	-0.769388
cg06927924	PSTPIP2	Body	OpenSea	chr18	43620428	0.900873	0.131499	-0.769374
cg09409865	PIGU	Body	OpenSea	chr20	33169887	0.896502	0.127149	-0.769353
cg09371112	MICAL2	Body	OpenSea	chr11	12222570	0.91209	0.142817	-0.769273
cg13709271	MARCH8;MARCH8;MARCH8	Body;Body;Body	OpenSea	chr10	45966142	0.88916	0.119905	-0.769255
cg03487391	TTLL4	5'UTR	OpenSea	chr2	219596537	0.856449	0.0872716	-0.769177
ch.10.2007128F	HELLS	Body	OpenSea	chr10	96330810	0.827641	0.0584683	-0.769173
cg23019886			OpenSea	chr12	6277045	0.911227	0.142059	-0.769168
cg27117792			OpenSea	chr12	102330180	0.915965	0.146937	-0.769028
cg10554691			OpenSea	chr1	8882831	0.910468	0.141482	-0.768986
ch.11.2720214F	PRDM10;PRDM10	5'UTR;5'UTR	OpenSea	chr11	129835266	0.817816	0.0489966	-0.76882
cg17036855			OpenSea	chr5	55705369	0.907118	0.138487	-0.768631
cg16593554	MBP;MBP	Body;Body	OpenSea	chr18	74813401	0.857449	0.0888442	-0.768605
cg23007325	XKR6	Body	OpenSea	chr8	10924633	0.83825	0.0696736	-0.768577
cg05423393	TRAF3IP2;TRAF3IP2;TRAF3IP2;TRAF3IP2;TRAF3IP2	Body;Body;Body;TSS200;Body	OpenSea	chr6	111888567	0.876196	0.107793	-0.768403
cg27011980	EIF4G3;EIF4G3;EIF4G3;EIF4G3	5'UTR;5'UTR;5'UTR;5'UTR	OpenSea	chr1	21348971	0.877038	0.108648	-0.76839
cg14060758	ACIN1;ACIN1;ACIN1	Body;Body;Body	OpenSea	chr14	23548087	0.865553	0.0971667	-0.768387
cg13354934			OpenSea	chr1	1296093	0.852821	0.0844581	-0.768363
cg02027735	C20orf95	Body	S_Shelf	chr20	37233764	0.859403	0.0911824	-0.768221
cg09569691	CPPED1;CPPED1	Body;Body	N_Shore	chr16	12895729	0.884192	0.116068	-0.768125
ch.2.1726169F			OpenSea	chr2	76544366	0.812855	0.0447606	-0.768095
cg10268985	SUCLG2	Body	OpenSea	chr3	67413363	0.891003	0.123039	-0.767964
cg03652336	MAML3	Body	OpenSea	chr4	141017399	0.92904	0.161111	-0.767929
cg17601658	IFI16	TSS200	OpenSea	chr1	158979647	0.82447	0.0565417	-0.767929
ch.18.734816F			OpenSea	chr18	37716523	0.811605	0.0436836	-0.767921
cg21118367	C1orf21	Body	OpenSea	chr1	184460875	0.914645	0.146801	-0.767844
cg18082894	PRKACB;PRKACB	Body;Body	OpenSea	chr1	84569288	0.824975	0.0571381	-0.767837
ch.1.2890615F	PRPF3	Body	OpenSea	chr1	150313655	0.815849	0.0480686	-0.767781
cg09531260	PKIG;PKIG;PKIG;PKIG	5'UTR;5'UTR;5'UTR;5'UTR	OpenSea	chr20	43181661	0.886689	0.118969	-0.767721
cg21915770	ZNF366	5'UTR	OpenSea	chr5	71800108	0.866481	0.0987891	-0.767692
cg22791053			OpenSea	chr21	36605001	0.907039	0.139376	-0.767663
cg26083968	PPAP2B	Body	OpenSea	chr1	56972367	0.914069	0.146449	-0.767621
ch.4.2917740F	FNIP2	Body	OpenSea	chr4	159758027	0.82896	0.0613516	-0.767608
cg18314300			OpenSea	chr21	43062264	0.930259	0.162706	-0.767553
cg14106046	B3GNTL1	Body	N_Shelf	chr17	81006485	0.917245	0.149701	-0.767545
cg20090478	ASAP2;ASAP2	Body;Body	OpenSea	chr2	9403086	0.910163	0.142923	-0.76724
cg08751348			OpenSea	chr10	120850686	0.93272	0.165482	-0.767237
ch.6.839713R	RPS10	Body	OpenSea	chr6	34385746	0.822436	0.0553433	-0.767092
cg23702228	ASB4;ASB4	Body;Body	OpenSea	chr7	95130195	0.92237	0.155394	-0.766976
cg09837656	PLEKHO2	Body	OpenSea	chr15	65149245	0.878782	0.111919	-0.766863
ch.11.942842R	PHF21A;PHF21A	Body;Body	OpenSea	chr11	45977506	0.815589	0.0487277	-0.766862
cg13678096			OpenSea	chr1	234987477	0.930904	0.164073	-0.766831
cg21548941	VDR;VDR;VDR	Body;5'UTR;5'UTR	OpenSea	chr12	48275709	0.892594	0.125819	-0.766775
cg15686274			OpenSea	chr9	92807373	0.836556	0.0698292	-0.766726
cg17158651			OpenSea	chr18	74452553	0.871018	0.104303	-0.766715
cg13551453	SPATA13	Body	OpenSea	chr13	24612702	0.837339	0.0707966	-0.766543
cg25661275	PRKCQ;PRKCQ;PRKCQ;PRKCQ	Body;Body;Body;Body	OpenSea	chr10	6515507	0.862263	0.0958213	-0.766442
cg19130626	LINC01252	Body	OpenSea	chr12	11708829	0.852534	0.0861409	-0.766393
cg03290846			OpenSea	chr2	6327032	0.836561	0.0702499	-0.766311
ch.14.43986R	CHD8;CHD8	Body;Body	OpenSea	chr14	21869499	0.859036	0.0928953	-0.766141
cg10827936	EPB41L2;EPB41L2;EPB41L2;EPB41L2	5'UTR;5'UTR;5'UTR;5'UTR	OpenSea	chr6	131334822	0.8957	0.129576	-0.766123
cg04499514	C3AR1	TSS200	OpenSea	chr12	8219020	0.917052	0.151024	-0.766028
ch.3.1135669F	ALAS1;ALAS1	Body;Body	OpenSea	chr3	52245261	0.833318	0.0673937	-0.765924
cg04797513	PRKAR1A;PRKAR1A;PRKAR1A;PRKAR1A;PRKAR1A;PRKAR1A;PRKAR1A	5'UTR;5'UTR;5'UTR;5'UTR;TSS1500;ExonBnd;5'UTR	S_Shelf	chr17	66511248	0.875346	0.109498	-0.765847
cg12371569			OpenSea	chr12	13278271	0.869871	0.104038	-0.765834
cg06074533	ROR1;ROR1	Body;Body	OpenSea	chr1	64605847	0.922655	0.156994	-0.765661
cg00685863			OpenSea	chr1	214297835	0.873726	0.108077	-0.765649
cg16224936			OpenSea	chr3	9926434	0.927048	0.161448	-0.7656
cg07190553			OpenSea	chr9	7976529	0.906162	0.140619	-0.765543
ch.5.56229788F			OpenSea	chr5	56194031	0.809806	0.0444066	-0.765399
cg18811155			OpenSea	chr9	19161909	0.846838	0.0815415	-0.765296
cg01712235			OpenSea	chr4	90238258	0.917604	0.152372	-0.765231
cg26577252	IGF1R	Body	OpenSea	chr15	99212332	0.927356	0.162281	-0.765076
cg01638574	ALK	Body	OpenSea	chr2	29703605	0.896129	0.131103	-0.765027
cg05498503	HIVEP2	5'UTR	OpenSea	chr6	143224021	0.859178	0.0942319	-0.764946
cg23952566			OpenSea	chr2	182675620	0.883413	0.11859	-0.764823
cg01162865			OpenSea	chr1	23926982	0.892838	0.1281	-0.764738
cg03010266	ASAP2;ASAP2	Body;Body	OpenSea	chr2	9473859	0.89215	0.127496	-0.764654
cg25759221	MAN2A1	Body	OpenSea	chr5	109079666	0.863502	0.0989109	-0.764591
cg00184457			OpenSea	chr8	8946301	0.863888	0.0993492	-0.764539
cg00897144	ALOX5AP	TSS200	OpenSea	chr13	31287507	0.907337	0.142816	-0.76452
cg12954102	MIR181A2HG;NR6A1;NR6A1;NR6A1	TSS200;Body;Body;Body	OpenSea	chr9	127420539	0.821083	0.0565764	-0.764506
cg02441833			S_Shelf	chr5	159743203	0.905862	0.141393	-0.764469
cg24386507	UNC5C	Body	OpenSea	chr4	96460401	0.91838	0.153922	-0.764458
cg23472873			OpenSea	chr12	10220676	0.877329	0.112877	-0.764451
cg02161716	CUBN	Body	OpenSea	chr10	17010450	0.863992	0.0995643	-0.764428
cg20519373	SAMD12;SAMD12	Body;Body	OpenSea	chr8	119456570	0.827855	0.0634333	-0.764422
cg22141921			OpenSea	chr5	175866105	0.905396	0.140979	-0.764417
cg08923680			OpenSea	chr3	41013205	0.880015	0.11566	-0.764355
cg16887940	DEPTOR;DEPTOR	Body;Body	OpenSea	chr8	120994586	0.865105	0.100959	-0.764146
cg07158135			OpenSea	chr15	63470496	0.875373	0.111245	-0.764128
cg23600544			OpenSea	chr5	102551993	0.911448	0.147534	-0.763914
cg26841784			OpenSea	chr1	59050404	0.883035	0.119128	-0.763907
ch.13.654879R			OpenSea	chr13	48774642	0.810799	0.0469139	-0.763885
cg24804768	NINJ2	Body	S_Shelf	chr12	754911	0.945885	0.182115	-0.763771
cg03611750			OpenSea	chr18	52401453	0.915187	0.151452	-0.763735
ch.1.374405F	UBE4B;UBE4B	Body;Body	OpenSea	chr1	10177152	0.817007	0.0532859	-0.763721
cg15236764			OpenSea	chr11	88148434	0.910284	0.146626	-0.763658
cg07243906	IL6R;IL6R;IL6R	Body;Body;Body	OpenSea	chr1	154392865	0.8718	0.108199	-0.763601
cg19015086	SEC14L2	Body	N_Shore	chr22	30817820	0.870354	0.106833	-0.763521
cg03783110	PITPNA	Body	N_Shore	chr17	1463739	0.829229	0.0657752	-0.763454
cg19139704	TGFBR3;TGFBR3;TGFBR3;TGFBR3	Body;Body;Body;Body	OpenSea	chr1	92198231	0.884503	0.121056	-0.763447
cg07921501	COL15A1	Body	OpenSea	chr9	101820391	0.917451	0.154082	-0.763369
cg00415993	F2RL2;F2RL2;IQGAP2	1stExon;5'UTR;Body	OpenSea	chr5	75919188	0.841358	0.0779962	-0.763361
ch.17.1212751R	KIAA1267	Body	OpenSea	chr17	44111654	0.835512	0.0722136	-0.763299
cg26468430	MAFK	5'UTR	S_Shore	chr7	1572571	0.822839	0.0596005	-0.763239
cg23398131	HECTD4	Body	OpenSea	chr12	112741167	0.900058	0.136906	-0.763152
cg03278868			N_Shore	chr7	99685045	0.88461	0.121626	-0.762985
cg19091893			OpenSea	chr2	223906444	0.864014	0.101085	-0.762929
cg20124590			OpenSea	chr14	35825453	0.867094	0.104322	-0.762772
cg17852026			S_Shelf	chr10	31077499	0.894877	0.13221	-0.762666
cg07475151	LOC100268168;LOC100268168	Body;Body	N_Shelf	chr5	172382825	0.895943	0.13328	-0.762663
cg26588825	FAM198B;FAM198B;FAM198B	TSS200;5'UTR;5'UTR	OpenSea	chr4	159093915	0.880557	0.117902	-0.762655
cg19756830			OpenSea	chr2	216769058	0.9167	0.154074	-0.762626
cg11193799	TET3	Body	OpenSea	chr2	74304989	0.919861	0.157299	-0.762562
ch.1.2344685R			OpenSea	chr1	95177356	0.803222	0.0409197	-0.762303
ch.1.219558214F			OpenSea	chr1	221491591	0.814489	0.0523163	-0.762173
cg07328664	DIS3L2	Body	OpenSea	chr2	233125062	0.856045	0.093882	-0.762163
cg21597425	HIVEP2	5'UTR	OpenSea	chr6	143195947	0.905595	0.143511	-0.762085
ch.3.948191R	FYCO1	Body	OpenSea	chr3	46024851	0.812648	0.0506957	-0.761953
cg13402442			OpenSea	chr14	34572558	0.91198	0.15007	-0.76191
cg04923845	VTI1A	3'UTR	OpenSea	chr10	114575681	0.865923	0.104129	-0.761795
ch.17.1131311F	DHX8	Body	OpenSea	chr17	41573041	0.818462	0.0567895	-0.761672
cg00524584			OpenSea	chr3	14185508	0.896466	0.134864	-0.761603
cg16072777			OpenSea	chr5	17119012	0.845102	0.0835779	-0.761524
cg11845168	XPO4	Body	OpenSea	chr13	21457096	0.877355	0.115891	-0.761464
cg13657956	ATXN1;ATXN1	5'UTR;5'UTR	OpenSea	chr6	16677442	0.914369	0.152944	-0.761425
ch.13.1081090R	KLF12	3'UTR	OpenSea	chr13	74268500	0.814718	0.0533295	-0.761388
cg23363841	LOC101929450;LOC101929450	Body;Body	OpenSea	chr8	29610004	0.890648	0.129383	-0.761265
cg14991358	PRCC;PRCC	Body;Body	OpenSea	chr1	156767203	0.82349	0.0622632	-0.761227
cg09569409			OpenSea	chr2	64710230	0.900349	0.139141	-0.761208
cg13212362	ECE1	Body	OpenSea	chr1	21648026	0.926712	0.165565	-0.761148
cg11889721			S_Shelf	chr3	188668845	0.858886	0.0978145	-0.761072
cg00395009	LINC00371;LINC00371	Body;Body	OpenSea	chr13	51697247	0.876395	0.115325	-0.76107
cg07243892	LOC339862	Body	OpenSea	chr3	18195180	0.861042	0.100007	-0.761036
ch.11.1810631R	DLG2;DLG2	Body;Body	OpenSea	chr11	84371458	0.794762	0.0337449	-0.761017
cg10054763	AAK1	Body	OpenSea	chr2	69828510	0.906041	0.145087	-0.760953
ch.7.2691555F	ZC3HC1	Body	OpenSea	chr7	129667665	0.834483	0.0736969	-0.760786
cg06856720	RIN2;RIN2	1stExon;5'UTR	OpenSea	chr20	19870217	0.899514	0.138766	-0.760748
cg23927426			OpenSea	chr19	14895717	0.813429	0.0527502	-0.760679
cg23240927	TOLLIP	Body	S_Shelf	chr11	1320497	0.868216	0.107561	-0.760655
cg25466245	SUSD4	Body	OpenSea	chr1	223407095	0.912034	0.15143	-0.760604
cg12550490			OpenSea	chr15	70464147	0.906702	0.146126	-0.760575
cg15880981	SLC12A8;SLC12A8	Body;Body	OpenSea	chr3	124844905	0.905724	0.14518	-0.760544
cg19930657	PLD1;PLD1	TSS1500;TSS1500	S_Shore	chr3	171529610	0.854587	0.0940485	-0.760538
cg14451603			OpenSea	chr3	41013125	0.906207	0.145726	-0.760481
cg23971638	NINJ2	Body	OpenSea	chr12	741507	0.83667	0.076261	-0.760409
cg06142351			OpenSea	chr2	8683945	0.844564	0.084218	-0.760346
cg08889996	LOC158435	Body	OpenSea	chr9	98846713	0.931398	0.171061	-0.760337
cg01361579	SHB	Body	OpenSea	chr9	38039369	0.868932	0.108607	-0.760325
cg23002586	SYN2;SYN2	Body;Body	OpenSea	chr3	12219682	0.923054	0.162841	-0.760213
cg14765731	CD44;CD44;CD44;CD44;CD44;CD44;CD44;CD44	Body;Body;Body;Body;Body;Body;Body;Body	OpenSea	chr11	35187831	0.882782	0.12264	-0.760142
cg06233202			OpenSea	chr2	64501134	0.895878	0.135841	-0.760037
cg14930341	PTK7;PTK7;PTK7;PTK7;PTK7;PTK7;PTK7	Body;Body;Body;Body;Body;Body;Body	OpenSea	chr6	43082234	0.901737	0.141752	-0.759985
cg17458910	C10orf11	Body	OpenSea	chr10	77307204	0.882212	0.122514	-0.759698
cg21453938	C5orf56	Body	OpenSea	chr5	131762448	0.877525	0.117894	-0.759632
cg14297707	SGK223	Body	OpenSea	chr8	8203852	0.925918	0.166305	-0.759614
cg14908245			OpenSea	chr8	23619180	0.858256	0.0987445	-0.759512
cg17551643	ASB4;ASB4	Body;Body	N_Shore	chr7	95157015	0.896176	0.136734	-0.759441
cg01759218			N_Shelf	chr14	76815537	0.928432	0.169006	-0.759426
cg00559234	CLSTN1;CLSTN1	TSS1500;TSS1500	S_Shore	chr1	9885909	0.815856	0.0564776	-0.759379
cg20516119			OpenSea	chr11	101302001	0.906537	0.147196	-0.759341
ch.3.1112796R	VPRBP	Body	OpenSea	chr3	51452653	0.813417	0.0541228	-0.759294
cg16434331	SLC39A11;SLC39A11	Body;Body	OpenSea	chr17	70712540	0.813688	0.0546095	-0.759078
cg13266323	CADM1;CADM1;CADM1;CADM1;CADM1	Body;Body;Body;Body;Body	OpenSea	chr11	115204072	0.885457	0.12641	-0.759047
cg25766247			OpenSea	chr8	59714165	0.82515	0.0661372	-0.759012
cg08437251	ZDHHC14;ZDHHC14	Body;Body	OpenSea	chr6	158050429	0.908062	0.149083	-0.758979
cg13374432	AKAP13;AKAP13	Body;Body	OpenSea	chr15	86192745	0.879422	0.120458	-0.758964
cg17114767	SDCCAG8	Body	OpenSea	chr1	243447766	0.924313	0.165368	-0.758945
cg27181375			OpenSea	chr15	74249189	0.931282	0.172389	-0.758893
cg24247941			OpenSea	chr16	76256179	0.848477	0.0895929	-0.758884
cg13070763	CCRL2;CCRL2;CCRL2	5'UTR;1stExon;TSS200	OpenSea	chr3	46448963	0.866808	0.10802	-0.758788
cg27147615	LOC646982;LOC646982	Body;Body	OpenSea	chr13	40976678	0.821117	0.0624111	-0.758706
cg13624631	DHRS7	Body	OpenSea	chr14	60618622	0.871917	0.11323	-0.758687
cg06342072			OpenSea	chr13	50985639	0.871534	0.112915	-0.758619
cg11229273	ARHGEF3	Body	OpenSea	chr3	57015101	0.887638	0.129078	-0.75856
cg16014031			OpenSea	chr14	103050406	0.858345	0.0997945	-0.758551
cg08211591	SPIDR;SPIDR;SPIDR;SPIDR	Body;Body;Body;Body	OpenSea	chr8	48513516	0.876333	0.117937	-0.758396
cg06246293	ABCC1	Body	OpenSea	chr16	16092429	0.862788	0.104407	-0.758381
cg00857405			OpenSea	chr4	74975311	0.852304	0.0939327	-0.758371
cg19118715			OpenSea	chr8	82968663	0.872677	0.114379	-0.758297
cg03741862			OpenSea	chr17	63225392	0.87581	0.117583	-0.758227
cg26713573			OpenSea	chr15	70600781	0.90593	0.147823	-0.758107
cg17299456	MRVI1;MRVI1;MRVI1	5'UTR;5'UTR;5'UTR	OpenSea	chr11	10696311	0.916089	0.158123	-0.757966
cg15409925	INPP5A	Body	OpenSea	chr10	134401943	0.915454	0.157534	-0.75792
cg00223315	SNX30	Body	OpenSea	chr9	115624602	0.934551	0.176647	-0.757904
cg04191673			OpenSea	chr9	109183063	0.846342	0.0884511	-0.757891
ch.17.1646506R	ERN1	Body	OpenSea	chr17	62164903	0.814382	0.0565953	-0.757786
cg23987137	PDE4D;PDE4D;PDE4D	Body;Body;Body	OpenSea	chr5	58653624	0.83089	0.0732048	-0.757685
cg24771104	SUSD4	Body	OpenSea	chr1	223406962	0.908777	0.151238	-0.75754
cg03348365			OpenSea	chr9	16121842	0.917566	0.160036	-0.75753
cg07805058			OpenSea	chr8	1693765	0.866615	0.10911	-0.757506
ch.4.39131871R			OpenSea	chr4	39455476	0.838707	0.0812202	-0.757487
cg14742445	ASCC2	Body	OpenSea	chr22	30195299	0.922189	0.164713	-0.757476
cg21761971			OpenSea	chr8	124773189	0.924411	0.167033	-0.757378
cg06441252	SMAD3;SMAD3	5'UTR;Body	OpenSea	chr15	67420481	0.886062	0.128726	-0.757336
ch.15.94999219F			OpenSea	chr15	97198215	0.819775	0.0624702	-0.757305
cg18331224			OpenSea	chr6	138290249	0.883396	0.126153	-0.757243
cg08637787	MKLN1	5'UTR	S_Shore	chr7	130796242	0.880708	0.123495	-0.757213
ch.6.3068315F	ARID1B;ARID1B;ARID1B	Body;Body;Body	OpenSea	chr6	157454527	0.846756	0.0896319	-0.757124
cg25504086	TXNRD1	Body	S_Shelf	chr12	104614002	0.866357	0.109265	-0.757092
cg02667250			OpenSea	chr1	9509481	0.814924	0.0578698	-0.757054
cg13107083	PDE3A	Body	OpenSea	chr12	20645331	0.890995	0.133952	-0.757043
cg09007236			OpenSea	chr17	78228820	0.834739	0.0777294	-0.757009
cg24190730	RUNX2;RUNX2;RUNX2	Body;Body;Body	OpenSea	chr6	45413892	0.849165	0.0921562	-0.757009
cg24367125	AP4S1;AP4S1;AP4S1;AP4S1;AP4S1;AP4S1	5'UTR;5'UTR;5'UTR;5'UTR;5'UTR;5'UTR	OpenSea	chr14	31500989	0.8747	0.117867	-0.756833
cg11185200			OpenSea	chr6	11497003	0.858162	0.101333	-0.75683
cg11614753			OpenSea	chr6	8940040	0.880598	0.123885	-0.756713
cg17439630	AFAP1L2;AFAP1L2;AFAP1L2	Body;Body;Body	OpenSea	chr10	116127263	0.899684	0.142999	-0.756685
cg17606233			OpenSea	chr10	63040247	0.919722	0.163167	-0.756555
cg27647825	FNIP2	Body	OpenSea	chr4	159748106	0.882216	0.125791	-0.756425
cg01612140			OpenSea	chr6	78166436	0.882051	0.125676	-0.756376
cg13560972	SDCCAG8	Body	OpenSea	chr1	243428057	0.922369	0.16604	-0.756329
cg24536349	LY6K;LY6K;LY6K	TSS200;TSS200;TSS200	N_Shore	chr8	143781340	0.838467	0.0821523	-0.756315
ch.8.18261148F			OpenSea	chr8	18216868	0.83019	0.073912	-0.756278
cg06202958			OpenSea	chr10	6312422	0.917323	0.161301	-0.756022
ch.15.59620222F			OpenSea	chr15	61832930	0.789404	0.0334393	-0.755964
cg12205358	LINC01057	Body	OpenSea	chr1	95221354	0.896269	0.140343	-0.755926
cg07708950	FMNL2	Body	OpenSea	chr2	153278226	0.855381	0.0995748	-0.755806
cg21147635	MICAL3	5'UTR	OpenSea	chr22	18452721	0.926884	0.171177	-0.755707
ch.1.1047298R	PTP4A2;PTP4A2	Body;Body	OpenSea	chr1	32377577	0.822812	0.0671505	-0.755661
cg22997543	LUZP1;LUZP1	5'UTR;5'UTR	OpenSea	chr1	23430022	0.871262	0.115605	-0.755657
cg12465973	ROR1;ROR1	Body;Body	OpenSea	chr1	64598909	0.917285	0.161672	-0.755613
cg09848493	MYLK4	Body	OpenSea	chr6	2726667	0.915063	0.159536	-0.755527
cg08911152	TG;SLA;SLA	Body;Body;5'UTR	OpenSea	chr8	134105078	0.868851	0.113373	-0.755478
cg15709065	AMOTL2	5'UTR	N_Shore	chr3	134090737	0.895491	0.140062	-0.755429
cg25417058	LYSMD2;LYSMD2	Body;5'UTR	OpenSea	chr15	52024139	0.88508	0.129671	-0.755409
cg21152549			OpenSea	chr21	36511241	0.848124	0.0927628	-0.755362
cg03558225	ATP8A2	Body	OpenSea	chr13	26328153	0.903288	0.147982	-0.755305
cg05350058	DLEU1	Body	OpenSea	chr13	50893872	0.884995	0.129719	-0.755277
cg09171882	GLIPR1	TSS200	OpenSea	chr12	75874499	0.861509	0.106246	-0.755263
cg14606858	MYH16	Body	OpenSea	chr7	98871769	0.930231	0.174975	-0.755257
ch.4.140321500F			S_Shelf	chr4	140102050	0.828972	0.0737899	-0.755182
cg20911180	GUCY2E	Body	OpenSea	chr11	76411795	0.876556	0.121469	-0.755087
ch.3.2410502F	PTPLB	Body	OpenSea	chr3	123216572	0.824066	0.0690492	-0.755017
cg20678302			OpenSea	chr8	61048786	0.865965	0.110967	-0.754998
cg02685990	FAM198B;FAM198B;FAM198B	TSS200;5'UTR;5'UTR	OpenSea	chr4	159093885	0.867604	0.112675	-0.754929
cg26540315			OpenSea	chr11	69264657	0.91943	0.164648	-0.754781
cg09829755	PC;PC	5'UTR;5'UTR	OpenSea	chr11	66717718	0.879751	0.124997	-0.754753
cg26195358	NPAS3;NPAS3;NPAS3;NPAS3	Body;Body;Body;Body	OpenSea	chr14	34034105	0.857532	0.102784	-0.754749
cg11457007	GNG12	5'UTR	OpenSea	chr1	68225861	0.8735	0.11885	-0.75465
cg18114040	COL4A2	Body	OpenSea	chr13	111062247	0.887619	0.133142	-0.754477
cg06252636	ETV6;RNU6-19P	Body;Body	OpenSea	chr12	11951929	0.904693	0.150256	-0.754437
cg07862094	ATF3	5'UTR	OpenSea	chr1	212740684	0.850174	0.0958197	-0.754354
ch.12.109182886F			OpenSea	chr12	110698503	0.813546	0.0591923	-0.754354
ch.19.1125306R	GPI	Body	S_Shore	chr19	34858318	0.81959	0.0652638	-0.754326
cg10273679	SH2D4A;SH2D4A;SH2D4A	Body;Body;Body	OpenSea	chr8	19179715	0.925895	0.171594	-0.754301
ch.19.714487R	SIN3B	Body	OpenSea	chr19	16978952	0.789707	0.0355241	-0.754182
cg12601633	ADD3;ADD3;ADD3	5'UTR;5'UTR;5'UTR	OpenSea	chr10	111834259	0.879485	0.125396	-0.754088
cg17302948	LDLRAD3;LDLRAD3;LDLRAD3	5'UTR;Body;Body	OpenSea	chr11	36171531	0.861828	0.10776	-0.754068
cg22435586			N_Shelf	chr14	35834860	0.890545	0.136507	-0.754038
cg01093786	MAML2	Body	OpenSea	chr11	96047698	0.84323	0.0892666	-0.753964
cg15927657	IGFBP7-AS1	Body	OpenSea	chr4	58020600	0.854798	0.100854	-0.753944
cg19789047			OpenSea	chr5	141659747	0.841799	0.0879186	-0.753881
cg21321148	EPB41L4A	Body	OpenSea	chr5	111669022	0.888922	0.135063	-0.753858
ch.18.4153F	USP14;USP14	Body;Body	OpenSea	chr18	199303	0.837298	0.0834475	-0.753851
cg11478974	CD44;CD44;CD44;CD44;CD44;CD44;CD44;CD44	Body;Body;Body;Body;Body;Body;Body;Body	OpenSea	chr11	35187825	0.903153	0.149318	-0.753834
cg10969408	MYLK3;MYLK3	TSS200;5'UTR	OpenSea	chr16	46782337	0.895316	0.141512	-0.753803
cg06575249	LOC100506457	Body	OpenSea	chr2	12596567	0.887811	0.134167	-0.753644
cg24510179	CCDC97	Body	OpenSea	chr19	41827894	0.821722	0.0680884	-0.753633
cg02308767	PCCA;PCCA;PCCA	Body;Body;Body	OpenSea	chr13	100856083	0.878053	0.124422	-0.753631
cg09364744	MSI2;MSI2	Body;Body	OpenSea	chr17	55373884	0.881234	0.127603	-0.75363
cg05276753			OpenSea	chr15	57844149	0.813425	0.0598206	-0.753604
cg19324678	LOC100507065;LOC100507065;LOC100507065;LOC100507065	Body;Body;Body;Body	OpenSea	chr12	65959875	0.87779	0.124383	-0.753407
cg18672030	RELL1;RELL1	Body;Body	OpenSea	chr4	37668528	0.807892	0.0545371	-0.753355
ch.12.2473323R	CIT	Body	OpenSea	chr12	120251075	0.808438	0.0551066	-0.753331
cg05961406	FLT1	Body	OpenSea	chr13	28890546	0.845753	0.0924269	-0.753326
cg15154249			OpenSea	chr17	6656507	0.878107	0.124802	-0.753305
cg05894494			OpenSea	chr2	208123082	0.91226	0.158977	-0.753283
cg15058727			OpenSea	chr12	6454662	0.904847	0.15157	-0.753277
cg05309989			OpenSea	chr14	50527872	0.884778	0.131531	-0.753246
cg27286790	FRMD3;FRMD3;FRMD3;FRMD3	Body;Body;Body;Body	OpenSea	chr9	85914710	0.886801	0.133555	-0.753246
cg23135706			OpenSea	chr6	170467728	0.928293	0.17508	-0.753213
cg13066562	SORCS2	Body	S_Shelf	chr4	7651797	0.87012	0.116922	-0.753198
cg22189626			OpenSea	chr11	123325188	0.892819	0.139635	-0.753184
cg14944696			OpenSea	chr3	115155686	0.875423	0.122415	-0.753008
cg20531857			OpenSea	chr20	59270392	0.857494	0.104493	-0.753001
cg22017544	BCAS1	Body	OpenSea	chr20	52566007	0.900565	0.1476	-0.752965
ch.10.182900R	FBXO18;FBXO18	Body;Body	OpenSea	chr10	5971610	0.817234	0.0643499	-0.752885
ch.1.2975077F	GATAD2B	Body	OpenSea	chr1	153799869	0.818639	0.0659219	-0.752717
ch.15.814613R	MYO1E	Body	OpenSea	chr15	59520991	0.820175	0.0674671	-0.752708
cg09125248			OpenSea	chr13	31620197	0.881895	0.12921	-0.752685
cg11544308	LINC01135;LINC01135;LINC01135	Body;Body;Body	OpenSea	chr1	59320324	0.924582	0.171929	-0.752654
cg22871947	C10orf71;C10orf71	TSS1500;TSS1500	OpenSea	chr10	50506875	0.935026	0.182385	-0.752641
ch.7.1172609R	GRB10;GRB10;GRB10;GRB10	Body;Body;Body;Body	OpenSea	chr7	50730422	0.803514	0.0509202	-0.752594
cg18973247	ARID1A;ARID1A	Body;Body	OpenSea	chr1	27070873	0.86649	0.113992	-0.752498
cg13841248	ITGB5	Body	OpenSea	chr3	124597685	0.90251	0.15011	-0.752399
cg04587012	ITGB5	Body	OpenSea	chr3	124491242	0.84163	0.0892468	-0.752383
cg21055554	IQCD	5'UTR	OpenSea	chr12	113652889	0.890284	0.13791	-0.752374
ch.18.265776F			OpenSea	chr18	11590106	0.805047	0.0528212	-0.752226
cg09170366			OpenSea	chr3	152374157	0.830465	0.078252	-0.752213
ch.13.470465F	LHFP	Body	OpenSea	chr13	40046596	0.810668	0.0586198	-0.752048
cg20190855	MANBA	Body	OpenSea	chr4	103634404	0.881231	0.129259	-0.751972
cg26579713	IGDCC4	Body	OpenSea	chr15	65701865	0.91564	0.163679	-0.751962
cg25282285	TRAF3IP2;TRAF3IP2;TRAF3IP2;TRAF3IP2;TRAF3IP2	Body;Body;Body;TSS200;Body	OpenSea	chr6	111888652	0.897797	0.145902	-0.751895
cg06863046			OpenSea	chr12	43506265	0.90379	0.151971	-0.751819
ch.19.1787100F			OpenSea	chr19	54635630	0.83317	0.081493	-0.751677
cg09504363	CECR2	TSS1500	OpenSea	chr22	17840595	0.849737	0.0981115	-0.751626
cg09385130	LOC101927588	Body	OpenSea	chr8	125212572	0.860672	0.109063	-0.751609
cg11027717			OpenSea	chr11	33713904	0.848027	0.0965031	-0.751524
cg05360477			OpenSea	chr2	12959313	0.910128	0.158788	-0.75134
cg18731398	MYLK;MYLK;MYLK;MYLK	Body;Body;Body;Body	OpenSea	chr3	123414733	0.95636	0.205036	-0.751324
cg10010176			OpenSea	chr7	17729868	0.884301	0.133012	-0.751289
ch.3.183336F	SETD5	Body	OpenSea	chr3	9516816	0.828926	0.0778469	-0.751079
cg14035238	WIPF1;WIPF1	5'UTR;TSS200	OpenSea	chr2	175499365	0.856988	0.105954	-0.751034
cg13518625			OpenSea	chr8	29522838	0.813746	0.0627507	-0.750996
cg25779355	ME3;ME3;ME3	Body;Body;Body	OpenSea	chr11	86235351	0.870382	0.11939	-0.750992
cg08478354			OpenSea	chr9	19202608	0.888762	0.137775	-0.750987
cg21752469			OpenSea	chr8	57594909	0.884115	0.133145	-0.75097
cg04655699	GNL1	3'UTR	OpenSea	chr6	30512550	0.860085	0.109198	-0.750887
ch.2.3330114R			OpenSea	chr2	163935707	0.812937	0.0621112	-0.750826
cg26120960	MAP4;MAP4	Body;Body	OpenSea	chr3	47918946	0.909014	0.158314	-0.7507
cg20090162	TTC7A	Body	OpenSea	chr2	47261900	0.928381	0.177732	-0.750649
cg22827210	CHST11	Body	OpenSea	chr12	104998182	0.805048	0.0544199	-0.750628
ch.8.127920202R			OpenSea	chr8	127851020	0.818073	0.0674512	-0.750622
cg08758963	MRVI1;MRVI1;MRVI1;MRVI1;MRVI1	5'UTR;5'UTR;5'UTR;Body;Body	OpenSea	chr11	10681378	0.894435	0.143844	-0.750592
ch.2.3422646F	LASS6	Body	OpenSea	chr2	169470259	0.810636	0.0600732	-0.750563
ch.14.21373F			OpenSea	chr14	20997242	0.802429	0.0519804	-0.750449
cg06538722			OpenSea	chr3	126892095	0.844636	0.0942688	-0.750367
cg06390391	ARHGAP35	Body	OpenSea	chr19	47458160	0.859374	0.109025	-0.750348
cg14439662			OpenSea	chr11	35058327	0.892798	0.142463	-0.750335
cg23397149	LOC105376360	Body	OpenSea	chr10	3510486	0.882572	0.132251	-0.750321
ch.9.178852F	PTPRD;PTPRD	5'UTR;5'UTR	OpenSea	chr9	8739553	0.819598	0.0693131	-0.750285
cg12513294	STIM1;STIM1;STIM1	Body;Body;Body	OpenSea	chr11	3889218	0.880609	0.130551	-0.750058
cg11909137	SMAD7	Body	OpenSea	chr18	46461202	0.875689	0.125639	-0.75005
cg15534212			OpenSea	chr5	173209194	0.841741	0.0917325	-0.750009
cg05382956	MRVI1;MRVI1;MRVI1;MRVI1	Body;Body;Body;Body	OpenSea	chr11	10627849	0.862127	0.112154	-0.749973
cg05749408	ARHGAP31	Body	OpenSea	chr3	119030451	0.937913	0.187983	-0.74993
cg07225475	SSH1;MIR619;SSH1	Body;TSS1500;Body	OpenSea	chr12	109232103	0.922311	0.172509	-0.749802
cg16311613	PACS1	Body	OpenSea	chr11	65956202	0.897712	0.147924	-0.749788
cg08644489	MACF1	Body	OpenSea	chr1	39657910	0.846738	0.0969615	-0.749777
cg07881873	LOC100506457;LOC100506457;LOC100506457	Body;Body;Body	OpenSea	chr2	12214486	0.934139	0.18439	-0.749749
cg12251541	ARAP1	5'UTR	OpenSea	chr11	72447864	0.790158	0.0404802	-0.749678
cg27590993	EFCAB2;EFCAB2	Body;Body	OpenSea	chr1	245255376	0.88608	0.136518	-0.749562
ch.19.1033996R			OpenSea	chr19	31873757	0.793773	0.0442916	-0.749482
cg26296781			OpenSea	chr7	20259736	0.872225	0.122765	-0.74946
cg05521150			OpenSea	chr4	11550611	0.892627	0.143189	-0.749438
cg17767036			OpenSea	chr22	37669670	0.888127	0.138729	-0.749398
ch.19.16613897R			OpenSea	chr19	16752897	0.77453	0.0251522	-0.749377
ch.16.192535R	CREBBP;CREBBP	Body;Body	OpenSea	chr16	3828668	0.799743	0.0504097	-0.749333
cg12957442			OpenSea	chr19	52049989	0.91277	0.163469	-0.749301
cg12975667			OpenSea	chr6	140893557	0.912622	0.163347	-0.749275
cg25692419	RFX2;RFX2	5'UTR;5'UTR	OpenSea	chr19	6088024	0.828751	0.0795456	-0.749206
cg01847274			OpenSea	chr2	20707110	0.888079	0.138894	-0.749185
ch.22.78028F	HIRA	Body	OpenSea	chr22	19362054	0.815309	0.0661578	-0.749151
cg05530351	CDKL1;CDKL1	Body;Body	OpenSea	chr14	50809487	0.83196	0.0828095	-0.74915
ch.6.573831F			OpenSea	chr6	22835108	0.822378	0.0732815	-0.749096
cg25107992	LOC101927640	Body	OpenSea	chr6	112607419	0.943737	0.194722	-0.749015
cg21931004	STK3	5'UTR	OpenSea	chr8	99923069	0.878573	0.129571	-0.749002
cg12955011			OpenSea	chr5	102137294	0.887388	0.138391	-0.748997
ch.10.19835876F			OpenSea	chr10	19795870	0.790118	0.0411225	-0.748995
cg02413040	RUNX1	Body	OpenSea	chr21	36419648	0.846819	0.0978939	-0.748925
cg25388800			OpenSea	chr5	137990243	0.911773	0.162939	-0.748833
cg27046573			OpenSea	chr2	98698577	0.852599	0.103799	-0.7488
ch.2.1685112F	MTHFD2;MTHFD2	Body;Body	OpenSea	chr2	74436960	0.780059	0.0313315	-0.748727
cg00532633	CFDP1	Body	OpenSea	chr16	75339601	0.92608	0.177381	-0.748699
cg23933458			OpenSea	chr13	97846783	0.876481	0.127887	-0.748595
ch.11.1155333R	TMEM109	Body	OpenSea	chr11	60687684	0.798457	0.049909	-0.748548
cg00842555	SSBP3;SSBP3;SSBP3	Body;Body;Body	OpenSea	chr1	54778762	0.853236	0.104753	-0.748483
cg07180133	LOC339166	Body	OpenSea	chr17	5689744	0.825049	0.0766038	-0.748445
cg08264190	LINC00866	Body	OpenSea	chr10	99602679	0.916467	0.16805	-0.748417
cg25902697			OpenSea	chr1	235116637	0.864402	0.115992	-0.74841
cg11619441			OpenSea	chr12	6277223	0.860573	0.112194	-0.748379
cg11146034	ELK3	5'UTR	S_Shore	chr12	96590670	0.868101	0.119771	-0.748331
cg20868485			OpenSea	chr10	6441693	0.863008	0.114911	-0.748097
cg15408889	TNFAIP8	Body	OpenSea	chr5	118623661	0.859919	0.111856	-0.748062
ch.2.202877934R			OpenSea	chr2	203169689	0.839308	0.091303	-0.748005
cg15672653			S_Shelf	chr11	108371700	0.837404	0.089452	-0.747952
cg16565696	CDH22	Body	N_Shelf	chr20	44834899	0.857278	0.109342	-0.747937
cg19714060			OpenSea	chr4	124399147	0.886328	0.138534	-0.747795
cg26897365			OpenSea	chr14	50374625	0.879539	0.131759	-0.74778
cg00343002			OpenSea	chr17	46574670	0.822581	0.0748667	-0.747714
cg04525074	NOX5;NOX5;NOX5;NOX5;NOX5;MIR548H4	Body;Body;Body;Body;Body;Body	OpenSea	chr15	69335994	0.941697	0.194011	-0.747686
cg23654821	CSRNP1	5'UTR	S_Shore	chr3	39188656	0.860952	0.11328	-0.747672
cg14665413	TLR6	TSS1500	OpenSea	chr4	38859728	0.851989	0.104349	-0.747639
cg05485039	TRAF3IP2;TRAF3IP2-AS1;TRAF3IP2-AS1;TRAF3IP2-AS1;TRAF3IP2;TRAF3IP2;TRAF3IP2	TSS200;Body;Body;Body;Body;Body;Body	OpenSea	chr6	111888658	0.920077	0.17256	-0.747517
cg08557985	ZCCHC14	Body	OpenSea	chr16	87498105	0.85306	0.10558	-0.747479
cg18178840			OpenSea	chr5	81702289	0.872041	0.124594	-0.747446
cg08548734	RALGDS	Body	OpenSea	chr9	136009324	0.802587	0.0552233	-0.747363
cg12422351			OpenSea	chr1	95201226	0.854778	0.107461	-0.747318
cg00635259	ERN1	Body	OpenSea	chr17	62159682	0.849453	0.102144	-0.747309
cg12333537			OpenSea	chr18	26485722	0.882936	0.135688	-0.747248
cg24675730	GMEB1;GMEB1	TSS1500;TSS1500	OpenSea	chr1	28994850	0.801578	0.0543926	-0.747185
cg20162504	LOC101928227	Body	OpenSea	chr15	38333949	0.838949	0.0917892	-0.74716
cg12499498			OpenSea	chr4	174757231	0.836968	0.0898574	-0.74711
cg06280887			OpenSea	chr4	109281324	0.87701	0.129905	-0.747105
ch.17.1730525R	HELZ	Body	OpenSea	chr17	65196202	0.829555	0.082461	-0.747094
cg09350710			OpenSea	chr15	39432308	0.843748	0.0966703	-0.747077
cg21814178			OpenSea	chr12	51720755	0.900009	0.153019	-0.74699
cg13782548	SPINK2;SPINK2;SPINK2;SPINK2;SPINK2;SPINK2;SPINK2;SPINK2;SPINK2	Body;Body;Body;Body;Body;Body;Body;Body;Body	N_Shelf	chr4	57684546	0.882226	0.135265	-0.746962
ch.12.1993261F	ANO4	Body	OpenSea	chr12	101342113	0.794753	0.0478301	-0.746923
cg13399261			OpenSea	chr2	102681071	0.910001	0.163106	-0.746895
cg25408314	RFFL;RFFL	Body;Body	OpenSea	chr17	33350043	0.883076	0.13619	-0.746886
cg26254897	ARHGEF3	Body	OpenSea	chr3	56963011	0.840124	0.09332	-0.746804
ch.5.2564734R	SIL1;SIL1	Body;Body	OpenSea	chr5	138313101	0.801789	0.0550176	-0.746771
cg12329911	CTNNA2;CTNNA2;CTNNA2;CTNNA2;CTNNA2;CTNNA2	5'UTR;Body;Body;Body;Body;Body	OpenSea	chr2	80593142	0.837999	0.0912284	-0.74677
cg08564019			OpenSea	chr1	222164794	0.911938	0.165191	-0.746747
ch.13.36227054R			OpenSea	chr13	37329054	0.790345	0.0436337	-0.746711
cg19432276			OpenSea	chr13	95966897	0.885133	0.138425	-0.746708
cg06545060	ST7;ST7	Body;Body	OpenSea	chr7	116654897	0.848355	0.101672	-0.746683
cg00287071	ATXN7;ATXN7;ATXN7	Body;Body;Body	OpenSea	chr3	63953983	0.863556	0.11689	-0.746667
cg27368606	SORBS2	5'UTR	OpenSea	chr4	186768730	0.88542	0.139089	-0.746331
cg12709832	PSD4	5'UTR	OpenSea	chr2	113933024	0.823206	0.0770141	-0.746191
cg08946713	STAT1;STAT1	Body;Body	OpenSea	chr2	191844998	0.921183	0.175058	-0.746125
cg11190923	EXOC6	Body	OpenSea	chr10	94603097	0.825963	0.0798568	-0.746106
cg14202244	SEC14L2;SEC14L2;SEC14L2;SEC14L2	Body;Body;Body;Body	OpenSea	chr22	30805121	0.910495	0.164422	-0.746073
cg06936290			OpenSea	chr7	13889871	0.878133	0.132087	-0.746046
cg07755794	TNRC6B;TNRC6B;TNRC6B	Body;Body;Body	OpenSea	chr22	40579459	0.827024	0.0810292	-0.745995
cg21081729	MCC;MCC	Body;Body	OpenSea	chr5	112539140	0.849977	0.103994	-0.745984
cg21029505	CDH13;CDH13;CDH13;CDH13	Body;Body;Body;Body	OpenSea	chr16	83586029	0.920316	0.174361	-0.745954
cg12798845	XPR1;XPR1	Body;Body	OpenSea	chr1	180823689	0.811521	0.0656336	-0.745888
cg27169131	ZDHHC14;ZDHHC14	Body;Body	OpenSea	chr6	158050405	0.845815	0.099962	-0.745853
cg24010993	PSTPIP2	Body	OpenSea	chr18	43620112	0.909814	0.164013	-0.745801
ch.15.811911R	MYO1E	Body	OpenSea	chr15	59455505	0.812894	0.067161	-0.745733
ch.5.1325793F	BDP1	Body	OpenSea	chr5	70784859	0.850499	0.104861	-0.745638
cg11360925	TEX14;TEX14;TEX14	Body;Body;Body	OpenSea	chr17	56653032	0.903637	0.15803	-0.745607
cg27239387	LINC01344	TSS1500	OpenSea	chr1	182284551	0.881851	0.136248	-0.745604
cg17464087			OpenSea	chr11	76309832	0.870386	0.124808	-0.745577
cg22936981	PGM1;PGM1;PGM1	Body;Body;Body	OpenSea	chr1	64116959	0.861531	0.115955	-0.745576
cg18132546	IL1RL2	Body	OpenSea	chr2	102844641	0.897317	0.151751	-0.745566
cg20435325	SLC16A7;SLC16A7;SLC16A7;SLC16A7;SLC16A7	Body;Body;Body;Body;Body	OpenSea	chr12	60130845	0.860643	0.115092	-0.745552
cg04590730	FLI1;FLI1;FLI1;FLI1	5'UTR;5'UTR;5'UTR;Body	OpenSea	chr11	128608969	0.909312	0.163765	-0.745547
cg13451619			OpenSea	chr2	9315427	0.824491	0.0789556	-0.745536
cg23004599			OpenSea	chr4	126656451	0.813187	0.0676667	-0.74552
cg16342538	XDH	Body	OpenSea	chr2	31607367	0.887425	0.141962	-0.745463
cg19305903	LDLR;LDLR;LDLR;LDLR;LDLR	Body;Body;Body;Body;Body	S_Shore	chr19	11203039	0.873433	0.127995	-0.745438
cg17785653			OpenSea	chr20	809805	0.906115	0.160695	-0.74542
cg13139986	S100B	Body	S_Shore	chr21	48019296	0.823618	0.0782541	-0.745363
cg17063742	GAB2	Body	OpenSea	chr11	78063473	0.840097	0.0948115	-0.745285
cg21262376			S_Shore	chr15	83955157	0.91284	0.167608	-0.745232
cg14856996	SPTA1	Body	OpenSea	chr1	158624661	0.884327	0.13916	-0.745167
cg07201215	RUNX1	Body	OpenSea	chr21	36419478	0.792756	0.0476119	-0.745144
cg04454664	ZNF366	Body	OpenSea	chr5	71748552	0.8734	0.128358	-0.745042
ch.2.2729437F			OpenSea	chr2	130523152	0.775905	0.0309483	-0.744957
cg13880598			OpenSea	chr1	41807925	0.815752	0.0708631	-0.744889
cg15817440	C14orf37	Body	OpenSea	chr14	58599910	0.889168	0.144298	-0.74487
cg21121209			OpenSea	chr1	203333541	0.888466	0.143641	-0.744826
cg20923885	SEPT9;SEPT9;SEPT9;SEPT9;SEPT9;SEPT9;SEPT9	Body;5'UTR;Body;Body;Body;Body;Body	OpenSea	chr17	75473610	0.843101	0.0983066	-0.744794
cg19397693			OpenSea	chr2	157753001	0.932737	0.187969	-0.744768
cg20833901			OpenSea	chr21	40467185	0.927088	0.182353	-0.744735
cg16262074	LOC101927851	Body	OpenSea	chr1	235094965	0.858133	0.113566	-0.744567
cg24603297	ERGIC1	Body	OpenSea	chr5	172328221	0.879872	0.135311	-0.744561
ch.10.2404278R	VTI1A	Body	OpenSea	chr10	114567719	0.806912	0.062362	-0.74455
cg25132536	EPN2;EPN2;EPN2	5'UTR;5'UTR;5'UTR	OpenSea	chr17	19152434	0.90416	0.159652	-0.744507
cg18552219	LOC284294	Body	OpenSea	chr18	62078118	0.86169	0.117284	-0.744406
cg23420697	FLNB;FLNB;FLNB;FLNB	Body;Body;Body;Body	OpenSea	chr3	58038212	0.854651	0.1103	-0.744351
cg08961899	CORO1C;CORO1C;CORO1C	Body;Body;Body	OpenSea	chr12	109085972	0.818701	0.0743826	-0.744318
cg26705394			OpenSea	chr17	4563938	0.909914	0.165608	-0.744306
cg27121663			OpenSea	chr3	139625374	0.899691	0.155386	-0.744305
cg13999304	TMCC1	5'UTR	OpenSea	chr3	129607809	0.863401	0.119109	-0.744292
cg12224670	NEDD4L;NEDD4L;NEDD4L;NEDD4L;NEDD4L;NEDD4L;NEDD4L;NEDD4L;NEDD4L;NEDD4L	Body;Body;Body;5'UTR;5'UTR;5'UTR;Body;Body;5'UTR;5'UTR	OpenSea	chr18	55891490	0.806753	0.0625937	-0.744159
cg11103717	RBFOX2;RBFOX2	Body;Body	OpenSea	chr22	36391973	0.875296	0.131186	-0.744109
ch.4.1080479F	DCUN1D4;DCUN1D4	Body;Body	OpenSea	chr4	52742061	0.839002	0.0949709	-0.744031
cg21294861	TTC7B	Body	OpenSea	chr14	91125291	0.860134	0.116117	-0.744018
ch.16.1512048R	CDH3	Body	OpenSea	chr16	68711746	0.780168	0.0362155	-0.743952
cg12126901	NFIA;NFIA;NFIA;NFIA	Body;Body;Body;Body	OpenSea	chr1	61623366	0.855043	0.111163	-0.74388
cg09563940	MKLN1	Body	OpenSea	chr7	130873558	0.873663	0.129855	-0.743808
ch.14.1755952R	DYNC1H1	Body	S_Shore	chr14	102483986	0.776094	0.032287	-0.743807
cg23421114			S_Shelf	chr10	11940635	0.912746	0.168945	-0.7438
cg25061001			OpenSea	chr3	194561884	0.908722	0.164935	-0.743787
cg11931531			OpenSea	chr2	43063363	0.866635	0.122869	-0.743766
ch.2.2759695R	PLEKHB2;PLEKHB2	Body;Body	OpenSea	chr2	131901847	0.812153	0.0684203	-0.743732
cg21968765	ABI3BP	TSS200	OpenSea	chr3	100712345	0.836716	0.0930005	-0.743715
cg05110391			OpenSea	chr17	76588634	0.86535	0.121804	-0.743546
cg15928936			OpenSea	chr8	120654098	0.864964	0.121441	-0.743522
cg01569898			OpenSea	chr2	182628996	0.892931	0.14941	-0.743521
cg23255601			OpenSea	chr10	120949437	0.91402	0.170514	-0.743506
ch.10.1954609F	MARCH5	Body	OpenSea	chr10	94071751	0.791682	0.048244	-0.743438
cg15657925	GALNT15	TSS200	OpenSea	chr3	16216135	0.894603	0.15124	-0.743364
cg15568827	PLEKHM3	5'UTR	OpenSea	chr2	208878720	0.914214	0.170891	-0.743323
cg03968791			OpenSea	chr4	53273856	0.853283	0.109993	-0.74329
cg04161193	RNF19A	5'UTR	OpenSea	chr8	101338327	0.902701	0.159481	-0.74322
cg22921147			OpenSea	chr12	116958936	0.930951	0.187738	-0.743213
cg12776013	CALN1;CALN1	Body;Body	OpenSea	chr7	71617748	0.854245	0.111066	-0.743179
cg03724931	SMG6;SMG6;SMG6	Body;Body;Body	OpenSea	chr17	2075719	0.889443	0.146402	-0.743041
cg26449538			OpenSea	chr8	116235096	0.913147	0.170112	-0.743035
cg02764373			OpenSea	chr1	8180911	0.878087	0.135066	-0.743022
cg19916943			OpenSea	chr5	95992957	0.893541	0.150597	-0.742944
cg22897181	PLEKHB2;PLEKHB2;PLEKHB2;PLEKHB2;PLEKHB2;PLEKHB2;PLEKHB2;PLEKHB2;PLEKHB2;PLEKHB2;PLEKHB2;PLEKHB2;PLEKHB2	TSS1500;TSS1500;TSS1500;TSS1500;TSS1500;TSS1500;TSS1500;TSS1500;TSS1500;TSS1500;TSS1500;TSS1500;TSS1500	N_Shore	chr2	131862113	0.828106	0.0852412	-0.742865
cg10080732	WDR81;WDR81;WDR81	TSS1500;Body;5'UTR	N_Shore	chr17	1626575	0.90652	0.163696	-0.742824
cg16667251	SPTBN1	5'UTR	OpenSea	chr2	54697181	0.807659	0.0648441	-0.742815
cg08872313	FRMD4B	Body	OpenSea	chr3	69292290	0.864556	0.12176	-0.742796
cg13252209			OpenSea	chr16	51603716	0.884949	0.142191	-0.742758
cg25233914	ARNTL2;ARNTL2;ARNTL2;ARNTL2;ARNTL2	TSS1500;TSS1500;TSS1500;TSS1500;TSS1500	N_Shore	chr12	27484462	0.864685	0.121962	-0.742724
cg18044623	ETS1	Body	OpenSea	chr11	128435948	0.925206	0.182498	-0.742709
cg11127124	NLGN1	Body	OpenSea	chr3	173464335	0.873179	0.130535	-0.742644
cg08845001			OpenSea	chr1	229363470	0.83077	0.0881977	-0.742572
ch.5.240336F	ADCY2	Body	OpenSea	chr5	7757969	0.782015	0.0394584	-0.742556
cg03036184			OpenSea	chr9	7320346	0.938268	0.195764	-0.742505
cg15404275	C2orf61	Body	OpenSea	chr2	47316338	0.891294	0.148846	-0.742449
cg16099687			OpenSea	chr12	96839959	0.917019	0.174575	-0.742444
cg06202136	EXOSC2;EXOSC2;EXOSC2;EXOSC2	Body;Body;Body;Body	OpenSea	chr9	133576708	0.861902	0.119484	-0.742418
cg21450547			S_Shelf	chr1	234739831	0.829322	0.0869384	-0.742384
cg13108869			OpenSea	chr11	32408347	0.862422	0.12004	-0.742382
cg01363662	ODF3L1	TSS200	OpenSea	chr15	76016306	0.895303	0.152926	-0.742377
ch.9.109447758R			OpenSea	chr9	110407937	0.786429	0.0441366	-0.742292
cg05341932	DTL;DTL;DTL	Body;Body;Body	OpenSea	chr1	212262065	0.896638	0.154351	-0.742287
cg03012821	RNF103	Body	N_Shore	chr2	86848899	0.803349	0.0610798	-0.742269
cg24428980	VAMP8	Body	OpenSea	chr2	85805631	0.850869	0.108698	-0.742171
cg04135393			OpenSea	chr7	93694145	0.853921	0.111827	-0.742094
cg23275644	ROPN1L	Body	OpenSea	chr5	10457079	0.913753	0.171712	-0.742041
cg27444375			OpenSea	chr1	160510176	0.871759	0.129771	-0.741988
cg18098839	GOLIM4	Body	OpenSea	chr3	167742700	0.923036	0.18115	-0.741887
ch.15.96924465R			OpenSea	chr15	99106942	0.804494	0.062644	-0.74185
ch.10.84937624R			OpenSea	chr10	84947644	0.789924	0.0481249	-0.741799
cg03574890	PI4KB;PI4KB;PI4KB;PI4KB	Body;Body;Body;5'UTR	OpenSea	chr1	151284129	0.936932	0.195247	-0.741686
cg21236631	CHD5	Body	OpenSea	chr1	6183300	0.934968	0.193472	-0.741496
cg10473257	SNCG	Body	OpenSea	chr10	88719111	0.864298	0.122865	-0.741433
cg14426999	TOX2;TOX2;TOX2	Body;5'UTR;5'UTR	OpenSea	chr20	42571490	0.830135	0.0887438	-0.741391
cg18866792	MARCH4	Body	OpenSea	chr2	217152056	0.876271	0.134945	-0.741326
cg10080966	DUSP5	Body	S_Shelf	chr10	112260867	0.87221	0.130911	-0.741299
cg11231563			OpenSea	chr13	30278927	0.903709	0.162415	-0.741294
cg08609163	SFXN2	5'UTR	S_Shelf	chr10	104478138	0.815794	0.0745205	-0.741273
cg01002857	CTSB;CTSB;CTSB;CTSB;CTSB	5'UTR;5'UTR;5'UTR;5'UTR;5'UTR	OpenSea	chr8	11720161	0.916626	0.175382	-0.741243
cg26787863	PLEKHA6	5'UTR	OpenSea	chr1	204286467	0.892369	0.151142	-0.741227
cg21021065			OpenSea	chr11	122106630	0.87584	0.134616	-0.741224
cg13720762	ERG;ERG;ERG;ERG;ERG;ERG;ERG;ERG;ERG	TSS1500;TSS1500;Body;Body;Body;Body;Body;5'UTR;Body	OpenSea	chr21	39871503	0.872462	0.131317	-0.741145
cg21108085	CD82;CD82	5'UTR;5'UTR	S_Shelf	chr11	44591098	0.927657	0.186732	-0.740924
cg13830297	RTEL1-TNFRSF6B;RTEL1;RTEL1;RTEL1;RTEL1	Body;Body;Body;Body;Body	N_Shelf	chr20	62314161	0.934169	0.193278	-0.740891
cg14036776	ERLIN2;ERLIN2;ERLIN2	5'UTR;5'UTR;5'UTR	S_Shore	chr8	37595363	0.907548	0.16666	-0.740888
cg19453938			N_Shelf	chr7	73265946	0.867864	0.126978	-0.740886
cg24910995	LOC101927482;LOC101927482;HECW2;HECW2	Body;Body;Body;Body	OpenSea	chr2	197128237	0.821877	0.0813805	-0.740496
cg16924779	STXBP5-AS1	Body	OpenSea	chr6	147235737	0.894034	0.15358	-0.740453
cg22026538			OpenSea	chr20	32753274	0.882582	0.142233	-0.740349
cg10626750			OpenSea	chr16	53552849	0.922894	0.182681	-0.740213
cg15216253			OpenSea	chr20	60663801	0.852071	0.111862	-0.74021
cg16070272	MREG	Body	OpenSea	chr2	216814839	0.889974	0.149775	-0.740198
cg11786870			OpenSea	chr1	203576481	0.86306	0.122941	-0.740119
cg26725246			OpenSea	chr14	54656711	0.831743	0.0916954	-0.740048
cg23314364			OpenSea	chr8	29230998	0.896897	0.156861	-0.740036
ch.3.78427614R			OpenSea	chr3	78344924	0.796779	0.0567473	-0.740032
cg08978157			OpenSea	chr6	168146221	0.883219	0.143293	-0.739927
ch.3.343688R	NR2C2	Body	OpenSea	chr3	15065423	0.833524	0.0936347	-0.739889
cg25642315			OpenSea	chr4	109282481	0.842828	0.103036	-0.739791
cg12869785	LOC100287036;ANKRD11;ANKRD11;ANKRD11;ANKRD11	TSS1500;Body;5'UTR;5'UTR;5'UTR	OpenSea	chr16	89386798	0.764759	0.0250751	-0.739684
cg14562331	CMIP;CMIP	Body;Body	OpenSea	chr16	81585232	0.889812	0.150137	-0.739675
cg07968499	LAMA2;LAMA2	Body;Body	OpenSea	chr6	129811842	0.837303	0.097658	-0.739645
cg08467103	SPRED2;SPRED2	TSS200;Body	OpenSea	chr2	65593933	0.910499	0.170876	-0.739624
cg11243561	B4GALT5	Body	OpenSea	chr20	48317237	0.880511	0.140921	-0.739591
cg20944151			OpenSea	chr3	64341435	0.818325	0.0787447	-0.73958
cg07648207	C18orf10	Body	OpenSea	chr18	34389670	0.827666	0.0881242	-0.739542
cg13033858	SSH1;SSH1	Body;Body	N_Shelf	chr12	109248326	0.883357	0.143903	-0.739454
cg14480531	MSI2;MSI2	Body;Body	OpenSea	chr17	55700565	0.877737	0.138288	-0.739449
cg04688366	THSD7A	Body	OpenSea	chr7	11498627	0.877559	0.138155	-0.739404
cg26849382	DIAPH1;DIAPH1	Body;Body	OpenSea	chr5	140901022	0.858992	0.119602	-0.73939
cg00077904			OpenSea	chr5	151078909	0.880319	0.140945	-0.739374
ch.1.1189675R			OpenSea	chr1	37559148	0.773587	0.0342253	-0.739362
cg18718397	DYRK1A;DYRK1A;DYRK1A;DYRK1A	Body;Body;Body;Body	OpenSea	chr21	38827862	0.876851	0.137501	-0.73935
cg07600690	LIMCH1;LIMCH1;LIMCH1;LIMCH1;LIMCH1	5'UTR;Body;Body;Body;Body	OpenSea	chr4	41602432	0.882226	0.142935	-0.73929
cg06885857	CFLAR;CFLAR;CFLAR;CFLAR;CFLAR;CFLAR;CFLAR;CFLAR	5'UTR;TSS1500;5'UTR;5'UTR;5'UTR;5'UTR;5'UTR;5'UTR	OpenSea	chr2	201994096	0.86193	0.122809	-0.739121
cg24438906	IL1R2;IL1R2;IL1R2	Body;Body;Body	OpenSea	chr2	102638414	0.901549	0.162474	-0.739074
ch.2.635363R	ASXL2	Body	OpenSea	chr2	26065189	0.802682	0.0636959	-0.738986
cg08025318	SWAP70;SWAP70	Body;Body	OpenSea	chr11	9710883	0.769541	0.0305584	-0.738982
cg06780032			S_Shore	chr1	8272277	0.880324	0.141454	-0.73887
cg03568017	SEPT9;SEPT9;SEPT9	5'UTR;TSS200;Body	OpenSea	chr17	75315503	0.859102	0.120294	-0.738808
cg11465213			OpenSea	chr15	90880158	0.910188	0.171407	-0.738781
ch.6.53095038R			OpenSea	chr6	52987079	0.79635	0.0576199	-0.73873
cg18746650	FLJ21408	Body	OpenSea	chr16	27297924	0.874177	0.13552	-0.738657
cg04681489			OpenSea	chr11	123325084	0.862134	0.123542	-0.738592
cg16753007	MAML2	Body	OpenSea	chr11	95991665	0.892164	0.153605	-0.738559
ch.5.3079640F			OpenSea	chr5	163067975	0.779909	0.0415046	-0.738405
cg10600295			OpenSea	chr20	1789945	0.885399	0.147172	-0.738227
cg05042705	FLJ31356;FOSL2	TSS1500;Body	S_Shore	chr2	28618402	0.881617	0.143419	-0.738198
cg25487382	ITPKB-IT1;ITPKB	TSS200;Body	OpenSea	chr1	226862907	0.844319	0.106144	-0.738175
cg22830694	FGF12	Body	OpenSea	chr3	192417927	0.876558	0.138385	-0.738173
cg06687184	SLC22A5;SLC22A5	Body;Body	OpenSea	chr5	131723499	0.878143	0.139979	-0.738165
cg06888746	SH3PXD2A	Body	OpenSea	chr10	105517764	0.962665	0.224668	-0.737997
ch.4.112386156R			OpenSea	chr4	112166707	0.784884	0.0468923	-0.737991
cg03018652	SLC6A6;SLC6A6;SLC6A6;SLC6A6	5'UTR;5'UTR;Body;Body	OpenSea	chr3	14474110	0.840544	0.10262	-0.737924
cg06330711	FAM110B	5'UTR	OpenSea	chr8	58943297	0.864695	0.126775	-0.73792
ch.10.2770541R	FAM196A;DOCK1	5'UTR;Body	N_Shelf	chr10	128990022	0.788728	0.0508629	-0.737865
cg05812217	CLMN	3'UTR	OpenSea	chr14	95652519	0.886061	0.14821	-0.73785
cg17000908			OpenSea	chr17	42872309	0.826449	0.0886655	-0.737783
cg20273931	NCK2;NCK2;NCK2	Body;Body;Body	OpenSea	chr2	106490359	0.853184	0.115456	-0.737728
cg12534147			OpenSea	chr5	54040362	0.824029	0.0863805	-0.737648
cg17292100	SPAG1;SPAG1	Body;Body	OpenSea	chr8	101250595	0.912609	0.17498	-0.737629
cg20851120	ITGAX;ITGAX	TSS200;TSS200	OpenSea	chr16	31366406	0.81836	0.0808658	-0.737495
cg11071202			S_Shelf	chr14	88462554	0.880096	0.142643	-0.737454
cg17381507	WISP1;WISP1;WISP1;WISP1;WISP1	Body;Body;Body;Body;Body	OpenSea	chr8	134230157	0.864229	0.126778	-0.737451
cg07234097	FAM129A	3'UTR	OpenSea	chr1	184761873	0.899286	0.161864	-0.737422
cg04196872	ECSCR;ECSCR;ECSCR	Body;Body;Body	OpenSea	chr5	138838544	0.881455	0.144113	-0.737342
cg10056190	GUCY2C	Body	OpenSea	chr12	14796294	0.884708	0.147533	-0.737175
cg12804755			OpenSea	chr11	15796715	0.882268	0.145107	-0.737161
cg01569067			OpenSea	chr9	75473407	0.888684	0.151542	-0.737142
cg12771971			OpenSea	chr3	5058435	0.856105	0.119158	-0.736947
cg25085723	PPFIBP1;PPFIBP1;PPFIBP1;PPFIBP1	5'UTR;5'UTR;5'UTR;5'UTR	OpenSea	chr12	27702868	0.929579	0.192669	-0.73691
cg02861178	C20orf94	Body	OpenSea	chr20	10492319	0.84385	0.10695	-0.7369
cg17372327			OpenSea	chr17	57503086	0.868234	0.131362	-0.736872
cg04182170	MKL2;MKL2	Body;Body	OpenSea	chr16	14280209	0.833986	0.0971635	-0.736822
cg21244450			OpenSea	chr8	142386434	0.831997	0.0952218	-0.736775
cg27263966			OpenSea	chr2	159638306	0.852583	0.115816	-0.736766
cg26922585	AQP1;AQP1;AQP1;AQP1	Body;TSS200;5'UTR;TSS200	OpenSea	chr7	30960956	0.911856	0.175199	-0.736657
cg27344515	LOC101927588	TSS200	OpenSea	chr8	125259814	0.902376	0.165735	-0.73664
cg27218993			OpenSea	chr6	73263351	0.906004	0.169406	-0.736598
cg22139335	CAMK1D;CAMK1D	Body;Body	OpenSea	chr10	12577056	0.852729	0.116136	-0.736593
cg04899000	DYM	Body	OpenSea	chr18	46925591	0.927285	0.190701	-0.736584
cg02351277			OpenSea	chr3	177397780	0.832435	0.0958598	-0.736576
cg12645202	WT1;WT1;WT1;WT1;WT1	Body;Body;Body;Body;Body	OpenSea	chr11	32442615	0.82339	0.0869336	-0.736456
cg09052421			OpenSea	chr1	220999747	0.903014	0.166562	-0.736452
cg24945895	LINC00243	Body	OpenSea	chr6	30786477	0.872089	0.135651	-0.736438
cg03511111			S_Shelf	chr20	31334325	0.881668	0.145318	-0.73635
ch.3.1042801R	QRICH1;QRICH1	Body;Body	OpenSea	chr3	49084142	0.828621	0.0924968	-0.736124
cg19927678	SMG6;SMG6;SMG6	Body;Body;Body	OpenSea	chr17	2117809	0.787856	0.0517488	-0.736107
cg04444771	C10orf10;RASSF4	5'UTR;Body	S_Shelf	chr10	45473712	0.898417	0.16245	-0.735967
cg17602556			OpenSea	chr6	150894415	0.810197	0.0743102	-0.735887
cg16043757	FAM168A;FAM168A;FAM168A	Body;Body;Body	OpenSea	chr11	73126347	0.92656	0.190807	-0.735753
ch.1.471396R	DHRS3	Body	N_Shelf	chr1	12673670	0.779161	0.0434382	-0.735722
cg04663487	TFEC;TFEC	TSS200;TSS200	OpenSea	chr7	115670804	0.859709	0.124003	-0.735706
cg13198551			OpenSea	chr10	80565202	0.87555	0.139862	-0.735688
cg11499323	PRDM11	TSS1500	OpenSea	chr11	45114907	0.903079	0.167395	-0.735684
ch.3.680450R	TRIM71	Body	OpenSea	chr3	32927740	0.799182	0.0635046	-0.735678
cg05496248	RGS10;RGS10	Body;Body	OpenSea	chr10	121276103	0.836867	0.101226	-0.735641
cg08002500			OpenSea	chr15	70147186	0.818162	0.0825447	-0.735617
ch.18.1546242R	ATP9B	Body	OpenSea	chr18	76891500	0.807826	0.0723772	-0.735449
cg11231958			OpenSea	chr1	9509421	0.834793	0.0993907	-0.735402
cg09410512			OpenSea	chr2	224564400	0.853824	0.118424	-0.7354
cg03563808	LOC100506457	Body	OpenSea	chr2	12591958	0.871602	0.136236	-0.735366
cg08542152			OpenSea	chr6	82648325	0.866261	0.130947	-0.735314
ch.15.97746216F			OpenSea	chr15	99928693	0.800267	0.0649572	-0.73531
cg27149150	CAMTA1	Body	OpenSea	chr1	7449851	0.885689	0.150388	-0.735302
cg01362696			OpenSea	chr10	63348729	0.905023	0.16977	-0.735253
cg24142849	YAP1;YAP1;YAP1;YAP1;YAP1;YAP1;YAP1;YAP1;YAP1	Body;Body;Body;Body;Body;Body;Body;Body;Body	OpenSea	chr11	102057803	0.829708	0.0945264	-0.735181
cg27388962	LOC100216001	Body	OpenSea	chr10	4705434	0.84072	0.105584	-0.735136
cg13531667	MCC	TSS1500	S_Shore	chr5	112825132	0.878266	0.143169	-0.735098
cg27456203	WWP2;WWP2	Body;Body	OpenSea	chr16	69924616	0.840904	0.105884	-0.735019
cg01798062			OpenSea	chr5	125379942	0.872735	0.137784	-0.734951
cg03166253			OpenSea	chr5	73371483	0.860049	0.125125	-0.734924
cg15634806			OpenSea	chr10	10914213	0.799187	0.0643629	-0.734825
cg21475154	TIAM1	5'UTR	OpenSea	chr21	32723942	0.82892	0.0941316	-0.734788
ch.10.125213076F			OpenSea	chr10	125223086	0.770527	0.0357965	-0.734731
cg15431659	C3orf21	Body	OpenSea	chr3	194901357	0.847808	0.11314	-0.734668
cg08240068	RAPGEF1;RAPGEF1;RAPGEF1	Body;Body;Body	OpenSea	chr9	134460967	0.92847	0.193827	-0.734644
cg06893020	LOC101929454	Body	OpenSea	chr5	15209660	0.840628	0.105985	-0.734644
cg13944407			OpenSea	chr8	37401721	0.831279	0.0966383	-0.734641
cg18265575	SAMD4A;SAMD4A	Body;Body	OpenSea	chr14	55110329	0.886599	0.15198	-0.734619
cg13704531	NCK2;NCK2	5'UTR;5'UTR	OpenSea	chr2	106406742	0.881745	0.147144	-0.734601
cg02551052			OpenSea	chr12	13267856	0.891459	0.156871	-0.734588
ch.2.148139564F			OpenSea	chr2	148423094	0.762899	0.0283329	-0.734566
ch.7.2066570R	TRRAP	Body	OpenSea	chr7	98505839	0.788839	0.0542872	-0.734552
cg20710013	RCAN1;RCAN1;RCAN1;RCAN1	TSS200;Body;Body;5'UTR	OpenSea	chr21	35899455	0.84945	0.114943	-0.734507
cg24561270	KCNIP1;KCNIP1;KCNIP1;KCNIP1;KCNIP1	5'UTR;Body;Body;Body;Body	OpenSea	chr5	170026067	0.91375	0.179327	-0.734423
cg26931601	SGIP1;SGIP1	Body;Body	OpenSea	chr1	67030196	0.863719	0.129296	-0.734423
cg17474786	LINC00598;LINC00598	Body;Body	OpenSea	chr13	40981077	0.9065	0.172082	-0.734418
cg14754581	CCRL2;CCRL2;CCRL2	TSS1500;5'UTR;1stExon	OpenSea	chr3	46448753	0.881725	0.147328	-0.734397
ch.14.783201F			OpenSea	chr14	61580317	0.808193	0.0737986	-0.734395
cg02923622			OpenSea	chr20	23239140	0.897576	0.163204	-0.734372
cg09788693	CD34;CD34	Body;Body	OpenSea	chr1	208063733	0.870935	0.136642	-0.734293
cg21288307			OpenSea	chr21	30554264	0.820883	0.0866789	-0.734204
ch.3.1440585F	MAGI1;MAGI1;MAGI1	Body;Body;Body	OpenSea	chr3	65719561	0.784695	0.0505058	-0.734189
cg24652018	UGGT2	Body	OpenSea	chr13	96576983	0.852825	0.118647	-0.734178
cg24435571	ARL3	3'UTR	OpenSea	chr10	104436140	0.785863	0.0516857	-0.734177
cg15058939			OpenSea	chr1	213746518	0.922725	0.188712	-0.734013
cg04768048			OpenSea	chr3	72536608	0.848745	0.114817	-0.733927
ch.9.10784434R			OpenSea	chr9	10794434	0.784698	0.0507892	-0.733909
cg09225373			OpenSea	chr6	52217264	0.936385	0.202571	-0.733814
cg09859507			OpenSea	chr10	23027722	0.844892	0.111086	-0.733806
cg08126146			OpenSea	chr3	126892058	0.793428	0.0597202	-0.733708
cg01606801	ASTN2;ASTN2;ASTN2;ASTN2;ASTN2-AS1;ASTN2	Body;Body;Body;Body;Body;Body	OpenSea	chr9	119311706	0.924744	0.191087	-0.733657
cg14793944			OpenSea	chr15	39720155	0.893727	0.160075	-0.733652
cg17811150	FYN	5'UTR	OpenSea	chr6	112163312	0.850542	0.116895	-0.733646
cg27139419	IGF1R	Body	OpenSea	chr15	99212404	0.876374	0.142771	-0.733603
ch.14.63996500F			OpenSea	chr14	64926747	0.793698	0.0601674	-0.73353
ch.1.1391820F	KIF2C	Body	OpenSea	chr1	45213534	0.769497	0.0359759	-0.733521
cg13072791			OpenSea	chr13	45393525	0.885858	0.152395	-0.733463
cg26210055			OpenSea	chr8	93522056	0.921951	0.188515	-0.733436
ch.8.214553F	PRAGMIN	Body	OpenSea	chr8	8189620	0.788279	0.0548559	-0.733423
cg24381458			OpenSea	chr6	12203576	0.891852	0.158442	-0.73341
cg21363876			N_Shore	chr2	47916819	0.864001	0.130651	-0.73335
ch.2.3376566R	TTC21B	Body	OpenSea	chr2	166772260	0.821009	0.0877093	-0.7333
cg23581456			OpenSea	chr7	43612325	0.875721	0.142429	-0.733292
ch.8.2599852F	ASAP1	Body	OpenSea	chr8	131171898	0.781069	0.0478483	-0.733221
ch.11.720675R	NAT10;NAT10	Body;Body	OpenSea	chr11	34135302	0.776946	0.043741	-0.733205
cg09647122			OpenSea	chr8	90900476	0.889737	0.156645	-0.733092
cg06040856	KIAA1211L	Body	OpenSea	chr2	99422093	0.877874	0.14482	-0.733054
cg12449049	CMAH	Body	OpenSea	chr6	25088999	0.912003	0.179048	-0.732956
cg08455194	PCBP3;PCBP3	Body;Body	OpenSea	chr21	47312288	0.916732	0.183786	-0.732946
cg22047295	WIPF1;WIPF1	5'UTR;5'UTR	OpenSea	chr2	175462522	0.866952	0.134062	-0.73289
ch.19.1349607R	HNRNPUL1;HNRNPUL1	Body;Body	OpenSea	chr19	41801090	0.849407	0.116611	-0.732795
cg04742550	ITGAX	TSS200	OpenSea	chr16	31366429	0.850578	0.117808	-0.732769
cg00447837	ENPP1	Body	OpenSea	chr6	132185251	0.849828	0.117113	-0.732716
cg15842982	DNM2;DNM2;DNM2;DNM2;DNM2	Body;Body;Body;Body;Body	OpenSea	chr19	10865928	0.949818	0.217108	-0.73271
cg02468355	CCDC80;CCDC80	Body;Body	OpenSea	chr3	112348615	0.860189	0.127573	-0.732616
cg05963131			OpenSea	chr20	1809393	0.829384	0.0967777	-0.732606
cg11131246			OpenSea	chr20	1396853	0.879512	0.146909	-0.732604
ch.11.2683828R	ETS1;ETS1;ETS1	Body;Body;Body	OpenSea	chr11	128336476	0.75703	0.0245101	-0.73252
cg22475763	EPHA4;EPHA4;EPHA4	Body;Body;Body	OpenSea	chr2	222309041	0.907846	0.175339	-0.732508
ch.16.723175R	GGA2	Body	OpenSea	chr16	23482588	0.800195	0.0677594	-0.732435
cg27151321	AKAP6	Body	OpenSea	chr14	33062949	0.914076	0.181661	-0.732415
cg23630423	RTN4RL1	Body	S_Shore	chr17	1903022	0.790327	0.0579181	-0.732408
cg24621312	EXOC6B	Body	OpenSea	chr2	72789798	0.894344	0.16194	-0.732404
ch.6.133496032R			OpenSea	chr6	133454339	0.780553	0.0482162	-0.732337
cg26800802	JHDM1D	Body	OpenSea	chr7	139859464	0.83819	0.105882	-0.732308
cg22319505	ASAP2;ASAP2	Body;Body	OpenSea	chr2	9391896	0.875629	0.143492	-0.732137
cg06747543	ELL	Body	OpenSea	chr19	18589894	0.846863	0.114733	-0.73213
cg18443579	LRRC8A;LRRC8A;LRRC8A	Body;Body;Body	S_Shelf	chr9	131674005	0.836697	0.104581	-0.732117
cg24699895	HK1;HK1;HK1;HK1;HK1	Body;Body;Body;Body;Body	OpenSea	chr10	71094286	0.94591	0.213831	-0.732079
cg24017800			OpenSea	chr17	14276682	0.827059	0.0950078	-0.732052
cg10848692			OpenSea	chr14	96301924	0.89335	0.161362	-0.731988
cg24137856			OpenSea	chr20	55651338	0.911381	0.179395	-0.731986
cg01476222	TRAF6;TRAF6	Body;Body	OpenSea	chr11	36522143	0.876297	0.14433	-0.731967
cg00753112	KHDRBS3	Body	OpenSea	chr8	136593301	0.910156	0.178232	-0.731924
cg24455950	TAOK3	Body	OpenSea	chr12	118628328	0.901447	0.169659	-0.731788
cg25625151			OpenSea	chr17	14736738	0.905909	0.174196	-0.731713
cg26856257			S_Shelf	chr1	32805350	0.824676	0.092993	-0.731683
cg10283595			OpenSea	chr1	8181108	0.819665	0.0880549	-0.73161
cg02202246	PWWP2B;PWWP2B	3'UTR;Body	OpenSea	chr10	134225218	0.909595	0.178064	-0.731531
cg09220326	CDCP1;CDCP1	Body;Body	OpenSea	chr3	45175421	0.934169	0.202701	-0.731468
ch.19.253092F	DPP9	Body	OpenSea	chr19	4694205	0.801219	0.0697534	-0.731466
cg13684013			OpenSea	chr3	106787885	0.867467	0.136025	-0.731441
ch.1.4505949F	NUP133	Body	OpenSea	chr1	229598574	0.830095	0.0986756	-0.731419
ch.5.91394379F			OpenSea	chr5	91358623	0.770104	0.0386946	-0.731409
cg27449937			OpenSea	chr2	188847700	0.848986	0.117657	-0.731329
cg27139067	KCND2	Body	OpenSea	chr7	120224036	0.882791	0.151535	-0.731256
ch.5.432310R	MYO10	Body	OpenSea	chr5	16780479	0.776863	0.0456724	-0.731191
cg09195771			OpenSea	chr10	4312482	0.921633	0.190449	-0.731184
cg16409012			OpenSea	chr2	13024987	0.859492	0.128349	-0.731143
ch.8.1022548F	HOOK3	Body	OpenSea	chr8	42869864	0.825583	0.0944677	-0.731116
cg13244828			OpenSea	chr12	20153312	0.846385	0.115278	-0.731107
ch.6.41978480R			OpenSea	chr6	41870502	0.775961	0.0448809	-0.731081
cg11870407	ATP10D	Body	OpenSea	chr4	47533850	0.883539	0.152477	-0.731062
cg18538668			OpenSea	chr14	103839038	0.853656	0.122689	-0.730967
cg01602001	CDH11	5'UTR	OpenSea	chr16	65104932	0.84218	0.111258	-0.730922
cg26955845	GPR56;GPR56;GPR56;GPR56;GPR56;GPR56;GPR56;GPR56	5'UTR;5'UTR;5'UTR;5'UTR;5'UTR;5'UTR;5'UTR;5'UTR	OpenSea	chr16	57680131	0.83805	0.107148	-0.730902
cg17951713			OpenSea	chr8	130698161	0.87157	0.14068	-0.73089
cg25695116			OpenSea	chr22	37436981	0.848601	0.117716	-0.730885
cg05212349			OpenSea	chr10	111234876	0.82978	0.0989384	-0.730842
cg09426571	LRRC8D;LRRC8D	5'UTR;5'UTR	OpenSea	chr1	90359917	0.918386	0.187578	-0.730808
cg13606889	SORL1	Body	OpenSea	chr11	121335457	0.874127	0.143361	-0.730766
cg13780718	ZSWIM1	3'UTR	OpenSea	chr20	44513768	0.893965	0.163199	-0.730765
cg08123074	PHACTR4;PHACTR4	TSS200;Body	OpenSea	chr1	28764523	0.806579	0.0758919	-0.730687
ch.1.4190055F	CENPF	Body	OpenSea	chr1	214818353	0.856235	0.125567	-0.730667
cg25298490	EXOC5	Body	OpenSea	chr14	57724183	0.918205	0.187579	-0.730626
ch.11.2619180F	ACRV1;ACRV1;ACRV1;ACRV1;ACRV1;CHEK1;ACRV1;ACRV1;ACRV1;ACRV1	Body;Body;Body;Body;Body;3'UTR;Body;Body;Body;Body	OpenSea	chr11	125545646	0.793304	0.0627277	-0.730576
cg21052608			OpenSea	chr5	81652962	0.86315	0.132609	-0.730541
cg05181727	TRAF3IP1;TRAF3IP1	Body;Body	OpenSea	chr2	239288232	0.831573	0.101043	-0.73053
cg12737364	ETV6	Body	OpenSea	chr12	11872966	0.796415	0.0658957	-0.730519
cg19950499			S_Shelf	chr5	74353590	0.882939	0.152457	-0.730482
cg03703839	BANP;BANP	5'UTR;5'UTR	N_Shore	chr16	87990084	0.850213	0.11979	-0.730423
cg03336270	ATP8A2	Body	OpenSea	chr13	26475877	0.902971	0.172554	-0.730416
cg09417692	TGFBR2;TGFBR2	Body;Body	OpenSea	chr3	30700056	0.893389	0.163039	-0.730351
cg12018888			OpenSea	chr6	106583218	0.876552	0.146238	-0.730313
cg15594977	SH3RF3	Body	OpenSea	chr2	109830595	0.916093	0.185791	-0.730302
cg20279192	NEK11;NEK11	Body;Body	OpenSea	chr3	130935933	0.857237	0.127111	-0.730125
cg04098314	PKIG;PKIG;PKIG;PKIG;PKIG	TSS200;5'UTR;5'UTR;5'UTR;5'UTR	OpenSea	chr20	43211178	0.878005	0.14791	-0.730095
cg11795728			OpenSea	chr10	89395643	0.85934	0.12925	-0.730089
cg15177103	TMEM131	Body	OpenSea	chr2	98486046	0.811138	0.0810747	-0.730063
ch.8.54126760R			OpenSea	chr8	53964207	0.815858	0.0858024	-0.730055
cg05219445			OpenSea	chr6	139855396	0.842848	0.112801	-0.730047
cg09909715			OpenSea	chr22	28065535	0.872767	0.142855	-0.729912
cg05587665			OpenSea	chr6	170252085	0.874207	0.144346	-0.72986
cg00174103	ST7;ST7	Body;Body	OpenSea	chr7	116654903	0.877561	0.147772	-0.729789
cg15561997			OpenSea	chr7	140207996	0.874102	0.144423	-0.729679
cg10434392	HM13;HM13;HM13	Body;Body;Body	OpenSea	chr20	30130281	0.879017	0.149464	-0.729553
cg20494891	MYO1E	Body	OpenSea	chr15	59642565	0.829768	0.100286	-0.729482
cg06850159	NRG3;NRG3;NRG3	Body;Body;Body	OpenSea	chr10	84157607	0.858213	0.128744	-0.729469
cg10113471			OpenSea	chr7	134165656	0.818299	0.0888601	-0.729439
cg21858607	FOXP1;FOXP1;FOXP1;FOXP1;FOXP1	5'UTR;5'UTR;5'UTR;5'UTR;5'UTR	OpenSea	chr3	71493650	0.831037	0.101674	-0.729363
cg27402404	AHDC1	3'UTR	OpenSea	chr1	27865547	0.911806	0.18268	-0.729127
cg21800537			OpenSea	chr4	12556866	0.889411	0.160301	-0.72911
cg24812349	MKL1;MKL1;MKL1	5'UTR;5'UTR;5'UTR	OpenSea	chr22	40905891	0.896127	0.167097	-0.72903
cg21730926			OpenSea	chr14	35853785	0.841444	0.112429	-0.729015
cg21771679	PODXL;PODXL	Body;Body	OpenSea	chr7	131206773	0.851576	0.122564	-0.729012
cg19985056			OpenSea	chr5	56595244	0.832608	0.103623	-0.728985
cg18497238			S_Shelf	chr14	75083495	0.911267	0.18231	-0.728957
cg07376086			OpenSea	chr1	170463730	0.830478	0.10157	-0.728908
ch.20.905431R	MYBL2	Body	OpenSea	chr20	42339567	0.780255	0.0513761	-0.728879
cg07312124	TGM3	Body	OpenSea	chr20	2295986	0.864119	0.135262	-0.728857
ch.9.1009386R	PSAT1;PSAT1	Body;Body	OpenSea	chr9	80920646	0.774292	0.0454941	-0.728798
cg21379099	MECOM;MECOM	5'UTR;Body	OpenSea	chr3	169293360	0.799819	0.0710528	-0.728766
cg05009321			OpenSea	chr1	232729906	0.868942	0.140234	-0.728709
cg19483007	WWTR1;WWTR1;WWTR1	Body;Body;Body	OpenSea	chr3	149327651	0.845204	0.116518	-0.728686
ch.20.577701F	HM13;HM13;HM13	Body;Body;Body	S_Shelf	chr20	30139029	0.804011	0.0753798	-0.728631
cg26402417	ENDOD1	Body	OpenSea	chr11	94841384	0.868546	0.139919	-0.728627
cg24438354			OpenSea	chr12	12111838	0.868748	0.140169	-0.728579
ch.16.49831971R			OpenSea	chr16	51274470	0.811378	0.0828065	-0.728572
cg03898598			OpenSea	chr20	60663730	0.815423	0.0869181	-0.728505
cg11132443	ATP2C1;ATP2C1;ATP2C1;ATP2C1;ATP2C1;ATP2C1	5'UTR;5'UTR;5'UTR;1stExon;1stExon;1stExon	OpenSea	chr3	130569560	0.830006	0.101558	-0.728448
cg25908778			OpenSea	chr10	6171931	0.926117	0.197689	-0.728427
cg00857862	MAP4;MAP4;MAP4;MAP4	Body;TSS1500;Body;TSS1500	OpenSea	chr3	47952509	0.856638	0.128217	-0.728421
cg00787166	SEPT9;SEPT9;SEPT9;SEPT9;SEPT9;SEPT9;SEPT9	1stExon;Body;Body;Body;Body;Body;Body	S_Shelf	chr17	75401199	0.878339	0.149928	-0.728411
ch.11.1421098F	SAPS3;SAPS3;SAPS3;SAPS3;SAPS3;SAPS3	Body;Body;Body;Body;Body;Body	OpenSea	chr11	68338008	0.834548	0.106144	-0.728404
cg16754081	ST3GAL2	5'UTR	OpenSea	chr16	70438465	0.914568	0.186178	-0.72839
ch.12.2263569F	MAPKAPK5;MAPKAPK5	Body;Body	OpenSea	chr12	112316831	0.78158	0.0532007	-0.72838
cg17819732			OpenSea	chr1	203147367	0.781801	0.0534724	-0.728329
cg17366225			N_Shore	chr4	11398983	0.834795	0.106467	-0.728328
cg00354996	TSPAN9;TSPAN9	5'UTR;5'UTR	OpenSea	chr12	3280127	0.898698	0.17053	-0.728168
cg01415937	UBE4B;UBE4B	Body;Body	OpenSea	chr1	10134620	0.839025	0.110927	-0.728097
cg24000206	TGFB2;TGFB2	Body;Body	OpenSea	chr1	218550762	0.87376	0.145668	-0.728092
cg06638427	SEPT9;SEPT9;SEPT9;SEPT9;SEPT9;SEPT9;SEPT9;SEPT9	5'UTR;1stExon;Body;Body;Body;Body;Body;Body	S_Shelf	chr17	75401153	0.917734	0.189662	-0.728072
cg14140118	EXPH5;EXPH5	TSS200;Body	OpenSea	chr11	108423031	0.864912	0.136916	-0.727995
cg06925722			OpenSea	chr18	55487495	0.831305	0.103584	-0.727721
ch.19.732135R	C19orf62;C19orf62	Body;Body	OpenSea	chr19	17385198	0.772522	0.0448394	-0.727682
cg27526774			OpenSea	chr1	235099089	0.898828	0.171156	-0.727673
cg07198888			OpenSea	chr11	87637693	0.907637	0.180015	-0.727623
cg01415836			OpenSea	chr1	168290445	0.874805	0.147214	-0.727592
cg06432055	MYO3B;MYO3B;MYO3B;MYO3B;MYO3B	Body;Body;Body;Body;Body	OpenSea	chr2	171364407	0.910368	0.182797	-0.72757
cg15000479	ERGIC1	Body	OpenSea	chr5	172308929	0.916882	0.189439	-0.727443
ch.19.1066737F	ANKRD27	Body	OpenSea	chr19	33114318	0.760589	0.0331646	-0.727424
cg04095165			OpenSea	chr17	10189823	0.860609	0.133352	-0.727256
ch.10.2372731R			OpenSea	chr10	112966440	0.804637	0.0774198	-0.727217
cg00679039	DPEP2	5'UTR	S_Shore	chr16	68027768	0.808951	0.0818412	-0.72711
cg23199335			OpenSea	chr3	177315882	0.873896	0.146816	-0.72708
cg14385738	PTPN22;PTPN22;PTPN22;PTPN22	5'UTR;1stExon;5'UTR;1stExon	OpenSea	chr1	114414340	0.879465	0.152409	-0.727056
cg04529472	VOPP1;VOPP1	TSS200;Body	OpenSea	chr7	55620588	0.911161	0.184152	-0.727009
cg22363971	SMOX;SMOX;SMOX;SMOX;SMOX	5'UTR;5'UTR;5'UTR;5'UTR;5'UTR	OpenSea	chr20	4141571	0.883153	0.156173	-0.72698
cg26226159			OpenSea	chr14	52547692	0.881248	0.154334	-0.726913
cg01104264	LOC100422737	Body	OpenSea	chr6	107194665	0.836853	0.10995	-0.726902
cg05940672			N_Shelf	chr2	10438486	0.871763	0.144889	-0.726874
ch.13.52878677F			OpenSea	chr13	53980676	0.776214	0.0494178	-0.726796
cg08197287	AFF1;AFF1	Body;Body	OpenSea	chr4	87952173	0.822355	0.0955724	-0.726783
cg01087801	RUNX2;RUNX2;RUNX2	Body;Body;Body	OpenSea	chr6	45413906	0.793112	0.0664227	-0.726689
cg16919680			OpenSea	chr12	53230033	0.946612	0.219935	-0.726676
ch.1.198498029R			OpenSea	chr1	200231406	0.767856	0.041217	-0.726639
cg15122111	ATP2C1;ATP2C1;ATP2C1;ATP2C1;ATP2C1;ATP2C1	5'UTR;5'UTR;5'UTR;1stExon;1stExon;1stExon	OpenSea	chr3	130569453	0.845731	0.11928	-0.726451
cg22235821	SPSB4	Body	OpenSea	chr3	140796104	0.863871	0.137435	-0.726436
cg17004653	TCERG1L	Body	OpenSea	chr10	132925393	0.906605	0.180264	-0.726341
ch.3.946759R	FYCO1	Body	OpenSea	chr3	45979073	0.761349	0.0350293	-0.72632
cg18209791			OpenSea	chr8	125274169	0.927034	0.20081	-0.726224
cg27048597	DPYSL2;DPYSL2;DPYSL2	Body;Body;Body	OpenSea	chr8	26469274	0.898379	0.17235	-0.726029
cg10879877	LINC00920	Body	S_Shore	chr16	66442791	0.824285	0.0982975	-0.725987
ch.6.1255267F			OpenSea	chr6	53131782	0.807046	0.0810903	-0.725955
cg16780603	NOSTRIN;NOSTRIN;NOSTRIN;NOSTRIN	5'UTR;TSS200;TSS200;TSS200	OpenSea	chr2	169659047	0.882682	0.156758	-0.725924
cg17417292			N_Shore	chr18	77551953	0.879927	0.154007	-0.72592
cg21956614			OpenSea	chr4	129439073	0.818329	0.0925024	-0.725827
cg11228682	ATXN1;ATXN1	Body;Body	OpenSea	chr6	16320530	0.889006	0.16322	-0.725785
cg02848648	WARS;WARS;WARS;WARS	Body;Body;Body;Body	OpenSea	chr14	100807801	0.91311	0.187368	-0.725742
cg06422467			OpenSea	chr6	30720484	0.835968	0.110457	-0.725512
cg24667736	PHLDB2;PHLDB2;PHLDB2;PHLDB2	5'UTR;Body;5'UTR;5'UTR	OpenSea	chr3	111584232	0.894821	0.169343	-0.725478
cg02054358			OpenSea	chr17	70335431	0.835895	0.110437	-0.725458
cg03265277			N_Shelf	chr20	54820970	0.828915	0.103499	-0.725417
cg00755950			OpenSea	chr2	69910490	0.824906	0.0995167	-0.725389
cg02215242			OpenSea	chr11	62166156	0.829968	0.104599	-0.725369
ch.15.403279R	CASC5;CASC5	Body;Body	OpenSea	chr15	40916970	0.795115	0.0697745	-0.725341
ch.2.161489025R			OpenSea	chr2	161780779	0.767116	0.0419185	-0.725197
cg25642020	KDM4B	5'UTR	OpenSea	chr19	4975105	0.92365	0.198459	-0.725191
cg22825473	FAM101A;FAM101A	1stExon;5'UTR	OpenSea	chr12	124773870	0.921395	0.196243	-0.725151
cg15840905	MLLT10;MLLT10	Body;Body	OpenSea	chr10	22016410	0.854857	0.129714	-0.725143
cg18744828			OpenSea	chr20	52487065	0.879825	0.154686	-0.725139
cg08368948			OpenSea	chr12	53049710	0.924475	0.199342	-0.725133
cg07506658	ARHGAP26;ARHGAP26	3'UTR;3'UTR	OpenSea	chr5	142602594	0.846531	0.121449	-0.725082
cg15243610			OpenSea	chr18	3037629	0.888291	0.163224	-0.725067
cg08543630			OpenSea	chr13	80792236	0.782422	0.0574862	-0.724936
cg19628739			N_Shelf	chr22	44317517	0.865195	0.140273	-0.724921
cg24627762			OpenSea	chr7	73214044	0.786416	0.0615217	-0.724894
cg01527666			OpenSea	chr15	90880152	0.929871	0.205006	-0.724865
cg19954884	JADE1;JADE1;JADE1;JADE1;JADE1;JADE1;JADE1;JADE1	Body;Body;Body;Body;Body;Body;Body;Body	OpenSea	chr4	129775763	0.909066	0.184229	-0.724837
cg04305469	LINC01057	Body	OpenSea	chr1	95205334	0.86836	0.143541	-0.724819
ch.18.546433R			OpenSea	chr18	27424749	0.761306	0.03653	-0.724776
cg23392311			N_Shore	chr12	125221754	0.863108	0.138339	-0.724769
cg26237810			OpenSea	chr1	200669214	0.79587	0.0711074	-0.724763
ch.17.27159102R			OpenSea	chr17	30134989	0.777541	0.0529079	-0.724633
cg02092690	ANXA2;ANXA2;ANXA2;ANXA2	Body;Body;Body;Body	OpenSea	chr15	60663680	0.88466	0.160071	-0.72459
cg07503656			OpenSea	chr18	20012721	0.88248	0.157928	-0.724552
cg10820936	MREG	Body	OpenSea	chr2	216871234	0.802694	0.0781609	-0.724533
cg14748515			OpenSea	chr9	116437933	0.927548	0.203026	-0.724522
ch.3.373140F	RFTN1	Body	OpenSea	chr3	16361589	0.821766	0.0972514	-0.724515
cg05718311			OpenSea	chr10	3846725	0.900851	0.176379	-0.724472
cg23612626	NRM;NRM;NRM;NRM;NRM;NRM;NRM;NRM	TSS1500;TSS1500;TSS1500;TSS1500;TSS1500;TSS1500;TSS1500;TSS1500	OpenSea	chr6	30659491	0.824707	0.100242	-0.724465
cg23550763			OpenSea	chr20	19796365	0.858686	0.134254	-0.724433
ch.21.228978R	APP;APP;APP;APP;APP	Body;Body;Body;Body;Body	OpenSea	chr21	27297434	0.774711	0.0504104	-0.724301
cg00749291			OpenSea	chr11	12107626	0.912975	0.188674	-0.7243
cg20156679	ANTXR2;ANTXR2;ANTXR2;ANTXR2	Body;Body;Body;Body	OpenSea	chr4	80958240	0.912411	0.188124	-0.724288
cg26174004	DEC1	5'UTR	OpenSea	chr9	117969635	0.866289	0.142014	-0.724275
cg05398131	H6PD;H6PD	5'UTR;TSS200	OpenSea	chr1	9299770	0.893591	0.16933	-0.724261
cg07588775	SASH1	Body	OpenSea	chr6	148685723	0.89974	0.175587	-0.724153
cg10801292			OpenSea	chr3	14186445	0.889487	0.165353	-0.724134
cg23999970	STARD4-AS1	Body	OpenSea	chr5	110866313	0.826239	0.102232	-0.724007
cg27575100	LGR4	Body	OpenSea	chr11	27410771	0.805527	0.0816174	-0.72391
cg15157213	ANKRD11;ANKRD11;ANKRD11;ANKRD11	Body;5'UTR;5'UTR;5'UTR	OpenSea	chr16	89473783	0.927834	0.204005	-0.723829
cg11970252	KIAA0564	Body	OpenSea	chr13	42188629	0.880611	0.156797	-0.723814
cg08705976			OpenSea	chr2	150076492	0.872798	0.149051	-0.723747
ch.13.1744822R	MYO16	Body	OpenSea	chr13	109806861	0.804504	0.0807637	-0.723741
cg08078648			OpenSea	chr2	236236591	0.908807	0.185085	-0.723722
ch.5.2533981R	FAM13B;FAM13B;FAM13B	Body;Body;Body	OpenSea	chr5	137298291	0.779576	0.055922	-0.723654
cg25747670			OpenSea	chr1	115722330	0.926599	0.203214	-0.723385
cg14084689	SORCS2	Body	OpenSea	chr4	7657708	0.81685	0.0934887	-0.723361
ch.9.113042395R			OpenSea	chr9	114002574	0.801631	0.0783925	-0.723238
cg02844899	TTC7A	Body	OpenSea	chr2	47182345	0.862298	0.139067	-0.723231
cg23043899	HSF2BP	Body	OpenSea	chr21	45006185	0.808664	0.0854671	-0.723197
cg27437304	APLP2;APLP2;APLP2;APLP2;APLP2;APLP2	Body;Body;Body;Body;Body;Body	N_Shore	chr11	129992368	0.942348	0.219197	-0.723151
cg13759686			OpenSea	chr1	155618480	0.816929	0.0938381	-0.723091
cg17711101			OpenSea	chr11	128491828	0.874898	0.151816	-0.723082
cg24904788	PRDM11	TSS1500	OpenSea	chr11	45114842	0.959138	0.236073	-0.723066
cg15687502			OpenSea	chr4	112880518	0.897719	0.174725	-0.722995
cg17438633	MVP;MVP	5'UTR;5'UTR	OpenSea	chr16	29836727	0.907385	0.184411	-0.722974
cg01292999	MITF;MITF;MITF	Body;5'UTR;Body	OpenSea	chr3	69841177	0.871324	0.148406	-0.722918
cg04694615	NUP210	Body	OpenSea	chr3	13420948	0.873446	0.150536	-0.72291
cg22413509	CAMKMT	Body	OpenSea	chr2	44780801	0.877956	0.155058	-0.722898
cg09740450			Island	chr12	125223650	0.926906	0.204024	-0.722882
cg11150974			OpenSea	chr2	12010431	0.837197	0.114388	-0.722809
cg01463768	SLC44A3;SLC44A3;SLC44A3;SLC44A3;SLC44A3;SLC44A3;SLC44A3	Body;Body;Body;Body;Body;Body;Body	OpenSea	chr1	95329202	0.863732	0.141	-0.722732
ch.2.200726997F			OpenSea	chr2	201018752	0.7741	0.0514116	-0.722689
cg11289747	HIVEP3;HIVEP3;HIVEP3;HIVEP3	5'UTR;5'UTR;Body;Body	OpenSea	chr1	42328785	0.920814	0.198175	-0.722639
cg18099556			OpenSea	chr21	36689434	0.92794	0.205374	-0.722566
ch.17.72133F	PRPF8	Body	OpenSea	chr17	1577994	0.800143	0.0776367	-0.722506
cg01036371	C9orf3;C9orf3;C9orf3	Body;Body;Body	OpenSea	chr9	97629727	0.849244	0.126816	-0.722427
ch.10.622552R			OpenSea	chr10	23664345	0.752988	0.0305983	-0.72239
cg23456304			OpenSea	chr2	237876844	0.909138	0.186774	-0.722364
cg21669326			OpenSea	chr7	47267691	0.863359	0.141072	-0.722287
ch.16.1357280F	CDH8	Body	OpenSea	chr16	61883344	0.763413	0.0411275	-0.722286
cg08986556			OpenSea	chr3	115509739	0.878748	0.15655	-0.722199
ch.14.1254509R	STON2	Body	OpenSea	chr14	81785340	0.771554	0.0494318	-0.722122
cg00159243	SELPLG	5'UTR	OpenSea	chr12	109023799	0.857567	0.135453	-0.722115
cg26691387	TG	Body	OpenSea	chr8	134143217	0.898208	0.176097	-0.722112
cg02104700	S100P	Body	OpenSea	chr4	6698168	0.905986	0.183898	-0.722088
cg10766285			OpenSea	chr16	54404836	0.779399	0.057334	-0.722065
cg16938400			OpenSea	chr16	17701303	0.789623	0.0675715	-0.722052
cg10081358	TRIM71	Body	OpenSea	chr3	32907021	0.808839	0.0868556	-0.721983
ch.5.1757313F	ANKRD32	Body	OpenSea	chr5	93977242	0.781091	0.0592112	-0.72188
cg11147155	ENSA;ENSA;ENSA;ENSA	3'UTR;3'UTR;3'UTR;3'UTR	OpenSea	chr1	150595206	0.883751	0.161946	-0.721805
cg04852824	DPH6-AS1	Body	OpenSea	chr15	35989442	0.853901	0.132159	-0.721743
cg11545320			OpenSea	chr6	52476824	0.928368	0.206651	-0.721717
cg09449191	MYO9B;MYO9B	5'UTR;5'UTR	OpenSea	chr19	17200853	0.923365	0.201658	-0.721707
cg02536916			OpenSea	chr3	139028922	0.849159	0.127457	-0.721702
ch.9.84078312F			OpenSea	chr9	84888492	0.749324	0.027804	-0.72152
cg16827707	SH3D19	TSS200	OpenSea	chr4	152149196	0.852541	0.131129	-0.721413
cg00356435	CUL1	TSS1500	N_Shore	chr7	148394721	0.812418	0.091061	-0.721356
cg21055139	PNKD;TMBIM1	Body;5'UTR	OpenSea	chr2	219151631	0.818094	0.0967697	-0.721324
cg04494508			OpenSea	chr8	86971488	0.884206	0.163062	-0.721144
cg03299329	FAM26D;BET3L	TSS200;Body	OpenSea	chr6	116850057	0.868948	0.147847	-0.7211
cg21184340	KIAA0513;KIAA0513;KIAA0513	5'UTR;5'UTR;5'UTR	OpenSea	chr16	85084419	0.912416	0.191353	-0.721063
ch.7.140705775R			OpenSea	chr7	141059306	0.792959	0.0719059	-0.721053
cg08247613	DCPS;ST3GAL4-AS1	Body;Body	OpenSea	chr11	126211999	0.880495	0.159512	-0.720983
cg14807892	OSBPL6;OSBPL6;OSBPL6;OSBPL6	5'UTR;5'UTR;5'UTR;5'UTR	OpenSea	chr2	179107216	0.810018	0.0890383	-0.720979
cg24951263			OpenSea	chr5	43772975	0.855022	0.134148	-0.720874
cg23787867	MYOZ3;MYOZ3	Body;Body	S_Shore	chr5	150053706	0.894749	0.173891	-0.720858
cg21615763			OpenSea	chr6	121843518	0.846331	0.125504	-0.720827
cg07727594	SLC13A3;SLC13A3	3'UTR;3'UTR	OpenSea	chr20	45187423	0.855676	0.13488	-0.720796
ch.19.1633300R	SCAF1	Body	N_Shelf	chr19	50151944	0.761921	0.0411489	-0.720772
cg17611046	FARS2	Body	OpenSea	chr6	5672954	0.866461	0.145744	-0.720717
cg03763868	PRRX1;PRRX1	Body;Body	OpenSea	chr1	170662502	0.883518	0.162802	-0.720716
cg02142483			OpenSea	chr16	84560555	0.841637	0.120948	-0.720689
cg10068243			OpenSea	chr12	76431648	0.822116	0.101489	-0.720627
cg07071250	LAMA3;LAMA3	Body;Body	OpenSea	chr18	21406132	0.903253	0.182702	-0.720551
cg24299548			OpenSea	chr8	33792227	0.874034	0.1535	-0.720534
cg14459046			OpenSea	chr5	173728459	0.821957	0.101432	-0.720525
ch.17.33847170F			OpenSea	chr17	36593644	0.789554	0.0690569	-0.720497
cg19807521			OpenSea	chr19	1189545	0.765018	0.0445393	-0.720478
cg02693157			OpenSea	chr15	87892167	0.884027	0.163552	-0.720476
ch.2.121392984R	GLI2	Body	OpenSea	chr2	121676514	0.785108	0.0647703	-0.720338
ch.12.643819F			OpenSea	chr12	28971177	0.750747	0.0304395	-0.720307
cg04706201	C5orf56	Body	OpenSea	chr5	131773770	0.919476	0.199192	-0.720284
cg22663791	RBMS1;RBMS1	Body;Body	OpenSea	chr2	161339409	0.801585	0.081329	-0.720256
cg13612396			OpenSea	chr12	112976024	0.808148	0.08795	-0.720198
cg16107105	KCNH2;KCNH2;KCNH2	Body;Body;3'UTR	N_Shore	chr7	150646704	0.894431	0.174242	-0.720188
ch.9.1117114R	HNRNPK;HNRNPK;HNRNPK	Body;Body;Body	OpenSea	chr9	86587458	0.772501	0.0523199	-0.720181
cg21410109			OpenSea	chr15	39540584	0.854499	0.134337	-0.720162
cg13872236			OpenSea	chr13	20906686	0.888031	0.167875	-0.720156
cg11706624			OpenSea	chr5	95147979	0.879691	0.159586	-0.720105
cg21193744	ANGPT2;ANGPT2;ANGPT2;MCPH1	Body;Body;Body;Body	OpenSea	chr8	6405105	0.937887	0.217786	-0.720101
cg06141378	GXYLT1;GXYLT1	Body;Body	OpenSea	chr12	42488228	0.896958	0.176888	-0.72007
cg17965386			OpenSea	chr4	106057079	0.863386	0.143323	-0.720064
cg14051805	FSIP1	Body	OpenSea	chr15	39917220	0.904686	0.184627	-0.720059
cg19384042	ERGIC1	Body	OpenSea	chr5	172314993	0.925114	0.205114	-0.72
cg18517818			OpenSea	chr4	10956577	0.847742	0.127805	-0.719937
ch.2.1730502R			OpenSea	chr2	76794353	0.811025	0.0911994	-0.719826
cg06778183	MCTP1;MCTP1	Body;Body	OpenSea	chr5	94129156	0.910147	0.190482	-0.719665
cg15285513	CDKAL1	Body	OpenSea	chr6	21200930	0.767849	0.0482361	-0.719613
cg26140637	NSUN6	Body	OpenSea	chr10	18899687	0.8786	0.15899	-0.71961
ch.6.2134092F	ARMC2	Body	OpenSea	chr6	109191345	0.812433	0.0928641	-0.719569
cg19321522	LINC00607	Body	OpenSea	chr2	216483918	0.771477	0.0519094	-0.719568
cg02780634			OpenSea	chr2	224609503	0.847841	0.128303	-0.719538
cg25565203			OpenSea	chr5	56989227	0.888078	0.168542	-0.719536
cg03839875			OpenSea	chr8	90624163	0.886064	0.166538	-0.719527
cg05810428	SLC14A1;SLC14A1;SLC14A1	TSS1500;TSS1500;TSS1500	OpenSea	chr18	43302987	0.896982	0.177472	-0.71951
cg13079933			OpenSea	chr15	70146103	0.892558	0.173051	-0.719507
cg06370132			OpenSea	chr10	110550070	0.928568	0.209091	-0.719477
cg10806645	LRRFIP1;LRRFIP1;LRRFIP1;LRRFIP1;LRRFIP1	Body;Body;Body;Body;Body	N_Shelf	chr2	238640512	0.782491	0.0630522	-0.719439
cg25579180	WBSCR17	Body	OpenSea	chr7	71098623	0.804298	0.0848728	-0.719426
ch.1.3897073R	NAV1;NAV1	Body;Body	OpenSea	chr1	201780598	0.763461	0.044044	-0.719417
ch.17.1132347R	DHX8	Body	OpenSea	chr17	41598698	0.778096	0.0587695	-0.719326
cg22920189			OpenSea	chr5	102797185	0.86894	0.149682	-0.719258
cg06698971	SPRED2	Body	OpenSea	chr2	65605258	0.837601	0.118383	-0.719218
cg26149924	DPH6	Body	OpenSea	chr15	35719413	0.921581	0.202411	-0.719169
cg20744756			OpenSea	chr1	95201495	0.884507	0.16534	-0.719166
ch.4.73985647R			OpenSea	chr4	73766783	0.805795	0.0866765	-0.719119
cg10546814			OpenSea	chr11	102347727	0.765138	0.046107	-0.719031
cg12685837			OpenSea	chr15	57625838	0.836286	0.117319	-0.718967
cg24231804			OpenSea	chr15	67316861	0.782277	0.0633401	-0.718937
cg05601827	ERG;ERG;ERG;ERG;ERG;ERG;ERG;ERG;ERG	TSS1500;TSS1500;Body;Body;Body;Body;Body;5'UTR;Body	OpenSea	chr21	39871405	0.891446	0.172542	-0.718903
cg05059333	CARD8;CARD8;CARD8;CARD8;CARD8;CARD8;CARD8	TSS1500;TSS1500;TSS200;TSS200;TSS200;5'UTR;5'UTR	OpenSea	chr19	48753140	0.946117	0.227269	-0.718848
cg20276100	FRMD3;FRMD3;FRMD3;FRMD3;FRMD3	1stExon;Body;Body;Body;Body	OpenSea	chr9	85881968	0.914163	0.195321	-0.718842
cg05734675	DIP2C	Body	OpenSea	chr10	537033	0.769331	0.050517	-0.718814
cg08600456	PAG1	5'UTR	OpenSea	chr8	81963035	0.854713	0.135909	-0.718804
cg25376491	MAML1	Body	OpenSea	chr5	179192524	0.862036	0.143271	-0.718766
cg21312542			OpenSea	chr10	93661706	0.862522	0.143799	-0.718723
cg05460582			N_Shelf	chr22	36847816	0.793637	0.0749513	-0.718686
cg19828516	GPR132	TSS200	OpenSea	chr14	105531855	0.869821	0.151191	-0.718631
cg07476328	MIR5093	TSS200	OpenSea	chr16	85339941	0.858274	0.139679	-0.718595
cg02254947			OpenSea	chr21	40361754	0.818706	0.100116	-0.71859
ch.15.1497565F	NTRK3;NTRK3;NTRK3	Body;Body;Body	OpenSea	chr15	88581122	0.763776	0.0451913	-0.718585
cg15128801	GNG12	5'UTR	OpenSea	chr1	68202053	0.827048	0.108506	-0.718543
cg14667925	POC1A;POC1A;POC1A	Body;Body;Body	OpenSea	chr3	52124234	0.838899	0.120383	-0.718516
cg22453183	GPR98;GPR98	Body;Body	OpenSea	chr5	89940953	0.903771	0.185259	-0.718511
cg14757107	GMPR	Body	OpenSea	chr6	16277615	0.867075	0.148644	-0.718431
cg08939850	RPTOR;RPTOR	Body;Body	S_Shore	chr17	78800806	0.929516	0.211105	-0.718411
cg10553969			OpenSea	chr14	52295311	0.885931	0.167563	-0.718368
cg02123704	AHI1;AHI1;AHI1	Body;Body;Body	OpenSea	chr6	135613063	0.929293	0.210937	-0.718356
cg21164050			OpenSea	chr13	27757411	0.881216	0.162901	-0.718315
cg21704843			OpenSea	chr6	125678876	0.920157	0.201843	-0.718314
cg26361533	CACNA1C;CACNA1C;CACNA1C;CACNA1C;CACNA1C;CACNA1C;CACNA1C;CACNA1C;CACNA1C;CACNA1C;CACNA1C;CACNA1C;CACNA1C;CACNA1C;CACNA1C;CACNA1C;CACNA1C;CACNA1C;CACNA1C;CACNA1C;CACNA1C;CACNA1C;CACNA1C	Body;Body;Body;Body;Body;Body;Body;Body;Body;Body;Body;Body;Body;Body;Body;Body;Body;Body;Body;Body;Body;Body;Body	OpenSea	chr12	2445561	0.830749	0.112519	-0.71823
cg09977284	FLJ34503	TSS1500	OpenSea	chr6	114225171	0.860717	0.142512	-0.718205
cg01572735	SHE	Body	OpenSea	chr1	154469608	0.755796	0.0375989	-0.718197
cg07412315			Island	chr16	86965319	0.88848	0.170309	-0.718171
cg04097334	DIRC1	5'UTR	OpenSea	chr2	189599665	0.820915	0.102794	-0.718121
cg08206881			OpenSea	chr2	12317357	0.845315	0.127217	-0.718097
cg11481443			OpenSea	chr18	28826621	0.927145	0.209101	-0.718044
cg03834478			OpenSea	chr11	69323978	0.927685	0.20973	-0.717955
cg17922998			OpenSea	chr8	61863697	0.888641	0.170702	-0.717939
cg25971402	EXT1	Body	OpenSea	chr8	119004929	0.804472	0.0865604	-0.717912
cg06972124			OpenSea	chr12	87833994	0.892751	0.174885	-0.717866
cg10850454			OpenSea	chr15	74681975	0.890588	0.172762	-0.717826
cg00126412			OpenSea	chr10	5607725	0.907688	0.189954	-0.717734
cg11201567	PSD4	5'UTR	OpenSea	chr2	113933008	0.858777	0.141082	-0.717695
cg13456960	KDM4B	Body	N_Shore	chr19	5139479	0.92101	0.203322	-0.717688
cg11769062	SKI	Body	S_Shore	chr1	2162893	0.865496	0.147877	-0.717619
ch.12.1637510F	ACSS3	Body	OpenSea	chr12	81559782	0.807138	0.08958	-0.717558
cg13806292	SYNE1;SYNE1	Body;Body	OpenSea	chr6	152702463	0.817381	0.0999429	-0.717438
cg10452448	PRIMPOL;PRIMPOL;PRIMPOL	Body;Body;Body	OpenSea	chr4	185589865	0.876018	0.158615	-0.717403
cg23623251	BMP6	Body	S_Shelf	chr6	7731280	0.882168	0.164803	-0.717366
cg01437816			OpenSea	chr2	102658053	0.886583	0.169275	-0.717308
cg15971559	TRAK2	5'UTR	OpenSea	chr2	202305048	0.8548	0.137523	-0.717277
cg13782615	STIM1	Body	OpenSea	chr11	4079556	0.850247	0.133008	-0.717239
ch.10.2686225R	OAT	Body	OpenSea	chr10	126090281	0.811575	0.0943389	-0.717236
cg12800932	ESYT2	Body	OpenSea	chr7	158611626	0.861133	0.143908	-0.717225
cg16620641	LOC339975	Body	OpenSea	chr4	188399979	0.874044	0.156837	-0.717207
cg25173269	NOX5;NOX5;NOX5;NOX5;NOX5;MIR548H4	Body;Body;Body;Body;Body;Body	OpenSea	chr15	69335988	0.877699	0.160518	-0.717181
cg16988280	PINX1;PINX1	Body;Body	OpenSea	chr8	10671903	0.893791	0.176721	-0.71707
cg11698882	FHOD1	Body	N_Shore	chr16	67278841	0.863263	0.146217	-0.717046
ch.10.65628491F			OpenSea	chr10	65958485	0.794118	0.0770792	-0.717039
cg01146810	VPS13D;VPS13D	Body;Body	OpenSea	chr1	12498792	0.89496	0.177957	-0.717003
cg25445465			OpenSea	chr12	89338212	0.880158	0.163179	-0.716979
cg22042833	FLJ22536	Body	OpenSea	chr6	21987848	0.76123	0.0443014	-0.716929
cg13069413	CDH13;CDH13;CDH13;CDH13;CDH13;CDH13	5'UTR;Body;Body;Body;Body;Body	OpenSea	chr16	82687722	0.891398	0.174491	-0.716907
cg20209182	SLC6A4	Body	OpenSea	chr17	28530849	0.853999	0.137132	-0.716867
ch.5.754313F	RAI14;RAI14;RAI14;RAI14;RAI14;RAI14	Body;Body;Body;Body;Body;Body	OpenSea	chr5	34829875	0.807936	0.0911218	-0.716814
cg16210355			OpenSea	chr13	107028903	0.930277	0.213496	-0.716781
cg21019156	LGR5;LGR5;LGR5;LGR5	Body;Body;Body;Body	OpenSea	chr12	71930408	0.914094	0.197334	-0.71676
cg15254954			OpenSea	chr19	8420745	0.856437	0.139688	-0.716749
cg07524540	TVP23C-CDRT4;TVP23C-CDRT4	Body;Body	OpenSea	chr17	15394016	0.887006	0.170271	-0.716735
ch.1.1767330R	INADL	Body	OpenSea	chr1	62605408	0.761395	0.0446733	-0.716721
ch.2.22266060F			OpenSea	chr2	22412555	0.750651	0.0339878	-0.716663
cg12297564	SHROOM3	Body	OpenSea	chr4	77685613	0.878059	0.161547	-0.716512
cg03478765	NRCAM;NRCAM;NRCAM;NRCAM	5'UTR;5'UTR;5'UTR;5'UTR	OpenSea	chr7	108056805	0.877166	0.160791	-0.716374
ch.16.785175F	HS3ST4	Body	OpenSea	chr16	25789762	0.776782	0.0604401	-0.716341
cg15221794	MTUS2	Body	OpenSea	chr13	29943389	0.783228	0.0668936	-0.716335
cg19281948	LIMS1;LIMS1;LIMS1	5'UTR;5'UTR;Body	OpenSea	chr2	109211667	0.907369	0.191095	-0.716274
ch.11.991049F	CUGBP1;CUGBP1;CUGBP1	Body;Body;Body	OpenSea	chr11	47494477	0.781611	0.06534	-0.716271
cg04905791			OpenSea	chr1	110438564	0.814664	0.0984153	-0.716249
cg02898159			OpenSea	chr19	5346237	0.855652	0.139471	-0.716181
cg04193065			OpenSea	chr15	31528995	0.881757	0.165608	-0.716149
ch.16.1711323F	CFDP1	Body	OpenSea	chr16	75338638	0.781076	0.0649296	-0.716146
cg26455970	MRVI1;MRVI1;MRVI1;MRVI1;MRVI1;MRVI1;MRVI1;MRVI1;MRVI1;MRVI1;MRVI1;MRVI1	ExonBnd;ExonBnd;ExonBnd;ExonBnd;ExonBnd;ExonBnd;Body;Body;Body;Body;Body;Body	OpenSea	chr11	10626089	0.850277	0.134245	-0.716032
ch.3.1012570R	CDC25A;CDC25A	Body;Body	OpenSea	chr3	48208271	0.806449	0.0904934	-0.715956
cg11635677			OpenSea	chr5	39437757	0.868977	0.153065	-0.715912
cg02374917	CSRP1;CSRP1;CSRP1;CSRP1	Body;Body;Body;Body	OpenSea	chr1	201463534	0.902414	0.186517	-0.715897
cg17578108			OpenSea	chr20	11215967	0.848063	0.132194	-0.715869
cg20551622			OpenSea	chr6	13354623	0.924799	0.208945	-0.715855
cg10660980			OpenSea	chr16	31255565	0.888981	0.173154	-0.715828
cg02905509			S_Shelf	chr9	134273881	0.884861	0.169074	-0.715787
cg15354193	CNOT8;CNOT8;CNOT8;CNOT8;CNOT8;CNOT8;CNOT8;CNOT8;CNOT8	5'UTR;5'UTR;5'UTR;5'UTR;5'UTR;5'UTR;5'UTR;5'UTR;5'UTR	S_Shore	chr5	154239143	0.842327	0.126663	-0.715664
cg17935411	TGFBI	Body	OpenSea	chr5	135394399	0.907336	0.191767	-0.71557
cg16397176			OpenSea	chr5	110899314	0.9031	0.187549	-0.715551
cg05861420	KIAA1217;KIAA1217;KIAA1217;KIAA1217	Body;Body;Body;Body	OpenSea	chr10	24552396	0.919422	0.203891	-0.715531
cg06239287			OpenSea	chr9	29625421	0.832606	0.11708	-0.715526
cg22367549	ATP2B4;ATP2B4	5'UTR;5'UTR	OpenSea	chr1	203643084	0.809769	0.0942981	-0.715471
ch.16.1235821R	OGFOD1	Body	OpenSea	chr16	56503846	0.767059	0.051702	-0.715357
cg10738933	NUDT1;NUDT1;NUDT1;NUDT1;NUDT1;NUDT1;NUDT1	Body;Body;Body;Body;Body;Body;Body	OpenSea	chr7	2288828	0.850813	0.135496	-0.715317
ch.3.3938922F	LRCH3	Body	OpenSea	chr3	197558925	0.82124	0.106003	-0.715237
cg06287667	KIF3C	Body	OpenSea	chr2	26184003	0.920617	0.205427	-0.71519
cg14943512			N_Shelf	chr6	36095518	0.849957	0.134771	-0.715186
cg22052847	TNPO1	Body	OpenSea	chr5	72118302	0.832864	0.11773	-0.715135
cg15733114	ART4	TSS200	OpenSea	chr12	14996515	0.907143	0.192016	-0.715127
cg10034678			OpenSea	chr2	85726457	0.936922	0.221807	-0.715115
cg23381884			N_Shore	chr6	1597525	0.858473	0.143371	-0.715102
cg21386243	DNAH12	Body	OpenSea	chr3	57436701	0.861628	0.146608	-0.71502
cg09328068			OpenSea	chr13	44749282	0.884218	0.169199	-0.715019
cg08847775			OpenSea	chr2	43422121	0.875798	0.160783	-0.715015
cg05954918	ECE1	Body	OpenSea	chr1	21645238	0.762263	0.0472539	-0.715009
cg05433448	ATP2C1;ATP2C1;ATP2C1	TSS200;TSS200;TSS200	OpenSea	chr3	130569287	0.853869	0.138963	-0.714906
cg02297063	SBNO2;SBNO2	Body;TSS200	OpenSea	chr19	1132389	0.798956	0.0840567	-0.714899
cg04086018	DACT2	Body	OpenSea	chr6	168702943	0.843418	0.128629	-0.714789
cg27197785	CAMK2A;CAMK2A	Body;Body	OpenSea	chr5	149625244	0.892386	0.177638	-0.714748
cg07209244	NEURL1B	3'UTR	S_Shelf	chr5	172116212	0.849139	0.134442	-0.714697
cg12127455	FOXJ3	TSS1500	S_Shore	chr1	42802952	0.932543	0.217851	-0.714691
cg01949584	PRKAG2;PRKAG2	5'UTR;Body	OpenSea	chr7	151503558	0.917359	0.202669	-0.71469
cg22721243	ATXN1;ATXN1	Body;Body	OpenSea	chr6	16320208	0.908258	0.19363	-0.714629
cg25109721			OpenSea	chr17	48125064	0.793008	0.0784528	-0.714555
ch.6.2380480F			OpenSea	chr6	123193050	0.762626	0.0480958	-0.71453
cg10705422	MICAL2;MICAL2;MICAL2;MICAL2;MICAL2;MICAL2;MICAL2	Body;Body;Body;Body;Body;Body;Body	OpenSea	chr11	12188825	0.896491	0.182008	-0.714483
ch.12.1171804F	ERBB3	Body	N_Shelf	chr12	56495766	0.758271	0.0437895	-0.714481
cg15086607			OpenSea	chr3	139493523	0.768702	0.054249	-0.714453
cg17480245	LOC284080	Body	N_Shore	chr17	48131192	0.822533	0.108083	-0.71445
cg25407979	PLEKHA6	5'UTR	OpenSea	chr1	204256846	0.915677	0.201251	-0.714425
cg14040735	LOC102546298	Body	OpenSea	chr5	149857155	0.859538	0.145144	-0.714393
cg05163491			OpenSea	chr3	184434507	0.900985	0.18664	-0.714344
cg23773496	LINC00460	TSS200	OpenSea	chr13	107028857	0.924688	0.210452	-0.714236
cg27326306			S_Shore	chr16	66442374	0.875872	0.161734	-0.714138
ch.2.2008119R	SNRNP200	Body	OpenSea	chr2	96948848	0.746562	0.0324257	-0.714136
cg21382890	NFE2L2;NFE2L2;NFE2L2	Body;5'UTR;5'UTR	OpenSea	chr2	178104794	0.911081	0.196952	-0.714129
cg10365509	ACOXL	Body	OpenSea	chr2	111829501	0.9184	0.204281	-0.71412
cg15988801	ITPR1;ITPR1;ITPR1	Body;Body;Body	OpenSea	chr3	4873038	0.830303	0.116245	-0.714058
cg20560873			OpenSea	chr6	11653407	0.780235	0.0661852	-0.71405
cg09271521	EPN2;EPN2;EPN2;EPN2-AS1	5'UTR;Body;Body;Body	OpenSea	chr17	19207567	0.827169	0.113179	-0.713991
cg06924964	PDCD1LG2	TSS1500	OpenSea	chr9	5509695	0.880075	0.166155	-0.71392
cg24996979	C14orf43;C14orf43	5'UTR;5'UTR	N_Shelf	chr14	74223355	0.802436	0.0885193	-0.713917
cg08017485	PARK2;PARK2;PARK2	Body;Body;Body	OpenSea	chr6	161795003	0.831812	0.117949	-0.713863
cg14958299			OpenSea	chr9	72591262	0.923025	0.209178	-0.713847
cg01563363			OpenSea	chr2	113398552	0.831766	0.117944	-0.713822
cg20785120	BCAS4;BCAS4;BCAS4	Body;Body;Body	OpenSea	chr20	49489539	0.903022	0.189225	-0.713798
cg24260021			OpenSea	chr7	5589170	0.857425	0.143651	-0.713773
cg01925253			OpenSea	chr4	153231501	0.869016	0.15525	-0.713765
ch.21.27853252F			OpenSea	chr21	28931381	0.77096	0.0572477	-0.713713
cg16521237			OpenSea	chr15	74091991	0.794148	0.0805346	-0.713613
cg10665316	MACF1	Body	OpenSea	chr1	39620625	0.810582	0.0969843	-0.713598
cg10701568	WWC2-AS1;WWC2	TSS1500;Body	OpenSea	chr4	184162598	0.897455	0.183887	-0.713568
cg13042575	RASSF3	Body	OpenSea	chr12	65066768	0.829739	0.116198	-0.713541
cg08762410			OpenSea	chr12	7708497	0.816883	0.103413	-0.71347
cg06341590			OpenSea	chr4	57624431	0.84207	0.12861	-0.71346
cg07431069	MCF2L2	Body	OpenSea	chr3	183003781	0.906914	0.193492	-0.713422
cg22317573	MSI2;MSI2	Body;Body	OpenSea	chr17	55619412	0.940284	0.226874	-0.71341
cg14784010	DOCK2	Body	OpenSea	chr5	169083252	0.932728	0.219326	-0.713402
ch.9.377428R	ACER2	Body	OpenSea	chr9	19439561	0.765618	0.052242	-0.713376
cg23437497			OpenSea	chr11	27353723	0.903414	0.190055	-0.713359
ch.12.12432R	CCDC77;CCDC77;CCDC77;CCDC77	Body;Body;Body;Body	OpenSea	chr12	539860	0.783573	0.0702633	-0.713309
ch.13.1182684F	NDFIP2;NDFIP2	Body;Body	OpenSea	chr13	80097234	0.806879	0.0936136	-0.713265
cg11337624			OpenSea	chr7	79941621	0.898123	0.184874	-0.713249
cg16379814			OpenSea	chr10	112306211	0.918162	0.204928	-0.713234
cg08993690	LOC285419	Body	OpenSea	chr4	124621838	0.893969	0.180739	-0.71323
cg06440065	C19orf12;C19orf12	TSS200;TSS1500	S_Shore	chr19	30206617	0.817104	0.103903	-0.713201
cg09782560			OpenSea	chr15	92058845	0.925811	0.212698	-0.713113
ch.9.2295001F	SETX	Body	OpenSea	chr9	135143580	0.822469	0.109386	-0.713083
cg27661394			OpenSea	chr4	4661952	0.902948	0.189907	-0.713041
ch.15.1166704F			S_Shore	chr15	73663757	0.759437	0.0464355	-0.713002
cg18050804	MCF2L;MCF2L	Body;Body	N_Shore	chr13	113677188	0.830396	0.1174	-0.712996
cg24659527			OpenSea	chr1	88110738	0.868823	0.155917	-0.712906
cg27179101	NCOR2;NCOR2	5'UTR;5'UTR	OpenSea	chr12	124991139	0.925084	0.212211	-0.712873
cg06685805			OpenSea	chr2	217087741	0.824796	0.111942	-0.712854
cg22995710	PAK6;PAK6	5'UTR;5'UTR	OpenSea	chr15	40527150	0.909588	0.196748	-0.71284
cg13680270	SLC24A2;SLC24A2	Body;Body	OpenSea	chr9	19748480	0.833486	0.120654	-0.712832
cg06613738	C16orf45;C16orf45	Body;Body	OpenSea	chr16	15596423	0.879761	0.167008	-0.712753
cg01049714			N_Shore	chr9	18438149	0.851922	0.139179	-0.712743
cg03119777			OpenSea	chr8	125283877	0.890137	0.177411	-0.712727
cg00129234	FILIP1L;FILIP1L;CMSS1	5'UTR;5'UTR;Body	OpenSea	chr3	99766639	0.799444	0.0867415	-0.712703
cg26379531	MAML2	Body	OpenSea	chr11	95940949	0.894498	0.181801	-0.712697
cg06725421	DHRS12;DHRS12;DHRS12	Body;Body;Body	OpenSea	chr13	52367810	0.895884	0.18322	-0.712664
ch.10.1452314F	DDX21	Body	OpenSea	chr10	70730916	0.7797	0.0670544	-0.712646
cg00486883			OpenSea	chr5	95048297	0.779167	0.0665429	-0.712624
cg14499058	TRAPPC9;TRAPPC9	Body;Body	OpenSea	chr8	141129321	0.926476	0.213856	-0.712621
ch.11.80815632F			OpenSea	chr11	81137984	0.749859	0.0372513	-0.712607
cg15441686	GPR21;RABGAP1	TSS200;Body	OpenSea	chr9	125795820	0.850633	0.138081	-0.712553
cg23636657	GRB2;GRB2	Body;Body	OpenSea	chr17	73322459	0.81086	0.0983081	-0.712552
ch.2.4958278F	PASK	Body	OpenSea	chr2	242062546	0.743537	0.0309931	-0.712544
cg03946667	TGFBI	Body	OpenSea	chr5	135394361	0.928976	0.21654	-0.712436
cg15369821			OpenSea	chr6	164281903	0.845771	0.133408	-0.712363
cg03401523	DCAF5;DCAF5;DCAF5;DCAF5	Body;Body;Body;Body	OpenSea	chr14	69560718	0.801295	0.0889557	-0.712339
cg03327619			OpenSea	chr2	159810515	0.936643	0.224382	-0.712262
cg00834924	AKAP13;AKAP13	5'UTR;5'UTR	OpenSea	chr15	85956922	0.806828	0.0945698	-0.712258
cg08854825	PPRC1;PPRC1;PPRC1	5'UTR;Body;Body	S_Shelf	chr10	103896645	0.918212	0.205976	-0.712236
cg14057303	MIR548Q;ZNF462	Body;5'UTR	OpenSea	chr9	109683834	0.804848	0.0926767	-0.712172
cg14727405			OpenSea	chr9	19999663	0.904715	0.192548	-0.712167
ch.20.998519F	ZMYND8;ZMYND8;ZMYND8	Body;Body;Body	OpenSea	chr20	45846381	0.800202	0.0880606	-0.712141
cg01649611	THADA;THADA	Body;Body	OpenSea	chr2	43521066	0.908389	0.196267	-0.712123
cg11926773			OpenSea	chr1	235012297	0.876649	0.164556	-0.712093
cg06669270			OpenSea	chr11	110767326	0.919575	0.207548	-0.712027
cg16942004	HSF2BP	Body	OpenSea	chr21	45065540	0.832687	0.120678	-0.712009
cg00987237	MAML3	Body	OpenSea	chr4	140770576	0.764131	0.0521265	-0.712004
cg14130607			OpenSea	chr18	68089571	0.824915	0.112988	-0.711927
cg03234715			OpenSea	chr10	133312899	0.765581	0.053682	-0.711899
cg27118035	ZNF267	Body	OpenSea	chr16	31891978	0.833695	0.121801	-0.711894
cg18795525	ANKRD11;ANKRD11;ANKRD11;ANKRD11	Body;5'UTR;5'UTR;5'UTR	OpenSea	chr16	89431720	0.854077	0.142244	-0.711834
cg19919590	LAPTM5	Body	OpenSea	chr1	31229569	0.863382	0.15164	-0.711742
cg01702954	LINC01411	Body	OpenSea	chr5	173853159	0.860604	0.148889	-0.711716
cg24178897			OpenSea	chr14	69170010	0.90251	0.190825	-0.711685
ch.9.2285199R	MED27	Body	OpenSea	chr9	134851910	0.76749	0.0558149	-0.711675
cg22841357	RGL1;RGL1;RGL1;RGL1;RGL1	Body;Body;Body;Body;Body	OpenSea	chr1	183811795	0.876158	0.164499	-0.711659
cg06346407			OpenSea	chr13	29186146	0.906776	0.195161	-0.711615
cg20285594			OpenSea	chr11	119465617	0.846584	0.135071	-0.711513
ch.7.121194196F			OpenSea	chr7	121406960	0.804402	0.0928965	-0.711506
cg15177211	POR	5'UTR	OpenSea	chr7	75567469	0.843782	0.132318	-0.711464
cg07526799	CTSB;CTSB;CTSB;CTSB;CTSB	5'UTR;5'UTR;5'UTR;5'UTR;5'UTR	OpenSea	chr8	11720278	0.841173	0.129731	-0.711442
cg00218229			OpenSea	chr8	131515581	0.79149	0.0802224	-0.711268
cg26475472	H6PD;H6PD	5'UTR;TSS200	OpenSea	chr1	9299784	0.755232	0.0439942	-0.711238
ch.2.3405933F	B3GALT1	5'UTR	OpenSea	chr2	168679352	0.762079	0.0509463	-0.711132
ch.5.2259325F			OpenSea	chr5	123967034	0.751613	0.0405061	-0.711106
cg11179544	LGR5;LGR5;LGR5;LGR5	Body;Body;Body;Body	OpenSea	chr12	71960660	0.889179	0.178084	-0.711095
ch.8.1820050F			OpenSea	chr8	89645708	0.811075	0.0999926	-0.711082
cg08633584	MARCH2;MARCH2;MARCH2	Body;Body;Body	OpenSea	chr19	8488327	0.926038	0.214995	-0.711042
cg23836155	NRCAM;NRCAM;NRCAM;NRCAM	5'UTR;5'UTR;5'UTR;5'UTR	OpenSea	chr7	108061037	0.911969	0.200982	-0.710988
cg15629912			OpenSea	chr1	64170366	0.910113	0.199152	-0.71096
cg20075309			OpenSea	chr4	139697169	0.830419	0.11946	-0.710959
cg02950911			OpenSea	chr10	32439864	0.820379	0.109508	-0.710871
cg07227439	CUEDC1	5'UTR	OpenSea	chr17	56025947	0.849029	0.138176	-0.710853
cg11888921	NUAK1	Body	N_Shelf	chr12	106529681	0.852713	0.141903	-0.71081
cg18974450			OpenSea	chr16	86421336	0.88093	0.170142	-0.710788
cg19029016	CYP1B1-AS1	Body	OpenSea	chr2	38373909	0.83573	0.124956	-0.710774
cg00417068	GML	Body	OpenSea	chr8	143926282	0.90713	0.196379	-0.710751
cg21618157	TGFBR3;TGFBR3;TGFBR3;TGFBR3	Body;Body;Body;Body	OpenSea	chr1	92202671	0.808329	0.0975876	-0.710741
cg06329684	C4orf49	3'UTR	OpenSea	chr4	140187743	0.848479	0.137763	-0.710716
cg06476053			OpenSea	chr4	54780590	0.887991	0.177351	-0.71064
cg00059937			OpenSea	chr11	127912278	0.917684	0.207089	-0.710595
cg09490124	PUS7	Body	OpenSea	chr7	105128488	0.880268	0.169695	-0.710572
cg16114258	KRT34	3'UTR	OpenSea	chr17	39534021	0.879446	0.16888	-0.710567
ch.12.1107853R	ESPL1	Body	OpenSea	chr12	53673225	0.752444	0.0418884	-0.710555
cg07443710			OpenSea	chr10	71206848	0.831464	0.120937	-0.710528
ch.19.1079710R	RHPN2	Body	OpenSea	chr19	33483456	0.858941	0.148426	-0.710515
cg00246969	STK24;STK24	Body;Body	OpenSea	chr13	99159656	0.841206	0.130702	-0.710504
cg27640133			OpenSea	chr6	10190462	0.866177	0.155726	-0.71045
cg16477554	LOC101927854;THRB;THRB;THRB;THRB	Body;Body;Body;Body;Body	OpenSea	chr3	24198189	0.866893	0.156528	-0.710365
cg12484135	IRAK2	Body	OpenSea	chr3	10270544	0.930765	0.220449	-0.710316
ch.6.98859407F			OpenSea	chr6	98752686	0.781927	0.0716321	-0.710295
cg07996140	CDC42EP4	5'UTR	OpenSea	chr17	71287791	0.783424	0.0731505	-0.710274
cg12593793			OpenSea	chr1	156074135	0.765372	0.0551239	-0.710248
ch.7.990472R			OpenSea	chr7	42538480	0.800078	0.0898392	-0.710239
cg19329529			OpenSea	chr10	108266836	0.910192	0.199969	-0.710223
cg23190089	SLC22A18AS;SLC22A18	Body;TSS1500	N_Shelf	chr11	2920209	0.881539	0.171489	-0.71005
cg26314722			OpenSea	chr1	234867300	0.876431	0.166421	-0.710009
cg11132390			OpenSea	chr2	38003833	0.886003	0.176023	-0.709979
cg03103888	TMCO3	5'UTR	S_Shore	chr13	114147763	0.768388	0.0584165	-0.709972
cg06633978	CFDP1	Body	OpenSea	chr16	75353806	0.892408	0.182442	-0.709966
cg13117745			OpenSea	chr3	45595108	0.80618	0.0962547	-0.709925
cg24808084			OpenSea	chr11	116472686	0.834166	0.124255	-0.709912
cg09218957	RTEL1-TNFRSF6B;RTEL1;RTEL1;RTEL1;RTEL1	Body;Body;Body;Body;Body	N_Shelf	chr20	62314215	0.933761	0.223851	-0.70991
cg09628689			OpenSea	chr8	74048622	0.825209	0.115301	-0.709908
cg16915477	CTNNBL1;CTNNBL1	5'UTR;Body	OpenSea	chr20	36339624	0.92173	0.211941	-0.70979
ch.2.164613865R			OpenSea	chr2	164905619	0.764828	0.0550718	-0.709757
cg13307153	RBM47	5'UTR	OpenSea	chr4	40579125	0.774547	0.064805	-0.709742
cg20093813			OpenSea	chr2	62705455	0.751848	0.0421118	-0.709736
cg07954381	ZNF366	TSS1500	OpenSea	chr5	71803508	0.866702	0.156968	-0.709734
cg09735657	FAH	Body	OpenSea	chr15	80453046	0.902628	0.192968	-0.70966
cg24894107			OpenSea	chr1	225881952	0.910397	0.200793	-0.709604
cg03237049			OpenSea	chr5	77175909	0.869571	0.159997	-0.709574
cg12858577	SEPT9;SEPT9;SEPT9;SEPT9;SEPT9	5'UTR;5'UTR;Body;Body;Body	OpenSea	chr17	75385278	0.876166	0.166726	-0.70944
cg02945374			OpenSea	chr6	141809805	0.923019	0.213657	-0.709362
cg23586766	MCFD2;MCFD2;MCFD2;MCFD2;MCFD2;MCFD2;MCFD2	Body;5'UTR;5'UTR;5'UTR;5'UTR;5'UTR;5'UTR	N_Shore	chr2	47141297	0.923049	0.213695	-0.709355
cg18360579	MCC	TSS1500	S_Shore	chr5	112825266	0.837893	0.128556	-0.709337
cg27064337			OpenSea	chr8	18925266	0.86922	0.159893	-0.709327
cg16397701	SOX5	5'UTR	OpenSea	chr12	24105160	0.815792	0.106493	-0.709299
cg15108474			OpenSea	chr11	65138837	0.888808	0.179564	-0.709244
ch.15.859615F	RORA	Body	OpenSea	chr15	61367401	0.760016	0.0508723	-0.709144
ch.10.1148322F	PRKG1;PRKG1	Body;Body	OpenSea	chr10	53764830	0.78272	0.0735891	-0.709131
cg09391546	TRAF3IP3;TRAF3IP3;TRAF3IP3	Body;Body;5'UTR	OpenSea	chr1	209942726	0.874489	0.165396	-0.709092
cg23182615			OpenSea	chr16	84571505	0.928172	0.219119	-0.709054
cg13922403			OpenSea	chr9	81547918	0.899935	0.190903	-0.709032
ch.14.1124768F	JDP2;JDP2;JDP2;JDP2	Body;Body;Body;Body	OpenSea	chr14	75910539	0.769512	0.0605995	-0.708913
cg13645526	TGFBR2;TGFBR2	Body;Body	OpenSea	chr3	30730767	0.900475	0.19157	-0.708905
cg15120413			OpenSea	chr5	53753195	0.817531	0.108693	-0.708838
ch.7.2116294F	PILRB;PILRB;PILRB	Body;Body;Body	OpenSea	chr7	99959526	0.797688	0.0888588	-0.708829
cg14225897			OpenSea	chr16	25644995	0.900114	0.191289	-0.708825
cg07358931	NPAS3;NPAS3;NPAS3;NPAS3	Body;Body;Body;Body	OpenSea	chr14	33953686	0.908009	0.199264	-0.708745
cg03632823	PALLD;PALLD	Body;Body	OpenSea	chr4	169526780	0.783456	0.0747234	-0.708732
ch.2.2570960F			OpenSea	chr2	123152930	0.774657	0.0659686	-0.708689
cg06647928			OpenSea	chr5	73612203	0.783812	0.0752324	-0.708579
cg15524383	HTR2A;HTR2A	Body;Body	OpenSea	chr13	47440433	0.79233	0.0837825	-0.708547
cg19859698	PRKCH	Body	OpenSea	chr14	61822607	0.810564	0.102092	-0.708472
cg23104824			OpenSea	chr10	3878067	0.831055	0.122599	-0.708456
cg11339964	FBXL7	Body	OpenSea	chr5	15645642	0.896206	0.187774	-0.708432
cg13585930	NPFFR1	TSS1500	OpenSea	chr10	72027357	0.910474	0.202059	-0.708415
cg15274047	GPX4;GPX4	TSS1500;TSS1500	N_Shore	chr19	1102570	0.871336	0.162949	-0.708386
cg02633924	SEPT9;SEPT9;SEPT9	5'UTR;TSS200;Body	OpenSea	chr17	75315563	0.756258	0.047872	-0.708386
cg04311209			N_Shore	chr11	65187857	0.839727	0.13135	-0.708377
cg14742429	NID1	Body	OpenSea	chr1	236162869	0.81149	0.103172	-0.708318
cg00456979	LINC01237	Body	OpenSea	chr2	242908334	0.788891	0.080592	-0.708299
cg04002454	SP140L;SP140L	5'UTR;1stExon	OpenSea	chr2	231191893	0.870346	0.162071	-0.708275
ch.10.296387R			OpenSea	chr10	10719045	0.798892	0.0906351	-0.708257
cg03373714			OpenSea	chr2	147632094	0.881157	0.172904	-0.708253
cg05955436	RRBP1;RRBP1	5'UTR;5'UTR	N_Shore	chr20	17660838	0.759617	0.0513794	-0.708237
cg09401722	RAB31	Body	OpenSea	chr18	9742806	0.830471	0.122247	-0.708224
cg08935242			OpenSea	chr3	177652470	0.849699	0.141514	-0.708186
ch.4.1463482R	PARM1	3'UTR	OpenSea	chr4	75972474	0.752835	0.0446521	-0.708183
cg15716637	LINC01141	Body	OpenSea	chr1	20753611	0.827824	0.119671	-0.708153
cg01643513	R3HDM2	Body	OpenSea	chr12	57674078	0.88769	0.179538	-0.708152
cg14416623	NCKAP5;NCKAP5	Body;Body	OpenSea	chr2	133561787	0.844332	0.136246	-0.708086
cg00522451			OpenSea	chr2	113464048	0.833496	0.125414	-0.708082
cg04394336	BFSP1;BFSP1	ExonBnd;5'UTR	OpenSea	chr20	17543720	0.846901	0.138823	-0.708079
cg27347036			OpenSea	chr1	22269666	0.831699	0.123665	-0.708034
cg05257483	AGPAT3	5'UTR	OpenSea	chr21	45304754	0.842377	0.134373	-0.708004
cg07004957			OpenSea	chr1	112135860	0.850419	0.142528	-0.707891
cg07526439	ZHX3	TSS1500	OpenSea	chr20	39929751	0.809187	0.101307	-0.70788
cg23468728	CHN2;CHN2;CHN2;CHN2;CHN2	Body;5'UTR;Body;Body;Body	OpenSea	chr7	29325157	0.933187	0.225338	-0.707849
ch.10.2760753F			N_Shore	chr10	128591800	0.798742	0.0909036	-0.707839
cg09367993	CHCHD6	Body	OpenSea	chr3	126605343	0.881269	0.173454	-0.707815
cg12048965			OpenSea	chr10	3848384	0.894153	0.186448	-0.707704
cg03707168	PPP1R15A	Body	S_Shelf	chr19	49379127	0.894915	0.187235	-0.70768
cg08841511	FAM190B	Body	OpenSea	chr10	86184581	0.776338	0.0686691	-0.707669
cg25745742	IL10RB	Body	OpenSea	chr21	34661633	0.911201	0.20357	-0.707631
cg04424002	LOC101927851	Body	OpenSea	chr1	235099406	0.928844	0.221214	-0.70763
cg06495586	LNX1;LNX1	Body;TSS1500	OpenSea	chr4	54424787	0.895696	0.188068	-0.707628
cg15821498			OpenSea	chr14	32498045	0.908387	0.200768	-0.707618
cg19939094	PLEKHA7	Body	OpenSea	chr11	16813453	0.893041	0.185443	-0.707598
cg22413390			OpenSea	chr4	82572877	0.858639	0.151125	-0.707513
cg07791547			OpenSea	chr2	199742217	0.920907	0.213398	-0.707508
cg16846518	EEFSEC	Body	OpenSea	chr3	128062608	0.778234	0.0707293	-0.707505
cg19454487	UBE2J1	Body	N_Shore	chr6	90060626	0.926015	0.218523	-0.707492
ch.6.1239582F	TRAM2	Body	OpenSea	chr6	52412686	0.781495	0.0740824	-0.707413
ch.19.748535F	UNC13A	Body	OpenSea	chr19	17764577	0.827726	0.120321	-0.707405
cg11114757	BIRC2	TSS1500	N_Shore	chr11	102216909	0.879895	0.17259	-0.707305
cg08529825	HIPK1;HIPK1	Body;Body	OpenSea	chr1	114489550	0.830702	0.123402	-0.7073
cg09941363	RNF11	Body	OpenSea	chr1	51730449	0.891043	0.183745	-0.707299
cg10570158	NAV2	Body	OpenSea	chr11	19546133	0.87867	0.171459	-0.707211
cg00018179	PKM;PKM;PKM;PKM;PKM;PKM;PKM	Body;Body;5'UTR;5'UTR;5'UTR;5'UTR;5'UTR	N_Shore	chr15	72521159	0.756815	0.0496342	-0.707181
cg15686265			OpenSea	chr10	3966582	0.90713	0.19996	-0.70717
ch.4.1098158R			OpenSea	chr4	53712983	0.750242	0.0430946	-0.707147
cg15171911	TCF4;TCF4	Body;Body	OpenSea	chr18	53068921	0.802837	0.0956974	-0.70714
cg08309922	EPS15L1;EPS15L1;EPS15L1;EPS15L1;EPS15L1;EPS15L1	Body;Body;Body;Body;Body;Body	OpenSea	chr19	16557980	0.906205	0.199124	-0.707082
cg11875637			OpenSea	chr20	52556175	0.769021	0.0619632	-0.707058
ch.21.818333F	MCM3AP	Body	OpenSea	chr21	47677962	0.787336	0.0802895	-0.707046
cg18869780	TM6SF1;TM6SF1;TM6SF1;TM6SF1	ExonBnd;ExonBnd;Body;Body	OpenSea	chr15	83781541	0.922664	0.215641	-0.707023
cg21194128			OpenSea	chr20	52740548	0.847091	0.140089	-0.707002
cg05775972			OpenSea	chr17	61538381	0.862985	0.155987	-0.706998
cg05522498	DCPS	Body	OpenSea	chr11	126211099	0.87102	0.164034	-0.706986
cg10344919			OpenSea	chr18	42207343	0.8979	0.190927	-0.706973
cg08401872	DIRC3	Body	OpenSea	chr2	218487226	0.818738	0.111791	-0.706947
cg16485048	FRMD4A	Body	OpenSea	chr10	13749193	0.785857	0.0789378	-0.706919
cg25840433	RPS6KA2	Body	OpenSea	chr6	167104903	0.856126	0.149256	-0.70687
cg26038366	ZNF341-AS1	Body	S_Shore	chr20	32380839	0.901985	0.195124	-0.70686
cg05092387	MEIS2;MEIS2;MEIS2;MEIS2;MEIS2;MEIS2;MEIS2;MEIS2;MEIS2	Body;Body;Body;Body;Body;Body;Body;Body;Body	OpenSea	chr15	37189407	0.851888	0.145075	-0.706813
cg23666924			OpenSea	chr10	91982885	0.914371	0.207579	-0.706791
cg09862826	RADIL	Body	OpenSea	chr7	4912545	0.893568	0.186802	-0.706766
ch.1.4603470R	PCNXL2	Body	OpenSea	chr1	233423587	0.808249	0.101498	-0.706751
cg24687805	RAB27A;RAB27A;RAB27A;RAB27A	Body;Body;Body;Body	OpenSea	chr15	55513621	0.88192	0.175197	-0.706723
ch.1.3259774R	TADA1	Body	OpenSea	chr1	166827647	0.817979	0.111293	-0.706687
cg16810293	TM4SF1	TSS200	OpenSea	chr3	149095743	0.8163	0.109629	-0.70667
cg04642300	ARMC2	Body	OpenSea	chr6	109288592	0.903016	0.196348	-0.706669
cg00288598	EIF2C2;EIF2C2	Body;Body	N_Shelf	chr8	141555295	0.960309	0.253679	-0.70663
cg18532972			OpenSea	chr8	19944412	0.781283	0.0746703	-0.706613
cg09698393			OpenSea	chr17	2685519	0.865357	0.158746	-0.706612
cg25574939			OpenSea	chr2	112456709	0.820218	0.11362	-0.706599
cg22122068	SUPT5H;SUPT5H;SUPT5H;SUPT5H	Body;Body;Body;Body	S_Shelf	chr19	39939151	0.936811	0.230225	-0.706586
cg01821113	DIRC3	Body	OpenSea	chr2	218277531	0.920858	0.214277	-0.70658
cg07932199	ATXN2	Body	OpenSea	chr12	112008034	0.839184	0.132623	-0.706561
cg18832142	LOC152225	TSS200	OpenSea	chr3	101659642	0.797585	0.0910311	-0.706553
cg02167606	DEPTOR;DEPTOR	Body;Body	OpenSea	chr8	120995131	0.853305	0.146786	-0.70652
ch.20.115261R			N_Shelf	chr20	4663796	0.765725	0.0592406	-0.706485
cg06329202	FGGY;FGGY;FGGY;FGGY;FGGY	Body;Body;Body;Body;Body	OpenSea	chr1	60036324	0.881456	0.17501	-0.706446
cg20643833	FRMD4A	Body	OpenSea	chr10	13755042	0.852567	0.146129	-0.706438
cg06383405	TTC7A;TTC7A;TTC7A;TTC7A	Body;Body;Body;Body	OpenSea	chr2	47293385	0.926673	0.220258	-0.706415
cg22604374	AFAP1;AFAP1	Body;Body	OpenSea	chr4	7830219	0.775434	0.0690757	-0.706358
cg19070952	DENND4A;DENND4A	5'UTR;5'UTR	N_Shelf	chr15	66080290	0.857712	0.151362	-0.70635
cg15234914			OpenSea	chr12	96842362	0.929113	0.222764	-0.70635
cg11261614	ARHGEF18	5'UTR	S_Shelf	chr19	7463783	0.879113	0.172905	-0.706208
cg04460332	DIRC3	Body	OpenSea	chr2	218225762	0.899561	0.193393	-0.706167
cg14069133			OpenSea	chr16	13401498	0.858465	0.152307	-0.706157
cg01861447	STAT5A;STAT5A;STAT5A;STAT5A	3'UTR;3'UTR;3'UTR;3'UTR	N_Shore	chr17	40463735	0.78787	0.0817217	-0.706148
cg27446200	FGD6	Body	OpenSea	chr12	95524014	0.858031	0.151933	-0.706098
cg20402477	RFX2;RFX2	5'UTR;5'UTR	OpenSea	chr19	6087247	0.880441	0.174415	-0.706026
cg17130457			OpenSea	chr12	76414729	0.888387	0.182371	-0.706016
cg10208516			OpenSea	chr2	16146560	0.777632	0.0716737	-0.705958
cg06786219	ITGB5	Body	OpenSea	chr3	124499653	0.746689	0.0407356	-0.705953
ch.4.134822993R			OpenSea	chr4	134603543	0.743048	0.0371199	-0.705928
ch.6.1311487R	DST;DST;DST;DST;DST;DST;DST	Body;Body;Body;Body;Body;Body;Body	OpenSea	chr6	56500070	0.775859	0.0699314	-0.705927
cg07259733	BCAT1	TSS1500	S_Shore	chr12	25103643	0.85599	0.150078	-0.705912
cg26946755			OpenSea	chr22	36836054	0.831557	0.125668	-0.705889
cg02849956			N_Shore	chr19	4634827	0.879725	0.173842	-0.705884
cg04017276	PARVG;PARVG;PARVG;PARVG;PARVG;PARVG	5'UTR;Body;TSS200;TSS200;Body;5'UTR	OpenSea	chr22	44577135	0.917516	0.211656	-0.70586
ch.11.41140287R			OpenSea	chr11	41183711	0.764697	0.0588568	-0.70584
ch.1.217016503F			OpenSea	chr1	218949880	0.767975	0.06216	-0.705815
cg02273252			OpenSea	chr10	36461638	0.888429	0.182615	-0.705814
[truncated: 10,681 more rows]

## Sheet: Hypermethylation in iHPC Ex23
CpG site	Gene	Gene group	Relation to CpG island	Chromosome	Position	Mean beta value exon 23-/- iPSC	Mean beta value exon 23-/- iHPC	Delta beta value (exon 23-/- iHPC - exon 23-/- iPSC)
cg16149820			N_Shelf	chr6	164251509	0.117985	0.901726	0.783741
cg09017928	PTPRN2;PTPRN2;PTPRN2	Body;Body;Body	N_Shore	chr7	158110068	0.169339	0.806638	0.637299
cg21562812	CTSC	Body	OpenSea	chr11	88041491	0.154418	0.772917	0.618499
cg25348927	MAPKAPK5;MAPKAPK5	Body;Body	OpenSea	chr12	112306624	0.244057	0.849973	0.605915
cg15924691	EPHB1	Body	OpenSea	chr3	134950652	0.103531	0.700823	0.597291
cg14429041			OpenSea	chr5	125392926	0.175368	0.768305	0.592937
cg10133778	HCG17;HCG18;HCG18;HCG18;HCG18	Body;Body;Body;Body;Body	OpenSea	chr6	30289992	0.203678	0.792233	0.588555
cg22183770			OpenSea	chr4	76630480	0.0876638	0.674843	0.587179
cg23315637			OpenSea	chr4	24664006	0.15525	0.742216	0.586965
cg08186935	NRXN3;NRXN3;NRXN3	Body;Body;Body	OpenSea	chr14	79844568	0.097168	0.675366	0.578198
cg16970926	FAR2	5'UTR	OpenSea	chr12	29381810	0.177992	0.747787	0.569796
cg00369056			OpenSea	chr16	16963007	0.139008	0.708285	0.569276
cg22341477			OpenSea	chr7	83858056	0.127886	0.695017	0.567131
cg17324671			OpenSea	chr2	148404745	0.290741	0.855338	0.564597
cg05119374			OpenSea	chr6	32399399	0.353255	0.908051	0.554795
cg17478810	APP;APP;APP;APP;APP;APP;APP;APP;APP;APP	Body;Body;Body;Body;Body;Body;Body;Body;Body;Body	OpenSea	chr21	27370617	0.320321	0.854803	0.534482
cg07403374			OpenSea	chr17	65748633	0.240483	0.769031	0.528547
cg17553300	WNT5A	Body	Island	chr3	55508460	0.0398768	0.567384	0.527507
cg10606127			Island	chr19	56215426	0.108128	0.633262	0.525134
cg03895496	CDK6;CDK6	Body;Body	OpenSea	chr7	92398176	0.255388	0.779334	0.523945
cg06637961	ADAM23	Body	OpenSea	chr2	207327408	0.307277	0.82917	0.521892
cg13619387	SEMA4D;SEMA4D	5'UTR;5'UTR	OpenSea	chr9	92050313	0.075988	0.591267	0.515279
cg23938483	C14orf43;C14orf43	3'UTR;3'UTR	Island	chr14	74185511	0.31494	0.829167	0.514227
cg00713549			OpenSea	chr7	41670492	0.315431	0.829369	0.513939
cg06464744	YWHAH;C22orf24	TSS200;5'UTR	Island	chr22	32340387	0.0526706	0.56333	0.510659
cg10322232	MYO10	Body	OpenSea	chr5	16739985	0.127818	0.637284	0.509467

## Sheet: Hypomethylation in iHPC Ex23
CpG site	Gene	Gene group	Relation to CpG island	Chromosome	Position	Mean beta value exon 23-/- iPSC	Mean beta value exon 23-/- iHPC	Delta beta value (exon 23-/- iHPC - exon 23-/- iPSC)
cg23032184			OpenSea	chr2	121523682	0.950956	0.0321598	-0.918797
cg24159247	ITPR1;ITPR1;ITPR1	Body;Body;Body	OpenSea	chr3	4575483	0.927988	0.0387362	-0.889252
cg06768361	TESC;TESC;TESC	Body;Body;Body	N_Shelf	chr12	117480333	0.953646	0.0755539	-0.878092
cg26706611			OpenSea	chr12	25929145	0.913991	0.0443641	-0.869627
cg12550490			OpenSea	chr15	70464147	0.928092	0.0710805	-0.857011
cg21271570	SERP2	Body	OpenSea	chr13	44961267	0.930636	0.0830642	-0.847571
cg02250877			OpenSea	chr6	139909393	0.913138	0.0679949	-0.845144
ch.10.96354720R			OpenSea	chr10	96364730	0.910732	0.0657635	-0.844968
cg01251150	PIK3R1	Body	OpenSea	chr5	67535553	0.897987	0.0560586	-0.841929
cg12963656	LOC152225	TSS200	OpenSea	chr3	101659687	0.900585	0.058896	-0.841689
cg23346544			OpenSea	chr8	80731144	0.919805	0.0802691	-0.839536
cg14496854	MATN2;MATN2	Body;Body	OpenSea	chr8	98929197	0.899721	0.0608213	-0.8389
cg02375208	LHFPL2	Body	N_Shore	chr5	77804381	0.908474	0.0696643	-0.83881
cg12239340	LOC101927040	Body	OpenSea	chr8	80731130	0.925882	0.0900576	-0.835824
cg00067133			OpenSea	chr18	49140574	0.894565	0.0600567	-0.834508
cg25828496			OpenSea	chr17	72415019	0.930578	0.0966101	-0.833968
cg27364652			OpenSea	chr16	19150025	0.905476	0.0766191	-0.828857
cg11113436			OpenSea	chr17	63071046	0.9417	0.114443	-0.827257
cg13943145			OpenSea	chr2	129171690	0.891885	0.0655021	-0.826383
ch.4.1889364R	EIF4E;EIF4E;EIF4E	Body;Body;Body	OpenSea	chr4	99822293	0.900946	0.0766028	-0.824344
ch.9.837340R	PTAR1	Body	OpenSea	chr9	72347081	0.912726	0.0892158	-0.82351
cg02331902			OpenSea	chr5	90610303	0.899034	0.075543	-0.823491
cg15416179	MAP2K3	Body	S_Shore	chr17	21189859	0.87966	0.0568251	-0.822835
cg03184235	LUCAT1;LUCAT1	TSS200;TSS200	OpenSea	chr5	90610277	0.911525	0.0888333	-0.822692
ch.19.1033996R			OpenSea	chr19	31873757	0.863103	0.0405428	-0.82256
ch.22.740407F	RANGAP1	Body	OpenSea	chr22	41649341	0.891087	0.0691288	-0.821958
ch.14.1824732F	KLC1;KLC1;KLC1	Body;Body;Body	OpenSea	chr14	104149315	0.891543	0.0697382	-0.821805
cg10916429	ZNF609	Body	OpenSea	chr15	64799784	0.919618	0.0980052	-0.821612
ch.5.2558853F	CTNNA1	5'UTR	OpenSea	chr5	138115063	0.888114	0.0665929	-0.821521
cg10574006			OpenSea	chr5	123965051	0.928737	0.107316	-0.821422
cg24847366			OpenSea	chr12	125034283	0.944089	0.123008	-0.82108
ch.9.1976398F	RABGAP1	Body	OpenSea	chr9	125862548	0.885126	0.0648458	-0.82028
cg15324190			OpenSea	chr5	56679223	0.888228	0.0685128	-0.819715
cg24323626	LOC100506457	Body	OpenSea	chr2	12553424	0.909707	0.0905215	-0.819185
cg22868102			OpenSea	chr5	141549305	0.933055	0.114797	-0.818258
cg04180922	NEDD9;NEDD9	Body;Body	OpenSea	chr6	11270791	0.923929	0.105761	-0.818168
cg12667152			OpenSea	chr11	85884166	0.9168	0.0989727	-0.817827
cg05273495	BCAS3;BCAS3	Body;Body	OpenSea	chr17	59222606	0.922233	0.104602	-0.817631
cg13120180	MAML3	Body	OpenSea	chr4	140697658	0.916546	0.0995991	-0.816947
cg11805450	GRAMD1B	Body	N_Shore	chr11	123447841	0.891027	0.0749873	-0.81604
cg10379479	ADCY5;ADCY5	Body;Body	OpenSea	chr3	123094052	0.962609	0.146598	-0.816011
cg24855454			OpenSea	chr1	187377994	0.889238	0.0735511	-0.815687
ch.1.3128389F			OpenSea	chr1	160061098	0.870286	0.0556008	-0.814685
cg11544308	LINC01135;LINC01135;LINC01135	Body;Body;Body	OpenSea	chr1	59320324	0.938179	0.124129	-0.814049
ch.10.2545189R	EIF3A	Body	OpenSea	chr10	120817404	0.885001	0.0714278	-0.813573
cg09293560	REPIN1;REPIN1;REPIN1;REPIN1	TSS200;5'UTR;Body;5'UTR	N_Shore	chr7	150068240	0.91563	0.103013	-0.812617
ch.12.2506678F	UNC119B	Body	OpenSea	chr12	121154867	0.886859	0.0744131	-0.812446
ch.3.1042115R	QRICH1;QRICH1	Body;Body	S_Shelf	chr3	49069395	0.877878	0.065648	-0.81223
cg21761971			OpenSea	chr8	124773189	0.922302	0.110236	-0.812066
cg15762892	CERS6;CERS6	Body;Body	OpenSea	chr2	169489435	0.925213	0.113427	-0.811786
cg18044623	ETS1	Body	OpenSea	chr11	128435948	0.916928	0.105338	-0.81159
cg25978327			OpenSea	chr1	8065039	0.895756	0.0842704	-0.811486
cg02919564	TNFRSF21	Body	OpenSea	chr6	47210376	0.889623	0.0787889	-0.810834
cg23525355	MCF2L2	Body	OpenSea	chr3	183024834	0.929201	0.118408	-0.810793
cg08726522	ST5;ST5;ST5	Body;Body;Body	OpenSea	chr11	8739587	0.861463	0.0508224	-0.81064
cg20862070	IL2RB	TSS200	OpenSea	chr22	37546051	0.89883	0.0881906	-0.81064
cg05577920	CTBP2;CTBP2;CTBP2;CTBP2	5'UTR;5'UTR;5'UTR;5'UTR	OpenSea	chr10	126745753	0.870194	0.0596707	-0.810524
cg06586707			OpenSea	chr21	42485559	0.879645	0.0692635	-0.810381
ch.6.1094404R	TMEM63B	Body	OpenSea	chr6	44109527	0.870225	0.0605113	-0.809713
ch.7.1701599F			OpenSea	chr7	77282985	0.886406	0.0767823	-0.809624
cg05848334			OpenSea	chr9	85550095	0.899991	0.0911241	-0.808866
cg19097280	LRRN4	TSS1500	S_Shelf	chr20	6035902	0.873464	0.0649774	-0.808487
cg06569151			OpenSea	chr1	214297914	0.944641	0.136334	-0.808307
ch.3.1455028R	LRIG1	Body	OpenSea	chr3	66449468	0.85877	0.0508464	-0.807923
cg20712263	GPR133;GPR133	5'UTR;1stExon	OpenSea	chr12	131438527	0.914661	0.107326	-0.807335
cg26094158	LRRN4	TSS1500	S_Shelf	chr20	6035997	0.881283	0.0740641	-0.807219
ch.20.1295406F	PMEPA1;PMEPA1;PMEPA1;PMEPA1	Body;Body;Body;Body	S_Shore	chr20	56228606	0.868719	0.0615724	-0.807147
cg00556757	SEPT7-AS1;SEPT7-AS1	Body;Body	OpenSea	chr7	35798149	0.875872	0.0688873	-0.806985
ch.12.2515819F	HNF1A	Body	OpenSea	chr12	121434819	0.88307	0.0761598	-0.80691
ch.7.2184863F	CUX1;CUX1;CUX1	Body;Body;Body	OpenSea	chr7	101811420	0.898559	0.0917679	-0.806791
cg06372633	DAB2IP	Body	OpenSea	chr9	124366728	0.868505	0.0619893	-0.806516
ch.2.3422646F	LASS6	Body	OpenSea	chr2	169470259	0.862996	0.0565477	-0.806448
cg12314853	FAM102A	Body	OpenSea	chr9	130732059	0.906007	0.0995744	-0.806433
ch.3.1135669F	ALAS1;ALAS1	Body;Body	OpenSea	chr3	52245261	0.879676	0.0733346	-0.806341
ch.11.2720214F	PRDM10;PRDM10	5'UTR;5'UTR	OpenSea	chr11	129835266	0.87649	0.0701625	-0.806327
cg11391811			OpenSea	chr3	5044179	0.846439	0.0402039	-0.806235
cg10833510	NRP2;NRP2;NRP2;NRP2;NRP2;NRP2	Body;Body;Body;Body;Body;Body	OpenSea	chr2	206564486	0.917071	0.110867	-0.806205
ch.4.1185987F	POLR2B	Body	OpenSea	chr4	57873191	0.872485	0.0666504	-0.805835
cg24603297	ERGIC1	Body	OpenSea	chr5	172328221	0.915185	0.109496	-0.805689
cg08478354			OpenSea	chr9	19202608	0.907961	0.10262	-0.80534
ch.2.1685112F	MTHFD2;MTHFD2	Body;Body	OpenSea	chr2	74436960	0.874729	0.0703839	-0.804345
cg06863046			OpenSea	chr12	43506265	0.906434	0.102095	-0.804339
ch.10.986655R	BMS1	Body	OpenSea	chr10	43293874	0.883939	0.0799404	-0.803998
ch.15.920727F	HERC1	Body	OpenSea	chr15	63902777	0.864582	0.0607771	-0.803805
cg05283119			OpenSea	chr2	237865048	0.918176	0.114673	-0.803503
ch.15.96924465R			OpenSea	chr15	99106942	0.867021	0.0639158	-0.803105
ch.19.565153F	TNPO2;TNPO2;TNPO2	Body;Body;Body	OpenSea	chr19	12824987	0.896725	0.0938799	-0.802845
ch.8.314562F	FDFT1	Body	OpenSea	chr8	11693785	0.896442	0.0936367	-0.802806
cg06935531	TNS3	5'UTR	OpenSea	chr7	47521938	0.926001	0.123607	-0.802394
cg18666075			OpenSea	chr3	156833184	0.909517	0.107643	-0.801874
ch.16.2072386R	ZCCHC14	Body	OpenSea	chr16	87503022	0.874561	0.0727723	-0.801788
ch.16.1512048R	CDH3	Body	OpenSea	chr16	68711746	0.853572	0.0518271	-0.801745
cg20540629	SKAP1;SKAP1	Body;Body	OpenSea	chr17	46318630	0.877143	0.0759347	-0.801208
cg13709271	MARCH8;MARCH8;MARCH8	Body;Body;Body	OpenSea	chr10	45966142	0.907367	0.106193	-0.801174
cg07662029	FLT1;FLT1;FLT1	Body;Body;Body	OpenSea	chr13	28966694	0.893967	0.0931229	-0.800845
cg02280693			OpenSea	chr6	140069947	0.927028	0.126521	-0.800507
ch.12.121680993R			OpenSea	chr12	123115040	0.88207	0.0818677	-0.800203
cg26430059	FOXN3;FOXN3	Body;Body	OpenSea	chr14	89770384	0.921098	0.12097	-0.800127
ch.7.3273938R	PAXIP1	Body	OpenSea	chr7	154766961	0.857572	0.0579327	-0.79964
cg17292100	SPAG1;SPAG1	Body;Body	OpenSea	chr8	101250595	0.931089	0.132272	-0.798818
cg04743876			OpenSea	chr7	130013617	0.867078	0.0683372	-0.798741
cg02879029	XKR6	Body	OpenSea	chr8	10829962	0.92876	0.130053	-0.798707
ch.4.938507R	UCHL1	Body	OpenSea	chr4	41267165	0.850837	0.0522157	-0.798621
ch.2.1903814R	POLR1A	Body	OpenSea	chr2	86274157	0.873362	0.0747761	-0.798586
ch.8.2599852F	ASAP1	Body	OpenSea	chr8	131171898	0.843467	0.0449175	-0.79855
cg06927924	PSTPIP2	Body	OpenSea	chr18	43620428	0.918639	0.120414	-0.798225
ch.8.68960677R			OpenSea	chr8	68798123	0.869124	0.0715477	-0.797577
cg21370007	DAB2IP	Body	OpenSea	chr9	124370435	0.884085	0.0866005	-0.797485
cg02188675			OpenSea	chr15	95909577	0.93276	0.135313	-0.797447
ch.17.1009718F	CDK12;CDK12	Body;Body	OpenSea	chr17	37656220	0.860312	0.06327	-0.797042
cg13785152	SMG6;SMG6;SMG6;SMG6	TSS1500;Body;Body;Body	OpenSea	chr17	1992458	0.948411	0.151633	-0.796778
cg05443576			OpenSea	chr15	41210272	0.908165	0.111438	-0.796727
cg10395101	ANGPT2;ANGPT2;ANGPT2;MCPH1	TSS200;TSS200;TSS200;Body	N_Shelf	chr8	6420858	0.897308	0.10068	-0.796628
ch.3.1209178R	CACNA2D3	Body	OpenSea	chr3	54933736	0.857023	0.0604214	-0.796602
cg06648780	ALCAM	Body	OpenSea	chr3	105133817	0.886324	0.0897897	-0.796534
cg03558225	ATP8A2	Body	OpenSea	chr13	26328153	0.921328	0.125282	-0.796047
cg17193100	MECOM;MECOM	5'UTR;Body	OpenSea	chr3	169228506	0.926846	0.131053	-0.795793
cg09763167			OpenSea	chr17	47178485	0.915616	0.119845	-0.795772
cg16504278	CLEC16A;CLEC16A	Body;Body	OpenSea	chr16	11199143	0.901326	0.105668	-0.795658
ch.2.2685596F	SAP130;SAP130	Body;Body	OpenSea	chr2	128768557	0.863931	0.068612	-0.795319
cg22184944	BAIAP2;BAIAP2;BAIAP2;BAIAP2	Body;Body;Body;Body	OpenSea	chr17	79031091	0.910066	0.114776	-0.795291
cg08659204			OpenSea	chr17	35242555	0.907653	0.112517	-0.795136
ch.16.192535R	CREBBP;CREBBP	Body;Body	OpenSea	chr16	3828668	0.857501	0.0623713	-0.79513
ch.7.2691555F	ZC3HC1	Body	OpenSea	chr7	129667665	0.867383	0.0723053	-0.795077
cg02693157			OpenSea	chr15	87892167	0.893769	0.0993785	-0.79439
cg16550264			OpenSea	chr12	115813214	0.883172	0.0889568	-0.794215
cg13490422			OpenSea	chr12	50377731	0.909797	0.11604	-0.793757
cg27444375			OpenSea	chr1	160510176	0.892022	0.0983147	-0.793707
cg01752308	SVIL	5'UTR	OpenSea	chr10	30014179	0.92721	0.133601	-0.793609
cg18978125	ADAP1;ADAP1;ADAP1;ADAP1	Body;Body;Body;Body	S_Shelf	chr7	963050	0.951679	0.158332	-0.793347
cg05350058	DLEU1	Body	OpenSea	chr13	50893872	0.883672	0.0904118	-0.793261
cg09896909	LOC101927460	Body	OpenSea	chr5	124885172	0.910076	0.116925	-0.793151
cg07280192	MAML3	Body	OpenSea	chr4	140770596	0.877636	0.0844865	-0.793149
cg17994788	C1GALT1	5'UTR	OpenSea	chr7	7261594	0.868254	0.0751157	-0.793139
cg22235821	SPSB4	Body	OpenSea	chr3	140796104	0.867076	0.0741049	-0.792971
cg25415474	CGNL1;CGNL1	Body;Body	OpenSea	chr15	57789410	0.903495	0.110529	-0.792966
cg21240459	TRPS1;TRPS1;TRPS1	Body;Body;Body	OpenSea	chr8	116440004	0.93854	0.145662	-0.792878
cg02374917	CSRP1;CSRP1;CSRP1;CSRP1	Body;Body;Body;Body	OpenSea	chr1	201463534	0.909518	0.116683	-0.792836
cg27405731	CUX1;CUX1;CUX1	Body;Body;Body	OpenSea	chr7	101571203	0.914385	0.121612	-0.792774
ch.1.3571292R	DHX9	Body	OpenSea	chr1	182831125	0.911936	0.119387	-0.792548
cg00343002			OpenSea	chr17	46574670	0.862541	0.0701887	-0.792352
cg05530351	CDKL1;CDKL1	Body;Body	OpenSea	chr14	50809487	0.869407	0.0771512	-0.792256
cg09735268	PKNOX2	Body	OpenSea	chr11	125261096	0.88755	0.0953015	-0.792249
ch.8.1022548F	HOOK3	Body	OpenSea	chr8	42869864	0.86564	0.0734299	-0.79221
cg05994135	SLX4IP	Body	OpenSea	chr20	10603339	0.934303	0.142132	-0.792171
cg24010993	PSTPIP2	Body	OpenSea	chr18	43620112	0.923972	0.131824	-0.792148
cg20918393			OpenSea	chr20	19867136	0.960563	0.168812	-0.791751
cg01833699			OpenSea	chr2	43313846	0.872578	0.0810963	-0.791481
cg17212129	MBP;MBP	Body;Body	OpenSea	chr18	74814040	0.895656	0.104301	-0.791356
cg10614217	LRRC2	Body	OpenSea	chr3	46580449	0.882935	0.0916485	-0.791286
cg26449538			OpenSea	chr8	116235096	0.924557	0.133455	-0.791102
cg23534345	RNF216;RNF216	Body;Body	OpenSea	chr7	5678706	0.934122	0.143086	-0.791036
cg05824697	ENDOD1	Body	OpenSea	chr11	94842361	0.919962	0.129276	-0.790686
ch.2.3504351F			OpenSea	chr2	173215253	0.860891	0.0703945	-0.790496
cg07209244	NEURL1B	3'UTR	S_Shelf	chr5	172116212	0.9024	0.112015	-0.790385
cg00978584	CASP8;CASP8;CASP8;CASP8;CASP8;CASP8	5'UTR;5'UTR;5'UTR;1stExon;5'UTR;5'UTR	OpenSea	chr2	202122832	0.836184	0.046078	-0.790106
ch.9.2793549R			OpenSea	chr9	2803549	0.856268	0.066598	-0.78967
cg02067882			OpenSea	chr2	221484505	0.847156	0.0577962	-0.78936
cg25779355	ME3;ME3;ME3	Body;Body;Body	OpenSea	chr11	86235351	0.889061	0.0998999	-0.789161
cg11231563			OpenSea	chr13	30278927	0.917126	0.12799	-0.789136
cg27179101	NCOR2;NCOR2	5'UTR;5'UTR	OpenSea	chr12	124991139	0.926873	0.137901	-0.788972
ch.2.2008119R	SNRNP200	Body	OpenSea	chr2	96948848	0.868196	0.0796002	-0.788596
cg22186497			OpenSea	chr16	86421249	0.926463	0.138164	-0.788299
cg20519373	SAMD12;SAMD12	Body;Body	OpenSea	chr8	119456570	0.855234	0.0669386	-0.788295
cg18281910	EDARADD;EDARADD	Body;Body	OpenSea	chr1	236635177	0.901502	0.113257	-0.788244
cg12167548			OpenSea	chr2	8464763	0.893146	0.104954	-0.788192
ch.1.2344685R			OpenSea	chr1	95177356	0.858132	0.070309	-0.787823
cg19043158			OpenSea	chr12	98833996	0.870718	0.0831688	-0.787549
cg22239258			S_Shore	chr10	33271411	0.900857	0.11344	-0.787417
cg02506060	MAPK4;MAPK4;MAPK4	5'UTR;5'UTR;5'UTR	OpenSea	chr18	48138129	0.873199	0.0861329	-0.787066
ch.17.1508712R	TRIM37;TRIM37	3'UTR;Body	OpenSea	chr17	57076446	0.846432	0.0594674	-0.786965
ch.7.3189261R	PRKAG2;PRKAG2	5'UTR;Body	OpenSea	chr7	151489100	0.864037	0.0770876	-0.786949
cg26694136	GCM1	Body	OpenSea	chr6	52999813	0.874333	0.0874566	-0.786876
cg13782035	LUCAT1;LUCAT1	TSS1500;TSS1500	OpenSea	chr5	90610422	0.881336	0.0944862	-0.78685
ch.16.1667936F			OpenSea	chr16	73947777	0.833003	0.0461691	-0.786834
cg02297063	SBNO2;SBNO2	Body;TSS200	OpenSea	chr19	1132389	0.875281	0.0884665	-0.786814
cg20353544	SH3TC1	TSS200	OpenSea	chr4	8200899	0.949331	0.162582	-0.786749
cg20435325	SLC16A7;SLC16A7;SLC16A7;SLC16A7;SLC16A7	Body;Body;Body;Body;Body	OpenSea	chr12	60130845	0.879282	0.0925856	-0.786696
cg27117828	WIPF1;WIPF1	5'UTR;TSS200	OpenSea	chr2	175499377	0.900558	0.114084	-0.786474
cg05338972			OpenSea	chr18	19600523	0.923081	0.136851	-0.786229
cg25766247			OpenSea	chr8	59714165	0.844687	0.0585778	-0.786109
cg24547885			OpenSea	chr2	179914868	0.921819	0.136084	-0.785735
cg14850190	KSR1	Body	OpenSea	chr17	25905206	0.935472	0.149857	-0.785615
cg15962494	ECE1	Body	OpenSea	chr1	21651388	0.870225	0.0846412	-0.785584
cg12251541	ARAP1	5'UTR	OpenSea	chr11	72447864	0.871636	0.086055	-0.785581
cg07158135			OpenSea	chr15	63470496	0.867617	0.0820842	-0.785532
cg03848135			OpenSea	chr5	175866116	0.90147	0.116043	-0.785427
cg09936080	THADA;THADA;THADA	Body;Body;Body	OpenSea	chr2	43653785	0.926305	0.140939	-0.785366
ch.2.2759695R	PLEKHB2;PLEKHB2	Body;Body	OpenSea	chr2	131901847	0.844583	0.0593948	-0.785188
cg23946860			OpenSea	chr2	27494721	0.937726	0.152562	-0.785165
cg27306787	TXNRD2	Body	OpenSea	chr22	19879176	0.839855	0.055395	-0.78446
ch.1.1392349R	KIF2C	Body	OpenSea	chr1	45223644	0.884152	0.0997958	-0.784356
cg16239717			OpenSea	chr17	45028811	0.88525	0.100922	-0.784329
cg10976975	BMP10;BMP10	5'UTR;1stExon	OpenSea	chr2	69098569	0.908633	0.12442	-0.784213
cg02980243			OpenSea	chr7	73265222	0.902645	0.118551	-0.784094
ch.3.343688R	NR2C2	Body	OpenSea	chr3	15065423	0.852651	0.0685723	-0.784078
cg02971724			OpenSea	chr4	81056663	0.888151	0.104182	-0.783969
ch.1.1047298R	PTP4A2;PTP4A2	Body;Body	OpenSea	chr1	32377577	0.83774	0.0541537	-0.783586
cg13198551			OpenSea	chr10	80565202	0.876286	0.0927524	-0.783533
cg01702954	LINC01411	Body	OpenSea	chr5	173853159	0.872533	0.0891335	-0.783399
ch.1.1254747R	MACF1;MACF1	Body;Body	OpenSea	chr1	39934760	0.89381	0.110446	-0.783363
cg00810292	TBC1D4	Body	OpenSea	chr13	75900518	0.906265	0.122916	-0.783349
cg27244805			OpenSea	chr13	91737531	0.907059	0.123792	-0.783267
ch.6.215100R	TXNDC5;TXNDC5	Body;Body	OpenSea	chr6	7903714	0.848213	0.0651369	-0.783076
cg16755880			OpenSea	chr5	124363369	0.866922	0.0839469	-0.782975
cg22334857	TFPI;TFPI;TFPI;TFPI	1stExon;1stExon;5'UTR;5'UTR	OpenSea	chr2	188419190	0.876028	0.0930559	-0.782972
ch.9.1241711R	SECISBP2	Body	OpenSea	chr9	91968142	0.860598	0.0777587	-0.78284
cg15672653			S_Shelf	chr11	108371700	0.851977	0.0693704	-0.782606
cg14991358	PRCC;PRCC	Body;Body	OpenSea	chr1	156767203	0.835034	0.0525499	-0.782484
ch.4.111469F	FAM193A	Body	OpenSea	chr4	2705309	0.883876	0.101454	-0.782421
cg24470370			OpenSea	chr13	76559539	0.878166	0.0957752	-0.782391
ch.15.1525362R	ABHD2;ABHD2	Body;Body	OpenSea	chr15	89706202	0.851729	0.0694016	-0.782327
cg05606516	DIRC3	Body	OpenSea	chr2	218550079	0.859731	0.0774521	-0.782279
cg15591136			OpenSea	chr3	196339047	0.857609	0.0755273	-0.782082
ch.15.429642R	NUSAP1;NUSAP1;NUSAP1	Body;Body;Body	OpenSea	chr15	41647748	0.854553	0.0724754	-0.782077
ch.22.78028F	HIRA	Body	OpenSea	chr22	19362054	0.850276	0.0683681	-0.781908
cg07197230	CECR2	1stExon	OpenSea	chr22	17956641	0.879597	0.0978085	-0.781788
cg10337975	RNF216;RNF216	Body;Body	OpenSea	chr7	5676855	0.871414	0.0897211	-0.781693
ch.9.1009386R	PSAT1;PSAT1	Body;Body	OpenSea	chr9	80920646	0.822349	0.0406929	-0.781656
cg20405620	GPR183;UBAC2;UBAC2;UBAC2;MIR548AN	TSS1500;Body;Body;Body;Body	OpenSea	chr13	99960198	0.907909	0.126507	-0.781402
cg22471109			OpenSea	chr10	3867632	0.890517	0.109132	-0.781384
cg04564681			OpenSea	chr1	212809557	0.88407	0.102687	-0.781383
ch.11.2757508R			OpenSea	chr11	131168475	0.842266	0.0609963	-0.781269
cg16664352	SLX4IP	Body	OpenSea	chr20	10478987	0.857444	0.0761803	-0.781263
ch.14.1421228R	PSMC1	Body	OpenSea	chr14	90730328	0.838376	0.0571231	-0.781253
cg15574588			OpenSea	chr5	108071664	0.916072	0.134913	-0.781159
cg04486886			OpenSea	chr5	56784195	0.940669	0.159514	-0.781156
cg19013695	APP;APP;APP;APP;APP;APP;APP;APP;APP;APP	Body;Body;Body;Body;Body;Body;Body;Body;Body;Body	OpenSea	chr21	27340093	0.921909	0.140772	-0.781137
cg24545253			OpenSea	chr5	57376679	0.855905	0.074811	-0.781095
cg18331224			OpenSea	chr6	138290249	0.879302	0.0982805	-0.781022
ch.21.825836R	PCNT	Body	N_Shore	chr21	47810293	0.864743	0.0837858	-0.780957
cg15051334	FMN2;FMN2	Body;Body	OpenSea	chr1	240562874	0.888613	0.107672	-0.780941
ch.19.1125306R	GPI	Body	S_Shore	chr19	34858318	0.86746	0.0865647	-0.780896
cg17785653			OpenSea	chr20	809805	0.896931	0.116197	-0.780734
cg09547024	TJP2;TJP2;TJP2;TJP2;TJP2;TJP2	TSS1500;TSS1500;5'UTR;Body;Body;Body	OpenSea	chr9	71819562	0.882597	0.101875	-0.780722
cg06977430	MRC1	Body	OpenSea	chr10	17879085	0.891939	0.111311	-0.780628
cg09831748			OpenSea	chr12	125111063	0.861601	0.080987	-0.780614
cg10054763	AAK1	Body	OpenSea	chr2	69828510	0.924949	0.144383	-0.780567
cg12379611	CUBN	Body	OpenSea	chr10	17045387	0.927617	0.147093	-0.780524
cg21292716	SSH1;SSH1;SSH1	Body;Body;Body	OpenSea	chr12	109220256	0.88917	0.108868	-0.780302
ch.14.43986R	CHD8;CHD8	Body;Body	OpenSea	chr14	21869499	0.862725	0.0830964	-0.779628
cg00987237	MAML3	Body	OpenSea	chr4	140770576	0.841856	0.0623689	-0.779487
cg23784549			OpenSea	chr10	23144034	0.925017	0.145535	-0.779483
cg25061001			OpenSea	chr3	194561884	0.91692	0.137443	-0.779477
ch.7.1651382F	HIP1	Body	N_Shelf	chr7	75264394	0.852165	0.0727396	-0.779425
cg06740136	LOC401286	Body	OpenSea	chr6	168070529	0.926029	0.14665	-0.779379
cg02137395			OpenSea	chr3	112178816	0.874247	0.0951673	-0.779079
ch.2.635363R	ASXL2	Body	OpenSea	chr2	26065189	0.841974	0.0630499	-0.778924
ch.3.1226245F	ERC2	Body	OpenSea	chr3	55731563	0.828587	0.0498193	-0.778768
cg09052421			OpenSea	chr1	220999747	0.890133	0.111386	-0.778747
cg12499498			OpenSea	chr4	174757231	0.86428	0.0856889	-0.778591
cg22524980			S_Shelf	chr12	115893200	0.877458	0.0989922	-0.778465
cg03487391	TTLL4	5'UTR	OpenSea	chr2	219596537	0.879518	0.101204	-0.778315
ch.5.1325793F	BDP1	Body	OpenSea	chr5	70784859	0.867971	0.0897172	-0.778254
cg05076730	MIR1207;PVT1	TSS1500;Body	OpenSea	chr8	129060815	0.912244	0.134039	-0.778205
ch.19.732135R	C19orf62;C19orf62	Body;Body	OpenSea	chr19	17385198	0.837641	0.0595846	-0.778057
cg21820921	NEK6;NEK6;NEK6;NEK6;NEK6;NEK6;NEK6	TSS1500;TSS200;TSS200;Body;5'UTR;5'UTR;5'UTR	OpenSea	chr9	127054198	0.946821	0.168863	-0.777959
ch.1.95724F	PANK4	Body	N_Shore	chr1	2448495	0.853729	0.0758943	-0.777835
ch.5.2564734R	SIL1;SIL1	Body;Body	OpenSea	chr5	138313101	0.854664	0.0770198	-0.777644
cg11653000			OpenSea	chr6	43906303	0.938813	0.161175	-0.777638
ch.6.573831F			OpenSea	chr6	22835108	0.833432	0.0558122	-0.77762
cg10212432			OpenSea	chr2	68348450	0.868235	0.0907786	-0.777456
ch.5.432310R	MYO10	Body	OpenSea	chr5	16780479	0.841339	0.0639754	-0.777363
cg10921802			OpenSea	chr3	189868489	0.881029	0.103756	-0.777273
cg03536711	LOC400804	Body	OpenSea	chr1	221509067	0.903366	0.126268	-0.777099
cg22141921			OpenSea	chr5	175866105	0.907588	0.1305	-0.777088
cg19130626	LINC01252	Body	OpenSea	chr12	11708829	0.869391	0.0924019	-0.776989
cg19087116			OpenSea	chr7	139942081	0.885681	0.108724	-0.776957
ch.12.2473323R	CIT	Body	OpenSea	chr12	120251075	0.849642	0.072701	-0.776941
cg08717672	EML1;EML1	Body;Body	OpenSea	chr14	100346149	0.905505	0.128685	-0.77682
cg09467404	C8B;C8B;C8B	Body;Body;Body	OpenSea	chr1	57424327	0.841713	0.0649241	-0.776789
ch.9.113042395R			OpenSea	chr9	114002574	0.837743	0.0609545	-0.776789
cg25407077	ALPK2	TSS1500	OpenSea	chr18	56296544	0.859534	0.0827868	-0.776747
cg27580252			OpenSea	chr9	91415423	0.910331	0.133667	-0.776664
ch.7.1172609R	GRB10;GRB10;GRB10;GRB10	Body;Body;Body;Body	OpenSea	chr7	50730422	0.819635	0.0432218	-0.776413
ch.8.18261148F			OpenSea	chr8	18216868	0.837539	0.0613273	-0.776211
cg00058522			OpenSea	chr7	135749053	0.895551	0.119394	-0.776157
cg07548283			OpenSea	chr21	43062036	0.884024	0.107885	-0.776138
cg20082563			OpenSea	chr5	10485736	0.933268	0.157133	-0.776136
cg10766285			OpenSea	chr16	54404836	0.820552	0.0445506	-0.776001
ch.3.2410502F	PTPLB	Body	OpenSea	chr3	123216572	0.846101	0.0701521	-0.775949
cg01569898			OpenSea	chr2	182628996	0.880887	0.104955	-0.775932
ch.13.654879R			OpenSea	chr13	48774642	0.828504	0.0526919	-0.775812
ch.6.839713R	RPS10	Body	OpenSea	chr6	34385746	0.83739	0.0617058	-0.775685
cg00647910			OpenSea	chr20	49737577	0.886943	0.111388	-0.775555
ch.16.364290R			OpenSea	chr16	9436357	0.837899	0.0625651	-0.775334
cg26650383	SLC46A3;SLC46A3	Body;Body	N_Shelf	chr13	29290660	0.892252	0.116935	-0.775317
cg25063737	LINC00211	Body	OpenSea	chr2	38078783	0.891604	0.116518	-0.775086
cg23381884			N_Shore	chr6	1597525	0.840103	0.0650451	-0.775058
cg09862826	RADIL	Body	OpenSea	chr7	4912545	0.918905	0.143861	-0.775044
ch.11.942842R	PHF21A;PHF21A	Body;Body	OpenSea	chr11	45977506	0.815618	0.0406062	-0.775011
cg10675988	SPATS2L;SPATS2L;SPATS2L;SPATS2L;SPATS2L;SPATS2L;SPATS2L	5'UTR;Body;Body;Body;Body;Body;Body	OpenSea	chr2	201270462	0.89874	0.123875	-0.774865
[truncated: 10,649 more rows]
