# Supplementary material for: Hematopoietic differentiation persists in human iPSCs defective in de novo DNA methylation
Source: BMC Biol. 2022 Jun 15;20:141. doi: 10.1186/s12915-022-01343-x (PMC9202186; doi:10.1186/s12915-022-01343-x)
Supplement: Supplementary file 6 — Additional file 6: Tab. S5. RNA-seq data of iHPCs. Genes that are either four-fold downregulated or upregulated (log2 fold change <-2 or >2) in DNMT3A wildtype versus exon 19-/-, wildtype versus exon 23-/-, or exon 19-/- versus exon 23-/- with gene name, base mean, log2 fold change, P-value, adjusted P-value, and read counts per million of knockout and control cells. [file 12915_2022_1343_MOESM6_ESM.xlsx]

## Sheet: WT vs Ex19
Gene	Base mean	log2 fold change	p value	p adjusted	iHPC WT donor 1	iHPC WT donor 2	iHPC WT donor 3	iHPC exon 19-/- donor 1	iHPC exon 19-/- donor 2
5S_rRNA	0.349181	0.0411781	0.992797	1	0.772021	0	0	0.802507	0
7SK	5.84909	0.266805	0.865515	1	2.31606	11.1018	2.73255	12.8401	0
A1BG	141.716	0.313332	0.647887	1	216.166	107.317	51.9185	150.069	162.159
A1BG-AS1	100.509	0.48829	0.590317	1	179.881	72.7782	9.56394	113.153	133.259
A1CF	10.048	-0.413843	0.66775	1	15.4404	17.2694	5.46511	8.82758	10.436
A2M	329.131	0.354452	0.690225	1	463.985	93.7482	434.476	467.059	378.906
A2M-AS1	148.248	0.0199512	0.982889	1	238.555	30.8382	225.436	185.379	149.315
A2ML1	37.4736	0.659905	0.428916	1	63.3057	22.2035	12.2965	63.398	40.9411
A2ML1-AS1	342.862	0.028327	0.96193	1	304.176	255.34	526.016	463.849	273.744
A2ML1-AS2	0.339651	1.04141	0.814802	1	0.772021	0	0	0	1.60553
A2MP1	975.93	-0.685127	0.337161	1	328.109	899.243	1608.11	394.833	780.29
A3GALT2	13.733	0.464482	0.662289	1	33.9689	4.93412	5.46511	12.0376	29.7024
A4GALT	19.6553	-0.027989	0.973755	1	34.741	16.0359	10.9302	28.0877	12.8443
A4GNT	2.25334	-1.40558	0.48048	1	2.31606	0	4.09883	0.802507	0.802767
AAAS	141.582	-0.926771	0.169827	1	94.9586	139.389	247.296	74.6331	93.9237
AACS	319.441	-0.504426	0.4247	1	347.41	288.646	398.953	306.558	179.82
AACSP1	21.1202	-0.312823	0.736058	1	24.7047	44.407	5.46511	23.2727	16.8581
AADAC	5.415	-0.947402	0.472826	1	5.40415	14.8023	5.46511	4.81504	4.01384
AADACL2	5.31494	-1.53323	0.252482	1	10.0363	2.46706	8.19766	3.21003	1.60553
AADACL2-AS1	109.019	-0.435923	0.51258	1	111.171	103.616	174.883	134.019	57.7992
AADACL3	2.31362	-0.305507	0.86254	1	1.54404	4.93412	4.09883	3.21003	2.4083
AADACL4	4.23128	0.432503	0.769179	1	8.49223	1.23353	1.36628	5.61755	4.8166
AADACP1	3.45488	-0.279798	0.854929	1	7.72021	1.23353	5.46511	5.61755	2.4083
AADAT	42.6626	0.00818716	0.990792	1	69.4819	37.0059	31.4244	63.398	29.7024
AAED1	96.3745	-0.162493	0.821293	1	50.1814	60.4429	166.686	63.398	101.149
AAGAB	336.102	0.0939024	0.853368	1	292.596	345.388	334.738	391.623	300.235
AAK1	851.934	0.413784	0.499988	1	1312.44	648.836	478.197	1092.21	1075.71
AAMDC	433.938	0.114796	0.830015	1	604.493	393.496	360.697	556.137	425.467
AAMP	325.809	-0.605637	0.406706	1	104.995	425.567	461.801	144.451	289.799
AANAT	5.694	0.742195	0.58302	1	6.94819	8.6347	0	12.8401	4.8166
AAR2	217.535	-0.299278	0.625748	1	124.295	292.346	271.889	146.056	226.38
AARD	3.26897	1.44087	0.350434	1	4.63213	1.23353	1.36628	2.40752	11.2387
AARS	610.193	-0.686832	0.262552	1	362.85	722.848	832.062	510.394	283.377
AARS2	31.1732	-0.582407	0.411392	1	35.513	19.7365	32.7906	20.8652	18.4636
AARSD1	162.66	-0.531726	0.345513	1	146.684	148.023	259.593	121.981	133.259
AASDH	152.881	-0.11975	0.82528	1	166.757	192.431	131.163	151.674	149.315
AASDHPPT	264.714	-0.698352	0.334518	1	87.2384	324.418	472.732	161.304	201.495
AASS	73.3887	0.378473	0.558794	1	84.9223	99.9158	36.8895	93.8933	98.7404
AATBC	1.07171	-0.53322	0.860754	1	3.86011	1.23353	0	0	2.4083
AATF	362.174	-0.0476765	0.926578	1	392.187	379.927	310.145	337.855	360.442
AATK	48.1959	1.51412	0.0363153	1	44.0052	20.97	31.4244	51.3604	133.259
AATK-AS1	8.53292	-0.130812	0.916333	1	16.9845	7.40117	1.36628	5.61755	10.436
AB015752.3	33.5096	1.08662	0.141271	1	36.285	18.5029	28.6918	57.7805	61.0103
AB019441.29	2300.82	-0.697349	0.370176	1	575.156	2637.28	4158.95	987.083	2043.04
ABALON	24.1308	-0.625767	0.404343	1	23.9327	14.8023	30.0581	16.0501	13.647
ABAT	117.651	0.994684	0.1591	1	167.529	45.6406	79.244	208.652	181.425
ABC11-4932300O16.1	0.706941	-1.97528	0.636462	1	1.54404	0	0	0	0
ABC12-47043100G14.2	0.463899	1.04135	0.804044	1	0.772021	0	0	0	1.60553
ABC12-47964100C23.1	7.29842	0.847628	0.453707	1	13.1244	4.93412	2.73255	13.6426	12.0415
ABC12-49244600F4.4	0.984735	0.35374	0.898331	1	2.31606	0	1.36628	0.802507	2.4083
ABC7-42391500H16.4	0.114681	0.999071	0.826652	1	0	0	0	0	0.802767
ABC7-42404400C24.1	14.7533	0.731568	0.492494	1	23.1606	14.8023	2.73255	36.9153	8.83044
ABC7-42418200C9.1	2.25038	0.749305	0.688271	1	2.31606	1.23353	1.36628	3.21003	2.4083
ABC7-481722F1.2	1.19905	-1.07663	0.667637	1	2.31606	0	2.73255	0.802507	0.802767
ABCA1	291.005	-0.135223	0.833931	1	493.322	209.7	311.511	373.166	243.238
ABCA10	57.1697	0.431332	0.625669	1	132.016	34.5388	20.4941	119.574	49.7716
ABCA11P	273.738	0.227357	0.673833	1	353.586	243.005	215.872	365.141	269.73
ABCA12	58.7219	0.828543	0.215414	1	74.8861	44.407	25.9593	95.4983	77.8684
ABCA13	53.3749	0.66587	0.381616	1	59.4456	25.9041	42.3546	70.6206	65.0241
ABCA17P	30.7109	0.373947	0.638057	1	54.0415	18.5029	16.3953	50.5579	27.2941
ABCA2	20.578	-0.219066	0.795637	1	30.1088	28.3712	8.19766	16.0501	22.4775
ABCA3	131.849	-0.249314	0.686004	1	94.9586	136.922	192.645	91.4858	146.104
ABCA4	35.6316	0.62179	0.481402	1	57.9016	43.1735	6.83138	69.8181	41.7439
ABCA5	108.318	0.866922	0.291177	1	163.669	20.97	69.6801	173.341	137.273
ABCA6	22.7929	0.574322	0.52146	1	39.3731	8.6347	19.1279	51.3604	16.0553
ABCA7	120.573	0.37477	0.568068	1	98.0467	55.5088	147.558	174.144	85.8961
ABCA8	73.4435	0.0403511	0.954778	1	85.6944	97.4488	24.593	65.8056	77.0656
ABCA9	31.8011	0.530185	0.513303	1	61.7617	17.2694	16.3953	55.373	37.7301
ABCA9-AS1	37.066	0.227766	0.768805	1	67.1658	39.4729	17.7616	59.3855	38.5328
ABCB1	54.8467	0.533507	0.524737	1	71.798	20.97	32.7906	62.5955	59.4048
ABCB10	171.934	-0.590078	0.475671	1	118.891	92.5147	467.267	232.727	67.4324
ABCB10P1	0.872998	1.0321	0.719693	1	0	0	1.36628	0.802507	0.802767
ABCB10P3	0.534759	0.176571	0.964362	1	0.772021	0	1.36628	1.60501	0
ABCB10P4	1.79179	-0.736838	0.788412	1	0	0	8.19766	3.21003	0
ABCB11	10.3539	0.356337	0.775108	1	6.17617	0	20.4941	13.6426	8.83044
ABCB4	37.2168	1.1652	0.239549	1	40.9171	8.6347	6.83138	41.7304	44.1522
ABCB5	46.3541	0.17038	0.791164	1	54.0415	46.8741	30.0581	41.7304	56.9965
ABCB6	191.942	-1.18645	0.136124	1	87.2384	111.018	444.04	125.191	62.6158
ABCB7	365.532	0.167224	0.751418	1	289.508	320.718	400.319	410.081	345.993
ABCB8	61.238	-0.0206589	0.973475	1	64.8498	49.3412	88.808	81.0532	52.1799
ABCB9	162.432	-0.350964	0.497444	1	162.124	176.395	177.616	146.859	122.823
ABCC1	529.263	0.190927	0.744285	1	638.462	330.586	530.115	652.438	488.885
ABCC10	68.3019	-0.358682	0.595325	1	106.539	76.4788	38.2557	73.8306	41.7439
ABCC11	18.6202	0.446631	0.582482	1	16.9845	20.97	12.2965	32.1003	13.647
ABCC12	2.92353	0.639294	0.736143	1	3.86011	3.70059	0	8.02507	0
ABCC13	27.6557	0.769148	0.518106	1	48.6373	2.46706	23.2267	60.188	24.8858
ABCC2	31.9734	0.98422	0.198613	1	42.4612	23.437	10.9302	56.978	45.7577
ABCC3	426.756	-0.681558	0.444314	1	169.073	157.892	1017.88	438.169	120.415
ABCC4	2119.58	-0.987861	0.167234	1	878.56	1425.96	3617.9	1410.81	579.598
ABCC5	305.545	0.0829686	0.896302	1	476.337	199.832	292.383	418.106	266.519
ABCC5-AS1	11.9411	-0.0531898	0.952406	1	17.7565	13.5688	8.19766	15.2476	10.436
ABCC6	79.4743	0.32606	0.655533	1	108.855	43.1735	64.215	99.5109	81.8822
ABCC6P1	18.0896	0.411028	0.640455	1	27.0207	11.1018	10.9302	28.0877	16.0553
ABCC6P2	2.86798	-0.467348	0.765563	1	2.31606	3.70059	4.09883	0.802507	4.01384
ABCC8	10.433	-0.162798	0.86295	1	17.7565	8.6347	10.9302	13.6426	8.83044
ABCC9	26.5598	0.429968	0.636612	1	39.3731	18.5029	5.46511	18.4577	39.3356
ABCD1	26.4133	-0.350007	0.622987	1	24.7047	37.0059	25.9593	21.6677	24.083
ABCD1P2	0.615334	-1.52362	0.691339	1	0.772021	0	2.73255	0	0.802767
ABCD2	13.5992	-0.466475	0.585064	1	17.7565	17.2694	9.56394	12.0376	9.63321
ABCD3	311.836	0.067052	0.910015	1	466.301	271.376	202.209	402.056	255.28
ABCD4	140.143	0.0333006	0.961417	1	149	177.628	76.5115	146.056	129.246
ABCE1	356.793	-0.404559	0.498093	1	206.902	376.226	546.511	243.962	324.318
ABCF1	1038.22	-0.0915119	0.86565	1	752.721	1271.77	1060.23	734.294	1195.32
ABCF2	152.398	-0.657095	0.326581	1	98.0467	188.73	217.238	97.1033	115.598
ABCF2P1	2.66966	-0.148046	0.930956	1	3.86011	0	5.46511	3.21003	2.4083
ABCF3	51.1646	-0.472399	0.523235	1	38.6011	70.3111	45.0871	28.0877	45.7577
ABCG1	102.385	0.542741	0.473939	1	152.86	55.5088	68.3138	137.229	132.457
ABCG2	76.4433	0.613176	0.285764	1	69.4819	70.3111	65.5813	81.8557	127.64
ABCG4	2.50142	0.232609	0.899901	1	1.54404	2.46706	0	0.802507	2.4083
ABCG5	7.10463	0.812615	0.466269	1	10.0363	7.40117	2.73255	12.8401	11.2387
ABCG8	6.10748	0.513196	0.671613	1	10.0363	4.93412	1.36628	6.42005	9.63321
ABHD1	31.1366	-0.524	0.500332	1	40.9171	50.5747	13.6628	22.4702	26.4913
ABHD10	143.701	-0.809989	0.152414	1	107.311	191.197	185.814	97.1033	86.6988
ABHD11	61.4393	0.002553	0.996997	1	50.9534	65.377	53.2848	28.0877	85.0933
ABHD11-AS1	3.24985	-3.62789	0.111225	1	0.772021	6.16764	8.19766	0.802507	0
ABHD12	815.668	0.251127	0.682569	1	829.923	582.226	594.33	738.306	854.144
ABHD12B	26.3047	0.558628	0.486309	1	42.4612	19.7365	13.6628	44.1379	31.3079
ABHD13	66.4099	-0.185133	0.778725	1	37.829	60.4429	86.0754	47.3479	60.2075
ABHD14A	48.8599	-0.355803	0.56565	1	34.741	55.5088	50.5522	36.9153	36.1245
ABHD14A-ACY1	156.489	-0.754797	0.23528	1	84.1503	155.425	235	80.2507	106.768
ABHD14B	136.383	-0.796426	0.237906	1	60.2177	141.856	209.04	67.4106	89.9099
ABHD15	23.1075	-0.203789	0.779758	1	16.9845	18.5029	27.3255	18.4577	17.6609
ABHD15-AS1	596.498	0.106022	0.829609	1	629.197	545.22	598.429	663.673	608.497
ABHD16A	424.84	-1.17299	0.140089	1	132.016	320.718	908.574	203.034	199.086
ABHD16B	0.49738	-0.532213	0.899004	1	1.54404	0	0	0	0.802767
ABHD17A	112.924	-1.55084	0.0310473	1	57.9016	145.556	210.407	49.7554	44.1522
ABHD17AP1	0.401188	-0.752523	0.866211	1	0.772021	1.23353	0	0	0.802767
ABHD17AP3	73.731	-1.31337	0.0780572	1	28.5648	97.4488	132.529	32.9028	36.1245
ABHD17AP4	0.40558	1.02999	0.81678	1	0	1.23353	0	0	1.60553
ABHD17AP5	0.114681	0.999071	0.826652	1	0	0	0	0	0.802767
ABHD17AP6	9.67771	0.861379	0.404878	1	16.2124	6.16764	4.09883	19.2602	13.647
ABHD17B	220.01	0.240587	0.639765	1	236.239	187.496	203.575	237.542	256.885
ABHD17C	58.8786	0.309563	0.660246	1	71.026	88.8141	23.2267	71.4231	80.2767
ABHD18	340.169	0.212781	0.688341	1	378.29	273.843	337.47	453.416	311.474
ABHD2	871.388	-0.966776	0.171072	1	323.477	661.171	1595.81	361.128	518.588
ABHD3	207.038	0.476695	0.471776	1	220.026	112.251	237.732	239.95	288.996
ABHD4	129.875	-0.861467	0.232872	1	55.5855	136.922	230.901	69.0156	85.8961
ABHD5	214.091	-0.286951	0.647903	1	159.036	152.958	385.29	183.774	196.678
ABHD6	68.5869	0.204097	0.77032	1	104.995	35.7723	73.7789	86.6707	78.6712
ABHD8	307.498	-0.913955	0.163084	1	127.384	370.059	411.249	146.056	175.003
ABI1	611.193	0.151289	0.784346	1	451.632	426.801	832.062	658.858	606.892
ABI2	522.177	0.630316	0.239962	1	565.892	458.873	362.063	608.3	823.639
ABI3	89.9313	-0.406875	0.588805	1	53.2695	133.221	80.6103	69.8181	64.2214
ABI3BP	71.3982	0.217968	0.76677	1	142.052	41.94	46.4534	115.561	64.2214
ABL1	643.23	0.132885	0.817616	1	935.69	646.369	379.825	800.099	634.989
ABL2	554.698	0.311035	0.546441	1	705.627	490.944	445.406	645.216	713.66
ABLIM1	621.273	0.129967	0.799262	1	656.218	550.154	646.249	734.294	617.328
ABLIM2	36.0101	0.48354	0.572901	1	66.3938	23.437	12.2965	45.7429	50.5743
ABLIM3	224.064	-0.339341	0.686246	1	339.689	102.383	337.47	356.313	54.5882
ABO	80.6062	0.116915	0.87116	1	121.979	43.1735	92.9068	132.414	54.5882
ABR	505.623	0.409013	0.546309	1	728.016	376.226	258.226	630.77	576.387
ABRA	3.67688	-0.796477	0.582039	1	6.17617	3.70059	6.83138	4.01253	2.4083
ABRACL	602.451	-1.22639	0.123118	1	169.073	703.111	1196.86	186.984	402.186
ABT1	181.755	-0.695738	0.379538	1	44.0052	250.406	266.424	77.8432	152.526
ABTB1	20.1912	0.717387	0.451954	1	20.8446	2.46706	21.8604	26.4827	23.2802
ABTB2	313.955	1.18931	0.0532341	1	381.379	236.838	140.726	439.774	716.068
AC000032.2	53.6228	-0.0959761	0.910433	1	48.6373	23.437	94.2731	49.7554	53.7854
AC000036.4	0.352437	-2.4595	0.585873	1	0	2.46706	0	0	0
AC000041.8	18.3275	-0.851528	0.336388	1	22.3886	11.1018	27.3255	12.0376	10.436
AC000068.10	1.38653	-3.91257	0.206364	1	0	0	6.83138	0	0
AC000068.5	16.573	0.57938	0.5609	1	12.3523	4.93412	23.2267	6.42005	33.7162
AC000068.9	2.73605	-2.01456	0.371942	1	0	9.86823	0	0.802507	0.802767
AC000077.2	0.349218	0.0414332	0.992753	1	0.772021	0	0	0	0.802767
AC000081.2	0.710877	1.03174	0.733979	1	0	0	1.36628	0.802507	0.802767
AC000089.3	824.669	-0.975366	0.261547	1	145.912	1197.76	1538.43	276.865	700.013
AC000099.1	3.39205	0.326562	0.856359	1	10.0363	0	0	4.01253	4.8166
AC000111.6	5.66892	-1.09062	0.414232	1	16.2124	6.16764	2.73255	5.61755	2.4083
AC000120.7	128.212	-0.12656	0.823425	1	104.223	144.323	106.57	81.0532	135.668
AC000123.2	9.47925	-0.00495889	0.995998	1	6.94819	4.93412	15.029	8.82758	8.83044
AC000123.3	5.03075	0.762936	0.595035	1	6.94819	2.46706	0	3.21003	8.02767
AC000123.4	2.06991	0.879969	0.690426	1	2.31606	0	0	0.802507	2.4083
AC000124.1	0.679302	1.46857	0.71691	1	1.54404	0	0	0	3.21107
AC000367.1	0.441155	-2.84478	0.526313	1	3.08809	0	0	0	0
AC000370.2	4.89219	-0.863169	0.501681	1	9.26426	2.46706	5.46511	2.40752	4.01384
AC000403.4	3.22632	0.415717	0.830371	1	2.31606	0	6.83138	0	8.02767
AC001226.7	0.248497	0	1	1	0	0	0	0	0
AC002044.1	15.9674	-0.45043	0.695779	1	46.3213	17.2694	1.36628	22.4702	9.63321
AC002044.3	1.07492	2.84781	0.36598	1	0.772021	0	0	5.61755	0
AC002044.4	62.6866	-0.42762	0.550516	1	43.2332	61.6764	65.5813	19.2602	65.0241
AC002056.3	22.2186	-1.16374	0.214324	1	5.40415	24.6706	43.7208	10.4326	11.2387
AC002056.5	1.95026	0.812622	0.668678	1	3.86011	0	1.36628	4.01253	2.4083
AC002059.10	2.37111	1.8005	0.360645	1	3.08809	0	0	4.81504	3.21107
AC002064.4	10.4096	1.91354	0.145659	1	10.8083	4.93412	0	6.42005	34.519
AC002064.5	2.68217	2.08262	0.273586	1	3.86011	0	0	2.40752	9.63321
AC002066.1	460.04	-0.119136	0.812373	1	455.493	456.406	510.987	389.216	484.069
AC002069.5	11.1416	-2.64758	0.0479963	1	2.31606	28.3712	15.029	4.81504	0
AC002075.3	0.124248	0	1	1	0	0	0	0	0
AC002075.4	432.515	-0.977225	0.234323	1	123.523	621.699	806.103	133.216	391.75
AC002076.10	8.05921	-0.530331	0.67789	1	6.94819	6.16764	9.56394	8.82758	1.60553
AC002115.5	0.682383	1.61575	0.659231	1	0	1.23353	0	0	2.4083
AC002115.9	0.45947	-0.530698	0.901613	1	1.54404	0	0	0.802507	0
AC002116.7	143.723	0.196458	0.772559	1	165.985	182.562	66.9475	106.733	211.128
AC002116.8	41.1719	-0.962675	0.209415	1	20.8446	53.0417	56.0173	21.6677	22.4775
AC002117.1	792.791	-1.13087	0.157172	1	180.653	838.8	1259.71	355.511	337.965
AC002127.4	3.69888	0.731052	0.635434	1	5.40415	3.70059	0	5.61755	4.8166
AC002128.5	8.02126	0.796419	0.509919	1	9.26426	9.86823	1.36628	14.4451	9.63321
AC002306.1	0.349218	0.0414332	0.992753	1	0.772021	0	0	0	0.802767
AC002310.10	0.533522	-2.51877	0.536384	1	0	1.23353	1.36628	0	0
AC002310.11	42.2058	-0.733572	0.308938	1	23.1606	66.6106	49.186	20.8652	34.519
AC002310.12	24.6556	-0.430091	0.578069	1	15.4404	19.7365	36.8895	19.2602	16.0553
AC002310.13	92.2479	-0.36641	0.550501	1	77.9741	77.7123	157.122	87.4732	73.8546
AC002310.14	0.511302	0.0408856	0.99135	1	0.772021	0	0	0.802507	0
AC002310.17	7.68438	0.184349	0.879147	1	1.54404	7.40117	9.56394	6.42005	7.2249
AC002310.7	145.402	0.31295	0.582278	1	193.777	99.9158	122.965	183.774	162.159
AC002331.1	0.40558	1.02999	0.81678	1	0	1.23353	0	0	1.60553
AC002366.3	3.32339	-1.15506	0.531418	1	3.86011	0	4.09883	2.40752	0
AC002383.2	9.69896	0.468912	0.664731	1	19.3005	4.93412	2.73255	13.6426	12.0415
AC002386.1	1.22397	0.557943	0.853845	1	3.08809	0	0	3.21003	0
AC002395.1	1.0932	-0.542869	0.839208	1	1.54404	3.70059	0	1.60501	0.802767
AC002398.11	25.496	0.444365	0.549595	1	22.3886	38.2394	16.3953	30.4953	39.3356
AC002398.12	55.8037	-1.1443	0.228067	1	54.0415	117.185	12.2965	28.8902	26.4913
AC002398.13	56.7013	0.917256	0.122146	1	41.6891	43.1735	34.1569	73.8306	76.2629
AC002398.9	180.325	-0.557826	0.378955	1	124.295	259.041	225.436	81.0532	194.27
AC002400.1	0.46818	2.58361	0.557741	1	0	0	0	2.40752	0
AC002401.1	8.0674	-0.586852	0.614879	1	12.3523	7.40117	1.36628	4.01253	5.61937
AC002429.5	151.015	0.470469	0.517468	1	167.529	83.88	146.192	226.307	141.287
AC002451.3	4.93845	1.08836	0.425976	1	2.31606	2.46706	1.36628	2.40752	6.42214
AC002454.1	58.0407	0.113954	0.880453	1	103.451	65.377	19.1279	68.2131	68.2352
AC002456.2	2.99436	-1.16368	0.538693	1	5.40415	1.23353	6.83138	4.01253	0
AC002463.3	18.807	0.825522	0.31491	1	19.3005	11.1018	21.8604	36.9153	24.8858
AC002465.2	5.25277	0.952454	0.452795	1	9.26426	2.46706	1.36628	8.82758	8.83044
AC002467.7	10.5016	0.419906	0.723844	1	2.31606	1.23353	17.7616	6.42005	12.0415
AC002472.11	8.23259	0.983354	0.382349	1	11.5803	1.23353	6.83138	17.6552	8.83044
AC002480.2	5.2503	-0.762951	0.56415	1	9.26426	7.40117	1.36628	5.61755	1.60553
AC002480.3	6.60335	-0.782482	0.590888	1	11.5803	7.40117	1.36628	8.02507	0
AC002480.4	1.0908	-2.12719	0.474259	1	3.86011	1.23353	0	0.802507	0
AC002480.5	95.7074	-0.643979	0.447035	1	161.352	146.79	25.9593	110.746	32.1107
AC002486.2	1.33089	-1.23255	0.623621	1	0.772021	4.93412	0	0	1.60553
AC002511.2	0.124248	0	1	1	0	0	0	0	0
AC002519.6	3.34674	-1.34288	0.425715	1	0.772021	4.93412	6.83138	0.802507	2.4083
AC002519.8	0.785087	0.171265	0.964367	1	3.08809	0	0	2.40752	0
AC002530.1	0.114644	0.998846	0.826691	1	0	0	0	0.802507	0
AC002539.1	19.2449	0.252639	0.778074	1	31.6529	8.6347	21.8604	27.2852	22.4775
AC002543.2	8.52675	0.51235	0.683755	1	10.8083	6.16764	8.19766	19.2602	4.8166
AC002550.5	529.055	-0.246661	0.659864	1	449.316	779.59	411.249	406.068	515.376
AC002550.6	6.99385	1.2373	0.262776	1	3.08809	8.6347	2.73255	10.4326	12.0415
AC002551.1	3.5237	0.0348211	0.984071	1	7.72021	3.70059	0	3.21003	4.8166
AC002558.1	0.519425	-1.41277	0.756758	1	0	0	1.36628	0	0
AC002979.1	0.529755	1.03003	0.79702	1	0	1.23353	0	1.60501	0
AC002985.3	367.597	0.0663157	0.897223	1	385.239	391.029	316.976	365.141	398.172
AC003001.1	7.24739	-0.0548394	0.962084	1	8.49223	11.1018	2.73255	7.22256	7.2249
AC003002.4	75.2883	-0.182193	0.793469	1	38.6011	82.6464	113.401	60.188	77.0656
AC003002.6	48.9203	0.485148	0.444935	1	37.829	37.0059	64.215	71.4231	57.7992
AC003003.5	5.59958	0.77149	0.55394	1	7.72021	1.23353	4.09883	2.40752	12.8443
AC003005.2	4.13998	0.890977	0.56499	1	8.49223	0	1.36628	5.61755	7.2249
AC003005.4	46.6892	0.0485973	0.936979	1	44.0052	34.5388	51.9185	44.9404	44.955
AC003006.7	349.37	0.386435	0.450157	1	384.467	267.676	363.43	419.711	465.605
AC003009.1	0.692013	-0.427497	0.904971	1	0.772021	2.46706	0	1.60501	0
AC003075.4	6.62906	0.87698	0.570856	1	2.31606	0	16.3953	12.0376	10.436
AC003084.2	0.114644	0.998846	0.826691	1	0	0	0	0.802507	0
AC003088.1	36.9021	0.227114	0.803516	1	84.1503	27.1376	10.9302	62.5955	33.7162
AC003090.1	180.476	-0.791447	0.217655	1	113.487	186.263	322.441	99.5109	139.681
AC003092.1	5.20185	0.0793799	0.94763	1	7.72021	3.70059	5.46511	8.02507	4.01384
AC003092.2	0.401188	-0.752523	0.866211	1	0.772021	1.23353	0	0	0.802767
AC003101.1	0.463862	1.04097	0.781312	1	0.772021	0	0	0.802507	0.802767
AC003104.1	0.343969	2.58374	0.557721	1	0	0	0	1.60501	0.802767
AC003664.1	1.12294	1.04026	0.720728	1	0.772021	0	0	1.60501	0
AC003682.16	8.7415	-0.0681546	0.94549	1	15.4404	7.40117	10.9302	14.4451	7.2249
AC003682.17	0.195182	-1.4128	0.756753	1	0	0	1.36628	0	0
AC003956.1	0.372745	0	1	1	0	0	0	0	0
AC003958.2	1.79051	-0.0179272	0.994172	1	2.31606	2.46706	0	0	3.21107
AC003973.3	26.9172	2.68832	0.298313	1	30.8809	0	1.36628	102.721	36.9273
AC003973.4	0.879622	-0.649315	0.812978	1	2.31606	0	1.36628	0.802507	0.802767
AC003973.5	0.114644	0.998846	0.826691	1	0	0	0	0.802507	0
AC003984.1	11.7726	0.0158392	0.991616	1	43.2332	2.46706	0	27.2852	4.01384
AC003985.1	0.114644	0.998846	0.826691	1	0	0	0	0.802507	0
AC003986.6	5.34872	0.131095	0.931838	1	10.0363	4.93412	0	0.802507	10.436
AC003986.7	0.339651	1.04141	0.814802	1	0.772021	0	0	0	1.60553
AC003988.1	8.89806	0.482489	0.660276	1	14.6684	7.40117	1.36628	9.63008	12.8443
AC003989.3	5.19837	1.19468	0.408598	1	4.63213	2.46706	2.73255	7.22256	8.02767
AC003991.3	30.3764	1.22304	0.184622	1	32.4249	12.3353	21.8604	56.978	47.3633
AC004000.1	2.76435	1.45574	0.4639	1	6.17617	0	0	6.42005	5.61937
AC004009.2	0.110289	-1.4014	0.758675	1	0.772021	0	0	0	0
AC004009.3	5.9465	-0.492459	0.69584	1	10.0363	11.1018	4.09883	4.81504	7.2249
AC004012.1	0.248497	0	1	1	0	0	0	0	0
AC004014.3	17.8596	0.375606	0.736136	1	37.057	16.0359	2.73255	40.9278	8.02767
AC004019.10	34.1165	0.286381	0.715189	1	44.0052	40.7065	16.3953	37.7178	44.955
AC004019.13	7.50867	1.08929	0.426793	1	12.3523	0	4.09883	3.21003	20.8719
AC004051.2	1.22124	-2.49611	0.341373	1	1.54404	1.23353	4.09883	0.802507	0
AC004053.1	194.105	0.581282	0.443212	1	165.213	122.119	239.098	444.589	80.2767
AC004054.1	3.42324	2.44633	0.177302	1	4.63213	0	0	8.82758	9.63321
AC004057.1	156.591	-0.968125	0.223435	1	45.5493	259.041	172.151	49.7554	112.387
AC004063.1	10.4327	1.10031	0.33668	1	4.63213	4.93412	10.9302	24.8777	4.01384
AC004066.3	0.441155	-2.84478	0.526313	1	3.08809	0	0	0	0
AC004067.5	1.74207	-1.43101	0.492179	1	3.08809	1.23353	5.46511	1.60501	0.802767
AC004069.2	114.446	-0.818016	0.338107	1	33.1969	162.826	172.151	25.6802	113.19
AC004076.5	26.7745	0.800797	0.279952	1	34.741	23.437	15.029	33.7053	52.1799
AC004076.7	105.746	0.197028	0.726196	1	80.2902	98.6823	128.43	121.179	113.19
AC004076.9	184.909	0.257159	0.653366	1	213.85	178.862	159.854	238.345	202.297
AC004108.1	0.505009	-1.14706	0.799025	1	0	0	2.73255	0.802507	0
AC004112.4	182.511	-0.206028	0.734838	1	126.611	151.724	304.68	145.254	191.059
AC004125.3	2.04371	0.209386	0.925815	1	6.94819	0	0	3.21003	2.4083
AC004129.7	0.424544	1.02999	0.81678	1	0	0	1.36628	0	1.60553
AC004129.9	0.438923	0.999127	0.826642	1	0	0	0	0	0.802767
AC004156.3	4.19066	-0.102535	0.945233	1	7.72021	6.16764	0	6.42005	2.4083
AC004158.3	298.942	0.230222	0.71557	1	272.524	244.239	366.162	457.429	232.802
AC004160.4	5.48388	1.49527	0.273795	1	10.0363	1.23353	1.36628	13.6426	11.2387
AC004221.2	0.997972	2.35361	0.41529	1	0	1.23353	0	3.21003	0.802767
AC004231.2	23.9533	0.838347	0.317989	1	26.2487	34.5388	6.83138	33.7053	47.3633
AC004237.1	191.056	0.616961	0.409961	1	331.197	161.592	50.5522	276.062	280.968
AC004257.1	7.24429	0.43228	0.696739	1	13.1244	8.6347	2.73255	9.63008	12.8443
AC004381.6	80.8791	0.110526	0.868562	1	103.451	50.5747	94.2731	99.5109	79.4739
AC004381.7	86.1607	1.16247	0.211618	1	148.228	18.5029	56.0173	288.902	44.955
AC004383.3	0.33834	-1.41278	0.756756	1	0	1.23353	0	0	0
AC004386.4	869.475	-0.708466	0.401142	1	137.42	967.087	1519.3	336.25	733.729
AC004448.2	2.02402	0.117086	0.950554	1	1.54404	2.46706	2.73255	4.01253	0.802767
AC004448.5	1553.6	-0.963916	0.229676	1	411.487	2341.24	2589.09	515.209	1310.12
AC004449.6	1.53763	3.80647	0.171599	1	0	0	0	0	5.61937
AC004453.8	1165.73	-0.743495	0.335368	1	309.581	1293.97	2149.15	483.912	1009.88
AC004461.4	1.63703	0.0909201	0.96777	1	0.772021	4.93412	0	0.802507	3.21107
AC004471.10	0.229288	1.99866	0.653082	1	0	0	0	1.60501	0
AC004471.9	2.19103	-0.371797	0.858712	1	1.54404	4.93412	1.36628	0	4.01384
AC004477.1	3.57567	-0.809299	0.600296	1	0.772021	6.16764	8.19766	4.01253	1.60553
AC004485.3	14.516	-0.332368	0.746176	1	22.3886	13.5688	2.73255	14.4451	6.42214
AC004490.1	1.48616	1.62504	0.511544	1	0.772021	0	0	0.802507	1.60553
AC004492.1	0.162121	0	1	1	0	0	0	0	0
AC004510.3	36.8515	-0.246978	0.802533	1	16.9845	19.7365	98.3719	43.3354	32.1107
AC004538.3	279.802	0.3415	0.680431	1	591.368	257.808	58.7499	444.589	323.515
AC004540.4	58.9005	0.309322	0.723411	1	19.3005	46.8741	90.1742	29.6928	98.7404
AC004540.5	71.8446	0.800492	0.303232	1	118.891	20.97	56.0173	125.994	102.754
AC004543.1	0.229362	1.99908	0.653011	1	0	0	0	0	1.60553
AC004543.2	1.08847	1.99911	0.520608	1	0	0	0	0	1.60553
AC004549.6	4.0998	1.0061	0.457222	1	5.40415	2.46706	1.36628	4.81504	8.02767
AC004552.1	0.520224	1.61526	0.68172	1	0	1.23353	0	0.802507	1.60553
AC004593.3	22.846	1.40748	0.163481	1	20.8446	3.70059	16.3953	55.373	17.6609
AC004595.1	0.874335	0.709014	0.827859	1	1.54404	0	1.36628	3.21003	0
AC004603.4	1.84457	1.16045	0.549637	1	2.31606	1.23353	0	3.21003	2.4083
AC004623.2	24.3205	-0.642685	0.369821	1	27.0207	23.437	24.593	12.8401	19.2664
AC004623.3	3.09175	-0.317651	0.845482	1	6.17617	0	4.09883	2.40752	3.21107
AC004656.1	0.630439	0.829062	0.822877	1	0.772021	1.23353	0	2.40752	0
AC004691.1	0.124248	0	1	1	0	0	0	0	0
AC004691.5	5.21272	-0.205001	0.861786	1	5.40415	8.6347	5.46511	7.22256	4.01384
AC004692.4	0.918194	1.76016	0.547776	1	1.54404	0	0	0.802507	3.21107
AC004692.5	1.52124	-0.0657064	0.978278	1	0	1.23353	2.73255	0	2.4083
AC004702.2	754.64	0.0970482	0.870404	1	851.539	758.62	684.505	1192.53	443.93
AC004744.3	2.44994	-0.17287	0.932194	1	7.72021	0	0	3.21003	1.60553
AC004754.3	216.674	-0.809091	0.159288	1	166.757	308.382	274.622	117.969	166.976
AC004791.2	20.1437	0.841895	0.345587	1	13.8964	7.40117	21.8604	21.6677	29.7024
AC004812.1	0.335259	-0.526555	0.907758	1	1.54404	0	0	0	0.802767
AC004813.1	0.238929	0.999101	0.826646	1	0	0	0	0	0.802767
AC004824.2	4.24458	2.02026	0.175719	1	0.772021	1.23353	1.36628	4.01253	4.8166
AC004832.1	0.706622	-1.78687	0.585785	1	1.54404	1.23353	1.36628	0.802507	0
AC004837.1	0.229325	1.99887	0.653047	1	0	0	0	0.802507	0.802767
AC004837.5	3.54763	-0.715017	0.622423	1	5.40415	4.93412	5.46511	4.01253	2.4083
AC004840.8	5.20105	0.91939	0.511624	1	1.54404	1.23353	12.2965	14.4451	4.01384
AC004854.4	8.06745	0.0373544	0.976398	1	2.31606	1.23353	20.4941	9.63008	6.42214
AC004854.5	0.110289	-1.4014	0.758675	1	0.772021	0	0	0	0
AC004862.6	58.2763	-0.715931	0.335066	1	21.6166	78.9458	76.5115	27.2852	44.1522
AC004869.2	0.234537	-1.40138	0.758678	1	0.772021	0	0	0	0
AC004870.3	6.75758	-0.106699	0.924478	1	9.26426	11.1018	2.73255	9.63008	4.8166
AC004870.4	1.19498	0.971256	0.707099	1	2.31606	1.23353	0	4.01253	0.802767
AC004878.2	11.1115	0.946567	0.325922	1	11.5803	4.93412	4.09883	16.0501	11.2387
AC004878.8	0.229362	1.99908	0.653011	1	0	0	0	0	1.60553
AC004893.10	0.114681	0.999071	0.826652	1	0	0	0	0	0.802767
AC004893.11	269.52	0.512905	0.394262	1	392.187	212.167	154.389	402.056	321.107
AC004895.4	7.95241	0.29529	0.804634	1	13.8964	7.40117	2.73255	12.8401	7.2249
AC004899.3	0.391446	1.99889	0.652474	1	0	0	0	0.802507	0.802767
AC004901.1	24.1606	0.356412	0.682977	1	32.4249	30.8382	9.56394	46.5454	16.0553
AC004920.2	0.795908	-0.677231	0.826781	1	0	1.23353	2.73255	0.802507	0.802767
AC004932.1	0.110289	-1.4014	0.758675	1	0.772021	0	0	0	0
AC004938.5	0.229362	1.99908	0.653011	1	0	0	0	0	1.60553
AC004941.3	0.224933	0.0411658	0.9928	1	0.772021	0	0	0.802507	0
AC004941.5	8.09662	-0.209906	0.834915	1	6.94819	8.6347	8.19766	5.61755	8.02767
AC004943.1	0.195182	-1.4128	0.756753	1	0	0	1.36628	0	0
AC004945.1	0.458575	2.99861	0.494342	1	0	0	0	3.21003	0
AC004951.5	4.30205	0.638085	0.667517	1	9.26426	1.23353	1.36628	9.63008	3.21107
AC004951.6	47.4061	0.0991539	0.902373	1	71.026	65.377	12.2965	69.8181	36.9273
AC004953.1	0.610293	-1.06375	0.76438	1	0	1.23353	1.36628	0.802507	0
AC004967.7	54.7136	0.39816	0.61595	1	89.5545	18.5029	54.6511	90.6833	52.9826
AC004980.10	0.343932	2.58359	0.557744	1	0	0	0	2.40752	0
AC004980.7	748.838	0.602557	0.404123	1	1351.81	377.46	463.168	1326.54	894.283
AC004980.8	0.124248	0	1	1	0	0	0	0	0
AC004980.9	70.0443	-0.191705	0.791849	1	84.9223	107.317	31.4244	86.6707	44.1522
AC004985.12	18.4056	0.448155	0.603996	1	30.1088	12.3353	6.83138	21.6677	24.083
AC004987.9	0.387054	0.0411798	0.992797	1	0.772021	0	0	0.802507	0
AC004988.1	6.61311	0.26339	0.839786	1	16.2124	2.46706	2.73255	12.8401	4.8166
AC005000.1	0.124248	0	1	1	0	0	0	0	0
AC005008.2	8.99246	-0.524614	0.755879	1	3.86011	0	13.6628	6.42005	1.60553
AC005009.1	2.79008	-0.0861764	0.961191	1	0	2.46706	6.83138	3.21003	2.4083
AC005009.2	5.70262	0.494854	0.679159	1	5.40415	4.93412	4.09883	8.02507	5.61937
AC005014.5	0.22497	0.0414032	0.992758	1	0.772021	0	0	0	0.802767
AC005017.2	0.162121	0	1	1	0	0	0	0	0
AC005019.2	28.4807	-0.50056	0.534271	1	13.1244	40.7065	35.5232	16.0501	25.6885
AC005027.3	637.702	0.142927	0.882847	1	1632.05	434.202	79.244	1197.34	382.92
AC005037.1	0.309826	0.0297561	0.994795	1	0	0	1.36628	0.802507	0
AC005037.3	225.656	-0.226625	0.688415	1	195.321	199.832	357.964	236.74	191.861
AC005040.3	0.114681	0.999071	0.826652	1	0	0	0	0	0.802767
AC005042.2	1.30286	-1.17932	0.583387	1	1.54404	1.23353	2.73255	0.802507	0.802767
AC005042.4	213.329	0.0764739	0.880698	1	216.938	199.832	229.534	202.232	252.069
AC005042.5	7.03316	0.673099	0.624956	1	16.2124	0	2.73255	9.63008	11.2387
AC005062.2	736.607	-0.488952	0.449031	1	336.601	942.416	1121.71	452.614	687.169
AC005076.5	9.97777	-0.855858	0.475091	1	0.772021	14.8023	17.7616	6.42005	5.61937
AC005077.14	0.229362	1.99908	0.653011	1	0	0	0	0	1.60553
AC005077.5	0.821128	0.180199	0.950479	1	0.772021	0	1.36628	1.60501	0
AC005077.7	3.06803	1.14717	0.47264	1	4.63213	0	2.73255	4.81504	6.42214
AC005077.8	0.114644	0.998846	0.826691	1	0	0	0	0.802507	0
AC005082.1	0.124248	0	1	1	0	0	0	0	0
AC005082.12	2.78699	0.0873186	0.958195	1	2.31606	3.70059	5.46511	1.60501	6.42214
AC005083.1	5.27151	0.37016	0.788436	1	2.31606	4.93412	4.09883	6.42005	3.21107
AC005086.1	15.0381	1.23202	0.327606	1	30.1088	0	5.46511	31.2978	25.6885
AC005086.2	0.114644	0.998846	0.826691	1	0	0	0	0.802507	0
AC005086.3	2.77162	-1.22797	0.492732	1	6.94819	0	4.09883	2.40752	0.802767
AC005094.2	0.309863	0.0299936	0.994753	1	0	0	1.36628	0	0.802767
AC005104.3	121.559	-0.794549	0.320633	1	46.3213	192.431	169.418	41.7304	114.796
AC005150.1	0.577232	0.0308822	0.993227	1	0	1.23353	0	0.802507	0
AC005152.3	2.41992	0.946211	0.599502	1	0.772021	4.93412	0	2.40752	4.8166
AC005154.6	261.21	0.3834	0.566387	1	404.539	131.988	214.505	403.661	250.463
AC005154.7	9.52981	0.629653	0.649173	1	19.3005	4.93412	0	14.4451	11.2387
AC005154.8	0.588073	1.04083	0.788602	1	0.772021	0	0	1.60501	0
AC005160.3	0.785087	0.171265	0.964367	1	3.08809	0	0	2.40752	0
AC005162.4	0.849223	-0.0433626	0.987921	1	0	1.23353	1.36628	0.802507	0.802767
AC005162.5	0.229362	1.99908	0.653011	1	0	0	0	0	1.60553
AC005176.2	0.391483	1.9991	0.653008	1	0	0	0	0	1.60553
AC005178.1	0.234537	-1.40138	0.758678	1	0.772021	0	0	0	0
AC005189.6	1.28748	-3.38682	0.201233	1	0.772021	1.23353	2.73255	0	0
AC005197.2	1.12722	1.50334	0.555364	1	0.772021	0	1.36628	3.21003	0.802767
AC005215.1	0.114644	0.998846	0.826691	1	0	0	0	0.802507	0
AC005220.3	2.64503	-3.15664	0.163918	1	3.08809	4.93412	2.73255	0.802507	0
AC005224.2	5.52958	0.576224	0.724429	1	13.8964	0	0	4.81504	9.63321
AC005229.1	0.114681	0.999071	0.826652	1	0	0	0	0	0.802767
AC005229.5	0.176218	-1.4128	0.756753	1	0	1.23353	0	0	0
AC005229.7	19.7326	-1.38001	0.145236	1	8.49223	18.5029	39.622	4.01253	12.8443
AC005235.1	2.10129	0.219071	0.898543	1	2.31606	2.46706	1.36628	3.21003	1.60553
AC005237.4	159.498	-0.296282	0.780141	1	541.959	103.616	9.56394	235.135	121.218
AC005251.3	305.578	-0.629274	0.452398	1	67.9379	357.723	538.313	125.191	289.799
AC005253.2	13.6695	1.69081	0.0802902	1	14.6684	4.93412	5.46511	40.9278	14.4498
AC005253.4	297.918	-0.851185	0.188365	1	141.28	386.095	431.743	133.216	220.761
AC005255.3	4.48345	-1.28554	0.423942	1	0.772021	7.40117	6.83138	4.01253	0
AC005262.2	183.5	-0.693218	0.276181	1	213.85	309.616	114.767	131.611	131.654
AC005262.4	30.6686	-0.279199	0.722706	1	13.8964	39.4729	40.9883	16.8526	34.519
AC005264.2	20.3597	-0.0609925	0.951943	1	15.4404	8.6347	50.5522	20.8652	26.4913
AC005276.1	1.59835	-1.25244	0.570462	1	0.772021	3.70059	1.36628	0	1.60553
AC005281.1	15.5038	0.403577	0.639783	1	20.8446	17.2694	6.83138	23.2727	16.8581
AC005284.2	0.629257	-1.13355	0.770581	1	0	0	2.73255	0.802507	0
AC005300.5	1.71171	-1.2331	0.544231	1	0.772021	2.46706	5.46511	0.802507	1.60553
AC005301.8	0.248497	0	1	1	0	0	0	0	0
AC005304.1	1.57996	-0.0896318	0.974175	1	6.17617	0	0	0	4.01384
AC005306.3	5.86921	1.32254	0.275304	1	4.63213	1.23353	8.19766	9.63008	13.647
AC005307.1	3.06671	-1.80491	0.333709	1	0.772021	2.46706	5.46511	1.60501	0
AC005307.3	75.1627	0.103843	0.866364	1	67.1658	85.1135	76.5115	109.141	54.5882
AC005324.6	3.92722	-0.707355	0.610629	1	6.94819	2.46706	4.09883	2.40752	3.21107
AC005329.7	208.513	-1.25309	0.101067	1	59.4456	361.424	300.581	74.6331	126.837
AC005330.2	0.344006	2.58388	0.557698	1	0	0	0	0.802507	1.60553
AC005336.4	2.26169	-3.62461	0.228194	1	0	0	15.029	0	0.802767
AC005336.5	8.61453	0.566417	0.566323	1	6.94819	6.16764	5.46511	8.02507	10.436
AC005339.1	0.390365	-2.58962	0.565422	1	0	0	2.73255	0	0
AC005339.2	97.8544	-0.880964	0.271421	1	28.5648	102.383	211.773	44.9404	78.6712
AC005351.1	1.71335	1.62485	0.503458	1	0.772021	0	0	1.60501	0.802767
AC005355.1	20.3367	0.490863	0.541215	1	30.1088	17.2694	10.9302	35.3103	20.0692
AC005355.2	0.969915	2.36212	0.380257	1	0.772021	0	0	3.21003	0.802767
AC005355.3	0.607283	-1.40141	0.749582	1	0.772021	0	0	0	0
AC005358.3	16.9386	0.147103	0.873023	1	25.4767	19.7365	4.09883	23.2727	13.647
AC005363.11	2.52317	-0.359875	0.855038	1	3.86011	3.70059	0	1.60501	2.4083
AC005363.9	21.5246	-0.594014	0.463283	1	36.285	28.3712	10.9302	18.4577	15.2526
AC005371.1	0.110289	-1.4014	0.758675	1	0.772021	0	0	0	0
AC005387.2	4.02249	-0.168595	0.908015	1	6.94819	4.93412	1.36628	7.22256	0.802767
AC005387.3	35.9826	-1.3435	0.102094	1	17.7565	39.4729	75.1452	10.4326	24.083
AC005392.13	3.17986	0.501377	0.753157	1	2.31606	6.16764	0	3.21003	4.8166
AC005394.1	14.3625	0.245787	0.803405	1	7.72021	16.0359	6.83138	17.6552	6.42214
AC005477.1	16.0482	0.610096	0.631285	1	3.86011	3.70059	20.4941	23.2727	4.8166
AC005480.1	10.4979	-0.446	0.687526	1	3.08809	9.86823	20.4941	4.01253	12.0415
AC005481.5	0.904271	1.30211	0.71981	1	2.31606	0	0	0	4.01384
AC005487.2	1.67725	2.16132	0.413922	1	1.54404	0	1.36628	0	8.83044
AC005488.11	0.836608	1.04066	0.743242	1	0.772021	0	0	0.802507	0.802767
AC005498.3	1.47024	3.32071	0.191932	1	0	0	0	3.21003	0.802767
AC005498.4	0.114644	0.998846	0.826691	1	0	0	0	0.802507	0
AC005517.3	0.438923	0.999127	0.826642	1	0	0	0	0	0.802767
AC005519.4	34.0834	-0.535622	0.55403	1	60.9897	56.7423	5.46511	24.0752	32.9135
AC005522.7	9.39267	-0.0105385	0.993277	1	18.5285	9.86823	1.36628	12.0376	8.02767
AC005523.2	87.9038	-0.761223	0.365872	1	23.1606	128.287	135.261	29.6928	82.685
AC005523.3	4.20888	0.400671	0.76025	1	6.17617	4.93412	1.36628	5.61755	5.61937
AC005532.5	11.0349	-0.164873	0.861009	1	15.4404	8.6347	19.1279	16.0501	9.63321
AC005534.6	15.9021	0.193331	0.84387	1	5.40415	20.97	10.9302	4.81504	23.2802
AC005534.8	2.26342	0.793424	0.679357	1	1.54404	1.23353	1.36628	0	4.8166
AC005537.2	25.5997	0.116296	0.889273	1	31.6529	41.94	8.19766	30.4953	28.8996
AC005538.1	0.468254	2.58391	0.52789	1	0	0	0	0.802507	1.60553
AC005538.3	74.2632	0.0859304	0.895915	1	101.135	55.5088	46.4534	95.4983	48.9688
AC005538.5	0.176218	-1.4128	0.756753	1	0	1.23353	0	0	0
AC005539.2	0.893106	2.0406	0.546308	1	0.772021	0	0	3.21003	0
AC005540.1	0.667167	-1.13168	0.767638	1	0	0	2.73255	0	0.802767
AC005540.3	11.8288	-0.947444	0.33842	1	16.2124	14.8023	17.7616	14.4451	2.4083
AC005546.2	9.21523	0.466125	0.670573	1	14.6684	8.6347	4.09883	20.8652	4.8166
AC005549.2	1.05951	0.99913	0.752886	1	0	2.46706	0	3.21003	0
AC005550.3	1.73362	-0.059085	0.9751	1	2.31606	1.23353	1.36628	2.40752	0.802767
AC005550.5	0.229362	1.99908	0.653011	1	0	0	0	0	1.60553
AC005562.1	313.351	0.158367	0.785319	1	487.145	262.742	207.674	364.338	349.204
AC005578.3	0.229325	1.99887	0.653047	1	0	0	0	0.802507	0.802767
AC005592.1	2.1664	1.89857	0.371219	1	3.86011	0	0	3.21003	7.2249
AC005592.2	342.025	0.28542	0.753322	1	833.011	249.173	64.215	724.664	207.917
AC005593.2	2.91017	-3.15592	0.138596	1	3.08809	4.93412	2.73255	0	0.802767
AC005597.1	0.57858	1.6262	0.673629	1	0.772021	0	0	0	2.4083
AC005606.14	60.609	-1.21887	0.0655911	1	40.1451	76.4788	86.0754	22.4702	35.3218
AC005606.15	130.945	-0.568658	0.433677	1	51.7254	134.455	218.604	67.4106	113.993
AC005609.16	86.0751	0.423544	0.665491	1	205.358	57.9759	19.1279	210.257	43.3494
AC005609.17	31.2732	0.456391	0.726373	1	93.4146	7.40117	0	73.0281	20.0692
AC005609.18	16.0388	0.508093	0.55414	1	13.8964	19.7365	6.83138	25.6802	12.8443
AC005609.20	0.635725	-1.24083	0.719301	1	1.54404	1.23353	0	0	0.802767
AC005614.3	1.74932	-1.86195	0.455413	1	0	6.16764	2.73255	0	1.60553
AC005614.5	91.7202	-0.0429846	0.943691	1	115.803	60.4429	101.104	92.2883	87.5016
AC005616.1	39.1869	-0.0914226	0.904698	1	42.4612	49.3412	25.9593	52.1629	21.6747
AC005616.2	3.5884	1.20617	0.459953	1	3.86011	0	2.73255	8.02507	2.4083
AC005618.6	0.114681	0.999071	0.826652	1	0	0	0	0	0.802767
AC005624.2	6.08973	-0.0275165	0.982467	1	9.26426	7.40117	1.36628	8.82758	3.21107
AC005682.5	29.9143	-1.47739	0.0985173	1	12.3523	30.8382	75.1452	8.82758	19.2664
AC005682.6	19.5423	-0.368573	0.639021	1	20.8446	14.8023	31.4244	20.8652	13.647
AC005702.4	0.176218	-1.4128	0.756753	1	0	1.23353	0	0	0
AC005703.2	0.529792	1.03077	0.774029	1	0	1.23353	0	0.802507	0.802767
AC005703.3	0.124248	0	1	1	0	0	0	0	0
AC005722.4	0.114681	0.999071	0.826652	1	0	0	0	0	0.802767
AC005740.3	2.0789	-2.58738	0.259922	1	0.772021	1.23353	5.46511	0	0.802767
AC005740.4	0.195182	-1.4128	0.756753	1	0	0	1.36628	0	0
AC005740.5	27.5468	0.739504	0.3831	1	43.2332	14.8023	12.2965	58.583	20.8719
AC005740.6	0.305471	-2.26678	0.616741	1	0.772021	0	1.36628	0	0
AC005752.10	1.50827	-0.427454	0.86361	1	1.54404	4.93412	0	3.21003	0
AC005753.1	0.238929	0.999101	0.826646	1	0	0	0	0	0.802767
AC005754.7	255.758	0.308045	0.737692	1	595.228	189.963	40.9883	516.814	166.173
AC005754.8	0.970947	-0.897813	0.736002	1	3.08809	1.23353	0	0.802507	0.802767
AC005757.7	0.878765	1.50183	0.602596	1	0.772021	0	1.36628	2.40752	1.60553
AC005758.1	1.84371	2.54451	0.206667	1	0.772021	1.23353	0	4.81504	3.21107
AC005772.2	8.06816	0.729879	0.510053	1	10.0363	1.23353	9.56394	12.0376	11.2387
AC005775.2	19.3434	0.53816	0.492531	1	22.3886	20.97	10.9302	20.0627	32.9135
AC005776.1	3.15819	0.860318	0.589921	1	3.86011	2.46706	0	2.40752	5.61937
AC005779.2	50.9068	0.0619308	0.918928	1	49.4094	46.8741	47.8197	56.978	43.3494
AC005780.1	12.7966	-0.339135	0.712567	1	14.6684	18.5029	10.9302	15.2476	8.02767
AC005785.2	34.9907	0.139875	0.836047	1	26.2487	32.0718	38.2557	24.8777	45.7577
AC005785.5	17.7791	0.32126	0.750023	1	36.285	8.6347	4.09883	16.0501	25.6885
AC005786.3	12.5153	0.105355	0.909774	1	6.17617	16.0359	16.3953	16.8526	10.436
AC005786.5	0.305471	-2.26678	0.616741	1	0.772021	0	1.36628	0	0
AC005786.6	0.904123	1.28242	0.687474	1	2.31606	0	0	3.21003	0.802767
AC005786.7	51.189	-0.21904	0.73417	1	67.9379	46.8741	61.4824	47.3479	53.7854
AC005795.1	240.422	-0.582209	0.312628	1	135.104	257.808	284.186	135.624	165.37
AC005808.3	20.8805	-0.191806	0.793306	1	23.9327	17.2694	21.8604	19.2602	17.6609
AC005822.1	21.9251	-0.597076	0.458748	1	13.8964	35.7723	21.8604	20.0627	11.2387
AC005863.1	2.11102	-0.0851959	0.967622	1	2.31606	0	4.09883	0.802507	3.21107
AC005863.2	4.00891	-0.461819	0.728306	1	8.49223	3.70059	4.09883	3.21003	4.8166
AC005915.1	0.114644	0.998846	0.826691	1	0	0	0	0.802507	0
AC005932.1	3.65831	1.09618	0.53801	1	8.49223	0	0	8.02507	4.8166
AC005943.2	897.242	-0.925158	0.125828	1	480.197	1123.74	1358.08	460.639	578.795
AC005943.6	5.23387	-1.23393	0.416927	1	0.772021	7.40117	17.7616	4.81504	2.4083
AC005944.2	576.947	-0.882178	0.139261	1	348.182	789.458	736.423	284.087	393.356
AC005954.3	0.92185	0.285306	0.914908	1	1.54404	0	1.36628	1.60501	0.802767
AC005954.4	0.935809	0.766792	0.762512	1	0.772021	0	1.36628	1.60501	0.802767
AC006000.5	18.9092	-0.573188	0.564502	1	16.2124	41.94	13.6628	22.4702	9.63321
AC006003.3	0.110289	-1.4014	0.758675	1	0.772021	0	0	0	0
AC006004.1	5.14472	0.776109	0.620065	1	10.0363	0	1.36628	11.2351	2.4083
AC006011.4	54.1066	-0.635784	0.392001	1	19.3005	64.1435	71.0464	24.0752	41.7439
AC006014.7	5.07266	0.178305	0.882899	1	7.72021	7.40117	2.73255	4.81504	8.83044
AC006014.8	2.41361	1.01266	0.581418	1	3.86011	2.46706	0	5.61755	3.21107
AC006019.4	0.114644	0.998846	0.826691	1	0	0	0	0.802507	0
AC006026.13	0.110289	-1.4014	0.758675	1	0.772021	0	0	0	0
AC006026.2	0.563172	0.99911	0.803065	1	0	0	0	0	0.802767
AC006026.9	7.90346	-0.460487	0.673237	1	6.17617	12.3353	8.19766	2.40752	10.436
AC006028.11	18.6849	-0.180069	0.841598	1	6.17617	25.9041	23.2267	9.63008	22.4775
AC006033.22	3.00631	-0.609957	0.727721	1	2.31606	7.40117	1.36628	0	4.8166
AC006042.6	3.39015	-0.91583	0.555517	1	0.772021	3.70059	9.56394	3.21003	1.60553
AC006042.7	7.65097	0.133871	0.897254	1	6.17617	6.16764	10.9302	8.82758	8.02767
AC006042.8	47.277	0.195832	0.79642	1	75.6581	40.7065	19.1279	68.2131	36.1245
AC006077.3	9.19385	0.924828	0.426607	1	4.63213	1.23353	8.19766	10.4326	7.2249
AC006116.12	3.05729	1.16699	0.445781	1	3.08809	1.23353	1.36628	2.40752	6.42214
AC006116.13	0.424507	1.02991	0.810624	1	0	0	1.36628	0.802507	0.802767
AC006116.14	0.124248	0	1	1	0	0	0	0	0
AC006116.15	0.40558	1.02999	0.81678	1	0	1.23353	0	0	1.60553
AC006116.17	36.4168	0.405904	0.574762	1	43.2332	14.8023	36.8895	51.3604	32.9135
AC006116.20	77.7851	0.502464	0.462748	1	121.979	43.1735	61.4824	110.746	104.36
AC006116.21	7.78265	-0.0999511	0.924447	1	9.26426	13.5688	6.83138	8.82758	9.63321
AC006116.22	0.305471	-2.26678	0.616741	1	0.772021	0	1.36628	0	0
AC006116.24	0.343932	2.58359	0.557744	1	0	0	0	2.40752	0
AC006116.27	0.343932	2.58359	0.557744	1	0	0	0	2.40752	0
AC006126.3	261.335	-1.61405	0.0271419	1	118.119	268.909	572.47	113.153	95.5293
AC006126.4	8.45896	-0.499193	0.629285	1	10.0363	7.40117	15.029	11.2351	4.01384
AC006128.2	1.04505	-2.21421	0.456704	1	1.54404	0	4.09883	0	0.802767
AC006129.2	17.3954	0.21944	0.815597	1	10.8083	24.6706	2.73255	13.6426	16.0553
AC006130.3	31.0292	0.306674	0.692555	1	28.5648	12.3353	40.9883	21.6677	45.7577
AC006145.4	22.7439	0.411282	0.737805	1	53.2695	23.437	1.36628	40.1253	29.7024
AC006150.1	3.12007	0.896869	0.603839	1	0.772021	2.46706	4.09883	6.42005	2.4083
AC006153.3	2.51744	1.84634	0.302505	1	1.54404	0	1.36628	4.01253	3.21107
AC006159.4	0.463862	1.04097	0.781312	1	0.772021	0	0	0.802507	0.802767
AC006159.5	8.77344	0.726428	0.534331	1	13.8964	9.86823	2.73255	12.0376	17.6609
AC006160.5	140.012	-1.03773	0.0895827	1	98.8187	141.856	235	90.6833	63.4186
AC006196.1	2.36567	0.375294	0.859001	1	3.08809	0	1.36628	4.01253	0
AC006227.1	17.6651	0.149865	0.853858	1	24.7047	16.0359	9.56394	17.6552	20.0692
AC006262.4	5.7151	0.803743	0.549171	1	7.72021	4.93412	0	9.63008	5.61937
AC006262.5	6.86179	0.265498	0.82118	1	5.40415	9.86823	2.73255	9.63008	4.8166
AC006273.4	2.03886	-0.0273262	0.989689	1	2.31606	2.46706	0	3.21003	0
AC006273.5	3.51116	0.978815	0.509172	1	3.86011	2.46706	2.73255	6.42005	5.61937
AC006277.2	15.7404	0.97736	0.347033	1	15.4404	6.16764	13.6628	32.1003	14.4498
AC006277.3	4.30133	1.22115	0.416515	1	5.40415	0	1.36628	5.61755	5.61937
AC006296.1	0.339614	1.04119	0.81484	1	0.772021	0	0	0.802507	0.802767
AC006326.3	0.176218	-1.4128	0.756753	1	0	1.23353	0	0	0
AC006328.2	0.229288	1.99866	0.653082	1	0	0	0	1.60501	0
AC006328.3	0.349181	0.0411781	0.992797	1	0.772021	0	0	0.802507	0
AC006328.4	4.50607	0.777529	0.642408	1	11.5803	1.23353	0	8.82758	6.42214
AC006335.11	0.487426	0.999131	0.826641	1	0	0	0	0	0.802767
AC006369.2	482.986	-0.305904	0.565726	1	449.316	471.208	586.133	331.435	480.857
AC006369.3	0.992491	2.58394	0.426524	1	0	0	0	0.802507	1.60553
AC006372.4	5.47245	0.630018	0.609893	1	5.40415	4.93412	6.83138	7.22256	10.436
AC006372.5	0.110289	-1.4014	0.758675	1	0.772021	0	0	0	0
AC006372.6	0.114644	0.998846	0.826691	1	0	0	0	0.802507	0
AC006373.1	0.28637	0	1	1	0	0	0	0	0
AC006378.2	109.096	-0.664854	0.370719	1	55.5855	120.886	177.616	100.313	48.166
AC006380.3	0.47343	0.0410956	0.992326	1	0.772021	0	0	0.802507	0
AC006386.1	565.773	-1.09826	0.184092	1	147.456	766.021	1118.98	162.106	470.422
AC006427.2	0.124248	0	1	1	0	0	0	0	0
AC006445.6	4.18638	-3.16513	0.070387	1	3.08809	2.46706	16.3953	0	1.60553
AC006445.7	1.20647	-0.582367	0.82389	1	0	3.70059	0	0.802507	0.802767
AC006460.2	149.349	-0.0977382	0.880813	1	104.223	123.353	226.802	93.8933	188.65
AC006461.2	0.195182	-1.4128	0.756753	1	0	0	1.36628	0	0
AC006480.1	0.110289	-1.4014	0.758675	1	0.772021	0	0	0	0
AC006483.1	8.53847	-2.54741	0.0432068	1	3.08809	13.5688	19.1279	2.40752	1.60553
AC006483.5	33.4713	0.525684	0.557355	1	20.8446	43.1735	9.56394	23.2727	47.3633
AC006486.10	1.08432	-2.01829	0.462728	1	2.31606	2.46706	0	0.802507	0
AC006486.9	155.977	0.208355	0.738995	1	142.824	178.862	124.331	90.6833	252.872
AC006499.1	0.500653	-2.97142	0.507422	1	0.772021	0	2.73255	0	0
AC006499.5	0.114644	0.998846	0.826691	1	0	0	0	0.802507	0
AC006509.7	1.59011	0.0839286	0.971959	1	0.772021	0	2.73255	1.60501	0.802767
AC006534.3	0.114681	0.999071	0.826652	1	0	0	0	0	0.802767
AC006538.1	9.06517	-0.394134	0.731534	1	6.17617	2.46706	21.8604	5.61755	9.63321
AC006538.4	263.895	-1.72116	0.0359513	1	78.7462	276.31	610.726	105.128	89.9099
AC006538.8	0.220578	-1.96936	0.664761	1	1.54404	0	0	0	0
AC006539.2	3.1125	0.541842	0.716785	1	1.54404	2.46706	2.73255	4.01253	2.4083
AC006539.3	0.596652	-1.4014	0.751926	1	0.772021	0	0	0	0
AC006539.6	0.110289	-1.4014	0.758675	1	0.772021	0	0	0	0
AC006547.13	266.403	0.249548	0.713075	1	321.933	133.221	297.848	449.404	147.709
AC006547.15	7.95311	0.125107	0.912116	1	2.31606	8.6347	15.029	12.0376	6.42214
AC006547.8	55.0146	0.0424299	0.945086	1	67.9379	37.0059	54.6511	51.3604	58.602
AC006548.19	0.110289	-1.4014	0.758675	1	0.772021	0	0	0	0
AC006548.28	15.7651	-0.134772	0.875261	1	24.7047	23.437	10.9302	24.8777	11.2387
AC006552.1	0.878348	-3.2308	0.260957	1	1.54404	1.23353	1.36628	0	0
AC006926.1	0.22497	0.0414032	0.992758	1	0.772021	0	0	0	0.802767
AC006942.4	1.2482	1.93706	0.484091	1	2.31606	0	0	2.40752	4.01384
AC006946.12	0.500653	-2.97142	0.507422	1	0.772021	0	2.73255	0	0
AC006946.15	6.39977	0.548488	0.670676	1	10.0363	3.70059	1.36628	10.4326	4.8166
AC006947.1	0.110289	-1.4014	0.758675	1	0.772021	0	0	0	0
AC006960.5	0.114681	0.999071	0.826652	1	0	0	0	0	0.802767
AC006960.7	23.1317	0.893371	0.400175	1	23.1606	6.16764	13.6628	32.9028	20.8719
AC006978.6	82.8843	0.111326	0.869348	1	34.741	80.1794	114.767	80.2507	84.2905
AC006987.4	0.616453	1.62617	0.668089	1	0.772021	0	0	0	2.4083
AC006988.1	0.176218	-1.4128	0.756753	1	0	1.23353	0	0	0
AC006994.1	0.681264	-1.68842	0.650181	1	0	1.23353	2.73255	0	0.802767
AC006994.2	28.8305	0.585664	0.468127	1	48.6373	16.0359	21.8604	63.398	24.083
AC007000.10	1.4827	1.52113	0.526284	1	3.08809	0	0	3.21003	3.21107
AC007003.1	0.663645	0.030804	0.993614	1	0	1.23353	0	0	0.802767
AC007009.1	4.42864	-0.346065	0.821934	1	3.08809	0	10.9302	1.60501	5.61937
AC007016.3	3.17674	-1.68383	0.327156	1	1.54404	6.16764	4.09883	0	2.4083
AC007036.4	10.3122	0.585333	0.610878	1	7.72021	1.23353	17.7616	20.8652	5.61937
AC007036.5	217.428	-1.98957	0.0451644	1	36.285	145.556	713.196	116.363	33.7162
AC007036.6	9.65358	-0.698539	0.554894	1	13.1244	6.16764	21.8604	8.02507	8.83044
AC007038.7	97.2524	0.73716	0.407817	1	130.472	17.2694	103.837	158.896	121.218
AC007040.11	176.29	-0.50055	0.409246	1	123.523	197.365	254.127	102.721	167.778
AC007040.6	3.66436	0.825037	0.556436	1	4.63213	1.23353	2.73255	6.42005	4.01384
AC007040.8	4.59009	0.949891	0.446684	1	4.63213	3.70059	2.73255	8.82758	5.61937
AC007041.2	3.9574	-1.6634	0.267395	1	2.31606	6.16764	10.9302	0.802507	3.21107
AC007050.17	24.6071	0.23494	0.817083	1	58.6736	11.1018	6.83138	24.8777	36.1245
AC007064.22	0.238929	0.999101	0.826646	1	0	0	0	0	0.802767
AC007064.24	0.176218	-1.4128	0.756753	1	0	1.23353	0	0	0
AC007078.4	8.60366	-0.121278	0.918961	1	9.26426	8.6347	12.2965	16.0501	2.4083
AC007091.1	83.0896	0.370295	0.672808	1	187.601	69.0776	20.4941	182.169	57.7992
AC007098.1	69.2275	0.513292	0.508614	1	126.611	59.2094	24.593	134.019	67.4324
AC007099.1	28.2679	0.300311	0.772367	1	70.2539	16.0359	5.46511	62.5955	13.647
AC007099.2	2.23365	0.463572	0.811617	1	6.17617	0	1.36628	4.81504	2.4083
AC007106.1	1.21851	1.06839	0.692708	1	1.54404	1.23353	0	4.01253	0
AC007126.1	0.458575	2.99861	0.494342	1	0	0	0	3.21003	0
AC007128.1	23.2043	-0.244237	0.74789	1	23.9327	29.6047	19.1279	21.6677	19.2664
AC007131.1	7.30275	0.0637522	0.954737	1	10.0363	12.3353	2.73255	11.2351	6.42214
AC007131.2	67.1995	0.204706	0.737056	1	81.0622	62.91	46.4534	75.4356	71.4463
AC007161.5	251.246	-1.38055	0.0855126	1	85.6944	363.891	469.999	101.918	133.259
AC007163.2	0.124248	0	1	1	0	0	0	0	0
AC007163.3	1.28952	0.531525	0.802428	1	1.54404	1.23353	1.36628	2.40752	1.60553
AC007163.6	156.432	-0.867576	0.251578	1	63.3057	208.466	300.581	69.8181	138.879
AC007179.1	16.2607	0.0919007	0.918756	1	13.1244	12.3353	8.19766	5.61755	18.4636
AC007182.6	0.477859	1.99911	0.653007	1	0	0	0	0	1.60553
AC007191.4	27.0415	0.238871	0.758529	1	49.4094	22.2035	15.029	36.1128	32.9135
AC007192.4	779.565	0.287533	0.743874	1	396.819	462.573	664.01	408.476	830.864
AC007192.6	42.4699	0.356004	0.58839	1	30.8809	19.7365	36.8895	31.2978	43.3494
AC007193.10	32.8972	-0.0376908	0.955957	1	50.9534	37.0059	30.0581	46.5454	30.5051
AC007193.6	28.7001	0.231659	0.770483	1	35.513	39.4729	9.56394	36.9153	29.7024
AC007193.8	96.042	-0.824225	0.266338	1	40.1451	161.592	99.7382	32.1003	81.0795
AC007193.9	0.353611	1.9991	0.653008	1	0	0	0	0	1.60553
AC007204.2	90.7149	0.697612	0.321838	1	96.5027	97.4488	35.5232	106.733	142.09
AC007204.3	0.110289	-1.4014	0.758675	1	0.772021	0	0	0	0
AC007224.1	2.27829	0.0617299	0.977766	1	7.72021	0	0	2.40752	3.21107
AC007228.11	31.6003	0.225527	0.752753	1	50.1814	18.5029	31.4244	41.7304	36.9273
AC007228.5	24.4169	-0.424508	0.595686	1	13.1244	43.1735	30.0581	20.0627	22.4775
AC007228.8	6.8335	0.0887541	0.936301	1	13.8964	3.70059	6.83138	10.4326	7.2249
AC007228.9	20.0193	-0.754986	0.43293	1	5.40415	43.1735	27.3255	13.6426	16.0553
AC007229.3	47.3646	-2.08149	0.0260424	1	8.49223	88.8141	81.9766	14.4451	13.647
AC007237.2	0.124248	0	1	1	0	0	0	0	0
AC007238.1	203.016	-0.285445	0.65154	1	98.0467	222.035	282.819	134.019	195.072
AC007246.3	242.193	0.0290325	0.967737	1	443.912	224.502	88.808	327.423	188.65
AC007249.3	0.176218	-1.4128	0.756753	1	0	1.23353	0	0	0
AC007250.4	1.45381	-0.168908	0.941644	1	3.86011	0	1.36628	0.802507	2.4083
AC007251.2	10.1933	0.977826	0.355094	1	15.4404	6.16764	2.73255	22.4702	10.436
AC007253.1	0.44551	-0.999411	0.824839	1	2.31606	0	0	0.802507	0
AC007255.8	36.4885	0.968127	0.251103	1	60.2177	8.6347	19.1279	65.0031	51.3771
AC007256.5	104.621	0.0256108	0.962439	1	88.7824	91.2811	95.6394	105.128	81.8822
AC007271.3	37.4594	0.0616801	0.938299	1	57.9016	43.1735	20.4941	39.3228	45.7577
AC007272.3	0.716677	2.58363	0.520922	1	0	0	0	2.40752	0
AC007277.3	99.9104	-1.05951	0.12302	1	57.1296	114.718	215.872	69.0156	54.5882
AC007278.2	0.487426	0.999131	0.826641	1	0	0	0	0	0.802767
AC007278.3	0.702754	1.62562	0.616567	1	0.772021	0	0	1.60501	0.802767
AC007279.2	8.06143	-1.35808	0.310764	1	0.772021	20.97	9.56394	2.40752	5.61937
AC007283.4	28.2302	-0.742409	0.444451	1	10.8083	24.6706	47.8197	8.82758	24.083
AC007283.5	58.4398	-0.212035	0.752236	1	48.6373	34.5388	86.0754	46.5454	50.5743
AC007285.6	244.885	-0.632525	0.25399	1	274.84	289.879	192.645	178.157	147.709
AC007285.7	14.9623	-0.299364	0.725181	1	26.2487	11.1018	12.2965	12.8401	14.4498
AC007292.3	16.8931	0.686291	0.399512	1	16.2124	9.86823	10.9302	24.0752	16.0553
AC007292.4	198.442	-0.539675	0.477721	1	63.3057	193.664	386.656	103.523	191.059
AC007292.6	2.33823	0.478147	0.777625	1	0.772021	4.93412	1.36628	4.01253	2.4083
AC007292.7	3.39535	0.601261	0.675548	1	3.08809	3.70059	2.73255	2.40752	7.2249
AC007308.7	138.736	-0.936387	0.219732	1	43.2332	124.586	282.819	68.2131	88.3044
AC007312.3	0.195182	-1.4128	0.756753	1	0	0	1.36628	0	0
AC007317.1	2.429	-0.104833	0.954884	1	6.17617	1.23353	1.36628	4.81504	0.802767
AC007318.5	34.0907	-1.55081	0.147718	1	4.63213	59.2094	53.2848	8.82758	17.6609
AC007319.1	1556.53	0.00472828	0.994269	1	1673.74	2162.38	875.783	1982.19	1169.63
AC007326.1	0.511477	-1.23069	0.762195	1	1.54404	1.23353	0	0	0.802767
AC007347.1	4.13194	-0.832978	0.543585	1	7.72021	2.46706	6.83138	2.40752	4.01384
AC007349.4	10.7893	0.468801	0.672602	1	6.94819	1.23353	19.1279	12.8401	12.0415
AC007349.5	0.540008	-2.72889	0.494494	1	1.54404	0	1.36628	0	0
AC007359.6	0.353536	1.99867	0.65308	1	0	0	0	1.60501	0
AC007362.3	6.97532	0.952534	0.462203	1	14.6684	1.23353	1.36628	14.4451	8.83044
AC007364.1	61.1375	0.645069	0.440044	1	101.907	41.94	20.4941	123.586	48.9688
AC007365.1	1.72893	-0.750452	0.720601	1	3.08809	4.93412	0	1.60501	1.60553
AC007365.3	8.43434	-0.546417	0.629803	1	6.94819	13.5688	9.56394	10.4326	3.21107
AC007365.4	95.9677	-0.414126	0.596768	1	27.7928	120.886	137.994	50.5579	92.3182
AC007383.3	3.95247	-1.03985	0.455752	1	5.40415	2.46706	9.56394	3.21003	2.4083
AC007383.4	104.476	-0.589955	0.368074	1	53.2695	123.353	143.459	62.5955	78.6712
AC007383.6	14.9991	-1.26788	0.282366	1	2.31606	19.7365	19.1279	0.802507	10.436
AC007386.2	1.54752	1.18351	0.596575	1	0.772021	0	1.36628	0.802507	2.4083
AC007386.3	1.62102	1.91465	0.440631	1	2.31606	0	0	0.802507	5.61937
AC007386.4	51.4764	0.125219	0.870935	1	40.1451	30.8382	87.4417	54.5705	60.2075
AC007387.2	2.36868	-4.65648	0.042561	1	0.772021	2.46706	8.19766	0	0
AC007389.2	8.53587	-0.599873	0.686596	1	0.772021	16.0359	10.9302	0	12.0415
AC007389.3	12.2788	0.509299	0.633075	1	23.1606	7.40117	6.83138	22.4702	13.647
AC007390.4	1.52223	0.351444	0.880573	1	0	1.23353	2.73255	1.60501	1.60553
AC007391.2	0.468292	2.58404	0.557672	1	0	0	0	0	2.4083
AC007392.3	76.5876	-0.267081	0.671818	1	84.9223	61.6764	99.7382	89.0783	47.3633
AC007392.4	1.01441	0.882393	0.773293	1	3.08809	0	0	3.21003	0.802767
AC007394.3	6.00985	0.567636	0.673296	1	9.26426	7.40117	0	9.63008	7.2249
AC007395.3	1.10609	-0.115623	0.971473	1	0	0	2.73255	0	1.60553
AC007395.4	0.330866	-2.44198	0.588652	1	2.31606	0	0	0	0
AC007403.2	6.38164	0.993448	0.461158	1	10.8083	3.70059	0	12.0376	8.02767
AC007405.4	1270.86	-0.644856	0.263666	1	706.399	1593.72	1699.65	784.049	920.774
AC007405.6	10.697	-0.383599	0.702656	1	4.63213	9.86823	19.1279	5.61755	11.2387
AC007405.8	1.13803	-3.92273	0.273462	1	0	0	6.83138	0	0
AC007422.1	2.18713	-0.274384	0.905224	1	6.94819	0	0	2.40752	1.60553
AC007461.2	0.89545	-0.157464	0.961159	1	3.86011	0	0	0.802507	1.60553
AC007463.2	2.13713	-4.62544	0.0619263	1	2.31606	8.6347	0	0	0
AC007551.2	0.324242	0	1	1	0	0	0	0	0
AC007556.3	0.195182	-1.4128	0.756753	1	0	0	1.36628	0	0
AC007559.1	5.42886	-2.04083	0.260315	1	0	2.46706	17.7616	0	3.21107
AC007560.1	0.162121	0	1	1	0	0	0	0	0
AC007562.1	7.74439	1.06015	0.441006	1	13.8964	2.46706	2.73255	21.6677	5.61937
AC007563.1	1.2756	0.271648	0.903629	1	2.31606	1.23353	1.36628	1.60501	2.4083
AC007563.3	1.26205	2.42307	0.351316	1	1.54404	0	0	4.81504	1.60553
AC007563.4	30.0951	-0.474051	0.605239	1	7.72021	37.0059	46.4534	14.4451	28.8996
AC007563.5	252.456	-0.127916	0.872986	1	544.275	144.323	122.965	256	240.027
AC007566.10	246.59	-0.0944249	0.8634	1	213.078	208.466	291.017	200.627	244.041
AC007567.1	0.335259	-0.526555	0.907758	1	1.54404	0	0	0	0.802767
AC007568.1	0.645048	-0.287982	0.937296	1	1.54404	0	1.36628	1.60501	0
AC007618.3	3.35924	-0.0167045	0.992578	1	11.5803	0	1.36628	5.61755	3.21107
AC007620.3	28.6684	-1.27442	0.111694	1	20.0726	25.9041	65.5813	17.6552	12.8443
AC007652.1	1.2284	1.24886	0.638939	1	2.31606	0	0	2.40752	1.60553
AC007677.2	0.162121	0	1	1	0	0	0	0	0
AC007679.1	0.64008	0.23881	0.938066	1	0.772021	1.23353	0	0.802507	0.802767
AC007679.3	112.496	-0.731206	0.276617	1	72.57	97.4488	230.901	67.4106	93.121
AC007679.4	0.114644	0.998846	0.826691	1	0	0	0	0.802507	0
AC007682.1	139.551	0.227821	0.735809	1	194.549	166.526	57.3836	203.837	123.626
AC007731.1	2.91942	0.0343764	0.983281	1	5.40415	4.93412	0	4.81504	2.4083
AC007731.2	0.162121	0	1	1	0	0	0	0	0
AC007740.1	15.6689	1.30059	0.26355	1	22.3886	3.70059	5.46511	7.22256	45.7577
AC007743.1	14.3007	0.471738	0.696428	1	33.9689	9.86823	1.36628	37.7178	4.8166
AC007750.5	11.1418	0.254033	0.875032	1	39.3731	0	1.36628	27.2852	5.61937
AC007773.2	7.33525	-1.16357	0.283823	1	7.72021	9.86823	12.2965	2.40752	6.42214
AC007790.4	5.43841	0.654517	0.619594	1	3.86011	6.16764	1.36628	10.4326	1.60553
AC007792.1	0.114681	0.999071	0.826652	1	0	0	0	0	0.802767
AC007795.1	0.703612	-2.45239	0.553707	1	2.31606	0	0	0	0
AC007796.1	25.1349	1.039	0.228541	1	37.057	19.7365	5.46511	52.9655	33.7162
AC007875.2	0.195182	-1.4128	0.756753	1	0	0	1.36628	0	0
AC007879.1	16.2103	0.109567	0.907973	1	31.6529	8.6347	13.6628	26.4827	12.8443
AC007879.2	11.5577	-0.491764	0.624133	1	22.3886	6.16764	15.029	12.0376	8.83044
AC007879.3	0.441155	-2.84478	0.526313	1	3.08809	0	0	0	0
AC007879.4	0.110289	-1.4014	0.758675	1	0.772021	0	0	0	0
AC007879.5	80.2977	0.41171	0.577146	1	110.399	41.94	91.5405	143.649	73.0518
AC007879.6	0.773725	0.765359	0.788218	1	0.772021	0	1.36628	0.802507	1.60553
AC007879.7	0.975914	-1.1472	0.717355	1	3.86011	0	1.36628	1.60501	0
AC007880.1	3.25931	0.185989	0.904479	1	5.40415	2.46706	1.36628	1.60501	5.61937
AC007881.4	24.0739	0.37076	0.665452	1	20.0726	19.7365	8.19766	24.0752	17.6609
AC007899.3	1.95331	0.575314	0.79806	1	0.772021	2.46706	0	0	3.21107
AC007906.1	548.357	0.436645	0.459397	1	724.928	468.741	330.639	824.977	551.501
AC007919.19	0.114644	0.998846	0.826691	1	0	0	0	0.802507	0
AC007948.1	0.110289	-1.4014	0.758675	1	0.772021	0	0	0	0
AC007950.1	2.47835	-0.269556	0.883898	1	8.49223	1.23353	0	4.01253	1.60553
AC007950.2	2.52034	1.39807	0.422125	1	0.772021	1.23353	2.73255	7.22256	0.802767
AC007952.4	4.1617	1.16669	0.414979	1	5.40415	3.70059	1.36628	11.2351	4.8166
AC007952.5	10.1362	1.21749	0.296371	1	15.4404	1.23353	5.46511	28.8902	6.42214
AC007952.6	5.98097	0.951996	0.529314	1	13.1244	2.46706	0	17.6552	3.21107
AC007966.1	27.0878	0.673825	0.506885	1	44.7772	24.6706	1.36628	44.9404	31.3079
AC007967.3	0.725431	-0.759146	0.824169	1	0.772021	1.23353	0	0	0.802767
AC007969.4	3.48254	-2.81834	0.151494	1	0	3.70059	13.6628	0.802507	0.802767
AC007969.5	2151.17	-0.81294	0.28601	1	695.591	3088.76	3239.44	667.686	1997.28
AC008060.5	1.15067	2.61706	0.356201	1	0	1.23353	0	0	4.8166
AC008060.7	1.2514	2.04387	0.45463	1	0.772021	1.23353	0	0	5.61937
AC008060.8	2.51765	0.894537	0.60156	1	3.08809	1.23353	2.73255	1.60501	7.2249
AC008063.2	0.220578	-1.96936	0.664761	1	1.54404	0	0	0	0
AC008065.1	34.1133	-1.21094	0.168848	1	10.8083	59.2094	45.0871	11.2351	21.6747
AC008067.2	10.3282	0.921847	0.342907	1	6.94819	11.1018	6.83138	8.82758	22.4775
AC008069.1	1.82362	-0.805611	0.703822	1	3.08809	1.23353	4.09883	3.21003	0
AC008072.1	0.195182	-1.4128	0.756753	1	0	0	1.36628	0	0
AC008073.7	35.0604	-0.118882	0.872796	1	37.829	16.0359	60.1162	34.5078	35.3218
AC008074.1	264.218	-0.175663	0.787202	1	172.933	172.694	482.296	199.824	288.193
AC008074.3	66.5612	0.367275	0.612683	1	87.2384	41.94	71.0464	113.956	58.602
AC008074.4	1.02264	0.421268	0.876666	1	1.54404	0	0	0.802507	0.802767
AC008079.10	191.653	-2.42706	0.0159771	1	28.5648	205.999	485.028	65.8056	23.2802
AC008079.9	1.33313	1.69783	0.489298	1	1.54404	0	1.36628	1.60501	4.8166
AC008088.4	2.93545	0.207071	0.908806	1	2.31606	4.93412	0	0.802507	4.8166
AC008103.3	0.758317	0.0313551	0.992582	1	0	0	1.36628	0.802507	0
AC008132.13	7.1306	0.303262	0.786749	1	4.63213	4.93412	8.19766	4.01253	10.436
AC008132.15	1.49511	1.69214	0.448294	1	1.54404	0	1.36628	4.81504	1.60553
AC008154.5	0.913839	0.964269	0.768211	1	2.31606	0	0	0	3.21107
AC008155.1	68.325	-0.012316	0.987306	1	27.7928	51.8082	101.104	33.7053	85.0933
AC008155.2	0.229288	1.99866	0.653082	1	0	0	0	1.60501	0
AC008163.4	3.53037	0.968784	0.534818	1	4.63213	3.70059	0	8.82758	2.4083
AC008171.1	0.229288	1.99866	0.653082	1	0	0	0	1.60501	0
AC008175.1	0.176218	-1.4128	0.756753	1	0	1.23353	0	0	0
AC008264.4	2.1487	2.39763	0.288519	1	0	0	2.73255	3.21003	5.61937
AC008268.2	0.176218	-1.4128	0.756753	1	0	1.23353	0	0	0
AC008269.2	3.59071	1.68406	0.304316	1	6.17617	1.23353	0	8.02507	8.83044
AC008271.1	11.3691	-0.68065	0.480532	1	11.5803	14.8023	12.2965	4.01253	12.0415
AC008277.1	269.207	0.552436	0.478452	1	481.741	178.862	87.4417	373.166	359.64
AC008278.2	2.43458	0.517951	0.755392	1	1.54404	1.23353	4.09883	1.60501	4.8166
AC008278.3	2.10944	0.471021	0.821806	1	6.17617	0	1.36628	4.01253	3.21107
AC008280.1	7.51159	-0.320705	0.791769	1	2.31606	7.40117	16.3953	4.01253	9.63321
AC008427.2	12.5121	-1.28956	0.245976	1	8.49223	16.0359	25.9593	0.802507	12.8443
AC008440.10	1.16137	2.8476	0.292278	1	0.772021	0	0	4.01253	1.60553
AC008440.5	845.121	0.270315	0.692987	1	515.71	838.8	967.324	376.376	1489.94
AC008449.1	0.110289	-1.4014	0.758675	1	0.772021	0	0	0	0
AC008522.1	10.0963	-0.276431	0.786521	1	14.6684	9.86823	4.09883	6.42005	9.63321
AC008536.1	0.114681	0.999071	0.826652	1	0	0	0	0	0.802767
AC008547.1	0.339651	1.04141	0.814802	1	0.772021	0	0	0	1.60553
AC008565.1	0.846561	-0.0674502	0.98109	1	2.31606	0	0	0.802507	0.802767
AC008592.3	8.43989	-0.334266	0.73365	1	7.72021	8.6347	9.56394	7.22256	6.42214
AC008592.4	6.69813	0.375694	0.767395	1	13.8964	1.23353	2.73255	8.02507	8.02767
AC008592.5	4.5187	1.16048	0.386348	1	4.63213	4.93412	2.73255	4.01253	14.4498
AC008592.7	21.4629	0.303277	0.732674	1	27.7928	14.8023	20.4941	28.0877	24.083
AC008592.8	0.324242	0	1	1	0	0	0	0	0
AC008686.1	10.5775	1.28797	0.210909	1	12.3523	4.93412	2.73255	10.4326	23.2802
AC008691.1	0.372745	0	1	1	0	0	0	0	0
AC008694.2	1.33119	-1.45986	0.561858	1	0.772021	1.23353	1.36628	0.802507	0
AC008694.3	6.01953	0.25057	0.82472	1	5.40415	7.40117	5.46511	5.61755	8.83044
AC008697.1	26.3736	0.558718	0.530823	1	48.6373	12.3353	12.2965	48.9529	24.083
AC008703.1	4.25322	0.191096	0.902474	1	6.17617	2.46706	2.73255	2.40752	6.42214
AC008737.1	0.124248	0	1	1	0	0	0	0	0
AC008740.1	8.36122	0.807672	0.412945	1	7.72021	7.40117	6.83138	16.8526	8.83044
AC008746.12	0.955569	2.99867	0.410906	1	0	0	0	3.21003	0
AC008746.3	8.70563	1.72732	0.181339	1	13.1244	2.46706	0	12.8401	23.2802
AC008753.3	119.366	-0.737316	0.401578	1	20.8446	159.125	214.505	52.9655	104.36
AC008753.4	0.661733	-3.41653	0.443951	1	4.63213	0	0	0	0
AC008753.6	20.0771	1.23958	0.121724	1	20.0726	16.0359	8.19766	41.7304	28.8996
AC008759.1	2.85322	0.342281	0.853771	1	6.17617	0	4.09883	8.02507	0.802767
AC008781.7	261.327	-0.89346	0.212152	1	109.627	346.622	419.447	102.721	211.128
AC008834.1	26.4752	-0.073122	0.925684	1	37.057	28.3712	13.6628	35.3103	15.2526
AC008834.2	5.23457	-2.1996	0.140311	1	0.772021	13.5688	8.19766	0.802507	2.4083
AC008850.3	28.4187	-0.000279389	0.999676	1	32.4249	20.97	36.8895	32.1003	28.0968
AC008869.1	0.449865	0.473019	0.914939	1	1.54404	0	0	1.60501	0
AC008914.1	1.35049	-0.82345	0.777932	1	6.17617	0	0	2.40752	0
AC008937.2	95.3686	0.726864	0.408703	1	175.249	48.1076	31.4244	166.119	116.401
AC008937.3	3.42977	1.42771	0.355634	1	3.08809	2.46706	0	3.21003	7.2249
AC008938.1	0.114681	0.999071	0.826652	1	0	0	0	0	0.802767
AC008982.2	68.4995	0.698789	0.321173	1	81.0622	57.9759	31.4244	105.128	80.2767
AC008984.2	13.0049	0.272046	0.763778	1	20.8446	9.86823	9.56394	20.0627	12.8443
AC008984.6	3.97375	0.568519	0.703099	1	4.63213	7.40117	0	8.02507	4.01384
AC008984.7	3.89496	-0.896621	0.673045	1	3.86011	0	2.73255	2.40752	0
AC008985.1	3.23561	0.203536	0.910572	1	6.17617	0	4.09883	6.42005	1.60553
AC008992.1	1.13137	-2.15603	0.422913	1	1.54404	2.46706	1.36628	0	0.802767
AC008993.2	2.11432	-1.02707	0.583768	1	2.31606	6.16764	1.36628	0.802507	2.4083
AC008993.3	0.110289	-1.4014	0.758675	1	0.772021	0	0	0	0
AC009005.2	27.7084	0.651422	0.461103	1	18.5285	9.86823	30.0581	20.0627	40.9411
AC009014.3	1.13556	0.0538584	0.982202	1	0.772021	1.23353	2.73255	0.802507	2.4083
AC009022.1	0.544401	-0.821832	0.822489	1	0.772021	0	1.36628	0	0.802767
AC009052.12	62.8764	-1.12708	0.102536	1	31.6529	94.9817	87.4417	36.1128	28.8996
AC009060.1	0.698399	0.448575	0.891917	1	1.54404	0	0	0.802507	0.802767
AC009060.2	0.124248	0	1	1	0	0	0	0	0
AC009060.3	1.01743	2.04025	0.439793	1	0.772021	0	0	1.60501	1.60553
AC009065.4	75.9657	1.05923	0.130497	1	81.8343	44.407	36.8895	125.191	102.754
AC009084.1	0.882703	-1.46516	0.595315	1	0.772021	1.23353	1.36628	0.802507	0
AC009095.4	4.59167	-0.812545	0.560017	1	5.40415	1.23353	8.19766	3.21003	2.4083
AC009108.1	0.110289	-1.4014	0.758675	1	0.772021	0	0	0	0
AC009120.10	2.81812	0.670388	0.683599	1	3.08809	2.46706	2.73255	1.60501	7.2249
AC009120.11	1.52665	-2.85535	0.242765	1	2.31606	3.70059	2.73255	0.802507	0
AC009120.3	29.3593	0.356684	0.729311	1	77.9741	6.16764	9.56394	55.373	25.6885
AC009120.4	53.1755	0.248332	0.681698	1	62.5337	55.5088	47.8197	61.793	69.8407
AC009120.5	51.839	0.16404	0.848302	1	127.384	27.1376	19.1279	77.0407	53.7854
AC009120.6	1452.76	-0.0506608	0.920228	1	1362.62	1518.47	1265.17	1178.08	1490.74
AC009120.8	0.124248	0	1	1	0	0	0	0	0
AC009133.12	666.405	-0.799474	0.249233	1	316.529	817.83	1153.14	260.012	615.722
AC009133.17	2.41464	0.483742	0.806991	1	6.17617	1.23353	0	5.61755	1.60553
AC009133.21	18.7548	-0.934639	0.371653	1	3.08809	18.5029	43.7208	6.42005	16.0553
AC009133.22	2237.3	-1.7791	0.0400465	1	336.601	1678.83	4663.1	776.827	520.193
AC009133.23	202.423	-0.292694	0.607217	1	174.477	240.538	172.151	109.943	209.522
AC009133.24	463.629	-1.02388	0.200862	1	142.052	574.824	980.987	150.069	406.2
AC009134.1	0.349181	0.0411781	0.992797	1	0.772021	0	0	0.802507	0
AC009158.1	1.50427	1.57511	0.471793	1	0.772021	2.46706	0	3.21003	3.21107
AC009166.5	1.53837	1.40212	0.550117	1	1.54404	0	0	0.802507	2.4083
AC009166.7	0.616341	1.62574	0.66819	1	0.772021	0	0	2.40752	0
AC009227.2	20.2872	0.371495	0.712694	1	7.72021	33.3053	9.56394	18.4577	24.8858
AC009228.1	4.72382	-0.236036	0.868512	1	6.94819	9.86823	0	4.01253	5.61937
AC009229.5	6.83506	-1.05842	0.320312	1	9.26426	8.6347	12.2965	4.81504	4.8166
AC009229.6	5.47673	1.42596	0.302927	1	7.72021	2.46706	0	14.4451	4.8166
AC009236.2	0.162121	0	1	1	0	0	0	0	0
AC009237.10	0.573219	3.32052	0.447948	1	0	0	0	4.01253	0
AC009237.8	1.43013	-1.05035	0.709938	1	0.772021	0	6.83138	2.40752	0
AC009238.6	4.35978	0.74378	0.637581	1	9.26426	2.46706	0	12.0376	1.60553
AC009245.3	1100.1	-0.736341	0.302189	1	399.135	1372.92	1841.74	477.492	968.137
AC009262.2	20.6525	-0.0801331	0.932003	1	27.7928	25.9041	8.19766	30.4953	8.83044
AC009263.2	6.28054	-3.34802	0.0271481	1	6.17617	4.93412	13.6628	0.802507	0.802767
AC009264.1	398.503	-0.110406	0.867549	1	517.254	576.058	165.319	468.664	309.065
AC009274.6	0.814872	-0.727655	0.83238	1	0	0	4.09883	0.802507	0.802767
AC009276.4	0.583718	-0.536728	0.892752	1	1.54404	0	0	0.802507	0
AC009299.2	93.4956	-0.00849916	0.988761	1	77.2021	65.377	136.628	101.116	83.4878
AC009299.3	16.2433	0.0691129	0.942581	1	9.26426	6.16764	36.8895	22.4702	13.647
AC009299.5	0.612061	0.462889	0.903528	1	1.54404	0	0	0	1.60553
AC009302.2	57.4528	0.0675409	0.91432	1	43.2332	54.2753	36.8895	36.9153	56.9965
AC009303.1	41.6665	0.168573	0.807038	1	54.8135	41.94	24.593	39.3228	52.1799
AC009303.2	3.0052	0.695411	0.708719	1	3.86011	4.93412	0	0.802507	8.83044
AC009303.3	0.229362	1.99908	0.653011	1	0	0	0	0	1.60553
AC009305.1	0.110289	-1.4014	0.758675	1	0.772021	0	0	0	0
AC009312.1	11.9332	0.720971	0.441732	1	15.4404	13.5688	4.09883	14.4451	22.4775
AC009313.1	18.3748	0.598527	0.500032	1	23.9327	7.40117	15.029	24.8777	22.4775
AC009336.19	10.6684	1.90846	0.114804	1	13.8964	4.93412	0	11.2351	37.7301
AC009362.2	1045.65	-1.11178	0.190386	1	207.674	1495.04	1964.71	341.065	789.923
AC009403.2	115.729	0.324731	0.604582	1	125.839	65.377	132.529	144.451	126.034
AC009404.2	18.7713	0.76462	0.396354	1	24.7047	7.40117	17.7616	25.6802	31.3079
AC009410.1	16.9901	-0.0204557	0.981821	1	25.4767	24.6706	5.46511	24.0752	12.8443
AC009411.1	2.04616	0.632216	0.766215	1	3.86011	0	1.36628	4.81504	0.802767
AC009411.2	0.114644	0.998846	0.826691	1	0	0	0	0.802507	0
AC009413.2	12.1008	-0.822527	0.522295	1	0.772021	7.40117	28.6918	3.21003	10.436
AC009414.1	0.390365	-2.58962	0.565422	1	0	0	2.73255	0	0
AC009473.1	0.734296	0.444903	0.910697	1	0	0	2.73255	2.40752	0
AC009474.1	0.114681	0.999071	0.826652	1	0	0	0	0	0.802767
AC009474.2	14.0376	-0.648357	0.461489	1	7.72021	18.5029	17.7616	8.02507	10.436
AC009478.1	14.429	0.407033	0.675876	1	27.0207	7.40117	5.46511	24.0752	12.0415
AC009480.3	1.56324	0.863917	0.687134	1	3.08809	0	1.36628	2.40752	3.21107
AC009487.5	0.352437	-2.4595	0.585873	1	0	2.46706	0	0	0
AC009487.6	68.0501	-0.282939	0.631108	1	57.9016	86.347	65.5813	58.583	56.1937
AC009491.1	0.162121	0	1	1	0	0	0	0	0
AC009491.2	0.162121	0	1	1	0	0	0	0	0
AC009495.2	9.63855	1.03793	0.285131	1	9.26426	6.16764	4.09883	16.8526	10.436
AC009495.3	1.13866	0.862844	0.749796	1	3.08809	0	0	3.21003	0.802767
AC009495.4	26.4824	0.83167	0.366878	1	44.0052	6.16764	12.2965	50.5579	24.8858
AC009498.1	0.352437	-2.4595	0.585873	1	0	2.46706	0	0	0
AC009501.4	171.103	0.602998	0.373363	1	109.627	130.754	118.866	96.3008	267.321
AC009502.1	0.124248	0	1	1	0	0	0	0	0
AC009502.4	12.5634	-0.386264	0.699373	1	26.2487	6.16764	10.9302	16.8526	5.61937
AC009505.2	30.113	0.722223	0.38151	1	44.7772	18.5029	12.2965	56.978	27.2941
AC009506.1	22.441	-1.15791	0.212115	1	9.26426	12.3353	43.7208	13.6426	5.61937
AC009506.2	0.954507	0.00488106	0.998719	1	0	2.46706	0	0.802507	0.802767
AC009508.1	0.964498	-0.750795	0.796541	1	1.54404	2.46706	0	0	1.60553
AC009517.2	2.62975	0.295572	0.856006	1	1.54404	3.70059	2.73255	0.802507	5.61937
AC009518.2	0.353611	1.9991	0.653008	1	0	0	0	0	1.60553
AC009518.4	14.0935	0.501784	0.659911	1	27.0207	16.0359	1.36628	8.82758	33.7162
AC009518.8	48.6622	0.300713	0.686057	1	86.4664	29.6047	38.2557	83.4607	44.1522
AC009531.2	1.39727	1.03187	0.736624	1	0	0	1.36628	0	1.60553
AC009542.2	6.29752	0.841176	0.493541	1	7.72021	1.23353	4.09883	4.81504	11.2387
AC009784.3	70.2326	0.347013	0.66645	1	132.788	54.2753	24.593	130.809	49.7716
AC009784.4	0.758317	0.0313551	0.992582	1	0	0	1.36628	0.802507	0
AC009831.1	0.110289	-1.4014	0.758675	1	0.772021	0	0	0	0
AC009878.2	6.1707	0.623103	0.610541	1	6.94819	4.93412	6.83138	11.2351	8.02767
AC009892.10	32.683	-0.595672	0.672148	1	2.31606	4.93412	20.4941	10.4326	1.60553
AC009945.4	0.352437	-2.4595	0.585873	1	0	2.46706	0	0	0
AC009948.5	339.504	0.0485346	0.923506	1	280.244	328.119	377.092	312.978	366.062
AC009948.7	22.861	-1.22928	0.185287	1	7.72021	29.6047	36.8895	4.81504	16.0553
AC009950.1	259.104	-0.2012	0.792903	1	416.891	173.928	255.494	401.253	89.9099
AC009950.2	72.6021	-0.45261	0.488388	1	88.7824	57.9759	81.9766	77.0407	34.519
AC009955.8	0.248497	0	1	1	0	0	0	0	0
AC009960.3	0.114681	0.999071	0.826652	1	0	0	0	0	0.802767
AC009961.2	9.84411	-0.0114261	0.991114	1	6.17617	11.1018	10.9302	12.8401	5.61937
AC009961.3	57.4852	0.520623	0.47153	1	82.6063	30.8382	45.0871	108.338	44.1522
AC009961.5	4.39592	1.78414	0.294542	1	3.08809	0	2.73255	8.82758	4.8166
AC009963.5	18.4723	-0.819179	0.369448	1	8.49223	25.9041	30.0581	5.61755	18.4636
AC009963.6	1.868	1.68421	0.394986	1	1.54404	0	1.36628	1.60501	4.8166
AC009965.2	1.28562	2.84755	0.282699	1	0.772021	0	0	4.01253	1.60553
AC009967.3	0.335259	-0.526555	0.907758	1	1.54404	0	0	0	0.802767
AC009970.1	3.89246	0.730897	0.639348	1	9.26426	1.23353	1.36628	10.4326	3.21107
AC009973.1	0.600726	-0.0641006	0.985015	1	0	1.23353	1.36628	0.802507	0.802767
AC009977.1	0.114644	0.998846	0.826691	1	0	0	0	0.802507	0
AC010082.2	0.901401	-3.04519	0.428696	1	0	3.70059	0	0	0
AC010084.1	310.44	-0.247144	0.810426	1	455.493	514.382	97.0056	563.36	36.1245
AC010086.1	0.922707	-3.3647	0.275712	1	3.08809	0	1.36628	0	0
AC010091.1	2.21814	-0.164492	0.933463	1	3.86011	1.23353	0	2.40752	0.802767
AC010095.6	9.42009	-1.07517	0.335973	1	2.31606	13.5688	17.7616	4.81504	5.61937
AC010096.1	2.24672	-0.631497	0.748191	1	5.40415	3.70059	0	2.40752	1.60553
AC010096.2	1.58763	1.86099	0.480656	1	3.08809	0	0	7.22256	0.802767
AC010105.1	6.05945	0.0356338	0.976157	1	6.17617	6.16764	2.73255	8.02507	2.4083
AC010127.3	152.219	0.569082	0.515199	1	344.321	53.0417	75.1452	316.188	152.526
AC010132.10	1.48092	-2.96899	0.371485	1	0	0	9.56394	0.802507	0
AC010132.11	1.11762	1.76637	0.485281	1	0.772021	0	1.36628	4.01253	0.802767
AC010136.2	9.96516	0.316924	0.804113	1	24.7047	7.40117	0	19.2602	8.02767
AC010139.1	0.45947	-0.530698	0.901613	1	1.54404	0	0	0.802507	0
AC010145.4	7.66088	-0.0110143	0.992324	1	14.6684	6.16764	4.09883	11.2351	5.61937
AC010148.1	32.8363	0.660462	0.366902	1	38.6011	43.1735	13.6628	45.7429	55.3909
AC010149.4	831.055	-0.814799	0.147895	1	531.923	906.644	1226.92	536.877	472.83
AC010150.1	9.66707	0.740296	0.508285	1	13.1244	7.40117	2.73255	15.2476	11.2387
AC010168.1	96.9024	-0.571889	0.38889	1	44.0052	120.886	129.796	64.2005	67.4324
AC010184.1	1.12477	-0.568024	0.868549	1	0	0	5.46511	0	2.4083
AC010209.1	0.229288	1.99866	0.653082	1	0	0	0	1.60501	0
AC010226.4	258.897	-0.63671	0.299789	1	149.772	307.149	386.656	177.354	183.834
AC010240.2	1.32808	-0.658559	0.789224	1	2.31606	0	1.36628	1.60501	0
AC010240.3	28.3596	-0.533288	0.499851	1	16.2124	45.6406	20.4941	12.8401	24.8858
AC010287.1	0.569759	-1.01537	0.798467	1	2.31606	0	0	0.802507	0
AC010412.1	0.600726	-0.0641006	0.985015	1	0	1.23353	1.36628	0.802507	0.802767
AC010468.1	497.322	-0.677765	0.389793	1	128.156	674.74	823.865	197.417	480.055
AC010468.2	4.08027	0.51639	0.769845	1	10.8083	0	1.36628	8.82758	3.21107
AC010468.3	0.449865	0.473019	0.914939	1	1.54404	0	0	1.60501	0
AC010492.2	9.52449	-0.109968	0.908077	1	9.26426	11.1018	10.9302	7.22256	12.0415
AC010492.4	0.344043	2.58403	0.557675	1	0	0	0	0	2.4083
AC010492.5	1.36632	1.23557	0.651161	1	0.772021	1.23353	0	3.21003	0
AC010504.2	56.3422	-0.154059	0.79568	1	59.4456	65.377	57.3836	50.5579	58.602
AC010518.2	0.940673	-1.41196	0.711738	1	0	0	1.36628	0	0
AC010522.1	0.114644	0.998846	0.826691	1	0	0	0	0.802507	0
AC010524.2	12.8634	0.0186128	0.982832	1	14.6684	12.3353	9.56394	12.0376	12.8443
AC010525.4	5.20062	-0.268265	0.867327	1	16.9845	1.23353	0	8.82758	1.60553
AC010547.9	69.5114	0.248898	0.677604	1	74.114	51.8082	68.3138	90.6833	63.4186
AC010642.1	267.001	-0.462457	0.454559	1	147.456	277.544	429.011	188.589	223.972
AC010646.3	20.8777	0.62765	0.462278	1	27.7928	17.2694	9.56394	37.7178	19.2664
AC010649.1	14.9092	-0.037526	0.964649	1	16.9845	8.6347	12.2965	9.63008	15.2526
AC010655.1	0.220578	-1.96936	0.664761	1	1.54404	0	0	0	0
AC010677.5	234.817	-0.818984	0.327973	1	49.4094	304.682	437.208	109.943	188.65
AC010729.1	341.356	1.20241	0.0922987	1	262.487	231.903	297.848	215.072	1000.25
AC010729.2	0.114681	0.999071	0.826652	1	0	0	0	0	0.802767
AC010731.2	0.387054	0.0411798	0.992797	1	0.772021	0	0	0.802507	0
AC010731.4	0.560191	-0.0146956	0.996965	1	2.31606	0	0	0.802507	0.802767
AC010733.5	75.5319	-1.08084	0.241205	1	15.4404	96.2153	151.657	24.8777	57.7992
AC010744.1	0.339614	1.04119	0.81484	1	0.772021	0	0	0.802507	0.802767
AC010745.2	0.114681	0.999071	0.826652	1	0	0	0	0	0.802767
AC010746.3	0.601045	0.999133	0.821262	1	0	0	0	0	0.802767
AC010761.10	67.1251	-0.282421	0.739965	1	20.8446	94.9817	91.5405	20.8652	92.3182
AC010761.13	20.2555	0.166433	0.849797	1	28.5648	4.93412	27.3255	20.8652	24.8858
AC010761.14	1.77752	0.0280262	0.989643	1	3.08809	0	2.73255	3.21003	0.802767
AC010761.6	41.9053	-0.630434	0.359128	1	56.3576	64.1435	30.0581	35.3103	29.7024
AC010761.8	456.393	-2.15845	0.0289709	1	60.9897	737.65	927.702	70.6206	187.045
AC010761.9	0.353611	1.9991	0.653008	1	0	0	0	0	1.60553
AC010880.1	68.171	-0.575086	0.502563	1	32.4249	20.97	144.825	58.583	29.7024
AC010883.5	60.4491	-0.437867	0.50014	1	34.741	82.6464	62.8487	46.5454	41.7439
AC010884.1	22.685	0.502601	0.518005	1	31.6529	12.3353	16.3953	28.8902	28.8996
AC010886.2	0.555836	-1.40247	0.75342	1	3.08809	0	0	0	0.802767
AC010890.1	6.37632	1.25808	0.356905	1	10.0363	0	4.09883	12.8401	10.436
AC010891.2	0.229325	1.99887	0.653047	1	0	0	0	0.802507	0.802767
AC010894.3	5.18403	-0.649782	0.677302	1	0	4.93412	6.83138	0.802507	4.01384
AC010894.4	11.2947	-1.12894	0.357378	1	0.772021	14.8023	24.593	3.21003	8.83044
AC010894.5	52.1864	-0.387003	0.563951	1	55.5855	64.1435	71.0464	65.8056	31.3079
AC010900.2	0.526049	-3.06967	0.493013	1	2.31606	0	1.36628	0	0
AC010907.2	0.27241	-1.40138	0.758678	1	0.772021	0	0	0	0
AC010907.5	1.12902	1.15783	0.73006	1	3.08809	0	0	4.81504	0
AC010967.2	16.1434	0.740251	0.391907	1	23.1606	16.0359	5.46511	26.4827	24.083
AC010970.2	217.967	-0.882348	0.259194	1	60.9897	294.813	351.133	98.7083	156.54
AC010971.1	3.45539	0.593273	0.678968	1	6.17617	2.46706	1.36628	5.61755	4.8166
AC010974.3	3.25589	1.0755	0.558852	1	6.94819	0	0	6.42005	4.01384
AC010976.2	631.916	0.135353	0.787782	1	537.327	655.004	478.197	540.087	683.155
AC010980.2	8.40505	2.13436	0.136453	1	6.17617	6.16764	0	8.82758	28.0968
AC010983.1	1.68716	2.07791	0.387579	1	2.31606	0	0	1.60501	5.61937
AC010987.5	34.8444	1.04268	0.350757	1	57.1296	25.9041	6.83138	117.969	6.42214
AC010987.6	2.53122	-0.773402	0.652916	1	3.08809	3.70059	1.36628	2.40752	0.802767
AC011073.1	0.124248	0	1	1	0	0	0	0	0
AC011239.1	5.38656	0.867266	0.5891	1	14.6684	1.23353	0	14.4451	5.61937
AC011242.5	9.86958	-0.0829173	0.931197	1	8.49223	6.16764	9.56394	7.22256	8.02767
AC011243.1	0.45422	1.62591	0.712163	1	0.772021	0	0	2.40752	0
AC011247.3	1.30815	1.0034	0.739232	1	0	2.46706	0	0	3.21107
AC011286.1	1.07606	0.106752	0.968287	1	3.08809	1.23353	0	0.802507	2.4083
AC011288.2	294.338	-0.0969061	0.901096	1	310.353	482.31	161.221	442.181	152.526
AC011290.4	5.04232	-0.430373	0.73147	1	7.72021	2.46706	10.9302	4.01253	6.42214
AC011290.5	1.65415	-2.33984	0.402577	1	0.772021	0	5.46511	0.802507	0
AC011294.3	6.39436	0.676844	0.583138	1	10.8083	6.16764	1.36628	12.8401	7.2249
AC011298.2	0.114681	0.999071	0.826652	1	0	0	0	0	0.802767
AC011306.1	1.81218	0.239668	0.91418	1	4.63213	1.23353	0	4.81504	0
AC011330.13	3.40813	0.961246	0.5436	1	1.54404	0	5.46511	3.21003	5.61937
AC011330.5	9.88174	0.353695	0.732928	1	14.6684	3.70059	5.46511	8.82758	12.0415
AC011343.1	5.29242	0.860112	0.523184	1	10.0363	1.23353	1.36628	7.22256	8.83044
AC011379.1	0.162121	0	1	1	0	0	0	0	0
AC011380.1	2.17507	2.78441	0.18528	1	2.31606	0	0	5.61755	6.42214
AC011410.1	0.114644	0.998846	0.826691	1	0	0	0	0.802507	0
AC011431.1	1.63235	0.136296	0.946854	1	1.54404	3.70059	1.36628	3.21003	1.60553
AC011498.1	0.987231	0.397976	0.910946	1	0	3.70059	0	3.21003	0
AC011499.1	1.45746	1.6999	0.505108	1	1.54404	0	1.36628	0	6.42214
AC011513.3	7.76047	0.343727	0.745261	1	8.49223	3.70059	9.56394	11.2351	7.2249
AC011513.4	15.0569	0.54077	0.547738	1	25.4767	6.16764	12.2965	24.0752	19.2664
AC011516.1	0.67048	-0.420978	0.907587	1	3.08809	0	0	0.802507	0.802767
AC011516.2	0.684477	-0.0225989	0.99505	1	2.31606	0	0	0	1.60553
AC011518.1	0.339614	1.04119	0.81484	1	0.772021	0	0	0.802507	0.802767
AC011523.2	6.44147	1.05835	0.357861	1	9.26426	2.46706	2.73255	10.4326	10.436
AC011524.1	11.8562	0.476307	0.643835	1	9.26426	6.16764	4.09883	12.8401	5.61937
AC011524.3	1.47982	0.496673	0.852815	1	0	0	2.73255	1.60501	0.802767
AC011530.4	91.9991	-0.22017	0.738735	1	173.705	109.784	54.6511	81.8557	112.387
AC011551.3	62.4554	0.0300674	0.962638	1	91.8705	60.4429	62.8487	84.2632	62.6158
AC011558.5	594.482	-0.715366	0.243842	1	350.498	629.1	782.876	222.294	492.899
AC011625.1	15.1944	-0.206599	0.847465	1	19.3005	2.46706	40.9883	24.8777	11.2387
AC011718.2	1.42362	0.662432	0.773606	1	2.31606	0	1.36628	1.60501	2.4083
AC011738.4	1.54589	0.612857	0.783238	1	0.772021	0	4.09883	3.21003	1.60553
AC011742.3	1.06632	1.25472	0.646676	1	2.31606	0	0	1.60501	2.4083
AC011742.5	1.10704	0.469359	0.882253	1	0	0	2.73255	2.40752	0
AC011747.3	16.9826	-0.858461	0.40287	1	6.94819	12.3353	49.186	19.2602	5.61937
AC011747.4	10.715	-1.88204	0.129717	1	1.54404	11.1018	36.8895	6.42005	2.4083
AC011747.6	53.2365	-0.532622	0.507242	1	15.4404	69.0776	94.2731	30.4953	51.3771
AC011752.1	48.0104	0.660898	0.567825	1	77.9741	11.1018	8.19766	71.4231	32.1107
AC011753.5	9.60275	1.15694	0.338788	1	16.2124	7.40117	0	21.6677	14.4498
AC011753.6	12.8796	-0.827572	0.558345	1	0.772021	3.70059	40.9883	8.82758	8.02767
AC011754.1	43.682	1.00952	0.282693	1	23.1606	29.6047	17.7616	16.0501	78.6712
AC011816.1	0.645155	-1.40166	0.714018	1	0.772021	0	0	0	0
AC011893.3	1.6464	0.338882	0.895	1	0	1.23353	2.73255	3.21003	0
AC011897.2	1.13777	2.4407	0.411053	1	1.54404	0	0	5.61755	0.802767
AC011899.9	6.52591	-1.95737	0.400181	1	0.772021	0	4.09883	0.802507	0
AC011901.2	2.71008	-0.0897796	0.955933	1	1.54404	6.16764	1.36628	3.21003	2.4083
AC011933.2	380.184	-0.523863	0.530034	1	77.2021	445.304	629.853	147.661	386.131
AC011997.1	122.612	-0.486924	0.411299	1	95.7306	154.191	162.587	109.141	86.6988
AC011998.1	13.8659	-0.0726959	0.943191	1	29.3368	9.86823	6.83138	22.4702	7.2249
AC011998.4	17.4969	-0.68247	0.461707	1	6.17617	18.5029	34.1569	8.02507	16.0553
AC012005.1	0.229325	1.99887	0.653047	1	0	0	0	0.802507	0.802767
AC012005.3	1239.6	-1.04239	0.201509	1	307.264	1656.63	2374.59	406.068	997.839
AC012005.4	6.4235	0.210404	0.858036	1	9.26426	3.70059	10.9302	10.4326	8.02767
AC012065.5	2.01763	0.845879	0.680489	1	3.86011	1.23353	0	4.81504	1.60553
AC012066.1	19.5653	-0.690363	0.429277	1	34.741	29.6047	6.83138	16.0501	13.647
AC012074.2	9.35019	-0.0914722	0.938183	1	23.1606	1.23353	12.2965	9.63008	13.647
AC012123.1	5.47929	-0.581942	0.716954	1	16.2124	8.6347	0	1.60501	9.63321
AC012146.7	28.5484	0.285658	0.707887	1	15.4404	14.8023	39.622	24.0752	32.1107
AC012314.8	2.01939	0.14882	0.942201	1	2.31606	1.23353	4.09883	5.61755	0
AC012322.1	34.3435	-1.41764	0.0677141	1	22.3886	61.6764	35.5232	12.8401	16.8581
AC012353.1	0.114644	0.998846	0.826691	1	0	0	0	0.802507	0
AC012354.6	3.13214	-0.226103	0.879677	1	4.63213	1.23353	6.83138	4.81504	2.4083
AC012354.8	80.2757	-0.220665	0.748649	1	44.0052	70.3111	98.3719	34.5078	86.6988
AC012358.4	2.40742	-2.88369	0.214121	1	0	3.70059	5.46511	0	0.802767
AC012358.7	4.07065	-0.0137052	0.993719	1	11.5803	0	0	4.81504	3.21107
AC012358.8	1651.8	0.210985	0.695248	1	1609.66	1557.95	1287.03	1699.71	1737.99
AC012360.1	0.683582	2.36274	0.500016	1	0.772021	0	0	2.40752	1.60553
AC012360.4	1.93095	1.17152	0.577914	1	2.31606	1.23353	0	3.21003	2.4083
AC012360.6	26.2403	0.390164	0.63664	1	49.4094	16.0359	21.8604	44.1379	32.9135
AC012363.1	1.10891	0.345578	0.888977	1	2.31606	0	1.36628	2.40752	0.802767
AC012363.13	2.04915	0.917656	0.616073	1	2.31606	0	2.73255	3.21003	3.21107
AC012363.4	54.9467	0.332978	0.68113	1	47.8653	77.7123	20.4941	40.9278	81.8822
AC012363.7	0.229362	1.99908	0.653011	1	0	0	0	0	1.60553
AC012363.8	0.620845	2.99908	0.47616	1	0	0	0	0	3.21107
AC012368.1	0.908273	-2.22628	0.502985	1	3.08809	2.46706	0	0	0.802767
AC012370.2	23.4145	0.600767	0.579484	1	54.0415	18.5029	2.73255	38.5203	38.5328
AC012370.3	11.6635	0.826499	0.374487	1	12.3523	6.16764	6.83138	20.8652	9.63321
AC012442.5	20.9507	-0.0296061	0.97295	1	32.4249	24.6706	13.6628	36.9153	9.63321
AC012442.6	1.23353	-4.27744	0.264727	1	0	8.6347	0	0	0
AC012445.1	0.114681	0.999071	0.826652	1	0	0	0	0	0.802767
AC012451.1	0.468292	2.58404	0.557672	1	0	0	0	0	2.4083
AC012454.4	0.224933	0.0411658	0.9928	1	0.772021	0	0	0.802507	0
AC012456.3	0.335221	-0.5268	0.907716	1	1.54404	0	0	0.802507	0
AC012456.4	0.124248	0	1	1	0	0	0	0	0
AC012462.1	0.114681	0.999071	0.826652	1	0	0	0	0	0.802767
AC012462.2	1.47067	-0.0625756	0.97929	1	2.31606	1.23353	2.73255	4.01253	0
AC012462.3	0.42972	-2.26644	0.603298	1	0.772021	0	1.36628	0	0
AC012485.2	0.468292	2.58404	0.557672	1	0	0	0	0	2.4083
AC012493.1	12.2009	-0.940542	0.301184	1	10.8083	12.3353	16.3953	6.42005	7.2249
AC012494.1	3.908	0.636163	0.684282	1	4.63213	1.23353	4.09883	7.22256	3.21107
AC012499.1	2.56347	-0.825577	0.708251	1	7.72021	0	2.73255	4.01253	0
AC012501.2	219.392	0.248955	0.777249	1	473.249	236.838	54.6511	485.517	121.218
AC012501.3	0.238892	0.998858	0.826689	1	0	0	0	0.802507	0
AC012506.2	0.114681	0.999071	0.826652	1	0	0	0	0	0.802767
AC012506.3	0.124248	0	1	1	0	0	0	0	0
AC012506.4	0.363141	0.998866	0.826687	1	0	0	0	0.802507	0
AC012507.3	2.4946	0.549697	0.750298	1	4.63213	2.46706	0	4.01253	3.21107
AC012512.1	7.23795	-1.01215	0.380796	1	3.86011	12.3353	10.9302	4.81504	4.01384
AC012513.6	1.13337	1.77643	0.596019	1	2.31606	0	0	5.61755	0
AC012593.1	46.7379	-0.103234	0.909261	1	113.487	33.3053	10.9302	65.0031	33.7162
AC012594.1	45.1311	-0.0413165	0.962112	1	53.2695	30.8382	68.3138	86.6707	12.0415
AC012613.2	131.906	-0.87882	0.277175	1	169.845	76.4788	254.127	154.081	27.2941
AC012640.1	0.343932	2.58359	0.557744	1	0	0	0	2.40752	0
AC012668.1	1.79551	-1.50108	0.464367	1	3.86011	4.93412	1.36628	0.802507	1.60553
AC012668.2	134.638	-0.0359578	0.948228	1	157.492	112.251	157.122	166.119	111.585
AC012668.3	0.458687	2.99894	0.494293	1	0	0	0	0.802507	2.4083
AC012671.2	19.078	-2.14809	0.0387667	1	8.49223	39.4729	27.3255	2.40752	8.83044
AC013248.2	0.45947	-0.530698	0.901613	1	1.54404	0	0	0.802507	0
AC013262.1	1.33089	-1.23255	0.623621	1	0.772021	4.93412	0	0	1.60553
AC013264.2	0.778938	-1.29327	0.69298	1	1.54404	0	1.36628	0	0.802767
AC013267.1	1.29182	-1.59337	0.621403	1	0	3.70059	0	0	0.802767
AC013269.3	1.77109	0.191836	0.924292	1	1.54404	3.70059	0	0.802507	3.21107
AC013269.4	2.12583	1.13415	0.531076	1	2.31606	2.46706	0	4.81504	2.4083
AC013269.5	1.25973	0.0596548	0.978433	1	0.772021	1.23353	2.73255	2.40752	0.802767
AC013271.3	171.097	0.448989	0.673618	1	467.845	81.4129	21.8604	463.849	56.9965
AC013275.2	0.855371	0.759981	0.81688	1	1.54404	1.23353	0	3.21003	0
AC013286.1	1.5821	1.04027	0.70455	1	0.772021	0	0	0.802507	0.802767
AC013399.3	0.363141	0.998866	0.826687	1	0	0	0	0.802507	0
AC013401.1	1.13632	-2.33298	0.42079	1	2.31606	3.70059	0	0	0.802767
AC013402.5	0.454257	1.62599	0.694492	1	0.772021	0	0	1.60501	0.802767
AC013404.1	0.420152	-0.823723	0.851383	1	0.772021	0	1.36628	0	0.802767
AC013410.1	0.28637	0	1	1	0	0	0	0	0
AC013429.4	0.45947	-0.530698	0.901613	1	1.54404	0	0	0.802507	0
AC013429.5	0.483034	-1.40136	0.758681	1	0.772021	0	0	0	0
AC013436.6	1.93966	0.0649818	0.972529	1	3.08809	2.46706	0	1.60501	2.4083
AC013437.6	1.72249	-0.339589	0.891924	1	0.772021	0	5.46511	0	3.21107
AC013439.4	0.483034	-1.40136	0.758681	1	0.772021	0	0	0	0
AC013444.2	0.372745	0	1	1	0	0	0	0	0
AC013448.1	0.110289	-1.4014	0.758675	1	0.772021	0	0	0	0
AC013448.2	0.441155	-2.84478	0.526313	1	3.08809	0	0	0	0
AC013460.1	4.15224	0.331165	0.838015	1	7.72021	0	1.36628	4.81504	3.21107
AC013461.1	577.234	-0.173536	0.72492	1	567.436	571.124	536.947	464.651	525.812
AC013463.2	71.4768	0.77694	0.344219	1	137.42	29.6047	23.2267	88.2758	130.851
AC013467.1	0.324242	0	1	1	0	0	0	0	0
AC013470.6	90.8012	-0.69027	0.319792	1	44.0052	98.6823	128.43	34.5078	77.0656
AC013470.8	0.891907	1.03154	0.742323	1	0	1.23353	0	0.802507	0.802767
AC013472.3	15.1334	0.389287	0.726081	1	37.057	7.40117	1.36628	24.0752	16.8581
AC013472.4	37.1765	0.84652	0.341866	1	71.026	18.5029	8.19766	61.793	56.9965
AC013474.4	5.51139	0.513107	0.731222	1	7.72021	0	8.19766	13.6426	1.60553
AC013476.1	0.438886	0.998869	0.826687	1	0	0	0	0.802507	0
AC013480.2	7.54529	-0.305514	0.791951	1	5.40415	17.2694	2.73255	9.63008	4.01384
AC013722.1	2.72569	2.11921	0.310075	1	4.63213	0	0	6.42005	8.02767
AC013727.1	1.49643	-2.98911	0.259811	1	0.772021	6.16764	2.73255	0	0.802767
AC013737.1	0.463825	1.04093	0.804132	1	0.772021	0	0	1.60501	0
AC015688.3	208.336	-1.1376	0.111224	1	125.067	160.359	401.685	112.351	95.5293
AC015691.13	63.7994	0.186428	0.758881	1	67.1658	62.91	45.0871	82.6582	50.5743
AC015726.1	0.434075	0.0299297	0.994557	1	0	0	1.36628	0.802507	0
AC015849.13	57.1155	-0.450677	0.460433	1	72.57	77.7123	45.0871	51.3604	44.1522
AC015849.14	10.4315	-0.35309	0.742852	1	2.31606	12.3353	13.6628	8.02507	6.42214
AC015849.16	5.15559	1.97309	0.172457	1	4.63213	0	1.36628	12.8401	4.01384
AC015849.19	341.29	0.303289	0.618694	1	536.555	268.909	239.098	475.887	384.525
AC015849.2	111.47	-1.32508	0.0854558	1	79.5182	102.383	289.651	83.4607	41.7439
AC015883.1	0.234537	-1.40138	0.758678	1	0.772021	0	0	0	0
AC015909.1	0.363141	0.998866	0.826687	1	0	0	0	0.802507	0
AC015922.5	7.46491	0.0891899	0.941725	1	20.0726	4.93412	1.36628	10.4326	8.83044
AC015922.6	7.088	-1.2637	0.294007	1	3.08809	13.5688	6.83138	2.40752	4.01384
AC015923.1	86.4999	0.754993	0.373455	1	169.845	44.407	35.5232	203.034	79.4739
AC015923.2	17.3481	1.84966	0.220968	1	30.1088	1.23353	0	52.9655	24.083
AC015933.2	48.2645	0.625737	0.534055	1	117.347	35.7723	4.09883	93.8933	69.038
AC015936.3	3.69315	0.606443	0.684417	1	0.772021	1.23353	5.46511	4.01253	3.21107
AC015969.3	26.004	-4.30833	0.000322856	1	6.94819	19.7365	69.6801	2.40752	0.802767
AC015971.2	312.463	-0.0320215	0.955475	1	208.446	270.143	423.546	235.937	351.612
AC015977.5	15.8713	-1.08846	0.275196	1	5.40415	17.2694	39.622	5.61755	13.647
AC015987.1	1538.47	-1.18507	0.119732	1	434.648	1630.73	2956.62	609.905	862.172
AC016142.1	0.391409	1.99868	0.653079	1	0	0	0	1.60501	0
AC016292.1	2.96582	-0.869779	0.560927	1	5.40415	4.93412	2.73255	3.21003	1.60553
AC016292.3	1.04047	-3.23132	0.241441	1	1.54404	1.23353	1.36628	0	0
AC016549.1	34.0713	2.00959	0.0223562	1	35.513	3.70059	12.2965	68.2131	73.0518
AC016561.1	15.1708	0.977787	0.322738	1	27.0207	4.93412	6.83138	36.1128	16.0553
AC016576.1	0.114644	0.998846	0.826691	1	0	0	0	0.802507	0
AC016577.1	0.401151	-0.752767	0.866172	1	0.772021	1.23353	0	0.802507	0
AC016582.2	22.7714	-0.0113129	0.988304	1	41.6891	18.5029	17.7616	22.4702	29.7024
AC016629.3	8.12557	-0.777614	0.499211	1	6.17617	7.40117	17.7616	10.4326	1.60553
AC016644.1	3.28871	-0.838166	0.613523	1	8.49223	4.93412	1.36628	0.802507	4.8166
AC016682.1	19.1245	0.577319	0.47676	1	21.6166	16.0359	6.83138	24.8777	20.0692
AC016683.5	0.926867	3.8062	0.221552	1	0	0	0	3.21003	2.4083
AC016691.2	12.8874	-1.28635	0.263515	1	1.54404	17.2694	25.9593	4.01253	8.02767
AC016700.2	9.70329	0.894671	0.357395	1	8.49223	9.86823	9.56394	12.0376	22.4775
AC016700.4	6.79859	0.137739	0.907714	1	1.54404	7.40117	6.83138	4.01253	7.2249
AC016700.5	6.43186	0.167558	0.88726	1	2.31606	8.6347	5.46511	4.01253	8.02767
AC016700.6	253.156	-0.976191	0.307204	1	26.2487	325.652	504.156	105.128	184.636
AC016708.2	480.38	-1.14429	0.142651	1	155.948	574.824	1008.31	182.169	341.979
AC016710.1	1.66772	-2.0188	0.458117	1	2.31606	2.46706	0	0	0.802767
AC016712.1	0.339651	1.04141	0.814802	1	0.772021	0	0	0	1.60553
AC016712.2	187.928	-0.593386	0.454064	1	50.1814	243.005	329.273	98.7083	175.806
AC016716.1	1.09398	-3.51627	0.270999	1	2.31606	0	2.73255	0	0
AC016716.2	5.02021	2.65661	0.124867	1	6.17617	0	0	4.01253	24.083
AC016722.3	0.248497	0	1	1	0	0	0	0	0
AC016722.4	431.28	-0.438409	0.454287	1	253.223	418.166	569.737	251.185	358.837
AC016723.4	95.8032	-0.0917377	0.917605	1	205.358	119.652	17.7616	140.439	74.6573
AC016727.3	5.14122	-0.161464	0.908423	1	0.772021	4.93412	6.83138	4.01253	3.21107
AC016730.1	15.2467	0.541556	0.547769	1	24.7047	12.3353	6.83138	29.6928	13.647
AC016732.2	0.838519	-2.0521	0.555634	1	0	3.70059	1.36628	0	0.802767
AC016734.1	0.969878	2.36227	0.427549	1	0.772021	0	0	4.01253	0
AC016734.2	19.533	-0.596927	0.535811	1	3.86011	28.3712	28.6918	8.02507	18.4636
AC016735.1	1.08032	1.74336	0.502184	1	1.54404	0	0	0.802507	3.21107
AC016735.2	4.59912	0.952766	0.45527	1	4.63213	4.93412	4.09883	5.61755	12.0415
AC016735.3	0.994511	-1.60702	0.600623	1	2.31606	1.23353	0	0	0.802767
AC016738.3	4.58256	-0.7853	0.629947	1	16.2124	6.16764	0	7.22256	1.60553
AC016738.4	12.8974	0.728207	0.459746	1	20.0726	8.6347	5.46511	26.4827	12.0415
AC016739.1	1.87572	-1.03341	0.639027	1	3.08809	0	6.83138	1.60501	1.60553
AC016739.2	1518.2	-1.1161	0.185666	1	323.477	1703.5	3387	583.422	1081.33
AC016747.3	51.4609	-1.08816	0.146147	1	20.0726	76.4788	68.3138	21.6677	29.7024
AC016751.2	0.467081	-1.01695	0.821766	1	0	2.46706	0	0.802507	0
AC016751.3	1.39684	-1.37984	0.571889	1	0	3.70059	2.73255	0.802507	0.802767
AC016757.3	5.15696	-0.297634	0.817868	1	5.40415	1.23353	8.19766	3.21003	4.8166
AC016768.1	24.9855	0.115082	0.879753	1	32.4249	22.2035	20.4941	19.2602	35.3218
AC016772.4	5.20451	0.0961444	0.957719	1	0	0	15.029	1.60501	8.83044
AC016821.1	0.110289	-1.4014	0.758675	1	0.772021	0	0	0	0
AC016831.3	0.687863	3.58354	0.411967	1	0	0	0	4.81504	0
AC016831.6	2.71661	0.328432	0.869534	1	6.94819	0	1.36628	6.42005	0.802767
AC016831.7	340.061	0.662781	0.46701	1	677.063	104.85	173.517	682.131	327.529
AC016894.1	5.82785	-0.474175	0.70839	1	6.94819	4.93412	8.19766	4.81504	4.8166
AC016903.2	1.13866	0.862844	0.749796	1	3.08809	0	0	3.21003	0.802767
AC016907.2	1.2938	1.11947	0.645389	1	0.772021	1.23353	1.36628	4.81504	0
AC016907.3	28.8913	0.302945	0.699106	1	43.2332	23.437	16.3953	36.9153	32.1107
AC016909.1	7.92645	0.220026	0.89543	1	29.3368	0	0	19.2602	4.01384
AC016910.1	106.549	-0.287332	0.629787	1	104.995	99.9158	106.57	83.4607	86.6988
AC016912.3	0.68444	-0.0396716	0.990344	1	2.31606	0	0	0.802507	0.802767
AC016987.1	0.124248	0	1	1	0	0	0	0	0
AC016994.2	1.95626	-0.716154	0.740665	1	6.94819	0	2.73255	2.40752	1.60553
AC016995.3	2498.51	-1.09971	0.205692	1	453.176	3418.11	4802.46	796.087	1901.76
AC017002.1	163.789	0.429732	0.518099	1	178.337	67.8441	173.517	249.58	127.64
AC017002.2	75.9263	0.832222	0.286393	1	106.539	27.1376	46.4534	147.661	67.4324
AC017002.4	4.14962	1.49446	0.400057	1	0.772021	0	5.46511	0.802507	10.436
AC017006.2	6.62365	0.865942	0.615856	1	16.9845	3.70059	0	24.8777	0.802767
AC017035.2	5.39695	1.13355	0.457273	1	9.26426	0	4.09883	7.22256	12.8443
AC017048.1	0.454295	1.62614	0.694458	1	0.772021	0	0	0.802507	1.60553
AC017048.2	0.454332	1.62635	0.712087	1	0.772021	0	0	0	2.4083
AC017053.1	4.5223	1.4388	0.276227	1	2.31606	1.23353	4.09883	5.61755	8.02767
AC017060.1	8.44572	0.233215	0.830808	1	16.9845	6.16764	2.73255	11.2351	9.63321
AC017074.1	0.663819	1.04078	0.781854	1	0.772021	0	0	1.60501	0
AC017074.2	8.94815	1.09142	0.328134	1	15.4404	2.46706	2.73255	16.8526	13.647
AC017078.1	0.110289	-1.4014	0.758675	1	0.772021	0	0	0	0
AC017079.3	0.420152	-0.823723	0.851383	1	0.772021	0	1.36628	0	0.802767
AC017079.4	2.49997	-0.447124	0.816515	1	1.54404	3.70059	1.36628	3.21003	0
AC017080.1	219.963	-1.46707	0.135036	1	26.2487	334.286	465.9	55.373	143.695
AC017081.1	0.305471	-2.26678	0.616741	1	0.772021	0	1.36628	0	0
AC017083.2	1.93671	-1.56394	0.430965	1	0.772021	2.46706	4.09883	0.802507	0.802767
AC017101.10	651.715	0.541277	0.421361	1	1069.25	498.346	250.029	846.645	918.366
AC017104.2	6.02345	-0.181548	0.903943	1	18.5285	1.23353	0	5.61755	6.42214
AC017104.3	2.14125	0.309528	0.898721	1	0	0	4.09883	0	3.21107
AC017104.4	0.585547	-3.18576	0.476274	1	0	0	4.09883	0	0
AC017104.6	1.47399	0.557151	0.820494	1	4.63213	0	0	1.60501	3.21107
AC017116.11	0.573219	3.32052	0.447948	1	0	0	0	4.01253	0
AC018359.1	83.3884	-0.112141	0.875881	1	91.0985	60.4429	94.2731	109.943	41.7439
AC018359.3	2.93034	-1.68247	0.368508	1	4.63213	0	10.9302	1.60501	1.60553
AC018442.1	1.13952	-1.00234	0.747646	1	4.63213	0	0	1.60501	0
AC018462.2	304.376	0.044872	0.932128	1	355.902	312.083	232.267	344.275	275.349
AC018463.4	2.99661	-0.409419	0.783196	1	2.31606	4.93412	4.09883	4.01253	1.60553
AC018463.5	0.68742	0.9991	0.788726	1	0	0	0	0	0.802767
AC018512.1	0.438923	0.999127	0.826642	1	0	0	0	0	0.802767
AC018635.1	0.114644	0.998846	0.826691	1	0	0	0	0.802507	0
AC018641.7	0.33834	-1.41278	0.756756	1	0	1.23353	0	0	0
AC018643.4	16.6663	-0.00925834	0.992711	1	25.4767	6.16764	30.0581	35.3103	5.61937
AC018647.3	4.77381	1.52944	0.269644	1	5.40415	2.46706	0	8.02507	8.02767
AC018685.1	1.68167	2.54899	0.24454	1	0.772021	1.23353	0	3.21003	4.8166
AC018688.1	0.114681	0.999071	0.826652	1	0	0	0	0	0.802767
AC018693.5	0.22497	0.0414032	0.992758	1	0.772021	0	0	0	0.802767
AC018693.6	4.02548	-0.216896	0.889794	1	4.63213	1.23353	8.19766	2.40752	5.61937
AC018712.2	0.648485	0	1	1	0	0	0	0	0
AC018717.1	43.0684	0.147269	0.84188	1	37.829	44.407	39.622	21.6677	68.2352
AC018730.4	0.22497	0.0414032	0.992758	1	0.772021	0	0	0	0.802767
AC018731.3	9.38712	0.0877213	0.925846	1	10.8083	8.6347	12.2965	13.6426	8.83044
AC018737.1	0.220578	-1.96936	0.664761	1	1.54404	0	0	0	0
AC018737.3	0.577369	-1.42744	0.71531	1	0.772021	2.46706	0	0.802507	0
AC018738.2	422.477	-1.05845	0.211515	1	92.6426	571.124	799.272	160.501	307.46
AC018742.1	1.2805	-2.20432	0.490229	1	0.772021	1.23353	0	0	0
AC018755.16	11.4271	-1.23223	0.284322	1	3.86011	13.5688	34.1569	10.4326	4.01384
AC018755.17	0.363178	0.99912	0.826643	1	0	0	0	0	0.802767
AC018755.18	117.975	-0.273309	0.692846	1	78.7462	56.7423	170.785	77.8432	90.7127
AC018766.4	43.7037	-0.112827	0.892592	1	13.1244	55.5088	54.6511	16.8526	58.602
AC018766.6	15.0985	-0.894085	0.28068	1	23.1606	18.5029	30.0581	13.6426	12.0415
AC018799.1	6.18324	-0.235918	0.839204	1	13.1244	4.93412	4.09883	7.22256	5.61937
AC018804.3	0.238929	0.999101	0.826646	1	0	0	0	0	0.802767
AC018804.6	45.229	-0.207674	0.758781	1	24.7047	50.5747	46.4534	25.6802	44.1522
AC018804.7	9.22886	-0.822096	0.490145	1	2.31606	13.5688	12.2965	1.60501	8.83044
AC018816.3	173.377	-0.573841	0.347915	1	92.6426	196.131	221.337	121.179	106.768
AC018832.1	9.5028	0.526239	0.686034	1	24.7047	3.70059	0	16.8526	11.2387
AC018865.11	0.114681	0.999071	0.826652	1	0	0	0	0	0.802767
AC018865.5	1.38155	-4.05104	0.235827	1	0	7.40117	0	0	0
AC018866.1	4.74281	-0.861955	0.555108	1	13.8964	6.16764	1.36628	7.22256	0.802767
AC018867.1	6.15125	0.055581	0.963604	1	6.94819	1.23353	5.46511	6.42005	3.21107
AC018878.3	2.05714	-0.105944	0.953959	1	1.54404	4.93412	1.36628	1.60501	3.21107
AC018880.1	0.940621	1.62548	0.591622	1	0.772021	0	0	1.60501	0.802767
AC018890.6	4153.85	-1.11571	0.138711	1	1520.88	4132.32	9188.21	2072.88	2492.59
AC018892.9	1.47697	1.21788	0.60035	1	2.31606	0	0	0.802507	3.21107
AC018902.1	0.234537	-1.40138	0.758678	1	0.772021	0	0	0	0
AC019011.1	0.114681	0.999071	0.826652	1	0	0	0	0	0.802767
AC019048.1	37.018	0.882105	0.380259	1	66.3938	18.5029	4.09883	80.2507	30.5051
AC019050.1	6.79409	-1.32949	0.332654	1	0.772021	8.6347	12.2965	1.60501	4.01384
AC019055.1	0.110289	-1.4014	0.758675	1	0.772021	0	0	0	0
AC019070.1	0.229288	1.99866	0.653082	1	0	0	0	1.60501	0
AC019080.1	0.300467	-1.41278	0.756755	1	0	1.23353	0	0	0
AC019097.7	3.78831	-0.221273	0.883851	1	0.772021	2.46706	4.09883	1.60501	2.4083
AC019109.1	0.49738	-0.532213	0.899004	1	1.54404	0	0	0	0.802767
AC019117.1	29.4238	0.328504	0.768144	1	75.6581	19.7365	1.36628	60.188	21.6747
AC019117.2	12.2823	0.155209	0.910003	1	41.6891	6.16764	0	29.6928	6.42214
AC019118.3	3.53692	-0.490943	0.741729	1	8.49223	3.70059	2.73255	3.21003	4.01384
AC019129.1	4.74094	-1.58422	0.310961	1	1.54404	3.70059	9.56394	0	3.21107
AC019129.2	63.0505	-0.788634	0.347641	1	18.5285	81.4129	121.599	31.2978	53.7854
AC019178.2	0.234537	-1.40138	0.758678	1	0.772021	0	0	0	0
AC019178.3	0.600934	-2.45829	0.575218	1	0	2.46706	0	0	0
AC019181.2	0.859738	3.32095	0.267742	1	0	0	0	0.802507	3.21107
AC019181.3	8.99643	0.384754	0.703073	1	10.8083	3.70059	15.029	14.4451	11.2387
AC019185.4	10.0574	0.510954	0.63703	1	20.0726	3.70059	4.09883	17.6552	9.63321
AC019186.1	7.6087	-0.379316	0.764052	1	12.3523	16.0359	2.73255	10.4326	5.61937
AC019330.1	21.9495	0.606734	0.438082	1	25.4767	14.8023	13.6628	32.9028	22.4775
AC019349.5	6.30389	0.500575	0.669659	1	1.54404	6.16764	5.46511	6.42005	5.61937
AC020550.7	3.90576	-0.23921	0.880938	1	0	4.93412	6.83138	1.60501	4.8166
AC020571.3	96.0164	-1.08735	0.204753	1	77.9741	60.4429	204.941	94.6958	12.8443
AC020594.5	61.6039	0.15606	0.802284	1	43.2332	41.94	47.8197	63.398	35.3218
AC020743.2	0.27241	-1.40138	0.758678	1	0.772021	0	0	0	0
AC020931.1	0.124248	0	1	1	0	0	0	0	0
AC020951.1	0.878973	0.820709	0.766756	1	0.772021	1.23353	0	1.60501	0.802767
AC020956.3	1.77371	-2.52767	0.38089	1	0	0	2.73255	0	0
AC020983.5	17.8913	-0.765808	0.411964	1	7.72021	13.5688	40.9883	11.2351	12.8443
AC021016.7	127.177	-0.995787	0.293493	1	19.3005	180.095	214.505	34.5078	103.557
AC021021.2	0.344043	2.58403	0.557675	1	0	0	0	0	2.4083
AC021106.1	0.372745	0	1	1	0	0	0	0	0
AC021188.4	7.53008	-0.323489	0.777865	1	7.72021	13.5688	2.73255	4.01253	8.83044
AC021224.1	66.6895	-0.808933	0.356978	1	18.5285	56.7423	155.756	26.4827	61.0103
AC022007.5	27.1628	-0.31661	0.693055	1	12.3523	33.3053	43.7208	16.0501	31.3079
AC022153.1	13.1531	0.516968	0.570505	1	19.3005	11.1018	6.83138	20.8652	15.2526
AC022154.7	18.4653	-0.119806	0.894449	1	27.7928	22.2035	16.3953	31.2978	9.63321
AC022173.2	10.816	0.501229	0.662852	1	18.5285	7.40117	4.09883	18.4577	10.436
AC022182.1	258.469	-0.450878	0.497583	1	121.979	294.813	374.36	125.191	260.097
AC022182.2	141.641	-0.280735	0.657848	1	72.57	166.526	180.348	84.2632	145.301
AC022182.3	0.229325	1.99887	0.653047	1	0	0	0	0.802507	0.802767
AC022201.4	3.73461	-0.411176	0.766052	1	5.40415	6.16764	2.73255	2.40752	4.8166
AC022201.5	1.1438	-2.01606	0.541623	1	0	4.93412	0	0	0.802767
AC022210.2	169.256	-0.911041	0.328111	1	26.2487	231.903	322.441	45.7429	159.751
AC022384.2	2.46611	-2.1051	0.318628	1	2.31606	0	8.19766	1.60501	0
AC022395.1	0.582236	-0.821854	0.819639	1	0.772021	0	1.36628	0.802507	0
AC022405.1	0.229288	1.99866	0.653082	1	0	0	0	1.60501	0
AC022431.3	0.229288	1.99866	0.653082	1	0	0	0	1.60501	0
AC022486.1	2.16533	-0.932779	0.662777	1	0.772021	1.23353	2.73255	0	1.60553
AC022816.2	15.3703	0.167962	0.859442	1	26.2487	13.5688	5.46511	25.6802	8.83044
AC022819.1	228.495	-1.06534	0.0756911	1	154.404	273.843	321.075	120.376	118.007
AC022819.2	0.683694	2.36321	0.558812	1	0.772021	0	0	0	4.01384
AC022819.3	4.38567	1.49935	0.290633	1	4.63213	0	2.73255	8.82758	5.61937
AC022909.1	0.114644	0.998846	0.826691	1	0	0	0	0.802507	0
AC023115.2	34.3882	0.0508266	0.951506	1	61.7617	38.2394	8.19766	42.5329	32.9135
AC023128.1	1.25099	-1.38456	0.567696	1	2.31606	1.23353	2.73255	1.60501	0
AC023137.2	0.162121	0	1	1	0	0	0	0	0
AC023157.1	0.585547	-3.18576	0.476274	1	0	0	4.09883	0	0
AC023158.1	0.114681	0.999071	0.826652	1	0	0	0	0	0.802767
AC023271.1	1.01873	1.55916	0.65395	1	2.31606	0	0	4.81504	0
AC023274.4	7.39443	0.106181	0.941155	1	20.0726	0	2.73255	12.8401	4.01384
AC023347.1	4.19631	0.350529	0.817275	1	7.72021	2.46706	2.73255	8.82758	2.4083
AC023449.2	29.0562	-0.915123	0.32282	1	7.72021	27.1376	61.4824	16.0501	17.6609
AC023469.1	23.5924	0.216197	0.794098	1	30.1088	23.437	6.83138	17.6552	29.7024
AC023469.2	34.2596	-0.400765	0.771123	1	77.2021	54.2753	0	44.1379	22.4775
AC023481.1	1.31402	1.73951	0.480197	1	1.54404	1.23353	0	4.81504	1.60553
AC023590.1	60.1619	0.67153	0.507889	1	134.332	19.7365	10.9302	134.019	42.5467
AC023669.1	1.89543	0.142754	0.943158	1	1.54404	1.23353	2.73255	0	4.01384
AC024028.1	0.344043	2.58403	0.557675	1	0	0	0	0	2.4083
AC024060.1	3.1835	-0.00953501	0.994619	1	3.08809	3.70059	5.46511	4.81504	3.21107
AC024082.3	0.22497	0.0414032	0.992758	1	0.772021	0	0	0	0.802767
AC024082.4	6.75224	-0.624868	0.652091	1	0.772021	2.46706	17.7616	6.42005	2.4083
AC024084.1	14.5947	-0.102129	0.920001	1	30.8809	17.2694	2.73255	21.6677	10.436
AC024132.1	0.459507	-0.530449	0.901656	1	1.54404	0	0	0	0.802767
AC024158.1	0.229288	1.99866	0.653082	1	0	0	0	1.60501	0
AC024162.2	0.114681	0.999071	0.826652	1	0	0	0	0	0.802767
AC024560.2	0.578506	1.62572	0.635939	1	0.772021	0	0	1.60501	0.802767
AC024560.3	126.347	0.754784	0.225001	1	172.161	80.1794	73.7789	184.577	183.834
AC024571.1	0.818256	-1.03182	0.773412	1	2.31606	0	0	0.802507	0
AC024592.12	584.444	-1.07314	0.120388	1	250.135	836.333	941.365	244.765	397.37
AC024592.9	3.81133	-1.33825	0.328586	1	7.72021	4.93412	5.46511	2.40752	2.4083
AC024619.2	1.16555	-0.167196	0.951001	1	1.54404	2.46706	0	0	2.4083
AC024704.2	1.08793	1.33085	0.63483	1	0	2.46706	0	0.802507	3.21107
AC024896.1	0.330866	-2.44198	0.588652	1	2.31606	0	0	0	0
AC024937.2	0.858582	0.475593	0.875477	1	0	0	2.73255	1.60501	0.802767
AC024937.4	1.09702	-2.49948	0.382109	1	1.54404	1.23353	4.09883	0	0.802767
AC024937.6	1.30597	-2.06205	0.441054	1	0	2.46706	2.73255	0	0.802767
AC024995.1	0.777263	0.0310173	0.99331	1	0	1.23353	0	0	0.802767
AC025016.1	0.114681	0.999071	0.826652	1	0	0	0	0	0.802767
AC025165.8	13.2411	0.179531	0.852366	1	19.3005	19.7365	4.09883	9.63008	23.2802
AC025166.1	0.515832	0.243193	0.94578	1	0.772021	1.23353	0	0.802507	0.802767
AC025171.1	22.3867	-0.915541	0.246528	1	30.8809	22.2035	19.1279	18.4577	7.2249
AC025263.3	190.709	0.229462	0.662047	1	152.088	180.095	224.069	222.294	211.931
AC025279.1	3.11227	-0.704856	0.685886	1	6.94819	2.46706	0	3.21003	0.802767
AC025280.1	0.583718	-0.536728	0.892752	1	1.54404	0	0	0.802507	0
AC025335.1	4.77109	0.192816	0.887263	1	6.94819	6.16764	1.36628	6.42005	4.8166
AC025442.3	0.195182	-1.4128	0.756753	1	0	0	1.36628	0	0
AC025458.1	0.22497	0.0414032	0.992758	1	0.772021	0	0	0	0.802767
AC025674.1	0.343932	2.58359	0.557744	1	0	0	0	2.40752	0
AC025750.5	14.667	-0.528121	0.612024	1	2.31606	14.8023	21.8604	5.61755	12.0415
AC025750.7	0.879622	-0.649315	0.812978	1	2.31606	0	1.36628	0.802507	0.802767
AC025918.2	572.565	0.685956	0.277159	1	673.203	368.825	297.848	703.799	734.532
AC026150.6	0.81723	-2.45827	0.535489	1	2.31606	0	0	0	0
AC026150.8	6.62228	0.0559743	0.957759	1	7.72021	7.40117	6.83138	8.02507	7.2249
AC026167.1	73.9354	0.131655	0.839177	1	128.928	66.6106	56.0173	113.956	70.6435
AC026188.1	132.477	0.713121	0.30799	1	195.321	78.9458	71.0464	263.222	115.598
AC026202.3	447.791	-0.309563	0.622994	1	242.415	399.663	767.847	316.188	441.522
AC026271.5	94.5009	-0.573697	0.344961	1	75.6581	91.2811	142.093	56.1755	81.8822
AC026318.1	0.530404	-1.28615	0.748988	1	1.54404	0	1.36628	0.802507	0
AC026423.1	0.229288	1.99866	0.653082	1	0	0	0	1.60501	0
AC026471.6	0.176218	-1.4128	0.756753	1	0	1.23353	0	0	0
AC026803.1	6286.23	-0.207312	0.734009	1	3682.54	5338.71	8477.75	4119.27	5984.63
AC026877.1	0.176218	-1.4128	0.756753	1	0	1.23353	0	0	0
AC026904.1	1.70646	0.37476	0.865446	1	3.86011	2.46706	0	4.01253	1.60553
AC026954.6	0.468292	2.58404	0.557672	1	0	0	0	0	2.4083
AC027119.1	23.1909	0.31646	0.729071	1	39.3731	14.8023	13.6628	41.7304	15.2526
AC027307.2	0.683582	2.36274	0.500016	1	0.772021	0	0	2.40752	1.60553
AC027319.3	2.56484	2.38349	0.224392	1	0.772021	2.46706	0	8.82758	2.4083
AC027348.1	0.22497	0.0414032	0.992758	1	0.772021	0	0	0	0.802767
AC027612.1	55.7228	-0.258291	0.674101	1	46.3213	62.91	46.4534	52.9655	33.7162
AC027612.3	5.75078	0.712514	0.566061	1	6.94819	4.93412	4.09883	15.2476	2.4083
AC027612.4	119.072	-0.056614	0.919838	1	78.7462	127.053	124.331	100.313	110.782
AC027612.6	487.634	0.549055	0.542024	1	1140.28	250.406	76.5115	906.03	526.615
AC034187.2	31.9998	0.985101	0.296329	1	60.2177	12.3353	9.56394	67.4106	42.5467
AC034198.1	1.21167	-1.49612	0.536325	1	1.54404	1.23353	4.09883	0.802507	0.802767
AC034220.3	74.2056	1.10965	0.266933	1	114.259	29.6047	35.5232	163.711	95.5293
AC034228.3	0.582898	2.99887	0.421607	1	0	0	0	1.60501	1.60553
AC034228.4	4.75383	-0.312521	0.820645	1	4.63213	1.23353	12.2965	6.42005	3.21107
AC034243.1	5.473	2.03802	0.149273	1	3.86011	1.23353	0	6.42005	8.83044
AC035144.1	1.39692	-1.75276	0.504984	1	0.772021	7.40117	0	0.802507	0.802767
AC037445.1	405.06	0.990874	0.316926	1	900.177	133.221	51.9185	989.491	450.352
AC037459.4	189.054	-0.48414	0.492902	1	196.865	352.789	90.1742	96.3008	208.719
AC041039.1	0.229362	1.99908	0.653011	1	0	0	0	0	1.60553
AC044860.1	0.110289	-1.4014	0.758675	1	0.772021	0	0	0	0
AC046143.3	256.528	-0.10259	0.844673	1	243.959	303.448	203.575	208.652	257.688
AC048346.1	0.114644	0.998846	0.826691	1	0	0	0	0.802507	0
AC053503.11	104.23	-0.844737	0.160451	1	74.114	125.82	144.825	65.0031	62.6158
AC053503.12	0.679227	1.45737	0.679232	1	1.54404	0	0	1.60501	1.60553
AC053503.4	3.94265	0.371546	0.781196	1	2.31606	4.93412	4.09883	6.42005	3.21107
AC055733.1	0.825595	1.61658	0.606873	1	0	0	1.36628	0	2.4083
AC055764.1	11.8018	0.312457	0.75049	1	18.5285	4.93412	10.9302	14.4451	14.4498
AC055866.1	32.6091	-0.871356	0.381435	1	8.49223	55.5088	60.1162	5.61755	39.3356
AC058791.1	263.447	0.731098	0.439662	1	512.622	71.5447	140.726	536.877	266.519
AC060834.3	9.30875	-1.54632	0.270549	1	0.772021	4.93412	30.0581	6.42005	1.60553
AC061992.2	17.3308	0.8048	0.356485	1	25.4767	7.40117	8.19766	20.8652	28.0968
AC062017.1	6.89068	-0.95395	0.449717	1	1.54404	7.40117	5.46511	1.60501	3.21107
AC062020.1	1.21341	2.03856	0.395902	1	0.772021	1.23353	0	2.40752	3.21107
AC062020.2	0.458687	2.99894	0.494293	1	0	0	0	0.802507	2.4083
AC062021.1	3.57567	0.152281	0.920793	1	1.54404	1.23353	2.73255	2.40752	1.60553
AC062028.1	3.92241	0.647393	0.630507	1	5.40415	3.70059	1.36628	4.81504	6.42214
AC062029.1	9.21571	1.12428	0.387299	1	1.54404	13.5688	0	7.22256	14.4498
AC062031.1	0.229325	1.99887	0.653047	1	0	0	0	0.802507	0.802767
AC062032.1	1.99814	-1.5473	0.450349	1	1.54404	3.70059	5.46511	2.40752	0
AC063976.1	0.458575	2.99861	0.494342	1	0	0	0	3.21003	0
AC063976.2	0.486364	0	1	1	0	0	0	0	0
AC063976.7	0.44551	-0.999411	0.824839	1	2.31606	0	0	0.802507	0
AC063980.3	2.44081	0.755025	0.638659	1	3.08809	1.23353	2.73255	2.40752	5.61937
AC064829.1	5.91139	0.50763	0.701139	1	5.40415	6.16764	0	7.22256	4.01384
AC064834.1	9.15521	0.132668	0.90631	1	10.8083	17.2694	1.36628	12.0376	9.63321
AC064834.2	0.248497	0	1	1	0	0	0	0	0
AC064834.3	1.68797	-0.593568	0.773033	1	0.772021	1.23353	5.46511	2.40752	0.802767
AC064836.1	5.4173	0.0534109	0.964222	1	9.26426	7.40117	2.73255	8.82758	4.8166
AC064847.4	1.50644	-3.4294	0.259937	1	0.772021	0	4.09883	0	0
AC064850.4	2.4509	-1.72681	0.368478	1	0.772021	8.6347	2.73255	1.60501	0.802767
AC064852.4	26.4518	0.285576	0.730978	1	43.2332	18.5029	20.4941	32.9028	34.519
AC064853.2	0.110289	-1.4014	0.758675	1	0.772021	0	0	0	0
AC064853.3	6.26983	0.777597	0.510657	1	10.8083	4.93412	2.73255	15.2476	6.42214
AC064865.1	0.864913	1.62541	0.561783	1	0.772021	0	0	0.802507	1.60553
AC064871.3	27.3332	-0.374334	0.611779	1	16.2124	20.97	36.8895	19.2602	18.4636
AC064874.1	6.40124	-0.210436	0.859756	1	13.1244	4.93412	9.56394	12.0376	4.01384
AC064875.2	4.22492	-0.179354	0.908758	1	14.6684	2.46706	0	4.81504	5.61937
AC066612.1	0.124248	0	1	1	0	0	0	0	0
AC066615.1	0.195182	-1.4128	0.756753	1	0	0	1.36628	0	0
AC066692.3	0.563172	0.99911	0.803065	1	0	0	0	0	0.802767
AC066694.1	1.97188	0.514134	0.851064	1	2.31606	0	0	0	2.4083
AC067718.1	0.486364	0	1	1	0	0	0	0	0
AC067805.1	0.454295	1.62614	0.694458	1	0.772021	0	0	0.802507	1.60553
AC067945.2	0.114681	0.999071	0.826652	1	0	0	0	0	0.802767
AC067945.3	4.63667	0.49924	0.729577	1	8.49223	2.46706	1.36628	9.63008	2.4083
AC067945.4	2.02092	0.727942	0.722386	1	2.31606	0	2.73255	1.60501	4.01384
AC067956.1	20.9534	0.221978	0.769329	1	27.0207	20.97	12.2965	24.0752	23.2802
AC067959.1	120.473	0.861241	0.398417	1	170.617	32.0718	36.8895	203.837	87.5016
AC067960.1	2.7603	0.209899	0.892891	1	3.08809	2.46706	2.73255	4.81504	1.60553
AC067968.3	0.110289	-1.4014	0.758675	1	0.772021	0	0	0	0
AC067969.1	0.110289	-1.4014	0.758675	1	0.772021	0	0	0	0
AC068014.1	0.110289	-1.4014	0.758675	1	0.772021	0	0	0	0
AC068042.1	2.14624	-0.441363	0.813249	1	5.40415	2.46706	0	2.40752	1.60553
AC068056.1	0.387054	0.0411798	0.992797	1	0.772021	0	0	0.802507	0
AC068134.10	6.52123	-0.590855	0.667301	1	18.5285	0	8.19766	8.02507	4.01384
AC068134.8	0.28637	0	1	1	0	0	0	0	0
AC068137.1	0.514613	-2.5896	0.565426	1	0	0	2.73255	0	0
AC068137.13	2.47841	-3.12311	0.192209	1	0	1.23353	9.56394	0	0.802767
AC068138.1	0.560154	-0.000352346	0.999936	1	2.31606	0	0	1.60501	0
AC068152.1	0.124248	0	1	1	0	0	0	0	0
AC068196.1	57.1138	1.82053	0.0851033	1	94.1866	3.70059	9.56394	132.414	123.626
AC068279.3	0.330866	-2.44198	0.588652	1	2.31606	0	0	0	0
AC068282.3	21.2244	-0.297108	0.712118	1	17.7565	14.8023	31.4244	12.8401	21.6747
AC068286.1	12.704	0.412956	0.682531	1	26.2487	8.6347	6.83138	28.8902	8.83044
AC068408.1	0.324242	0	1	1	0	0	0	0	0
AC068489.1	0.353536	1.99867	0.65308	1	0	0	0	1.60501	0
AC068490.1	0.845703	2.36245	0.429155	1	0.772021	0	0	2.40752	1.60553
AC068490.2	70.3788	0.600689	0.422559	1	125.067	48.1076	24.593	97.1033	104.36
AC068491.2	127.639	0.647197	0.51281	1	279.472	38.2394	42.3546	231.122	146.104
AC068491.3	3.85495	-0.692455	0.702885	1	2.31606	0	9.56394	0	4.8166
AC068499.10	25.4411	-0.0287222	0.968972	1	23.9327	37.0059	16.3953	30.4953	20.0692
AC068522.4	84.8164	-1.07455	0.208404	1	21.6166	149.257	86.0754	24.8777	56.1937
AC068533.7	269.387	0.139006	0.798899	1	347.41	224.502	207.674	329.83	243.238
AC068538.2	2.36344	1.51844	0.406197	1	0.772021	0	2.73255	3.21003	3.21107
AC068538.4	0.998732	0.704354	0.805252	1	1.54404	0	1.36628	0	3.21107
AC068587.1	0.124248	0	1	1	0	0	0	0	0
AC068657.2	37.3136	-0.600041	0.357056	1	37.829	49.3412	31.4244	26.4827	25.6885
AC068706.2	0.343969	2.58374	0.557721	1	0	0	0	1.60501	0.802767
AC068831.10	7.55002	-1.06736	0.362389	1	8.49223	9.86823	6.83138	4.01253	4.01384
AC068831.11	0.162121	0	1	1	0	0	0	0	0
AC068831.15	161.286	0.744736	0.276188	1	115.031	80.1794	183.081	219.887	202.297
AC068831.16	0.964935	-1.64467	0.596543	1	2.31606	0	1.36628	0.802507	0
AC068831.17	0.114681	0.999071	0.826652	1	0	0	0	0	0.802767
AC068831.6	190.485	-0.95727	0.162377	1	81.8343	250.406	281.453	89.8808	120.415
AC068858.1	1.01283	0.234983	0.932384	1	0.772021	1.23353	0	0.802507	0.802767
AC069063.2	0.124248	0	1	1	0	0	0	0	0
AC069154.4	1.18061	2.36234	0.390491	1	0.772021	0	0	1.60501	2.4083
AC069155.1	14.1759	0.477563	0.623954	1	27.0207	4.93412	6.83138	22.4702	14.4498
AC069213.4	0.238929	0.999101	0.826646	1	0	0	0	0	0.802767
AC069277.2	97.9492	-0.588559	0.425835	1	71.026	93.7482	219.971	125.191	44.955
AC069363.1	248.569	0.769603	0.445126	1	358.218	51.8082	178.982	372.363	297.827
AC069368.3	301.319	0.0104685	0.983794	1	264.803	250.406	356.598	275.26	309.868
AC069394.1	0.957024	-1.11605	0.72618	1	3.86011	1.23353	0	0	1.60553
AC069499.1	0.353536	1.99867	0.65308	1	0	0	0	1.60501	0
AC069513.4	1.77588	-0.449265	0.837616	1	1.54404	3.70059	1.36628	0	3.21107
AC069542.1	3.17567	0.426041	0.793173	1	3.86011	4.93412	0	4.01253	4.01384
AC072061.2	125.462	-0.445515	0.467088	1	75.6581	138.155	146.192	64.2005	111.585
AC072062.1	886.582	-0.925378	0.183663	1	386.011	1046.03	1692.82	411.686	684.76
AC072062.3	10.5104	1.18406	0.217072	1	12.3523	4.93412	5.46511	21.6677	13.647
AC073043.1	18.7151	0.896342	0.29742	1	24.7047	13.5688	8.19766	32.9028	25.6885
AC073046.1	0.110289	-1.4014	0.758675	1	0.772021	0	0	0	0
AC073046.25	0.195182	-1.4128	0.756753	1	0	0	1.36628	0	0
AC073052.1	18.475	0.244621	0.776034	1	34.741	16.0359	8.19766	23.2727	24.083
AC073055.2	0.834044	-3.1778	0.419298	1	0	0	4.09883	0	0
AC073063.10	44.7658	-0.820871	0.289238	1	15.4404	60.4429	50.5522	18.4577	28.8996
AC073065.3	1.46001	-0.908473	0.685521	1	0.772021	2.46706	1.36628	0	1.60553
AC073071.1	11.2742	-0.225845	0.834711	1	24.7047	9.86823	4.09883	18.4577	4.01384
AC073072.1	0.305471	-2.26678	0.616741	1	0.772021	0	1.36628	0	0
AC073072.5	0.330866	-2.44198	0.588652	1	2.31606	0	0	0	0
AC073072.7	47.7343	-0.733408	0.412445	1	8.49223	60.4429	60.1162	14.4451	36.9273
AC073091.2	1.06061	3.58361	0.306111	1	0	0	0	4.81504	0
AC073094.4	0.220578	-1.96936	0.664761	1	1.54404	0	0	0	0
AC073109.2	54.5982	-0.0408117	0.951592	1	70.2539	59.2094	39.622	69.0156	40.9411
AC073115.6	0.224933	0.0411658	0.9928	1	0.772021	0	0	0.802507	0
AC073115.7	47.9716	-0.415105	0.505393	1	41.6891	64.1435	51.9185	41.7304	36.9273
AC073127.1	0.110289	-1.4014	0.758675	1	0.772021	0	0	0	0
AC073130.1	4.22729	0.844239	0.68453	1	8.49223	1.23353	0	12.0376	0
AC073130.2	0.224933	0.0411658	0.9928	1	0.772021	0	0	0.802507	0
AC073130.3	406.385	-0.187992	0.720186	1	362.85	414.466	482.296	296.125	440.719
AC073133.1	0.80273	3.80635	0.305469	1	0	0	0	0.802507	4.8166
AC073133.2	0.649477	0.763688	0.814832	1	0.772021	0	1.36628	0.802507	1.60553
AC073218.1	52.1359	0.534297	0.429267	1	63.3057	38.2394	31.4244	56.1755	73.0518
AC073254.1	128.046	-0.491269	0.456684	1	77.2021	181.329	129.796	56.978	126.837
AC073257.1	0.286507	-2.19506	0.628356	1	0.772021	1.23353	0	0	0
AC073264.10	2.33235	-2.72426	0.212214	1	1.54404	2.46706	4.09883	0	0.802767
AC073264.6	0.420115	-0.823966	0.851344	1	0.772021	0	1.36628	0.802507	0
AC073283.4	326.98	-0.501471	0.361177	1	268.663	511.914	314.244	245.567	269.73
AC073283.7	12.1391	0.13894	0.882785	1	20.0726	4.93412	15.029	16.8526	12.8443
AC073284.4	1.24254	0.697976	0.766545	1	2.31606	1.23353	0	1.60501	2.4083
AC073310.4	1.81589	-1.45888	0.572703	1	0	0	6.83138	0	1.60553
AC073316.1	14.8125	1.02589	0.327462	1	23.1606	2.46706	4.09883	16.8526	24.8858
AC073321.4	23.6204	-1.73917	0.0676609	1	5.40415	46.8741	45.0871	10.4326	8.83044
AC073325.1	10.1571	0.424973	0.663039	1	15.4404	8.6347	6.83138	17.6552	10.436
AC073325.2	0.300467	-1.41278	0.756755	1	0	1.23353	0	0	0
AC073326.3	1.23141	-0.298494	0.903743	1	0.772021	3.70059	0	1.60501	0.802767
AC073330.1	0.539359	0.030256	0.994099	1	0	1.23353	0	0.802507	0
AC073333.1	0.238929	0.999101	0.826646	1	0	0	0	0	0.802767
AC073333.8	472.713	-0.735006	0.316346	1	177.565	662.405	732.324	181.367	447.944
AC073342.12	404.567	-1.06023	0.100264	1	230.062	446.537	758.283	209.454	248.858
AC073343.13	182.19	0.10282	0.852742	1	153.632	152.958	244.563	189.392	204.706
AC073370.1	0.114681	0.999071	0.826652	1	0	0	0	0	0.802767
AC073410.1	12.5615	0.66411	0.604008	1	25.4767	11.1018	0	34.5078	4.8166
AC073415.2	0.276765	0.99886	0.826688	1	0	0	0	0.802507	0
AC073464.11	1.81123	2.05257	0.343631	1	2.31606	0	0	5.61755	1.60553
AC073464.4	0.986561	-1.71314	0.585578	1	0	0	4.09883	0.802507	0
AC073465.1	9.96662	-1.74139	0.156332	1	2.31606	9.86823	32.7906	4.01253	4.8166
AC073465.3	1.63849	-4.15689	0.162894	1	0	1.23353	6.83138	0	0
AC073508.1	0.505009	-1.14706	0.799025	1	0	0	2.73255	0.802507	0
AC073551.1	1.8953	1.31506	0.559817	1	1.54404	1.23353	0	4.01253	0.802767
AC073587.1	0.114644	0.998846	0.826691	1	0	0	0	0.802507	0
AC073610.5	876.447	-0.626572	0.288027	1	547.363	1021.36	1146.31	410.884	761.023
AC073626.2	1.65856	-0.893328	0.690387	1	3.86011	0	2.73255	0.802507	1.60553
AC073635.5	16.2009	0.851697	0.421774	1	23.9327	8.6347	8.19766	25.6802	24.083
AC073636.1	0.352437	-2.4595	0.585873	1	0	2.46706	0	0	0
AC073641.2	121.994	-1.36503	0.131547	1	29.3368	176.395	173.517	17.6552	80.2767
AC073657.1	11.5837	0.128126	0.889394	1	18.5285	8.6347	10.9302	19.2602	8.83044
AC073834.3	28.6915	-0.950853	0.234392	1	17.7565	32.0718	36.8895	15.2476	14.4498
AC073842.19	8.4242	0.887291	0.428139	1	11.5803	1.23353	4.09883	10.4326	11.2387
AC073869.1	6.07376	-0.933922	0.454428	1	8.49223	1.23353	10.9302	4.01253	3.21107
AC073869.2	0.234537	-1.40138	0.758678	1	0.772021	0	0	0	0
AC073869.20	0.591329	-1.01076	0.79853	1	0	2.46706	0	0.802507	0
AC073900.4	6.86686	-0.868882	0.480471	1	1.54404	13.5688	9.56394	4.81504	4.01384
AC073928.2	3.7153	1.24139	0.423188	1	3.08809	4.93412	0	10.4326	2.4083
AC073934.6	3.07845	0.428155	0.799902	1	5.40415	0	1.36628	4.01253	2.4083
AC073957.15	13.4275	-0.448158	0.621657	1	11.5803	24.6706	8.19766	12.8401	8.83044
AC073987.1	4.20476	-0.554302	0.683784	1	2.31606	6.16764	4.09883	2.40752	3.21107
AC074011.2	32.6597	0.537551	0.451972	1	27.7928	19.7365	28.6918	26.4827	47.3633
AC074019.2	9.06276	-0.438619	0.682801	1	3.86011	8.6347	19.1279	8.82758	6.42214
AC074033.1	1171.53	-0.664602	0.366371	1	367.482	1583.85	1773.43	519.222	1046.81
AC074117.10	134.326	-0.202435	0.753825	1	110.399	199.832	84.7091	100.313	128.443
AC074117.13	10.313	-0.0485379	0.964276	1	3.08809	11.1018	15.029	6.42005	12.0415
AC074121.4	1.24467	-0.01853	0.994427	1	4.63213	0	0	0.802507	2.4083
AC074183.3	15.8661	-0.581772	0.54822	1	4.63213	14.8023	24.593	5.61755	13.647
AC074183.4	15.8661	-0.581772	0.54822	1	4.63213	14.8023	24.593	5.61755	13.647
AC074212.5	92.567	0.220997	0.746458	1	70.2539	112.251	65.5813	52.1629	140.484
AC074212.6	33.9542	0.684755	0.418375	1	62.5337	23.437	10.9302	34.5078	70.6435
AC074286.1	263.407	-0.114728	0.861048	1	371.342	183.796	304.68	350.695	179.017
AC074289.1	37.1882	0.101185	0.911629	1	52.4974	33.3053	25.9593	51.3604	28.8996
AC074290.1	1.39764	-2.94756	0.288954	1	0.772021	0	2.73255	0	0
AC074338.4	4.98667	-0.968833	0.587308	1	0	2.46706	19.1279	4.01253	3.21107
AC074363.1	259.183	0.320723	0.727326	1	641.55	182.562	31.4244	380.388	333.148
AC074366.3	0.564546	1.04848	0.783593	1	1.54404	0	0	1.60501	0.802767
AC074367.1	2.97153	-0.254485	0.884662	1	4.63213	1.23353	4.09883	4.81504	0.802767
AC074391.1	150.959	0.355796	0.599644	1	242.415	138.155	69.6801	221.492	163.764
AC076972.1	0.276802	0.999105	0.826646	1	0	0	0	0	0.802767
AC078819.1	1.7041	-0.10629	0.964668	1	6.17617	0	0	2.40752	1.60553
AC078842.3	3.10392	1.29592	0.417985	1	2.31606	0	4.09883	7.22256	3.21107
AC078842.4	5.5313	0.731967	0.586187	1	10.8083	2.46706	1.36628	11.2351	5.61937
AC078852.2	1.40211	-1.88464	0.51376	1	0.772021	3.70059	0	0	0.802767
AC078882.1	0.396796	-2.6688	0.553142	1	1.54404	1.23353	0	0	0
AC078883.3	6.13868	-0.157355	0.896727	1	6.94819	3.70059	10.9302	3.21003	9.63321
AC078883.4	20.5319	0.147261	0.847543	1	16.9845	14.8023	20.4941	15.2476	23.2802
AC078899.1	4.48815	1.17967	0.422741	1	3.08809	0	5.46511	10.4326	2.4083
AC078899.3	3.51141	1.12587	0.42691	1	4.63213	1.23353	2.73255	6.42005	6.42214
AC078899.4	0.687695	-1.74627	0.63267	1	1.54404	2.46706	0	0	0.802767
AC078941.1	16.6261	0.139773	0.897531	1	35.513	13.5688	1.36628	25.6802	12.0415
AC079117.1	13.0226	-0.214362	0.865141	1	23.9327	16.0359	0	17.6552	5.61937
AC079117.3	0.934161	-1.02186	0.78074	1	0	4.93412	0	1.60501	0
AC079135.1	48.0315	0.573362	0.522054	1	63.3057	75.2453	8.19766	36.1128	109.979
AC079145.4	15.5347	1.82587	0.0992026	1	10.0363	14.8023	0	35.3103	24.083
AC079150.2	50.7357	-0.00126528	0.998746	1	99.5907	49.3412	13.6628	57.7805	51.3771
AC079150.3	5.1906	0.152516	0.916746	1	11.5803	8.6347	0	9.63008	5.61937
AC079154.1	3.32566	-0.804058	0.683264	1	7.72021	2.46706	0	0.802507	3.21107
AC079199.2	1.92563	-1.08408	0.59866	1	0	2.46706	5.46511	1.60501	0.802767
AC079248.1	3.48912	0.499362	0.758089	1	2.31606	0	5.46511	1.60501	5.61937
AC079250.1	1424.87	-1.02051	0.202888	1	343.549	2050.12	2404.65	462.244	1114.24
AC079305.10	32.3546	-0.255839	0.758943	1	14.6684	22.2035	56.0173	14.4451	36.9273
AC079305.11	17.1676	1.03719	0.207236	1	17.7565	12.3353	6.83138	29.6928	21.6747
AC079305.5	0.401014	0.998868	0.824337	1	0	0	0	0.802507	0
AC079305.8	35.5303	0.399512	0.527355	1	36.285	32.0718	32.7906	46.5454	42.5467
AC079325.6	0.813006	1.0396	0.763406	1	1.54404	0	0	2.40752	0
AC079354.3	1.15701	2.01257	0.455609	1	1.54404	0	0	3.21003	1.60553
AC079354.5	8.66738	-2.1759	0.171461	1	0	9.86823	28.6918	0.802507	4.8166
AC079354.6	0.110289	-1.4014	0.758675	1	0.772021	0	0	0	0
AC079448.1	0.114644	0.998846	0.826691	1	0	0	0	0.802507	0
AC079466.1	5.08946	0.296188	0.882567	1	1.54404	1.23353	0	1.60501	0.802767
AC079584.2	4.34564	0.489783	0.708459	1	3.86011	4.93412	1.36628	5.61755	4.01384
AC079586.1	2.06291	-1.4872	0.447785	1	3.86011	6.16764	0	0.802507	1.60553
AC079610.1	191.63	0.342019	0.589493	1	215.394	113.485	270.523	237.542	268.927
AC079610.2	0.798189	2.6256	0.433792	1	0.772021	0	0	4.01253	0.802767
AC079612.1	1.39406	2.01781	0.42479	1	0	2.46706	0	1.60501	4.8166
AC079612.2	1.34263	1.50038	0.50853	1	1.54404	0	1.36628	3.21003	2.4083
AC079613.1	61.1099	0.113049	0.869093	1	106.539	38.2394	66.9475	99.5109	53.7854
AC079630.2	0.396658	-1.40138	0.756376	1	0.772021	0	0	0	0
AC079630.4	9.06951	0.538157	0.648222	1	6.94819	8.6347	6.83138	5.61755	16.0553
AC079741.2	0.568938	2.04097	0.587742	1	0.772021	0	0	1.60501	1.60553
AC079742.4	204.549	-0.822785	0.238512	1	83.3783	328.119	273.255	111.548	146.104
AC079753.4	1.06919	2.99869	0.340554	1	0	0	0	3.21003	0
AC079753.5	0.224933	0.0411658	0.9928	1	0.772021	0	0	0.802507	0
AC079767.3	5.0374	-0.100219	0.943967	1	0.772021	13.5688	2.73255	2.40752	8.02767
AC079767.4	3.2035	0.919809	0.618702	1	5.40415	1.23353	0	4.81504	4.01384
AC079772.1	0.110289	-1.4014	0.758675	1	0.772021	0	0	0	0
AC079776.1	2.16062	1.15241	0.527692	1	3.86011	1.23353	0	4.81504	3.21107
AC079776.2	2.40332	0.693124	0.673057	1	3.86011	1.23353	1.36628	3.21003	4.01384
AC079776.3	14.0745	-0.813127	0.361346	1	10.0363	14.8023	28.6918	8.02507	12.0415
AC079776.4	9.04737	-1.90863	0.176714	1	1.54404	12.3353	27.3255	0	7.2249
AC079779.4	6.46232	0.610342	0.628144	1	12.3523	4.93412	2.73255	10.4326	10.436
AC079779.6	2.15935	2.99143	0.144635	1	0.772021	0	1.36628	3.21003	8.02767
AC079780.3	1.34991	-1.30959	0.593707	1	0.772021	1.23353	4.09883	0	1.60553
AC079781.7	0.248497	0	1	1	0	0	0	0	0
AC079781.8	1.34971	0.571563	0.834026	1	4.63213	0	0	2.40752	2.4083
AC079790.2	5.35451	0.518612	0.684515	1	6.94819	1.23353	4.09883	8.82758	3.21107
AC079799.2	0.110289	-1.4014	0.758675	1	0.772021	0	0	0	0
AC079807.1	0.162121	0	1	1	0	0	0	0	0
AC079807.2	6.83099	-0.054324	0.959838	1	6.94819	8.6347	9.56394	11.2351	4.8166
AC079807.3	2.62237	-0.523454	0.789874	1	3.08809	3.70059	0	3.21003	0
AC079807.4	190.939	-0.107297	0.842561	1	224.658	177.628	191.279	225.504	142.09
AC079834.1	2.03693	0.69699	0.728711	1	0	1.23353	2.73255	0.802507	3.21107
AC079896.1	1.41313	-1.33381	0.610904	1	2.31606	3.70059	0	0	1.60553
AC079907.1	2.2796	-1.44275	0.462191	1	0.772021	2.46706	6.83138	1.60501	0.802767
AC079922.2	774.649	-0.955976	0.259474	1	165.985	1020.13	1554.82	246.37	695.196
AC079922.3	14.6969	-0.95349	0.346707	1	7.72021	7.40117	36.8895	5.61755	12.0415
AC079949.1	2.7707	-2.17422	0.231825	1	0.772021	4.93412	5.46511	0.802507	0.802767
AC079951.1	0.420115	-0.823966	0.851344	1	0.772021	0	1.36628	0.802507	0
AC079988.3	0.912944	2.84804	0.362835	1	0.772021	0	0	2.40752	3.21107
AC080008.1	0.114681	0.999071	0.826652	1	0	0	0	0	0.802767
AC080037.1	0.114644	0.998846	0.826691	1	0	0	0	0.802507	0
AC080094.1	0.238892	0.998858	0.826689	1	0	0	0	0.802507	0
AC080125.1	2.16931	-1.32422	0.541555	1	0	2.46706	6.83138	1.60501	0.802767
AC083826.1	1.13803	-3.92273	0.273462	1	0	0	6.83138	0	0
AC083843.1	6.5725	2.3901	0.0802238	1	3.08809	0	5.46511	4.01253	25.6885
AC083843.4	0.445547	-0.999161	0.824881	1	2.31606	0	0	0	0.802767
AC083855.5	0.372745	0	1	1	0	0	0	0	0
AC083863.5	0.229362	1.99908	0.653011	1	0	0	0	0	1.60553
AC083864.3	4.32101	0.779986	0.54591	1	3.08809	6.16764	2.73255	6.42005	7.2249
AC083864.4	0.110289	-1.4014	0.758675	1	0.772021	0	0	0	0
AC083873.4	74.5012	-0.453312	0.483124	1	40.9171	94.9817	94.2731	44.9404	66.6297
AC083875.2	0.344043	2.58403	0.557675	1	0	0	0	0	2.4083
AC083884.8	211.07	0.356826	0.586512	1	344.321	161.592	121.599	337.053	199.889
AC083899.1	0.950326	-0.24823	0.933985	1	1.54404	1.23353	0	1.60501	0
AC083899.3	46.0934	0.363372	0.642468	1	75.6581	33.3053	21.8604	83.4607	29.7024
AC083900.1	0.458575	2.99861	0.494342	1	0	0	0	3.21003	0
AC083906.2	0.372745	0	1	1	0	0	0	0	0
AC083949.1	12.332	0.451071	0.610523	1	13.8964	7.40117	8.19766	11.2351	16.0553
AC084082.3	2.47697	0.404199	0.830042	1	1.54404	0	6.83138	3.21003	4.01384
AC084117.3	7.52215	-0.669924	0.544175	1	10.0363	4.93412	17.7616	8.82758	4.8166
AC084193.1	13.5778	0.143265	0.879279	1	21.6166	14.8023	5.46511	21.6677	9.63321
AC084219.2	74.94	-0.102852	0.865157	1	77.9741	67.8441	107.936	75.4356	81.8822
AC084219.4	51.9518	-0.441407	0.463298	1	67.9379	50.5747	56.0173	48.1504	37.7301
AC084357.1	34.1209	-1.57474	0.216002	1	0.772021	45.6406	83.3429	5.61755	23.2802
AC084357.2	0.124248	0	1	1	0	0	0	0	0
AC084368.1	9.6758	-0.941711	0.421879	1	3.86011	13.5688	17.7616	9.63008	2.4083
AC084809.2	4.29945	-2.05138	0.229843	1	0	14.8023	5.46511	2.40752	0.802767
AC084809.3	1.61589	-1.46102	0.580291	1	0	0	6.83138	0	1.60553
AC084854.1	5.117	-0.854808	0.564057	1	0.772021	3.70059	6.83138	1.60501	2.4083
AC084859.1	0.683619	2.36283	0.499992	1	0.772021	0	0	1.60501	2.4083
AC087073.1	1.96673	-0.335223	0.888263	1	2.31606	3.70059	0	0	3.21107
AC087163.2	4.18343	0.675536	0.639758	1	9.26426	2.46706	1.36628	8.82758	5.61937
AC087163.3	0.357304	-1.41278	0.756756	1	0	0	1.36628	0	0
AC087294.2	20.6406	0.569171	0.465124	1	23.1606	17.2694	10.9302	29.6928	21.6747
AC087350.1	215.498	-0.857005	0.133058	1	155.948	277.544	304.68	113.153	158.145
AC087392.1	0.22497	0.0414032	0.992758	1	0.772021	0	0	0	0.802767
AC087430.1	0.6879	3.58364	0.363087	1	0	0	0	4.01253	0.802767
AC087491.2	0.305471	-2.26678	0.616741	1	0.772021	0	1.36628	0	0
AC087499.10	14.772	-0.556308	0.51287	1	13.1244	13.5688	17.7616	8.02507	12.0415
AC087499.5	0.715444	0.516009	0.884674	1	0	1.23353	1.36628	0	2.4083
AC087499.7	4.78765	0.228431	0.875377	1	7.72021	7.40117	0	8.02507	4.01384
AC087501.1	28.6969	0.440048	0.655195	1	54.0415	14.8023	8.19766	59.3855	11.2387
AC087650.1	2.22954	-2.41787	0.263965	1	0	4.93412	8.19766	0.802507	0.802767
AC087651.2	0.110289	-1.4014	0.758675	1	0.772021	0	0	0	0
AC087738.1	0.387054	0.0411798	0.992797	1	0.772021	0	0	0.802507	0
AC089983.1	4.52	-1.0413	0.511395	1	2.31606	1.23353	19.1279	5.61755	1.60553
AC090095.1	0.401051	0.99912	0.824288	1	0	0	0	0	0.802767
AC090154.1	0.234537	-1.40138	0.758678	1	0.772021	0	0	0	0
AC090283.3	0.851911	-3.557	0.299475	1	3.86011	1.23353	0	0	0
AC090286.2	15.5697	0.256815	0.778373	1	24.7047	13.5688	13.6628	24.8777	16.8581
AC090286.4	0.229325	1.99887	0.653047	1	0	0	0	0.802507	0.802767
AC090453.1	0.405506	1.02957	0.816855	1	0	1.23353	0	1.60501	0
AC090498.1	2321.56	-1.28694	0.111155	1	675.519	2835.88	4877.61	740.714	1550.95
AC090505.1	1.77385	-3.38183	0.17762	1	0.772021	1.23353	2.73255	0	0
AC090505.4	1.79557	1.20766	0.511243	1	1.54404	1.23353	1.36628	4.81504	1.60553
AC090505.6	15.787	0.453764	0.575778	1	16.2124	19.7365	9.56394	23.2727	18.4636
AC090587.5	1.19124	-3.46204	0.331981	1	0	4.93412	0	0	0
AC090602.2	90.8552	-1.02554	0.296695	1	14.6684	138.155	166.686	18.4577	85.8961
AC090616.2	5.64688	-0.599445	0.641083	1	6.17617	1.23353	10.9302	5.61755	2.4083
AC090617.1	0.458687	2.99894	0.494293	1	0	0	0	0.802507	2.4083
AC090673.1	12.3727	1.69092	0.149635	1	14.6684	7.40117	0	32.9028	16.0553
AC090696.2	0.110289	-1.4014	0.758675	1	0.772021	0	0	0	0
AC090774.2	7.68269	0.800954	0.516546	1	11.5803	0	9.56394	13.6426	11.2387
AC090804.1	0.89541	-2.15649	0.574001	1	0	0	5.46511	0	0.802767
AC090945.1	0.343932	2.58359	0.557744	1	0	0	0	2.40752	0
AC090950.1	12.5645	-1.71461	0.123066	1	6.17617	6.16764	43.7208	6.42005	4.8166
AC090952.5	0.124248	0	1	1	0	0	0	0	0
AC090954.5	0.162121	0	1	1	0	0	0	0	0
AC091038.1	2.9318	-1.02812	0.562454	1	5.40415	0	6.83138	3.21003	0.802767
AC091042.1	0.229288	1.99866	0.653082	1	0	0	0	1.60501	0
AC091053.2	0.114681	0.999071	0.826652	1	0	0	0	0	0.802767
AC091132.1	11.7524	0.198487	0.837088	1	13.8964	3.70059	13.6628	16.0501	8.02767
AC091133.1	49.3567	0.129927	0.838226	1	67.9379	33.3053	53.2848	56.978	56.1937
AC091153.4	29.2672	0.279272	0.764865	1	62.5337	27.1376	5.46511	53.768	24.083
AC091154.1	11.4078	-0.406954	0.719123	1	2.31606	12.3353	25.9593	4.01253	16.0553
AC091177.1	0.984624	0.360306	0.908052	1	2.31606	0	1.36628	3.21003	0
AC091178.2	1.07398	1.61666	0.577872	1	0	0	1.36628	2.40752	0
AC091199.1	1.27597	3.04016	0.257584	1	0.772021	0	0	5.61755	0.802767
AC091492.2	101.37	-0.471235	0.42485	1	67.1658	113.485	103.837	52.9655	83.4878
AC091493.1	1.02409	0.546223	0.845689	1	3.08809	0	0	0.802507	2.4083
AC091493.2	2.14551	0.512128	0.777663	1	3.86011	0	2.73255	2.40752	4.01384
AC091633.2	148.517	-0.813174	0.312409	1	52.4974	289.879	159.854	54.5705	135.668
AC091633.3	2.29734	1.25845	0.45094	1	2.31606	1.23353	1.36628	4.81504	3.21107
AC091654.7	0.533522	-2.51877	0.536384	1	0	1.23353	1.36628	0	0
AC091729.7	2.42687	0.292393	0.862009	1	3.86011	2.46706	1.36628	5.61755	0.802767
AC091729.9	21.4121	-0.74834	0.377866	1	11.5803	13.5688	25.9593	5.61755	14.4498
AC091801.1	11.2372	0.147677	0.867723	1	8.49223	9.86823	12.2965	10.4326	12.0415
AC091814.3	1.44428	-2.37809	0.360675	1	0	3.70059	2.73255	0.802507	0
AC091878.1	50.8249	0.404465	0.610631	1	106.539	28.3712	21.8604	62.5955	77.0656
AC091962.3	0.574188	0.464345	0.904936	1	1.54404	0	0	0	1.60553
AC092013.1	0.110289	-1.4014	0.758675	1	0.772021	0	0	0	0
AC092038.2	4.65313	-0.212502	0.900511	1	7.72021	7.40117	0	8.82758	0
AC092066.1	37.6399	0.12908	0.868657	1	66.3938	24.6706	17.7616	50.5579	29.7024
AC092066.6	0.330866	-2.44198	0.588652	1	2.31606	0	0	0	0
AC092069.1	0.501772	1.04132	0.799359	1	0.772021	0	0	0	1.60553
AC092071.1	0.754099	-3.22958	0.31745	1	1.54404	1.23353	1.36628	0	0
AC092106.1	18.1196	-0.199461	0.808629	1	10.0363	20.97	15.029	12.0376	14.4498
AC092106.2	10.3247	-0.756386	0.43809	1	5.40415	16.0359	13.6628	6.42005	7.2249
AC092107.1	0.110289	-1.4014	0.758675	1	0.772021	0	0	0	0
AC092117.2	0.176218	-1.4128	0.756753	1	0	1.23353	0	0	0
AC092155.1	71.8147	-0.607119	0.455817	1	20.0726	90.0476	120.232	27.2852	73.0518
AC092155.4	31.9712	0.115442	0.894906	1	65.6218	17.2694	13.6628	49.7554	20.8719
AC092159.2	5.7604	-1.24773	0.295978	1	6.17617	8.6347	8.19766	1.60501	4.8166
AC092162.1	15.3792	0.586594	0.508542	1	24.7047	9.86823	9.56394	28.0877	16.8581
AC092168.2	30.5039	-0.111812	0.914902	1	88.0104	19.7365	9.56394	64.2005	8.83044
AC092168.3	0.455115	-2.44195	0.588656	1	2.31606	0	0	0	0
AC092168.4	0.110289	-1.4014	0.758675	1	0.772021	0	0	0	0
AC092170.1	1.27559	0.321752	0.896881	1	1.54404	1.23353	0	2.40752	0
AC092171.2	18.4551	0.705967	0.451372	1	24.7047	16.0359	2.73255	32.1003	16.0553
AC092171.4	61.9136	-0.677491	0.280573	1	65.6218	86.347	69.6801	30.4953	61.8131
AC092198.1	6.82543	-2.77813	0.0817642	1	1.54404	8.6347	15.029	0.802507	1.60553
AC092198.2	0.229288	1.99866	0.653082	1	0	0	0	1.60501	0
AC092287.1	0.114644	0.998846	0.826691	1	0	0	0	0.802507	0
AC092295.4	8.39036	0.58261	0.640791	1	12.3523	2.46706	8.19766	19.2602	4.01384
AC092301.3	1.33131	1.21748	0.658538	1	0	3.70059	0	2.40752	3.21107
AC092309.1	1.13303	-0.901189	0.727658	1	3.08809	1.23353	0	1.60501	0
AC092316.1	1.8042	-0.344269	0.861729	1	0.772021	1.23353	2.73255	1.60501	0.802767
AC092338.5	195.738	1.0038	0.18695	1	334.285	81.4129	68.3138	353.103	296.221
AC092364.1	0.229288	1.99866	0.653082	1	0	0	0	1.60501	0
AC092375.1	9.92662	0.460453	0.644423	1	7.72021	8.6347	10.9302	15.2476	9.63321
AC092377.1	0.124248	0	1	1	0	0	0	0	0
AC092415.1	8.77604	0.91807	0.399553	1	11.5803	6.16764	1.36628	13.6426	11.2387
AC092431.3	5.08134	1.36612	0.31946	1	3.86011	4.93412	1.36628	16.0501	1.60553
AC092484.1	0.883328	2.0315	0.499186	1	0	1.23353	0	2.40752	0.802767
AC092535.3	0.454257	1.62599	0.694492	1	0.772021	0	0	1.60501	0.802767
AC092568.1	0.501735	1.04094	0.776637	1	0.772021	0	0	0.802507	0.802767
AC092569.2	0.881092	-3.79135	0.376299	1	0	6.16764	0	0	0
AC092570.2	1.39916	1.15963	0.613432	1	0.772021	2.46706	0	3.21003	1.60553
AC092570.3	0.567702	1.03053	0.792889	1	0	1.23353	0	0	1.60553
AC092573.2	13.1864	-0.65812	0.44308	1	11.5803	18.5029	17.7616	12.0376	8.02767
AC092574.2	0.529829	1.03044	0.79693	1	0	1.23353	0	0	1.60553
AC092580.4	1.27864	0.0892162	0.967758	1	0.772021	2.46706	1.36628	2.40752	0.802767
AC092597.3	1.59377	0.0825242	0.973474	1	5.40415	0	0	3.21003	0.802767
AC092610.12	172.055	-0.853457	0.243116	1	58.6736	220.802	267.79	66.6081	134.865
AC092614.2	9.10764	0.395382	0.722599	1	9.26426	14.8023	1.36628	8.82758	13.647
AC092620.2	99.1517	0.295096	0.603099	1	87.2384	80.1794	95.6394	85.0657	130.048
AC092620.3	15.8409	1.82577	0.12308	1	22.3886	2.46706	1.36628	52.1629	12.0415
AC092625.1	0.220578	-1.96936	0.664761	1	1.54404	0	0	0	0
AC092627.1	0.568864	2.04092	0.637695	1	0.772021	0	0	3.21003	0
AC092635.1	5.06036	-1.46117	0.260599	1	7.72021	8.6347	6.83138	4.81504	0.802767
AC092638.2	3.30413	-0.0856016	0.96171	1	2.31606	1.23353	0	1.60501	0.802767
AC092641.2	5.01962	0.417922	0.763131	1	1.54404	3.70059	9.56394	11.2351	1.60553
AC092642.1	0.673004	1.03114	0.758499	1	0	0	1.36628	0.802507	0.802767
AC092646.1	3.90893	-3.75528	0.123708	1	1.54404	14.8023	0	0.802507	0
AC092646.2	3.60115	0.369436	0.816185	1	4.63213	2.46706	0	4.01253	2.4083
AC092651.1	2.21986	-0.615415	0.751908	1	1.54404	0	4.09883	0.802507	1.60553
AC092652.1	20.8863	0.807321	0.441826	1	6.94819	13.5688	19.1279	17.6552	28.0968
AC092657.2	8.96789	0.374036	0.761995	1	13.8964	13.5688	0	16.0501	8.02767
AC092660.1	0.918977	-0.44728	0.881882	1	3.08809	0	0	0.802507	0.802767
AC092664.1	5.68689	-1.32052	0.37025	1	0	13.5688	10.9302	3.21003	3.21107
AC092667.2	1.97433	-1.65279	0.470268	1	1.54404	9.86823	0	0.802507	1.60553
AC092669.3	1.85473	-0.803136	0.695099	1	0	2.46706	4.09883	0.802507	1.60553
AC092675.3	5.95903	1.26403	0.327983	1	3.08809	8.6347	1.36628	3.21003	17.6609
AC092684.1	64.5236	0.884059	0.227928	1	79.5182	59.2094	31.4244	73.0281	137.273
AC092687.3	0.382699	-1.96934	0.664764	1	1.54404	0	0	0	0
AC092687.4	2.4114	1.60363	0.406912	1	1.54404	0	4.09883	5.61755	5.61937
AC092687.5	132.818	-0.371908	0.486882	1	116.575	145.556	154.389	115.561	98.7404
AC092718.1	2.74677	1.16987	0.47497	1	3.08809	3.70059	0	5.61755	4.8166
AC092755.4	483.171	-0.809937	0.260047	1	216.166	345.388	1062.96	271.247	345.993
AC092798.2	0.981639	-2.01769	0.554199	1	0	4.93412	0	0.802507	0
AC092835.2	73.0778	-0.0461645	0.947221	1	113.487	77.7123	31.4244	73.0281	71.4463
AC092839.3	92.3606	0.295731	0.726494	1	209.99	60.4429	34.1569	186.984	63.4186
AC092881.1	8.18258	-0.316205	0.778726	1	17.7565	6.16764	5.46511	10.4326	5.61937
AC092933.3	57.1198	-1.00088	0.31813	1	6.17617	86.347	101.104	17.6552	46.5605
AC092933.4	3.77103	-0.371904	0.79731	1	3.08809	2.46706	5.46511	0.802507	4.8166
AC093063.3	0.353611	1.9991	0.653008	1	0	0	0	0	1.60553
AC093074.1	0.452983	0.029985	0.994479	1	0	1.23353	0	0.802507	0
AC093106.4	26.875	-2.46021	0.0185733	1	3.86011	28.3712	61.4824	4.81504	6.42214
AC093106.5	46.4902	-0.870392	0.325289	1	14.6684	41.94	87.4417	11.2351	40.9411
AC093107.7	0.615142	0.0306689	0.993807	1	0	1.23353	0	0	0.802767
AC093110.3	750.92	-0.999147	0.17382	1	507.218	1297.67	669.475	404.463	420.65
AC093117.1	0.220578	-1.96936	0.664761	1	1.54404	0	0	0	0
AC093142.2	3.25872	-1.01059	0.510837	1	3.08809	3.70059	5.46511	1.60501	2.4083
AC093157.1	0.224933	0.0411658	0.9928	1	0.772021	0	0	0.802507	0
AC093159.1	11.6947	0.176645	0.910214	1	2.31606	0	30.0581	23.2727	0.802767
AC093162.3	4.53396	-0.333303	0.872903	1	19.3005	0	0	10.4326	0
AC093166.3	0.229325	1.99887	0.653047	1	0	0	0	0.802507	0.802767
AC093166.4	0.438886	0.998869	0.826687	1	0	0	0	0.802507	0
AC093249.1	3.16918	0.862663	0.568443	1	1.54404	2.46706	2.73255	2.40752	5.61937
AC093270.1	4.4481	0.40057	0.755397	1	7.72021	2.46706	4.09883	8.82758	4.01384
AC093323.3	30.3482	0.00981114	0.990558	1	14.6684	24.6706	56.0173	16.8526	46.5605
AC093326.3	0.539114	1.6145	0.71407	1	0	0	1.36628	2.40752	0
AC093375.1	21.5757	0.624495	0.462314	1	38.6011	20.97	8.19766	44.1379	26.4913
AC093381.2	3.50805	1.34584	0.432531	1	4.63213	0	2.73255	4.01253	8.83044
AC093382.1	0.176218	-1.4128	0.756753	1	0	1.23353	0	0	0
AC093388.3	27.8676	0.282504	0.693094	1	21.6166	23.437	39.622	25.6802	42.5467
AC093390.1	0.852898	-3.046	0.438055	1	0	3.70059	0	0	0
AC093495.4	181.046	0.440771	0.507403	1	253.995	138.155	79.244	252.79	175.003
AC093590.1	10.1966	0.0980419	0.919685	1	17.7565	7.40117	6.83138	12.8401	10.436
AC093609.1	0.678217	-2.26499	0.54915	1	0.772021	0	1.36628	0	0
AC093616.4	22.7737	0.457236	0.597889	1	39.3731	13.5688	13.6628	46.5454	15.2526
AC093620.5	14.3703	0.377394	0.700813	1	21.6166	14.8023	2.73255	24.0752	10.436
AC093627.10	6.69748	-0.901025	0.577073	1	1.54404	4.93412	9.56394	4.81504	0.802767
AC093627.12	5.53122	2.17693	0.235262	1	5.40415	0	0	5.61755	12.0415
AC093627.7	1.59358	-3.48546	0.24398	1	0	3.70059	1.36628	0	0
AC093627.9	17.512	-1.45173	0.0966805	1	9.26426	23.437	27.3255	8.02507	6.42214
AC093628.1	0.582861	2.99876	0.425283	1	0	0	0	2.40752	0.802767
AC093639.1	6.59587	1.40781	0.249408	1	10.0363	2.46706	1.36628	16.8526	8.83044
AC093642.1	2.63439	2.18943	0.280338	1	3.86011	0	0	9.63008	3.21107
AC093642.3	1.16027	0.89624	0.710452	1	0.772021	2.46706	0	2.40752	1.60553
AC093642.5	100.343	0.401419	0.577629	1	122.751	40.7065	129.796	150.069	108.374
AC093642.6	3.5179	2.14392	0.206387	1	3.86011	1.23353	0	8.02507	8.02767
AC093668.1	0.114644	0.998846	0.826691	1	0	0	0	0.802507	0
AC093668.2	1.88889	0.210302	0.923694	1	0	0	5.46511	2.40752	1.60553
AC093673.5	91.8561	-0.51845	0.51253	1	40.1451	145.556	106.57	27.2852	108.374
AC093690.1	3.26076	0.0161065	0.99112	1	3.08809	3.70059	2.73255	4.81504	1.60553
AC093698.1	0.602107	1.99912	0.64266	1	0	0	0	0	1.60553
AC093702.1	0.176218	-1.4128	0.756753	1	0	1.23353	0	0	0
AC093724.2	0.176218	-1.4128	0.756753	1	0	1.23353	0	0	0
AC093732.1	10.2758	1.04063	0.355117	1	11.5803	2.46706	10.9302	22.4702	12.0415
AC093788.1	2.23003	-2.56519	0.240203	1	3.08809	1.23353	2.73255	0	0.802767
AC093802.1	2.89534	0.42241	0.787181	1	4.63213	3.70059	1.36628	4.81504	4.01384
AC093807.1	1.19057	1.23035	0.615299	1	2.31606	0	0	1.60501	2.4083
AC093818.1	602.328	-1.59979	0.0424559	1	217.71	621.699	1318.46	246.37	227.986
AC093822.1	0.835875	-2.07283	0.544741	1	2.31606	0	2.73255	0.802507	0
AC093838.4	229.528	-0.0609859	0.90475	1	250.135	197.365	258.226	229.517	221.564
AC093843.1	1.14185	0.731759	0.752879	1	1.54404	1.23353	0	0.802507	2.4083
AC093850.1	9.40419	-2.40581	0.0877262	1	0.772021	9.86823	21.8604	1.60501	2.4083
AC093899.3	0.229362	1.99908	0.653011	1	0	0	0	0	1.60553
AC093901.1	21.69	-0.00458461	0.995248	1	28.5648	20.97	16.3953	28.0877	16.0553
AC093911.1	2.52152	-0.266908	0.877356	1	3.86011	6.16764	0	3.21003	2.4083
AC096554.1	99.1059	0.2429	0.730463	1	55.5855	69.0776	95.6394	44.1379	129.246
AC096558.1	237.916	0.459415	0.609758	1	132.788	81.4129	326.54	250.382	244.844
AC096570.2	13.2841	0.453575	0.64417	1	27.7928	6.16764	5.46511	17.6552	19.2664
AC096574.4	274.533	0.471253	0.551515	1	80.2902	275.077	288.284	101.116	492.899
AC096574.5	3.0814	0.332022	0.835454	1	4.63213	3.70059	0	4.81504	2.4083
AC096579.13	18.5263	0.215334	0.819218	1	10.0363	3.70059	21.8604	16.0501	11.2387
AC096582.8	1.61233	-1.09007	0.656057	1	0	1.23353	4.09883	0.802507	0.802767
AC096649.1	2.01848	0.504477	0.818729	1	0.772021	0	2.73255	0	3.21107
AC096649.2	0.124248	0	1	1	0	0	0	0	0
AC096649.3	20.3529	0.559352	0.542298	1	32.4249	6.16764	13.6628	32.1003	20.0692
AC096664.1	256.33	-1.3222	0.154228	1	30.1088	419.4	472.732	76.2382	169.384
AC096669.1	4.43781	-0.270785	0.831435	1	8.49223	7.40117	2.73255	5.61755	4.8166
AC096669.2	15.0099	-0.0325448	0.968873	1	20.0726	11.1018	19.1279	19.2602	13.647
AC096669.3	1.90282	0.98933	0.621482	1	3.86011	0	1.36628	4.01253	3.21107
AC096670.3	5.21286	-0.627127	0.615279	1	6.17617	3.70059	6.83138	2.40752	4.8166
AC096772.6	23.4789	0.00102074	0.99905	1	8.49223	19.7365	43.7208	17.6552	29.7024
AC096922.2	0.343969	2.58374	0.557721	1	0	0	0	1.60501	0.802767
AC097359.2	0.487426	0.999131	0.826641	1	0	0	0	0	0.802767
AC097374.2	569.989	-0.855473	0.297778	1	102.679	661.171	982.353	195.009	447.944
AC097381.1	0.114644	0.998846	0.826691	1	0	0	0	0.802507	0
AC097382.1	0.234537	-1.40138	0.758678	1	0.772021	0	0	0	0
AC097382.5	64.4251	0.612668	0.415935	1	69.4819	27.1376	62.8487	110.746	52.1799
AC097461.4	2.714	-2.41757	0.209804	1	1.54404	7.40117	4.09883	0.802507	0.802767
AC097463.1	0.124248	0	1	1	0	0	0	0	0
AC097467.2	174.122	0.739361	0.375386	1	270.979	155.425	24.593	205.442	297.827
AC097468.4	2.2301	0.188299	0.915154	1	2.31606	3.70059	1.36628	2.40752	3.21107
AC097468.7	5.19365	1.45515	0.264934	1	4.63213	2.46706	1.36628	6.42005	9.63321
AC097495.2	3.17249	-1.13093	0.467133	1	7.72021	2.46706	5.46511	3.21003	1.60553
AC097495.3	2.42851	-1.44714	0.451401	1	7.72021	2.46706	2.73255	3.21003	0
AC097499.1	10.9594	1.58963	0.19026	1	13.8964	3.70059	0	24.0752	12.8443
AC097523.1	64.3945	-0.842071	0.415513	1	5.40415	81.4129	114.767	16.0501	58.602
AC097523.3	0.110289	-1.4014	0.758675	1	0.772021	0	0	0	0
AC097532.2	1.05135	-1.65342	0.554042	1	2.31606	0	1.36628	0	0.802767
AC097533.1	0.680047	-1.42143	0.70495	1	3.08809	0	0	0.802507	0
AC097662.2	43.5049	0.477362	0.535682	1	64.0778	30.8382	13.6628	63.398	38.5328
[truncated: 40,945 more rows]

## Sheet: WT vs Ex23
Gene	Base mean	log2 fold change	p value	p adjusted	iHSPC WT donor 1	iHSPC WT donor 2	iHSPC WT donor 3	iHSPC exon 23-/- donor 1	iHSPC exon 23-/- donor 3
5S_rRNA	0.349181	0.295377	0.948252	1	0.772021	0	0	0.869739	0
7SK	5.84909	0.147521	0.926075	1	2.31606	11.1018	2.73255	1.73948	10.2136
A1BG	141.716	0.27717	0.686691	1	216.166	107.317	51.9185	170.469	133.912
A1BG-AS1	100.509	0.151084	0.868011	1	179.881	72.7782	9.56394	120.024	74.9
A1CF	10.048	-0.995385	0.320555	1	15.4404	17.2694	5.46511	6.08818	6.80909
A2M	329.131	-0.505174	0.570628	1	463.985	93.7482	434.476	419.214	46.5288
A2M-AS1	148.248	-0.661993	0.477973	1	238.555	30.8382	225.436	184.385	23.8318
A2ML1	37.4736	-0.128746	0.878933	1	63.3057	22.2035	12.2965	40.8778	19.2924
A2ML1-AS1	342.862	-0.326653	0.582752	1	304.176	255.34	526.016	244.397	332.511
A2ML1-AS2	0.339651	-1.09368	0.810519	1	0.772021	0	0	0	0
A2MP1	975.93	0.578293	0.417556	1	328.109	899.243	1608.11	1590.75	1230.18
A3GALT2	13.733	-1.59998	0.160392	1	33.9689	4.93412	5.46511	4.3487	5.67424
A4GALT	19.6553	-0.258683	0.764038	1	34.741	16.0359	10.9302	15.6553	19.2924
A4GNT	2.25334	0.869826	0.626582	1	2.31606	0	4.09883	4.3487	3.40455
AAAS	141.582	0.0874226	0.896539	1	94.9586	139.389	247.296	99.1503	241.723
AACS	319.441	0.0497208	0.937241	1	347.41	288.646	398.953	186.994	527.704
AACSP1	21.1202	-0.597587	0.524771	1	24.7047	44.407	5.46511	10.4369	22.697
AADAC	5.415	-2.40571	0.10457	1	5.40415	14.8023	5.46511	0	3.40455
AADACL2	5.31494	-0.273565	0.830263	1	10.0363	2.46706	8.19766	2.60922	9.07879
AADACL2-AS1	109.019	-0.511688	0.443517	1	111.171	103.616	174.883	122.633	59.0121
AADACL3	2.31362	-4.24775	0.0549295	1	1.54404	4.93412	4.09883	0	0
AADACL4	4.23128	0.0915928	0.951466	1	8.49223	1.23353	1.36628	6.95791	1.13485
AADACP1	3.45488	-2.39568	0.183944	1	7.72021	1.23353	5.46511	1.73948	0
AADAT	42.6626	-0.454429	0.527049	1	69.4819	37.0059	31.4244	31.3106	36.3151
AAED1	96.3745	0.336399	0.639666	1	50.1814	60.4429	166.686	85.2345	147.53
AAGAB	336.102	0.0857664	0.866105	1	292.596	345.388	334.738	311.367	376.77
AAK1	851.934	-0.262729	0.66877	1	1312.44	648.836	478.197	822.773	533.379
AAMDC	433.938	-0.378678	0.479828	1	604.493	393.496	360.697	340.938	356.342
AAMP	325.809	0.369795	0.611961	1	104.995	425.567	461.801	321.804	532.244
AANAT	5.694	-0.658754	0.644951	1	6.94819	8.6347	0	4.3487	2.2697
AAR2	217.535	0.010312	0.986593	1	124.295	292.346	271.889	193.952	267.824
AARD	3.26897	-1.3382	0.461293	1	4.63213	1.23353	1.36628	0.869739	1.13485
AARS	610.193	0.287505	0.638737	1	362.85	722.848	832.062	608.818	951.003
AARS2	31.1732	0.628864	0.365579	1	35.513	19.7365	32.7906	55.6633	35.1803
AARSD1	162.66	-0.16487	0.769836	1	146.684	148.023	259.593	171.339	157.744
AASDH	152.881	-0.231398	0.670701	1	166.757	192.431	131.163	116.545	162.283
AASDHPPT	264.714	0.0409272	0.954848	1	87.2384	324.418	472.732	242.657	363.151
AASS	73.3887	-0.57884	0.378167	1	84.9223	99.9158	36.8895	42.6172	56.7424
AATBC	1.07171	-3.25329	0.318319	1	3.86011	1.23353	0	0	0
AATF	362.174	0.064954	0.90016	1	392.187	379.927	310.145	450.525	304.139
AATK	48.1959	-0.192916	0.794932	1	44.0052	20.97	31.4244	34.7896	21.5621
AATK-AS1	8.53292	0.0457913	0.970765	1	16.9845	7.40117	1.36628	15.6553	2.2697
AB015752.3	33.5096	-0.775538	0.31478	1	36.285	18.5029	28.6918	24.3527	7.94394
AB019441.29	2300.82	0.215268	0.782028	1	575.156	2637.28	4158.95	2224.79	3479.45
ABALON	24.1308	0.617109	0.399504	1	23.9327	14.8023	30.0581	29.5711	40.8545
ABAT	117.651	-0.469442	0.510732	1	167.529	45.6406	79.244	95.6713	45.3939
ABC11-4932300O16.1	0.706941	1.53894	0.700454	1	1.54404	0	0	0	3.40455
ABC12-47043100G14.2	0.463899	0.296096	0.945205	1	0.772021	0	0	0.869739	0
ABC12-47964100C23.1	7.29842	-1.59107	0.215767	1	13.1244	4.93412	2.73255	3.47896	1.13485
ABC12-49244600F4.4	0.984735	-2.78126	0.359847	1	2.31606	0	1.36628	0	0
ABC7-42391500H16.4	0.114681	0	1	1	0	0	0	0	0
ABC7-42404400C24.1	14.7533	-0.726321	0.511586	1	23.1606	14.8023	2.73255	4.3487	12.4833
ABC7-42418200C9.1	2.25038	0.678991	0.719676	1	2.31606	1.23353	1.36628	5.21844	0
ABC7-481722F1.2	1.19905	-0.907104	0.719833	1	2.31606	0	2.73255	1.73948	0
ABCA1	291.005	-0.735726	0.255354	1	493.322	209.7	311.511	283.535	122.564
ABCA10	57.1697	-1.51212	0.0947895	1	132.016	34.5388	20.4941	31.3106	12.4833
ABCA11P	273.738	-0.209811	0.698601	1	353.586	243.005	215.872	245.267	223.565
ABCA12	58.7219	-0.0773561	0.909213	1	74.8861	44.407	25.9593	50.4449	41.9894
ABCA13	53.3749	0.373426	0.625598	1	59.4456	25.9041	42.3546	88.7134	21.5621
ABCA17P	30.7109	-0.317993	0.694085	1	54.0415	18.5029	16.3953	24.3527	23.8318
ABCA2	20.578	-0.200414	0.813967	1	30.1088	28.3712	8.19766	25.2224	13.6182
ABCA3	131.849	-0.116369	0.850514	1	94.9586	136.922	192.645	97.4108	163.418
ABCA4	35.6316	-1.26525	0.165913	1	57.9016	43.1735	6.83138	20.8737	9.07879
ABCA5	108.318	0.184664	0.822798	1	163.669	20.97	69.6801	136.549	56.7424
ABCA6	22.7929	-0.851414	0.35875	1	39.3731	8.6347	19.1279	14.7856	10.2136
ABCA7	120.573	0.496813	0.449659	1	98.0467	55.5088	147.558	159.162	123.698
ABCA8	73.4435	0.236356	0.740021	1	85.6944	97.4488	24.593	96.5411	66.9561
ABCA9	31.8011	-0.9234	0.270102	1	61.7617	17.2694	16.3953	14.7856	19.2924
ABCA9-AS1	37.066	-1.18015	0.140091	1	67.1658	39.4729	17.7616	12.1764	24.9667
ABCB1	54.8467	0.698877	0.405237	1	71.798	20.97	32.7906	114.806	21.5621
ABCB10	171.934	-1.00851	0.224069	1	118.891	92.5147	467.267	93.0621	131.642
ABCB10P1	0.872998	1.98607	0.4798	1	0	0	1.36628	0.869739	2.2697
ABCB10P3	0.534759	-1.95812	0.631393	1	0.772021	0	1.36628	0	0
ABCB10P4	1.79179	-2.33186	0.434536	1	0	0	8.19766	0	1.13485
ABCB11	10.3539	0.418202	0.738565	1	6.17617	0	20.4941	16.525	6.80909
ABCB4	37.2168	1.63104	0.099375	1	40.9171	8.6347	6.83138	103.499	14.753
ABCB5	46.3541	0.113814	0.860432	1	54.0415	46.8741	30.0581	53.9238	40.8545
ABCB6	191.942	0.264062	0.73915	1	87.2384	111.018	444.04	184.385	329.106
ABCB7	365.532	0.235001	0.656448	1	289.508	320.718	400.319	476.617	315.488
ABCB8	61.238	-0.546472	0.385183	1	64.8498	49.3412	88.808	50.4449	41.9894
ABCB9	162.432	0.0304539	0.953028	1	162.124	176.395	177.616	184.385	166.823
ABCC1	529.263	0.090758	0.876868	1	638.462	330.586	530.115	696.661	367.691
ABCC10	68.3019	-0.0698896	0.9176	1	106.539	76.4788	38.2557	65.2305	76.0348
ABCC11	18.6202	0.0275336	0.973448	1	16.9845	20.97	12.2965	13.9158	20.4273
ABCC12	2.92353	-0.0761931	0.96889	1	3.86011	3.70059	0	2.60922	2.2697
ABCC13	27.6557	-0.534002	0.658227	1	48.6373	2.46706	23.2267	33.0501	1.13485
ABCC2	31.9734	-0.226647	0.7729	1	42.4612	23.437	10.9302	26.0922	18.1576
ABCC3	426.756	0.275022	0.757419	1	169.073	157.892	1017.88	707.098	376.77
ABCC4	2119.58	0.810723	0.25676	1	878.56	1425.96	3617.9	3326.75	3597.47
ABCC5	305.545	-0.411296	0.519168	1	476.337	199.832	292.383	327.892	157.744
ABCC5-AS1	11.9411	-0.53018	0.563349	1	17.7565	13.5688	8.19766	10.4369	7.94394
ABCC6	79.4743	0.137413	0.851413	1	108.855	43.1735	64.215	123.503	35.1803
ABCC6P1	18.0896	0.0213422	0.980944	1	27.0207	11.1018	10.9302	24.3527	9.07879
ABCC6P2	2.86798	-0.388927	0.806378	1	2.31606	3.70059	4.09883	1.73948	3.40455
ABCC8	10.433	-0.911158	0.354976	1	17.7565	8.6347	10.9302	8.69739	4.53939
ABCC9	26.5598	0.59932	0.511007	1	39.3731	18.5029	5.46511	44.3567	20.4273
ABCD1	26.4133	-0.173715	0.807925	1	24.7047	37.0059	25.9593	32.1804	19.2924
ABCD1P2	0.615334	-2.65872	0.488427	1	0.772021	0	2.73255	0	0
ABCD2	13.5992	-0.0525984	0.950738	1	17.7565	17.2694	9.56394	13.0461	15.8879
ABCD3	311.836	-0.0995804	0.866893	1	466.301	271.376	202.209	293.972	291.656
ABCD4	140.143	0.167095	0.808373	1	149	177.628	76.5115	72.1884	230.374
ABCE1	356.793	0.0880445	0.882728	1	206.902	376.226	546.511	377.467	422.164
ABCF1	1038.22	0.132146	0.80701	1	752.721	1271.77	1060.23	1100.22	1153.01
ABCF2	152.398	0.059674	0.92886	1	98.0467	188.73	217.238	91.3226	258.745
ABCF2P1	2.66966	-0.712827	0.688836	1	3.86011	0	5.46511	2.60922	1.13485
ABCF3	51.1646	0.341865	0.642098	1	38.6011	70.3111	45.0871	30.4409	99.8667
ABCG1	102.385	-0.116103	0.87888	1	152.86	55.5088	68.3138	137.419	32.9106
ABCG2	76.4433	-0.186992	0.748197	1	69.4819	70.3111	65.5813	63.491	56.7424
ABCG4	2.50142	1.90475	0.279553	1	1.54404	2.46706	0	3.47896	6.80909
ABCG5	7.10463	-1.28147	0.302119	1	10.0363	7.40117	2.73255	4.3487	1.13485
ABCG8	6.10748	-0.104394	0.933389	1	10.0363	4.93412	1.36628	6.95791	3.40455
ABHD1	31.1366	-0.136838	0.860111	1	40.9171	50.5747	13.6628	40.008	23.8318
ABHD10	143.701	0.0683502	0.903444	1	107.311	191.197	185.814	180.036	157.744
ABHD11	61.4393	0.381701	0.573382	1	50.9534	65.377	53.2848	67.8397	79.4394
ABHD11-AS1	3.24985	-0.572152	0.756996	1	0.772021	6.16764	8.19766	0	6.80909
ABHD12	815.668	0.658045	0.28385	1	829.923	582.226	594.33	1575.1	535.648
ABHD12B	26.3047	-0.631099	0.445623	1	42.4612	19.7365	13.6628	22.6132	10.2136
ABHD13	66.4099	0.497702	0.44821	1	37.829	60.4429	86.0754	61.7515	111.215
ABHD14A	48.8599	0.455453	0.458217	1	34.741	55.5088	50.5522	63.491	64.6864
ABHD14A-ACY1	156.489	0.458386	0.46877	1	84.1503	155.425	235	173.948	259.88
ABHD14B	136.383	0.498568	0.457418	1	60.2177	141.856	209.04	151.335	234.914
ABHD15	23.1075	0.595239	0.408207	1	16.9845	18.5029	27.3255	32.1804	30.6409
ABHD15-AS1	596.498	-0.0646303	0.895741	1	629.197	545.22	598.429	498.361	632.111
ABHD16A	424.84	0.416498	0.599647	1	132.016	320.718	908.574	351.375	859.08
ABHD16B	0.49738	-0.0918992	0.982409	1	1.54404	0	0	0	1.13485
ABHD17A	112.924	0.0372679	0.958249	1	57.9016	145.556	210.407	85.2345	197.464
ABHD17AP1	0.401188	-1.88763	0.672598	1	0.772021	1.23353	0	0	0
ABHD17AP3	73.731	0.13491	0.854658	1	28.5648	97.4488	132.529	73.9278	114.62
ABHD17AP4	0.40558	-1.1051	0.808563	1	0	1.23353	0	0	0
ABHD17AP5	0.114681	0	1	1	0	0	0	0	0
ABHD17AP6	9.67771	-1.08952	0.332212	1	16.2124	6.16764	4.09883	6.08818	2.2697
ABHD17B	220.01	0.000147888	0.999771	1	236.239	187.496	203.575	232.22	186.115
ABHD17C	58.8786	-0.662481	0.354466	1	71.026	88.8141	23.2267	36.5291	40.8545
ABHD18	340.169	-0.0742077	0.888973	1	378.29	273.843	337.47	356.593	270.094
ABHD2	871.388	0.618345	0.380797	1	323.477	661.171	1595.81	1161.97	1477.57
ABHD3	207.038	-0.115674	0.861815	1	220.026	112.251	237.732	261.792	88.5182
ABHD4	129.875	0.231688	0.747274	1	55.5855	136.922	230.901	106.108	224.7
ABHD5	214.091	-0.140501	0.823189	1	159.036	152.958	385.29	246.136	174.767
ABHD6	68.5869	-0.51309	0.467764	1	104.995	35.7723	73.7789	69.5791	30.6409
ABHD8	307.498	0.608711	0.351262	1	127.384	370.059	411.249	349.635	573.098
ABI1	611.193	0.19223	0.728174	1	451.632	426.801	832.062	683.615	618.492
ABI2	522.177	-0.144761	0.787733	1	565.892	458.873	362.063	494.882	341.589
ABI3	89.9313	0.365111	0.626595	1	53.2695	133.221	80.6103	185.254	43.1242
ABI3BP	71.3982	-0.786198	0.290847	1	142.052	41.94	46.4534	48.7054	40.8545
ABL1	643.23	-0.243362	0.673112	1	935.69	646.369	379.825	557.503	548.132
ABL2	554.698	-0.312418	0.545515	1	705.627	490.944	445.406	449.655	432.377
ABLIM1	621.273	-0.110228	0.829427	1	656.218	550.154	646.249	459.222	685.448
ABLIM2	36.0101	-0.35337	0.684613	1	66.3938	23.437	12.2965	40.008	13.6182
ABLIM3	224.064	-0.458852	0.585299	1	339.689	102.383	337.47	256.573	121.429
ABO	80.6062	-0.536271	0.46061	1	121.979	43.1735	92.9068	40.8778	78.3045
ABR	505.623	0.0937772	0.890076	1	728.016	376.226	258.226	716.665	253.071
ABRA	3.67688	-2.01643	0.209784	1	6.17617	3.70059	6.83138	2.60922	0
ABRACL	602.451	0.177196	0.823508	1	169.073	703.111	1196.86	514.886	1044.06
ABT1	181.755	0.365919	0.643186	1	44.0052	250.406	266.424	167.86	313.218
ABTB1	20.1912	0.623827	0.51562	1	20.8446	2.46706	21.8604	33.9198	12.4833
ABTB2	313.955	-0.840978	0.175006	1	381.379	236.838	140.726	147.856	135.047
AC000032.2	53.6228	-0.0633477	0.940956	1	48.6373	23.437	94.2731	89.5832	15.8879
AC000036.4	0.352437	-2.15182	0.633607	1	0	2.46706	0	0	0
AC000041.8	18.3275	0.1609	0.853208	1	22.3886	11.1018	27.3255	34.7896	10.2136
AC000068.10	1.38653	-0.623776	0.827839	1	0	0	6.83138	1.73948	1.13485
AC000068.5	16.573	0.401002	0.689855	1	12.3523	4.93412	23.2267	21.7435	13.6182
AC000068.9	2.73605	0.227578	0.912858	1	0	9.86823	0	0.869739	6.80909
AC000077.2	0.349218	0.295377	0.948252	1	0.772021	0	0	0.869739	0
AC000081.2	0.710877	1.34708	0.657261	1	0	0	1.36628	0.869739	1.13485
AC000089.3	824.669	-0.00541715	0.995023	1	145.912	1197.76	1538.43	587.074	1326.64
AC000099.1	3.39205	-0.526488	0.778107	1	10.0363	0	0	2.60922	2.2697
AC000111.6	5.66892	-1.42324	0.302071	1	16.2124	6.16764	2.73255	0.869739	5.67424
AC000120.7	128.212	0.460661	0.415726	1	104.223	144.323	106.57	156.553	169.092
AC000123.2	9.47925	0.296743	0.764171	1	6.94819	4.93412	15.029	10.4369	11.3485
AC000123.3	5.03075	1.12719	0.431724	1	6.94819	2.46706	0	4.3487	10.2136
AC000123.4	2.06991	2.37503	0.267694	1	2.31606	0	0	7.82765	1.13485
AC000124.1	0.679302	-1.66651	0.694191	1	1.54404	0	0	0	0
AC000367.1	0.441155	-2.5371	0.572008	1	3.08809	0	0	0	0
AC000370.2	4.89219	-0.130585	0.917396	1	9.26426	2.46706	5.46511	6.08818	4.53939
AC000403.4	3.22632	-0.17536	0.929674	1	2.31606	0	6.83138	0.869739	4.53939
AC001226.7	0.248497	2.13409	0.632482	1	0	0	0	1.73948	0
AC002044.1	15.9674	-1.56008	0.189647	1	46.3213	17.2694	1.36628	11.3066	3.40455
AC002044.3	1.07492	0.455707	0.893134	1	0.772021	0	0	0	1.13485
AC002044.4	62.6866	0.700793	0.323855	1	43.2332	61.6764	65.5813	114.806	69.2257
AC002056.3	22.2186	0.303641	0.739816	1	5.40415	24.6706	43.7208	22.6132	37.45
AC002056.5	1.95026	-0.87629	0.67564	1	3.86011	0	1.36628	0.869739	1.13485
AC002059.10	2.37111	1.27005	0.527756	1	3.08809	0	0	4.3487	1.13485
AC002064.4	10.4096	0.591261	0.660828	1	10.8083	4.93412	0	13.9158	2.2697
AC002064.5	2.68217	0.0276103	0.989246	1	3.86011	0	0	1.73948	1.13485
AC002066.1	460.04	-0.0371638	0.941015	1	455.493	456.406	510.987	520.104	404.006
AC002069.5	11.1416	-0.139787	0.909782	1	2.31606	28.3712	15.029	10.4369	17.0227
AC002075.3	0.124248	1.25306	0.783086	1	0	0	0	0.869739	0
AC002075.4	432.515	-0.119922	0.883879	1	123.523	621.699	806.103	293.102	658.212
AC002076.10	8.05921	0.612681	0.623821	1	6.94819	6.16764	9.56394	1.73948	21.5621
AC002115.5	0.682383	0.46098	0.903988	1	0	1.23353	0	0	1.13485
AC002115.9	0.45947	-0.275683	0.948662	1	1.54404	0	0	0.869739	0
AC002116.7	143.723	-0.0261467	0.969395	1	165.985	182.562	66.9475	95.6713	177.036
AC002116.8	41.1719	0.403304	0.592791	1	20.8446	53.0417	56.0173	31.3106	82.8439
AC002117.1	792.791	0.762648	0.339466	1	180.653	838.8	1259.71	634.04	1942.86
AC002127.4	3.69888	0.0413398	0.979302	1	5.40415	3.70059	0	5.21844	1.13485
AC002128.5	8.02126	-0.232293	0.852808	1	9.26426	9.86823	1.36628	10.4369	1.13485
AC002306.1	0.349218	0.295377	0.948252	1	0.772021	0	0	0.869739	0
AC002310.10	0.533522	-0.637747	0.874804	1	0	1.23353	1.36628	0	1.13485
AC002310.11	42.2058	0.133072	0.852223	1	23.1606	66.6106	49.186	44.3567	56.7424
AC002310.12	24.6556	0.450111	0.55541	1	15.4404	19.7365	36.8895	24.3527	40.8545
AC002310.13	92.2479	-0.27836	0.650933	1	77.9741	77.7123	157.122	77.4068	94.1924
AC002310.14	0.511302	1.35789	0.708399	1	0.772021	0	0	0.869739	1.13485
AC002310.17	7.68438	0.834156	0.487695	1	1.54404	7.40117	9.56394	3.47896	18.1576
AC002310.7	145.402	-0.12584	0.82583	1	193.777	99.9158	122.965	126.982	128.238
AC002331.1	0.40558	-1.1051	0.808563	1	0	1.23353	0	0	0
AC002366.3	3.32339	1.26524	0.45547	1	3.86011	0	4.09883	6.08818	6.80909
AC002383.2	9.69896	-0.27515	0.80493	1	19.3005	4.93412	2.73255	9.56713	5.67424
AC002386.1	1.22397	0.0260844	0.993279	1	3.08809	0	0	0	2.2697
AC002395.1	1.0932	-3.26268	0.264383	1	1.54404	3.70059	0	0	0
AC002398.11	25.496	-0.691548	0.369173	1	22.3886	38.2394	16.3953	19.1343	12.4833
AC002398.12	55.8037	0.306206	0.74479	1	54.0415	117.185	12.2965	23.483	128.238
AC002398.13	56.7013	0.687166	0.250273	1	41.6891	43.1735	34.1569	72.1884	55.6076
AC002398.9	180.325	-0.0999673	0.87463	1	124.295	259.041	225.436	185.254	192.924
AC002400.1	0.46818	1.25307	0.783085	1	0	0	0	0.869739	0
AC002401.1	8.0674	0.823246	0.464802	1	12.3523	7.40117	1.36628	8.69739	17.0227
AC002429.5	151.015	0.14057	0.847022	1	167.529	83.88	146.192	237.439	54.4727
AC002451.3	4.93845	2.24755	0.0925574	1	2.31606	2.46706	1.36628	13.9158	5.67424
AC002454.1	58.0407	-0.620495	0.41812	1	103.451	65.377	19.1279	47.8357	34.0455
AC002456.2	2.99436	-1.3237	0.493957	1	5.40415	1.23353	6.83138	3.47896	0
AC002463.3	18.807	-0.965383	0.269401	1	19.3005	11.1018	21.8604	13.0461	4.53939
AC002465.2	5.25277	-0.609152	0.655279	1	9.26426	2.46706	1.36628	2.60922	3.40455
AC002467.7	10.5016	1.2856	0.274454	1	2.31606	1.23353	17.7616	12.1764	21.5621
AC002472.11	8.23259	-0.211903	0.857042	1	11.5803	1.23353	6.83138	6.95791	4.53939
AC002480.2	5.2503	-0.0852573	0.947849	1	9.26426	7.40117	1.36628	6.95791	4.53939
AC002480.3	6.60335	0.377612	0.790827	1	11.5803	7.40117	1.36628	12.1764	5.67424
AC002480.4	1.0908	-0.967192	0.731	1	3.86011	1.23353	0	1.73948	0
AC002480.5	95.7074	-0.208696	0.805242	1	161.352	146.79	25.9593	122.633	70.3606
AC002486.2	1.33089	-0.918923	0.714476	1	0.772021	4.93412	0	0.869739	1.13485
AC002511.2	0.124248	1.25306	0.783086	1	0	0	0	0.869739	0
AC002519.6	3.34674	-0.111389	0.944902	1	0.772021	4.93412	6.83138	0.869739	6.80909
AC002519.8	0.785087	-2.54836	0.525158	1	3.08809	0	0	0	0
AC002530.1	0.114644	0	1	1	0	0	0	0	0
AC002539.1	19.2449	-0.853719	0.357265	1	31.6529	8.6347	21.8604	18.2645	4.53939
AC002543.2	8.52675	-0.658509	0.614257	1	10.8083	6.16764	8.19766	10.4369	0
AC002550.5	529.055	0.0623811	0.911379	1	449.316	779.59	411.249	483.575	658.212
AC002550.6	6.99385	0.329632	0.774172	1	3.08809	8.6347	2.73255	5.21844	6.80909
AC002551.1	3.5237	-0.549117	0.759663	1	7.72021	3.70059	0	5.21844	0
AC002558.1	0.519425	1.51376	0.732745	1	0	0	1.36628	0	2.2697
AC002979.1	0.529755	0.285902	0.944688	1	0	1.23353	0	0.869739	0
AC002985.3	367.597	-0.024122	0.962576	1	385.239	391.029	316.976	422.693	293.926
AC003001.1	7.24739	-0.126902	0.91355	1	8.49223	11.1018	2.73255	2.60922	11.3485
AC003002.4	75.2883	-0.00888155	0.989831	1	38.6011	82.6464	113.401	49.5751	105.541
AC003002.6	48.9203	-0.318624	0.62237	1	37.829	37.0059	64.215	32.1804	41.9894
AC003003.5	5.59958	0.284423	0.831213	1	7.72021	1.23353	4.09883	5.21844	5.67424
AC003005.2	4.13998	-0.159788	0.921099	1	8.49223	0	1.36628	1.73948	4.53939
AC003005.4	46.6892	0.29371	0.633181	1	44.0052	34.5388	51.9185	56.5331	49.9333
AC003006.7	349.37	-0.313989	0.540986	1	384.467	267.676	363.43	290.493	254.206
AC003009.1	0.692013	-2.5622	0.491363	1	0.772021	2.46706	0	0	0
AC003075.4	6.62906	-1.18673	0.470672	1	2.31606	0	16.3953	5.21844	0
AC003084.2	0.114644	0	1	1	0	0	0	0	0
AC003088.1	36.9021	-1.03929	0.264616	1	84.1503	27.1376	10.9302	29.5711	10.2136
AC003090.1	180.476	-0.0435243	0.945831	1	113.487	186.263	322.441	155.683	246.262
AC003092.1	5.20185	-0.584891	0.643281	1	7.72021	3.70059	5.46511	5.21844	2.2697
AC003092.2	0.401188	-1.88763	0.672598	1	0.772021	1.23353	0	0	0
AC003101.1	0.463862	0.297764	0.938725	1	0.772021	0	0	0.869739	0
AC003104.1	0.343969	0	1	1	0	0	0	0	0
AC003664.1	1.12294	2.82323	0.312202	1	0.772021	0	0	4.3487	1.13485
AC003682.16	8.7415	-1.96607	0.0813809	1	15.4404	7.40117	10.9302	3.47896	2.2697
AC003682.17	0.195182	-1.1051	0.808562	1	0	0	1.36628	0	0
AC003956.1	0.372745	2.71313	0.539189	1	0	0	0	2.60922	0
AC003958.2	1.79051	0.455711	0.852053	1	2.31606	2.46706	0	0	4.53939
AC003973.3	26.9172	-0.384826	0.882635	1	30.8809	0	1.36628	16.525	0
AC003973.4	0.879622	-1.38621	0.633863	1	2.31606	0	1.36628	0.869739	0
AC003973.5	0.114644	0	1	1	0	0	0	0	0
AC003984.1	11.7726	-2.5472	0.114951	1	43.2332	2.46706	0	0.869739	4.53939
AC003985.1	0.114644	0	1	1	0	0	0	0	0
AC003986.6	5.34872	0.140081	0.92772	1	10.0363	4.93412	0	7.82765	3.40455
AC003986.7	0.339651	-1.09368	0.810519	1	0.772021	0	0	0	0
AC003988.1	8.89806	0.0312625	0.977757	1	14.6684	7.40117	1.36628	9.56713	6.80909
AC003989.3	5.19837	0.790808	0.590614	1	4.63213	2.46706	2.73255	11.3066	0
AC003991.3	30.3764	-0.0862072	0.926918	1	32.4249	12.3353	21.8604	38.2685	3.40455
AC004000.1	2.76435	-2.07926	0.38449	1	6.17617	0	0	0	1.13485
AC004009.2	0.110289	-1.0937	0.810516	1	0.772021	0	0	0	0
AC004009.3	5.9465	-1.89451	0.169654	1	10.0363	11.1018	4.09883	4.3487	0
AC004012.1	0.248497	2.13409	0.632482	1	0	0	0	1.73948	0
AC004014.3	17.8596	-0.913052	0.425406	1	37.057	16.0359	2.73255	4.3487	15.8879
AC004019.10	34.1165	-0.31073	0.696322	1	44.0052	40.7065	16.3953	13.0461	41.9894
AC004019.13	7.50867	0.0839602	0.952455	1	12.3523	0	4.09883	5.21844	6.80909
AC004051.2	1.22124	-2.22977	0.391723	1	1.54404	1.23353	4.09883	0.869739	0
AC004053.1	194.105	-0.189398	0.803314	1	165.213	122.119	239.098	193.952	113.485
AC004054.1	3.42324	-1.80467	0.427314	1	4.63213	0	0	0.869739	0
AC004057.1	156.591	0.52673	0.505792	1	45.5493	259.041	172.151	141.768	315.488
AC004063.1	10.4327	0.796973	0.491591	1	4.63213	4.93412	10.9302	4.3487	19.2924
AC004066.3	0.441155	-2.5371	0.572008	1	3.08809	0	0	0	0
AC004067.5	1.74207	-4.15084	0.082867	1	3.08809	1.23353	5.46511	0	0
AC004069.2	114.446	0.263455	0.756896	1	33.1969	162.826	172.151	100.02	194.059
AC004076.5	26.7745	-0.806967	0.298986	1	34.741	23.437	15.029	11.3066	17.0227
AC004076.7	105.746	-0.0443309	0.93753	1	80.2902	98.6823	128.43	86.1042	112.35
AC004076.9	184.909	-0.294223	0.60909	1	213.85	178.862	159.854	99.1503	202.003
AC004108.1	0.505009	-2.28193	0.612509	1	0	0	2.73255	0	0
AC004112.4	182.511	-0.115155	0.850024	1	126.611	151.724	304.68	168.729	189.52
AC004125.3	2.04371	-1.42558	0.557496	1	6.94819	0	0	1.73948	0
AC004129.7	0.424544	-1.1051	0.808563	1	0	0	1.36628	0	0
AC004129.9	0.438923	2.48286	0.575502	1	0	0	0	0	2.2697
AC004156.3	4.19066	-0.505247	0.741707	1	7.72021	6.16764	0	4.3487	2.2697
AC004158.3	298.942	-0.178555	0.777907	1	272.524	244.239	366.162	369.639	149.8
AC004160.4	5.48388	-3.17937	0.101319	1	10.0363	1.23353	1.36628	0.869739	0
AC004221.2	0.997972	1.19061	0.692928	1	0	1.23353	0	1.73948	0
AC004231.2	23.9533	-1.24416	0.16231	1	26.2487	34.5388	6.83138	12.1764	6.80909
AC004237.1	191.056	-0.61496	0.413883	1	331.197	161.592	50.5522	138.289	98.7318
AC004257.1	7.24429	-2.11913	0.103664	1	13.1244	8.6347	2.73255	2.60922	1.13485
AC004381.6	80.8791	-0.251077	0.70872	1	103.451	50.5747	94.2731	99.1503	39.7197
AC004381.7	86.1607	-1.67897	0.0777098	1	148.228	18.5029	56.0173	26.0922	20.4273
AC004383.3	0.33834	0.478214	0.916061	1	0	1.23353	0	0	1.13485
AC004386.4	869.475	0.452404	0.591688	1	137.42	967.087	1519.3	914.966	1477.57
AC004448.2	2.02402	-0.709259	0.722275	1	1.54404	2.46706	2.73255	2.60922	0
AC004448.5	1553.6	0.0584876	0.941882	1	411.487	2341.24	2589.09	1189.8	2518.23
AC004449.6	1.53763	3.67277	0.190244	1	0	0	0	1.73948	3.40455
AC004453.8	1165.73	0.220259	0.77527	1	309.581	1293.97	2149.15	1175.02	1738.59
AC004461.4	1.63703	-1.05699	0.660543	1	0.772021	4.93412	0	1.73948	0
AC004471.10	0.229288	0	1	1	0	0	0	0	0
AC004471.9	2.19103	-0.538482	0.800208	1	1.54404	4.93412	1.36628	3.47896	0
AC004477.1	3.57567	-1.23822	0.441264	1	0.772021	6.16764	8.19766	0.869739	3.40455
AC004485.3	14.516	0.685021	0.498362	1	22.3886	13.5688	2.73255	29.5711	12.4833
AC004490.1	1.48616	3.2235	0.177726	1	0.772021	0	0	6.08818	1.13485
AC004492.1	0.162121	1.44731	0.74979	1	0	0	0	0	1.13485
AC004510.3	36.8515	-0.906437	0.36396	1	16.9845	19.7365	98.3719	41.7475	5.67424
AC004538.3	279.802	-1.10228	0.185362	1	591.368	257.808	58.7499	93.0621	189.52
AC004540.4	58.9005	0.30282	0.729554	1	19.3005	46.8741	90.1742	99.1503	28.3712
AC004540.5	71.8446	-0.741975	0.347503	1	118.891	20.97	56.0173	52.1844	26.1015
AC004543.1	0.229362	0	1	1	0	0	0	0	0
AC004543.2	1.08847	3.9025	0.193081	1	0	0	0	2.60922	3.40455
AC004549.6	4.0998	0.06535	0.963251	1	5.40415	2.46706	1.36628	4.3487	2.2697
AC004552.1	0.520224	-1.10464	0.788156	1	0	1.23353	0	0	0
AC004593.3	22.846	0.748788	0.46331	1	20.8446	3.70059	16.3953	39.1383	6.80909
AC004595.1	0.874335	-2.42566	0.487262	1	1.54404	0	1.36628	0	0
AC004603.4	1.84457	0.59307	0.767175	1	2.31606	1.23353	0	2.60922	1.13485
AC004623.2	24.3205	0.331625	0.637233	1	27.0207	23.437	24.593	31.3106	31.7758
AC004623.3	3.09175	-0.275848	0.867135	1	6.17617	0	4.09883	3.47896	2.2697
AC004656.1	0.630439	-1.89057	0.626658	1	0.772021	1.23353	0	0	0
AC004691.1	0.124248	1.25306	0.783086	1	0	0	0	0.869739	0
AC004691.5	5.21272	-1.15796	0.359203	1	5.40415	8.6347	5.46511	3.47896	2.2697
AC004692.4	0.918194	-0.300516	0.924807	1	1.54404	0	0	0.869739	0
AC004692.5	1.52124	0.744461	0.753558	1	0	1.23353	2.73255	0.869739	3.40455
AC004702.2	754.64	-0.179301	0.763266	1	851.539	758.62	684.505	585.335	766.023
AC004744.3	2.44994	-0.217702	0.915667	1	7.72021	0	0	3.47896	1.13485
AC004754.3	216.674	-0.0514391	0.928533	1	166.757	308.382	274.622	198.301	283.712
AC004791.2	20.1437	0.708465	0.430806	1	13.8964	7.40117	21.8604	37.3988	9.07879
AC004812.1	0.335259	-1.66166	0.71464	1	1.54404	0	0	0	0
AC004813.1	0.238929	1.25307	0.783086	1	0	0	0	0.869739	0
AC004824.2	4.24458	3.01046	0.0403186	1	0.772021	1.23353	1.36628	9.56713	7.94394
AC004832.1	0.706622	-2.92175	0.372903	1	1.54404	1.23353	1.36628	0	0
AC004837.1	0.229325	0	1	1	0	0	0	0	0
AC004837.5	3.54763	-1.93513	0.230053	1	5.40415	4.93412	5.46511	2.60922	0
AC004840.8	5.20105	-1.74723	0.277092	1	1.54404	1.23353	12.2965	1.73948	1.13485
AC004854.4	8.06745	0.0704195	0.955835	1	2.31606	1.23353	20.4941	9.56713	6.80909
AC004854.5	0.110289	-1.0937	0.810516	1	0.772021	0	0	0	0
AC004862.6	58.2763	0.44077	0.549113	1	21.6166	78.9458	76.5115	65.2305	94.1924
AC004869.2	0.234537	0.295373	0.948253	1	0.772021	0	0	0.869739	0
AC004870.3	6.75758	-0.669465	0.566448	1	9.26426	11.1018	2.73255	5.21844	4.53939
AC004870.4	1.19498	-2.74846	0.343425	1	2.31606	1.23353	0	0	0
AC004878.2	11.1115	1.0815	0.263805	1	11.5803	4.93412	4.09883	17.3948	12.4833
AC004878.8	0.229362	0	1	1	0	0	0	0	0
AC004893.10	0.114681	0	1	1	0	0	0	0	0
AC004893.11	269.52	-0.324927	0.590864	1	392.187	212.167	154.389	180.036	224.7
AC004895.4	7.95241	-0.469787	0.702981	1	13.8964	7.40117	2.73255	10.4369	1.13485
AC004899.3	0.391446	1.44719	0.749402	1	0	0	0	0	1.13485
AC004901.1	24.1606	-0.52764	0.554322	1	32.4249	30.8382	9.56394	23.483	10.2136
AC004920.2	0.795908	-2.81215	0.388141	1	0	1.23353	2.73255	0	0
AC004932.1	0.110289	-1.0937	0.810516	1	0.772021	0	0	0	0
AC004938.5	0.229362	0	1	1	0	0	0	0	0
AC004941.3	0.224933	-1.09369	0.810518	1	0.772021	0	0	0	0
AC004941.5	8.09662	0.292746	0.769673	1	6.94819	8.6347	8.19766	11.3066	7.94394
AC004943.1	0.195182	-1.1051	0.808562	1	0	0	1.36628	0	0
AC004945.1	0.458575	0	1	1	0	0	0	0	0
AC004951.5	4.30205	-0.643053	0.682388	1	9.26426	1.23353	1.36628	0.869739	4.53939
AC004951.6	47.4061	-0.381624	0.639799	1	71.026	65.377	12.2965	43.487	32.9106
AC004953.1	0.610293	-0.805377	0.819782	1	0	1.23353	1.36628	0.869739	0
AC004967.7	54.7136	-0.503346	0.531007	1	89.5545	18.5029	54.6511	53.9238	22.697
AC004980.10	0.343932	0	1	1	0	0	0	0	0
AC004980.7	748.838	-0.819124	0.257543	1	1351.81	377.46	463.168	591.423	237.183
AC004980.8	0.124248	1.25306	0.783086	1	0	0	0	0.869739	0
AC004980.9	70.0443	-0.140081	0.847453	1	84.9223	107.317	31.4244	49.5751	86.2485
AC004985.12	18.4056	0.010041	0.99088	1	30.1088	12.3353	6.83138	15.6553	18.1576
AC004987.9	0.387054	0.489639	0.914071	1	0.772021	0	0	0	1.13485
AC004988.1	6.61311	-0.995178	0.46846	1	16.2124	2.46706	2.73255	6.08818	1.13485
AC005000.1	0.124248	1.25306	0.783086	1	0	0	0	0.869739	0
AC005008.2	8.99246	1.70246	0.299693	1	3.86011	0	13.6628	37.3988	0
AC005009.1	2.79008	-0.348864	0.847318	1	0	2.46706	6.83138	3.47896	1.13485
AC005009.2	5.70262	0.313248	0.796922	1	5.40415	4.93412	4.09883	9.56713	2.2697
AC005014.5	0.22497	-1.09369	0.810518	1	0.772021	0	0	0	0
AC005017.2	0.162121	1.44731	0.74979	1	0	0	0	0	1.13485
AC005019.2	28.4807	0.20376	0.798845	1	13.1244	40.7065	35.5232	21.7435	46.5288
AC005027.3	637.702	-0.954896	0.325312	1	1632.05	434.202	79.244	500.97	237.183
AC005037.1	0.309826	-1.1051	0.808563	1	0	0	1.36628	0	0
AC005037.3	225.656	-0.333458	0.555989	1	195.321	199.832	357.964	217.435	180.441
AC005040.3	0.114681	0	1	1	0	0	0	0	0
AC005042.2	1.30286	-0.867849	0.686514	1	1.54404	1.23353	2.73255	0.869739	1.13485
AC005042.4	213.329	-0.133597	0.793807	1	216.938	199.832	229.534	200.91	191.789
AC005042.5	7.03316	-0.490115	0.731428	1	16.2124	0	2.73255	2.60922	6.80909
AC005062.2	736.607	0.0143423	0.98228	1	336.601	942.416	1121.71	689.703	926.036
AC005076.5	9.97777	0.17423	0.882175	1	0.772021	14.8023	17.7616	16.525	7.94394
AC005077.14	0.229362	0	1	1	0	0	0	0	0
AC005077.5	0.821128	0.495387	0.864434	1	0.772021	0	1.36628	0.869739	1.13485
AC005077.7	3.06803	-0.805291	0.648284	1	4.63213	0	2.73255	1.73948	1.13485
AC005077.8	0.114644	0	1	1	0	0	0	0	0
AC005082.1	0.124248	1.25306	0.783086	1	0	0	0	0.869739	0
AC005082.12	2.78699	-4.36964	0.0426855	1	2.31606	3.70059	5.46511	0	0
AC005083.1	5.27151	1.11538	0.413242	1	2.31606	4.93412	4.09883	14.7856	1.13485
AC005086.1	15.0381	-0.914319	0.485216	1	30.1088	0	5.46511	10.4369	2.2697
AC005086.2	0.114644	0	1	1	0	0	0	0	0
AC005086.3	2.77162	-0.561203	0.749609	1	6.94819	0	4.09883	1.73948	3.40455
AC005094.2	0.309863	-1.1051	0.808563	1	0	0	1.36628	0	0
AC005104.3	121.559	0.0744947	0.925616	1	46.3213	192.431	169.418	77.4068	208.812
AC005150.1	0.577232	1.34759	0.699568	1	0	1.23353	0	0.869739	1.13485
AC005152.3	2.41992	0.0903773	0.961667	1	0.772021	4.93412	0	1.73948	2.2697
AC005154.6	261.21	-0.243331	0.716646	1	404.539	131.988	214.505	279.186	144.126
AC005154.7	9.52981	0.0335193	0.980963	1	19.3005	4.93412	0	15.6553	1.13485
AC005154.8	0.588073	1.1823	0.761729	1	0.772021	0	0	1.73948	0
AC005160.3	0.785087	-2.54836	0.525158	1	3.08809	0	0	0	0
AC005162.4	0.849223	0.11702	0.967642	1	0	1.23353	1.36628	1.73948	0
AC005162.5	0.229362	0	1	1	0	0	0	0	0
AC005176.2	0.391483	1.44734	0.749784	1	0	0	0	0	1.13485
AC005178.1	0.234537	0.295373	0.948253	1	0.772021	0	0	0.869739	0
AC005189.6	1.28748	0.45087	0.846635	1	0.772021	1.23353	2.73255	0.869739	3.40455
AC005197.2	1.12722	0.349498	0.896604	1	0.772021	0	1.36628	1.73948	0
AC005215.1	0.114644	0	1	1	0	0	0	0	0
AC005220.3	2.64503	-0.0130223	0.994327	1	3.08809	4.93412	2.73255	6.95791	0
AC005224.2	5.52958	0.104684	0.949717	1	13.8964	0	0	6.95791	3.40455
AC005229.1	0.114681	0	1	1	0	0	0	0	0
AC005229.5	0.176218	-1.1051	0.808562	1	0	1.23353	0	0	0
AC005229.7	19.7326	0.313996	0.7314	1	8.49223	18.5029	39.622	21.7435	32.9106
AC005235.1	2.10129	-0.122376	0.94504	1	2.31606	2.46706	1.36628	2.60922	1.13485
AC005237.4	159.498	-2.05915	0.0539729	1	541.959	103.616	9.56394	53.9238	51.0682
AC005251.3	305.578	0.243261	0.771246	1	67.9379	357.723	538.313	213.086	546.997
AC005253.2	13.6695	-0.159935	0.875365	1	14.6684	4.93412	5.46511	9.56713	5.67424
AC005253.4	297.918	0.274172	0.671031	1	141.28	386.095	431.743	347.896	424.433
AC005255.3	4.48345	0.344502	0.82167	1	0.772021	7.40117	6.83138	7.82765	4.53939
AC005262.2	183.5	-0.153709	0.808997	1	213.85	309.616	114.767	132.2	250.801
AC005262.4	30.6686	0.141979	0.856546	1	13.8964	39.4729	40.9883	26.9619	41.9894
AC005264.2	20.3597	-1.24464	0.232935	1	15.4404	8.6347	50.5522	18.2645	2.2697
AC005276.1	1.59835	-0.01504	0.994267	1	0.772021	3.70059	1.36628	2.60922	1.13485
AC005281.1	15.5038	-0.380736	0.668633	1	20.8446	17.2694	6.83138	8.69739	14.753
AC005284.2	0.629257	-0.877047	0.820925	1	0	0	2.73255	0.869739	0
AC005300.5	1.71171	-2.54747	0.273565	1	0.772021	2.46706	5.46511	0.869739	0
AC005301.8	0.248497	2.13409	0.632482	1	0	0	0	1.73948	0
AC005304.1	1.57996	-2.15032	0.479079	1	6.17617	0	0	0.869739	0
AC005306.3	5.86921	-1.28215	0.357176	1	4.63213	1.23353	8.19766	2.60922	1.13485
AC005307.1	3.06671	0.98706	0.542966	1	0.772021	2.46706	5.46511	4.3487	6.80909
AC005307.3	75.1627	-0.186977	0.763501	1	67.1658	85.1135	76.5115	79.1463	54.4727
AC005324.6	3.92722	-0.115458	0.932857	1	6.94819	2.46706	4.09883	6.08818	2.2697
AC005329.7	208.513	0.159989	0.833556	1	59.4456	361.424	300.581	220.044	316.623
AC005330.2	0.344006	0	1	1	0	0	0	0	0
AC005336.4	2.26169	-4.75969	0.113571	1	0	0	15.029	0	0
AC005336.5	8.61453	0.903572	0.359962	1	6.94819	6.16764	5.46511	13.0461	10.2136
AC005339.1	0.390365	-2.28194	0.612507	1	0	0	2.73255	0	0
AC005339.2	97.8544	-0.0584882	0.941612	1	28.5648	102.383	211.773	101.76	116.889
AC005351.1	1.71335	3.48234	0.13553	1	0.772021	0	0	0.869739	7.94394
AC005355.1	20.3367	-0.459976	0.579173	1	30.1088	17.2694	10.9302	13.9158	14.753
AC005355.2	0.969915	1.35469	0.629211	1	0.772021	0	0	0.869739	1.13485
AC005355.3	0.607283	2.16821	0.607219	1	0.772021	0	0	3.47896	0
AC005358.3	16.9386	-0.0486509	0.958319	1	25.4767	19.7365	4.09883	13.0461	19.2924
AC005363.11	2.52317	0.269752	0.889927	1	3.86011	3.70059	0	6.08818	0
AC005363.9	21.5246	-0.294141	0.716589	1	36.285	28.3712	10.9302	24.3527	17.0227
AC005371.1	0.110289	-1.0937	0.810516	1	0.772021	0	0	0	0
AC005387.2	4.02249	-0.389579	0.793856	1	6.94819	4.93412	1.36628	3.47896	3.40455
AC005387.3	35.9826	-0.0459072	0.954646	1	17.7565	39.4729	75.1452	33.9198	51.0682
AC005392.13	3.17986	0.0288481	0.985974	1	2.31606	6.16764	0	3.47896	2.2697
AC005394.1	14.3625	1.18453	0.224386	1	7.72021	16.0359	6.83138	35.6593	10.2136
AC005477.1	16.0482	1.61749	0.200075	1	3.86011	3.70059	20.4941	53.9238	2.2697
AC005480.1	10.4979	0.123183	0.910942	1	3.08809	9.86823	20.4941	6.95791	17.0227
AC005481.5	0.904271	-2.1549	0.575926	1	2.31606	0	0	0	0
AC005487.2	1.67725	-2.43322	0.414467	1	1.54404	0	1.36628	0	0
AC005488.11	0.836608	2.17803	0.483046	1	0.772021	0	0	3.47896	0
AC005498.3	1.47024	3.95751	0.117555	1	0	0	0	1.73948	4.53939
AC005498.4	0.114644	0	1	1	0	0	0	0	0
AC005517.3	0.438923	2.48286	0.575502	1	0	0	0	0	2.2697
AC005519.4	34.0834	-0.502644	0.58017	1	60.9897	56.7423	5.46511	24.3527	34.0455
AC005522.7	9.39267	-0.322793	0.799184	1	18.5285	9.86823	1.36628	14.7856	1.13485
AC005523.2	87.9038	0.181461	0.828716	1	23.1606	128.287	135.261	68.7094	147.53
AC005523.3	4.20888	-0.554254	0.690177	1	6.17617	4.93412	1.36628	3.47896	2.2697
AC005532.5	11.0349	-1.75459	0.0890404	1	15.4404	8.6347	19.1279	6.08818	2.2697
AC005534.6	15.9021	0.902938	0.354116	1	5.40415	20.97	10.9302	24.3527	21.5621
AC005534.8	2.26342	1.30891	0.492678	1	1.54404	1.23353	1.36628	3.47896	3.40455
AC005537.2	25.5997	-0.535079	0.529638	1	31.6529	41.94	8.19766	13.0461	24.9667
AC005538.1	0.468254	1.25408	0.767843	1	0	0	0	0.869739	0
AC005538.3	74.2632	0.339561	0.605411	1	101.135	55.5088	46.4534	82.6252	89.653
AC005538.5	0.176218	-1.1051	0.808562	1	0	1.23353	0	0	0
AC005539.2	0.893106	1.51343	0.660255	1	0.772021	0	0	0	2.2697
AC005540.1	0.667167	-0.700089	0.853938	1	0	0	2.73255	0	1.13485
AC005540.3	11.8288	-0.927613	0.354109	1	16.2124	14.8023	17.7616	6.95791	10.2136
AC005546.2	9.21523	-0.719681	0.531029	1	14.6684	8.6347	4.09883	3.47896	7.94394
AC005549.2	1.05951	0.150084	0.963434	1	0	2.46706	0	1.73948	0
AC005550.3	1.73362	0.255151	0.892781	1	2.31606	1.23353	1.36628	1.73948	2.2697
AC005550.5	0.229362	0	1	1	0	0	0	0	0
AC005562.1	313.351	-0.291527	0.616926	1	487.145	262.742	207.674	267.01	255.341
AC005578.3	0.229325	0	1	1	0	0	0	0	0
AC005592.1	2.1664	-1.53362	0.541912	1	3.86011	0	0	0.869739	0
AC005592.2	342.025	-1.2793	0.160176	1	833.011	249.173	64.215	172.208	142.991
AC005593.2	2.91017	0.2775	0.865879	1	3.08809	4.93412	2.73255	0.869739	7.94394
AC005597.1	0.57858	0.297118	0.941152	1	0.772021	0	0	0.869739	0
AC005606.14	60.609	0.282423	0.663767	1	40.1451	76.4788	86.0754	69.5791	94.1924
AC005606.15	130.945	0.295301	0.683506	1	51.7254	134.455	218.604	114.806	215.621
AC005609.16	86.0751	-1.51358	0.127165	1	205.358	57.9759	19.1279	16.525	49.9333
AC005609.17	31.2732	-1.43777	0.279295	1	93.4146	7.40117	0	14.7856	10.2136
AC005609.18	16.0388	0.298297	0.73168	1	13.8964	19.7365	6.83138	17.3948	15.8879
AC005609.20	0.635725	-0.982141	0.775143	1	1.54404	1.23353	0	0.869739	0
AC005614.3	1.74932	-1.69355	0.500957	1	0	6.16764	2.73255	1.73948	0
AC005614.5	91.7202	-0.000121379	0.999841	1	115.803	60.4429	101.104	115.675	69.2257
AC005616.1	39.1869	0.0784319	0.91836	1	42.4612	49.3412	25.9593	60.012	22.697
AC005616.2	3.5884	0.861928	0.603722	1	3.86011	0	2.73255	6.95791	1.13485
AC005618.6	0.114681	0	1	1	0	0	0	0	0
AC005624.2	6.08973	0.0182567	0.988471	1	9.26426	7.40117	1.36628	3.47896	9.07879
AC005682.5	29.9143	-0.309683	0.724707	1	12.3523	30.8382	75.1452	39.1383	23.8318
AC005682.6	19.5423	-0.344373	0.663954	1	20.8446	14.8023	31.4244	14.7856	20.4273
AC005702.4	0.176218	-1.1051	0.808562	1	0	1.23353	0	0	0
AC005703.2	0.529792	0.288381	0.938193	1	0	1.23353	0	0.869739	0
AC005703.3	0.124248	1.25306	0.783086	1	0	0	0	0.869739	0
AC005722.4	0.114681	0	1	1	0	0	0	0	0
AC005740.3	2.0789	0.366275	0.845395	1	0.772021	1.23353	5.46511	1.73948	4.53939
AC005740.4	0.195182	-1.1051	0.808562	1	0	0	1.36628	0	0
AC005740.5	27.5468	-0.143892	0.867703	1	43.2332	14.8023	12.2965	22.6132	20.4273
AC005740.6	0.305471	-1.95909	0.665356	1	0.772021	0	1.36628	0	0
AC005752.10	1.50827	-2.163	0.434174	1	1.54404	4.93412	0	0.869739	0
AC005753.1	0.238929	1.25307	0.783086	1	0	0	0	0.869739	0
AC005754.7	255.758	-0.973216	0.291427	1	595.228	189.963	40.9883	105.238	175.901
AC005754.8	0.970947	-1.63403	0.564151	1	3.08809	1.23353	0	0.869739	0
AC005757.7	0.878765	-1.95495	0.536132	1	0.772021	0	1.36628	0	0
AC005758.1	1.84371	1.07518	0.614923	1	0.772021	1.23353	0	1.73948	1.13485
AC005772.2	8.06816	-0.171835	0.881228	1	10.0363	1.23353	9.56394	7.82765	4.53939
AC005775.2	19.3434	-0.370637	0.647498	1	22.3886	20.97	10.9302	15.6553	12.4833
AC005776.1	3.15819	0.814545	0.613952	1	3.86011	2.46706	0	4.3487	3.40455
AC005779.2	50.9068	0.216805	0.722317	1	49.4094	46.8741	47.8197	46.0962	65.8212
AC005780.1	12.7966	-0.391072	0.674705	1	14.6684	18.5029	10.9302	16.525	5.67424
AC005785.2	34.9907	0.277968	0.681908	1	26.2487	32.0718	38.2557	39.1383	38.5848
AC005785.5	17.7791	0.0199318	0.984393	1	36.285	8.6347	4.09883	23.483	10.2136
AC005786.3	12.5153	-0.236822	0.802839	1	6.17617	16.0359	16.3953	6.95791	14.753
AC005786.5	0.305471	-1.95909	0.665356	1	0.772021	0	1.36628	0	0
AC005786.6	0.904123	-2.17426	0.527248	1	2.31606	0	0	0	0
AC005786.7	51.189	-0.534441	0.412422	1	67.9379	46.8741	61.4824	54.7936	26.1015
AC005795.1	240.422	0.645718	0.260904	1	135.104	257.808	284.186	390.513	314.353
AC005808.3	20.8805	0.131478	0.857434	1	23.9327	17.2694	21.8604	23.483	22.697
AC005822.1	21.9251	0.0927338	0.907523	1	13.8964	35.7723	21.8604	20.004	30.6409
AC005863.1	2.11102	0.0639501	0.975833	1	2.31606	0	4.09883	4.3487	0
AC005863.2	4.00891	-1.53294	0.29032	1	8.49223	3.70059	4.09883	2.60922	1.13485
AC005915.1	0.114644	0	1	1	0	0	0	0	0
AC005932.1	3.65831	-0.517089	0.783251	1	8.49223	0	0	0.869739	3.40455
AC005943.2	897.242	0.207521	0.73108	1	480.197	1123.74	1358.08	1029.77	1249.47
AC005943.6	5.23387	-2.22719	0.171341	1	0.772021	7.40117	17.7616	3.47896	0
AC005944.2	576.947	0.251899	0.672426	1	348.182	789.458	736.423	579.246	907.879
AC005954.3	0.92185	-0.903625	0.754176	1	1.54404	0	1.36628	0	1.13485
AC005954.4	0.935809	0.495505	0.849141	1	0.772021	0	1.36628	0.869739	1.13485
AC006000.5	18.9092	-0.765149	0.446835	1	16.2124	41.94	13.6628	3.47896	24.9667
AC006003.3	0.110289	-1.0937	0.810516	1	0.772021	0	0	0	0
AC006004.1	5.14472	0.475345	0.764436	1	10.0363	0	1.36628	8.69739	2.2697
AC006011.4	54.1066	0.630854	0.390384	1	19.3005	64.1435	71.0464	72.1884	86.2485
AC006014.7	5.07266	-1.59932	0.241342	1	7.72021	7.40117	2.73255	1.73948	2.2697
AC006014.8	2.41361	-1.25627	0.545355	1	3.86011	2.46706	0	1.73948	0
AC006019.4	0.114644	0	1	1	0	0	0	0	0
AC006026.13	0.110289	-1.0937	0.810516	1	0.772021	0	0	0	0
AC006026.2	0.563172	2.95966	0.439168	1	0	0	0	0.869739	2.2697
AC006026.9	7.90346	-0.164428	0.880395	1	6.17617	12.3353	8.19766	7.82765	7.94394
AC006028.11	18.6849	0.257174	0.77476	1	6.17617	25.9041	23.2267	25.2224	18.1576
AC006033.22	3.00631	-0.52828	0.765254	1	2.31606	7.40117	1.36628	1.73948	3.40455
AC006042.6	3.39015	-0.893376	0.571371	1	0.772021	3.70059	9.56394	2.60922	2.2697
AC006042.7	7.65097	-0.209692	0.843764	1	6.17617	6.16764	10.9302	4.3487	9.07879
AC006042.8	47.277	0.00276639	0.997109	1	75.6581	40.7065	19.1279	54.7936	36.3151
AC006077.3	9.19385	1.82195	0.113054	1	4.63213	1.23353	8.19766	26.9619	5.67424
AC006116.12	3.05729	0.808253	0.605971	1	3.08809	1.23353	1.36628	3.47896	3.40455
AC006116.13	0.424507	-1.10497	0.802488	1	0	0	1.36628	0	0
AC006116.14	0.124248	1.25306	0.783086	1	0	0	0	0.869739	0
AC006116.15	0.40558	-1.1051	0.808563	1	0	1.23353	0	0	0
AC006116.17	36.4168	0.251643	0.729866	1	43.2332	14.8023	36.8895	38.2685	37.45
AC006116.20	77.7851	-0.558893	0.420156	1	121.979	43.1735	61.4824	68.7094	34.0455
AC006116.21	7.78265	-1.5953	0.167678	1	9.26426	13.5688	6.83138	5.21844	1.13485
AC006116.22	0.305471	-1.95909	0.665356	1	0.772021	0	1.36628	0	0
AC006116.24	0.343932	0	1	1	0	0	0	0	0
AC006116.27	0.343932	0	1	1	0	0	0	0	0
AC006126.3	261.335	0.0489882	0.94629	1	118.119	268.909	572.47	217.435	443.726
AC006126.4	8.45896	-0.896515	0.40093	1	10.0363	7.40117	15.029	6.95791	4.53939
AC006128.2	1.04505	-1.95209	0.509268	1	1.54404	0	4.09883	0.869739	0
AC006129.2	17.3954	1.07684	0.24771	1	10.8083	24.6706	2.73255	24.3527	29.5061
AC006130.3	31.0292	0.314922	0.686188	1	28.5648	12.3353	40.9883	30.4409	37.45
AC006145.4	22.7439	-2.18304	0.0907151	1	53.2695	23.437	1.36628	11.3066	0
AC006150.1	3.12007	0.219915	0.901772	1	0.772021	2.46706	4.09883	0	5.67424
AC006153.3	2.51744	1.91108	0.289156	1	1.54404	0	1.36628	5.21844	2.2697
AC006159.4	0.463862	0.297764	0.938725	1	0.772021	0	0	0.869739	0
AC006159.5	8.77344	-1.71835	0.186293	1	13.8964	9.86823	2.73255	5.21844	0
AC006160.5	140.012	0.146813	0.80897	1	98.8187	141.856	235	168.729	181.576
AC006196.1	2.36567	1.40199	0.499051	1	3.08809	0	1.36628	6.95791	1.13485
AC006227.1	17.6651	0.0720901	0.930125	1	24.7047	16.0359	9.56394	20.8737	14.753
AC006262.4	5.7151	0.483366	0.723111	1	7.72021	4.93412	0	8.69739	3.40455
AC006262.5	6.86179	0.391885	0.740135	1	5.40415	9.86823	2.73255	12.1764	3.40455
AC006273.4	2.03886	0.928734	0.653668	1	2.31606	2.46706	0	1.73948	4.53939
AC006273.5	3.51116	-0.747707	0.644746	1	3.86011	2.46706	2.73255	3.47896	0
AC006277.2	15.7404	0.280065	0.791005	1	15.4404	6.16764	13.6628	26.0922	2.2697
AC006277.3	4.30133	1.33955	0.3751	1	5.40415	0	1.36628	8.69739	3.40455
AC006296.1	0.339614	-1.09368	0.810519	1	0.772021	0	0	0	0
AC006326.3	0.176218	-1.1051	0.808562	1	0	1.23353	0	0	0
AC006328.2	0.229288	0	1	1	0	0	0	0	0
AC006328.3	0.349181	0.295377	0.948252	1	0.772021	0	0	0.869739	0
AC006328.4	4.50607	-1.30267	0.471299	1	11.5803	1.23353	0	3.47896	0
AC006335.11	0.487426	2.71313	0.539189	1	0	0	0	2.60922	0
AC006369.2	482.986	0.0803063	0.880129	1	449.316	471.208	586.133	425.303	636.65
AC006369.3	0.992491	3.48253	0.278579	1	0	0	0	0	4.53939
AC006372.4	5.47245	-1.63521	0.24684	1	5.40415	4.93412	6.83138	3.47896	0
AC006372.5	0.110289	-1.0937	0.810516	1	0.772021	0	0	0	0
AC006372.6	0.114644	0	1	1	0	0	0	0	0
AC006373.1	0.28637	2.31709	0.602306	1	0	0	0	0.869739	1.13485
AC006378.2	109.096	0.147361	0.842273	1	55.5855	120.886	177.616	70.4489	190.655
AC006380.3	0.47343	1.1792	0.77713	1	0.772021	0	0	1.73948	0
AC006386.1	565.773	-0.0642739	0.937993	1	147.456	766.021	1118.98	437.479	857.945
AC006427.2	0.124248	1.25306	0.783086	1	0	0	0	0.869739	0
AC006445.6	4.18638	-1.31529	0.393727	1	3.08809	2.46706	16.3953	3.47896	2.2697
AC006445.7	1.20647	0.370078	0.884382	1	0	3.70059	0	0.869739	2.2697
AC006460.2	149.349	0.0277989	0.966018	1	104.223	123.353	226.802	112.196	196.329
AC006461.2	0.195182	-1.1051	0.808562	1	0	0	1.36628	0	0
AC006480.1	0.110289	-1.0937	0.810516	1	0.772021	0	0	0	0
AC006483.1	8.53847	-0.244811	0.828459	1	3.08809	13.5688	19.1279	5.21844	14.753
AC006483.5	33.4713	0.882302	0.324522	1	20.8446	43.1735	9.56394	73.0581	17.0227
AC006486.10	1.08432	-0.704317	0.782566	1	2.31606	2.46706	0	0.869739	1.13485
AC006486.9	155.977	0.0236614	0.969896	1	142.824	178.862	124.331	151.335	150.935
AC006499.1	0.500653	-2.66374	0.552374	1	0.772021	0	2.73255	0	0
AC006499.5	0.114644	0	1	1	0	0	0	0	0
AC006509.7	1.59011	1.22467	0.598153	1	0.772021	0	2.73255	5.21844	0
AC006534.3	0.114681	0	1	1	0	0	0	0	0
AC006538.1	9.06517	-0.190808	0.868524	1	6.17617	2.46706	21.8604	5.21844	12.4833
AC006538.4	263.895	0.0935304	0.908881	1	78.7462	276.31	610.726	179.166	507.277
AC006538.8	0.220578	-1.66167	0.714638	1	1.54404	0	0	0	0
AC006539.2	3.1125	0.975184	0.511899	1	1.54404	2.46706	2.73255	5.21844	3.40455
AC006539.3	0.596652	2.11436	0.620086	1	0.772021	0	0	0	3.40455
AC006539.6	0.110289	-1.0937	0.810516	1	0.772021	0	0	0	0
AC006547.13	266.403	0.0355458	0.958283	1	321.933	133.221	297.848	280.926	233.779
AC006547.15	7.95311	-0.575412	0.623925	1	2.31606	8.6347	15.029	7.82765	3.40455
AC006547.8	55.0146	0.113554	0.854286	1	67.9379	37.0059	54.6511	56.5331	59.0121
AC006548.19	0.110289	-1.0937	0.810516	1	0.772021	0	0	0	0
AC006548.28	15.7651	-1.39637	0.125044	1	24.7047	23.437	10.9302	6.08818	9.07879
AC006552.1	0.878348	-0.473656	0.860073	1	1.54404	1.23353	1.36628	0.869739	1.13485
AC006926.1	0.22497	-1.09369	0.810518	1	0.772021	0	0	0	0
AC006942.4	1.2482	-2.19788	0.475435	1	2.31606	0	0	0	0
AC006946.12	0.500653	-2.66374	0.552374	1	0.772021	0	2.73255	0	0
AC006946.15	6.39977	0.48921	0.707215	1	10.0363	3.70059	1.36628	12.1764	2.2697
AC006947.1	0.110289	-1.0937	0.810516	1	0.772021	0	0	0	0
AC006960.5	0.114681	0	1	1	0	0	0	0	0
AC006960.7	23.1317	1.17859	0.267197	1	23.1606	6.16764	13.6628	61.7515	3.40455
AC006978.6	82.8843	0.289496	0.669197	1	34.741	80.1794	114.767	112.196	73.7651
AC006987.4	0.616453	0.475076	0.904142	1	0.772021	0	0	0	1.13485
AC006988.1	0.176218	-1.1051	0.808562	1	0	1.23353	0	0	0
AC006994.1	0.681264	-2.82352	0.448225	1	0	1.23353	2.73255	0	0
AC006994.2	28.8305	-1.07028	0.2032	1	48.6373	16.0359	21.8604	13.0461	14.753
AC007000.10	1.4827	-1.21345	0.657245	1	3.08809	0	0	0.869739	0
AC007003.1	0.663645	1.75107	0.633896	1	0	1.23353	0	2.60922	0
AC007009.1	4.42864	0.0896771	0.953313	1	3.08809	0	10.9302	5.21844	4.53939
AC007016.3	3.17674	0.047127	0.976314	1	1.54404	6.16764	4.09883	3.47896	4.53939
AC007036.4	10.3122	0.112305	0.923544	1	7.72021	1.23353	17.7616	12.1764	6.80909
AC007036.5	217.428	-0.322083	0.744884	1	36.285	145.556	713.196	170.469	306.409
AC007036.6	9.65358	-1.47401	0.230568	1	13.1244	6.16764	21.8604	9.56713	0
AC007038.7	97.2524	-0.169056	0.850187	1	130.472	17.2694	103.837	125.242	23.8318
AC007040.11	176.29	0.0207792	0.972642	1	123.523	197.365	254.127	151.335	237.183
AC007040.6	3.66436	0.183307	0.899774	1	4.63213	1.23353	2.73255	4.3487	2.2697
AC007040.8	4.59009	-0.158721	0.904562	1	4.63213	3.70059	2.73255	4.3487	2.2697
AC007041.2	3.9574	-1.61015	0.291625	1	2.31606	6.16764	10.9302	0.869739	3.40455
AC007050.17	24.6071	-0.570744	0.580056	1	58.6736	11.1018	6.83138	27.8317	6.80909
AC007064.22	0.238929	1.25307	0.783086	1	0	0	0	0.869739	0
AC007064.24	0.176218	-1.1051	0.808562	1	0	1.23353	0	0	0
AC007078.4	8.60366	-0.766075	0.532531	1	9.26426	8.6347	12.2965	10.4369	1.13485
AC007091.1	83.0896	-1.52619	0.0868038	1	187.601	69.0776	20.4941	30.4409	34.0455
AC007098.1	69.2275	-0.95339	0.227205	1	126.611	59.2094	24.593	44.3567	28.3712
AC007099.1	28.2679	-1.04802	0.323185	1	70.2539	16.0359	5.46511	17.3948	12.4833
AC007099.2	2.23365	-2.43598	0.30002	1	6.17617	0	1.36628	0.869739	0
AC007106.1	1.21851	-0.0921413	0.974093	1	1.54404	1.23353	0	1.73948	0
AC007126.1	0.458575	0	1	1	0	0	0	0	0
AC007128.1	23.2043	0.000868944	0.999089	1	23.9327	29.6047	19.1279	14.7856	34.0455
AC007131.1	7.30275	-0.991476	0.403952	1	10.0363	12.3353	2.73255	6.08818	2.2697
AC007131.2	67.1995	0.0653013	0.915187	1	81.0622	62.91	46.4534	80.8858	52.203
AC007161.5	251.246	-0.0208355	0.979237	1	85.6944	363.891	469.999	129.591	474.367
AC007163.2	0.124248	1.25306	0.783086	1	0	0	0	0.869739	0
AC007163.3	1.28952	-1.52116	0.536968	1	1.54404	1.23353	1.36628	0.869739	0
AC007163.6	156.432	-0.279628	0.711401	1	63.3057	208.466	300.581	101.76	212.217
AC007179.1	16.2607	1.31601	0.136053	1	13.1244	12.3353	8.19766	35.6593	20.4273
AC007182.6	0.477859	2.1341	0.63248	1	0	0	0	1.73948	0
AC007191.4	27.0415	-0.79318	0.321913	1	49.4094	22.2035	15.029	20.004	13.6182
AC007192.4	779.565	1.40811	0.109457	1	396.819	462.573	664.01	2523.98	170.227
AC007192.6	42.4699	1.21276	0.0630882	1	30.8809	19.7365	36.8895	70.4489	64.6864
AC007193.10	32.8972	-1.1732	0.0982103	1	50.9534	37.0059	30.0581	14.7856	20.4273
AC007193.6	28.7001	-0.18544	0.817695	1	35.513	39.4729	9.56394	30.4409	19.2924
AC007193.8	96.042	0.362701	0.622631	1	40.1451	161.592	99.7382	133.94	123.698
AC007193.9	0.353611	1.25307	0.783086	1	0	0	0	0.869739	0
AC007204.2	90.7149	0.0268826	0.969748	1	96.5027	97.4488	35.5232	44.3567	112.35
AC007204.3	0.110289	-1.0937	0.810516	1	0.772021	0	0	0	0
AC007224.1	2.27829	-1.00156	0.66593	1	7.72021	0	0	2.60922	0
AC007228.11	31.6003	-0.665236	0.365485	1	50.1814	18.5029	31.4244	20.8737	21.5621
AC007228.5	24.4169	-0.449363	0.577441	1	13.1244	43.1735	30.0581	14.7856	27.2364
AC007228.8	6.8335	-1.51569	0.215215	1	13.8964	3.70059	6.83138	3.47896	2.2697
AC007228.9	20.0193	-0.546528	0.57118	1	5.40415	43.1735	27.3255	9.56713	24.9667
AC007229.3	47.3646	0.0599293	0.947617	1	8.49223	88.8141	81.9766	35.6593	88.5182
AC007237.2	0.124248	1.25306	0.783086	1	0	0	0	0.869739	0
AC007238.1	203.016	0.285806	0.650798	1	98.0467	222.035	282.819	212.216	276.903
AC007246.3	242.193	-0.261351	0.716227	1	443.912	224.502	88.808	193.952	228.105
AC007249.3	0.176218	-1.1051	0.808562	1	0	1.23353	0	0	0
AC007250.4	1.45381	-0.996095	0.683019	1	3.86011	0	1.36628	1.73948	0
AC007251.2	10.1933	-0.230615	0.834164	1	15.4404	6.16764	2.73255	9.56713	4.53939
AC007253.1	0.44551	-2.13428	0.636473	1	2.31606	0	0	0	0
AC007255.8	36.4885	-0.220095	0.797796	1	60.2177	8.6347	19.1279	26.0922	24.9667
AC007256.5	104.621	0.552834	0.308383	1	88.7824	91.2811	95.6394	124.373	145.261
AC007271.3	37.4594	-0.563813	0.485372	1	57.9016	43.1735	20.4941	11.3066	44.2591
AC007272.3	0.716677	2.71591	0.501077	1	0	0	0	2.60922	0
AC007277.3	99.9104	-0.454401	0.507245	1	57.1296	114.718	215.872	90.4529	97.597
AC007278.2	0.487426	2.71313	0.539189	1	0	0	0	2.60922	0
AC007278.3	0.702754	1.19188	0.719481	1	0.772021	0	0	1.73948	0
AC007279.2	8.06143	-0.280814	0.829964	1	0.772021	20.97	9.56394	3.47896	13.6182
AC007283.4	28.2302	0.557773	0.56036	1	10.8083	24.6706	47.8197	12.1764	69.2257
AC007283.5	58.4398	0.340499	0.611166	1	48.6373	34.5388	86.0754	53.0541	89.653
AC007285.6	244.885	0.319916	0.56282	1	274.84	289.879	192.645	238.309	392.658
AC007285.7	14.9623	-0.274666	0.749322	1	26.2487	11.1018	12.2965	13.0461	14.753
AC007292.3	16.8931	0.726741	0.375461	1	16.2124	9.86823	10.9302	25.2224	15.8879
AC007292.4	198.442	0.0739976	0.92238	1	63.3057	193.664	386.656	188.733	262.15
AC007292.6	2.33823	-0.667603	0.714105	1	0.772021	4.93412	1.36628	1.73948	1.13485
AC007292.7	3.39535	-0.430975	0.777719	1	3.08809	3.70059	2.73255	3.47896	1.13485
AC007308.7	138.736	0.28105	0.711441	1	43.2332	124.586	282.819	172.208	191.789
AC007312.3	0.195182	-1.1051	0.808562	1	0	0	1.36628	0	0
AC007317.1	2.429	-1.15368	0.559111	1	6.17617	1.23353	1.36628	2.60922	0
AC007318.5	34.0907	0.287334	0.784739	1	4.63213	59.2094	53.2848	12.1764	82.8439
AC007319.1	1556.53	-0.0514214	0.937748	1	1673.74	2162.38	875.783	846.256	2185.72
AC007326.1	0.511477	-2.3658	0.560783	1	1.54404	1.23353	0	0	0
AC007347.1	4.13194	-1.02817	0.466155	1	7.72021	2.46706	6.83138	4.3487	1.13485
AC007349.4	10.7893	0.385728	0.730319	1	6.94819	1.23353	19.1279	16.525	6.80909
AC007349.5	0.540008	-1.03035	0.795841	1	1.54404	0	1.36628	0.869739	0
AC007359.6	0.353536	1.25307	0.783086	1	0	0	0	0.869739	0
AC007362.3	6.97532	-0.553806	0.68472	1	14.6684	1.23353	1.36628	2.60922	5.67424
AC007364.1	61.1375	-0.272389	0.746685	1	101.907	41.94	20.4941	66.1002	24.9667
AC007365.1	1.72893	-2.48145	0.305172	1	3.08809	4.93412	0	0.869739	0
AC007365.3	8.43434	-0.356899	0.753931	1	6.94819	13.5688	9.56394	13.0461	2.2697
AC007365.4	95.9677	0.345797	0.657857	1	27.7928	120.886	137.994	76.5371	165.688
AC007383.3	3.95247	-1.29261	0.370825	1	5.40415	2.46706	9.56394	3.47896	1.13485
AC007383.4	104.476	0.343021	0.598989	1	53.2695	123.353	143.459	100.89	169.092
AC007383.6	14.9991	0.954662	0.399157	1	2.31606	19.7365	19.1279	17.3948	35.1803
AC007386.2	1.54752	1.97299	0.370492	1	0.772021	0	1.36628	4.3487	1.13485
AC007386.3	1.62102	0.654065	0.800223	1	2.31606	0	0	2.60922	0
AC007386.4	51.4764	-0.265381	0.73259	1	40.1451	30.8382	87.4417	67.8397	19.2924
AC007387.2	2.36868	-0.545293	0.773758	1	0.772021	2.46706	8.19766	1.73948	3.40455
AC007389.2	8.53587	0.122684	0.933726	1	0.772021	16.0359	10.9302	5.21844	14.753
AC007389.3	12.2788	-0.995904	0.374046	1	23.1606	7.40117	6.83138	11.3066	1.13485
AC007390.4	1.52223	0.501875	0.831075	1	0	1.23353	2.73255	3.47896	0
AC007391.2	0.468292	1.25307	0.783085	1	0	0	0	0.869739	0
AC007392.3	76.5876	-0.101171	0.87272	1	84.9223	61.6764	99.7382	59.1423	94.1924
AC007392.4	1.01441	-2.57429	0.43864	1	3.08809	0	0	0	0
AC007394.3	6.00985	-0.435472	0.755796	1	9.26426	7.40117	0	1.73948	6.80909
AC007395.3	1.10609	0.947999	0.764728	1	0	0	2.73255	0	3.40455
AC007395.4	0.330866	-2.13429	0.63647	1	2.31606	0	0	0	0
AC007403.2	6.38164	0.0211956	0.98785	1	10.8083	3.70059	0	7.82765	2.2697
AC007405.4	1270.86	0.259734	0.652398	1	706.399	1593.72	1699.65	1577.71	1613.75
AC007405.6	10.697	0.15161	0.879246	1	4.63213	9.86823	19.1279	13.0461	11.3485
AC007405.8	1.13803	-2.05385	0.563235	1	0	0	6.83138	0	1.13485
AC007422.1	2.18713	-0.130853	0.954944	1	6.94819	0	0	4.3487	0
AC007461.2	0.89545	-2.87739	0.403078	1	3.86011	0	0	0	0
AC007463.2	2.13713	-0.866981	0.685333	1	2.31606	8.6347	0	1.73948	2.2697
AC007551.2	0.324242	2.48286	0.575501	1	0	0	0	0	2.2697
AC007556.3	0.195182	-1.1051	0.808562	1	0	0	1.36628	0	0
AC007559.1	5.42886	0.133944	0.93742	1	0	2.46706	17.7616	4.3487	10.2136
AC007560.1	0.162121	1.44731	0.74979	1	0	0	0	0	1.13485
AC007562.1	7.74439	-0.703449	0.626606	1	13.8964	2.46706	2.73255	7.82765	0
AC007563.1	1.2756	-3.18523	0.218442	1	2.31606	1.23353	1.36628	0	0
AC007563.3	1.26205	-0.312506	0.91452	1	1.54404	0	0	0.869739	0
AC007563.4	30.0951	0.333246	0.714538	1	7.72021	37.0059	46.4534	18.2645	57.8773
AC007563.5	252.456	-0.236707	0.767564	1	544.275	144.323	122.965	357.463	102.136
AC007566.10	246.59	0.260068	0.635551	1	213.078	208.466	291.017	214.826	354.073
AC007567.1	0.335259	-1.66166	0.71464	1	1.54404	0	0	0	0
AC007568.1	0.645048	-2.42268	0.523792	1	1.54404	0	1.36628	0	0
AC007618.3	3.35924	-2.28608	0.262766	1	11.5803	0	1.36628	1.73948	0
AC007620.3	28.6684	-0.328407	0.67726	1	20.0726	25.9041	65.5813	34.7896	23.8318
AC007652.1	1.2284	0.385068	0.888996	1	2.31606	0	0	0	2.2697
AC007677.2	0.162121	1.44731	0.74979	1	0	0	0	0	1.13485
AC007679.1	0.64008	-0.500309	0.876628	1	0.772021	1.23353	0	0.869739	0
AC007679.3	112.496	-0.237502	0.72346	1	72.57	97.4488	230.901	114.806	111.215
AC007679.4	0.114644	0	1	1	0	0	0	0	0
AC007682.1	139.551	-0.275136	0.684932	1	194.549	166.526	57.3836	132.2	98.7318
AC007731.1	2.91942	-1.28116	0.472093	1	5.40415	4.93412	0	1.73948	1.13485
AC007731.2	0.162121	1.44731	0.74979	1	0	0	0	0	1.13485
AC007740.1	15.6689	0.239268	0.839955	1	22.3886	3.70059	5.46511	21.7435	3.40455
AC007743.1	14.3007	-1.30183	0.301861	1	33.9689	9.86823	1.36628	7.82765	4.53939
AC007750.5	11.1418	-2.62115	0.131579	1	39.3731	0	1.36628	4.3487	0
AC007773.2	7.33525	-0.642388	0.549742	1	7.72021	9.86823	12.2965	6.95791	5.67424
AC007790.4	5.43841	0.938404	0.47703	1	3.86011	6.16764	1.36628	7.82765	6.80909
AC007792.1	0.114681	0	1	1	0	0	0	0	0
AC007795.1	0.703612	0.707188	0.859044	1	2.31606	0	0	2.60922	0
AC007796.1	25.1349	-0.638789	0.475677	1	37.057	19.7365	5.46511	15.6553	11.3485
AC007875.2	0.195182	-1.1051	0.808562	1	0	0	1.36628	0	0
AC007879.1	16.2103	-0.833935	0.394119	1	31.6529	8.6347	13.6628	15.6553	4.53939
AC007879.2	11.5577	-0.813568	0.427589	1	22.3886	6.16764	15.029	13.0461	3.40455
AC007879.3	0.441155	-2.5371	0.572008	1	3.08809	0	0	0	0
AC007879.4	0.110289	-1.0937	0.810516	1	0.772021	0	0	0	0
AC007879.5	80.2977	-0.676588	0.365068	1	110.399	41.94	91.5405	76.5371	24.9667
AC007879.6	0.773725	-0.557363	0.855771	1	0.772021	0	1.36628	0.869739	0
AC007879.7	0.975914	-3.28192	0.324238	1	3.86011	0	1.36628	0	0
AC007880.1	3.25931	0.0271201	0.986293	1	5.40415	2.46706	1.36628	5.21844	1.13485
AC007881.4	24.0739	1.29405	0.127646	1	20.0726	19.7365	8.19766	61.7515	17.0227
AC007899.3	1.95331	1.75933	0.422985	1	0.772021	2.46706	0	6.08818	1.13485
AC007906.1	548.357	-0.116675	0.84351	1	724.928	468.741	330.639	572.289	365.421
AC007919.19	0.114644	0	1	1	0	0	0	0	0
AC007948.1	0.110289	-1.0937	0.810516	1	0.772021	0	0	0	0
AC007950.1	2.47835	-1.76588	0.386069	1	8.49223	1.23353	0	0.869739	1.13485
AC007950.2	2.52034	0.68316	0.704726	1	0.772021	1.23353	2.73255	2.60922	2.2697
AC007952.4	4.1617	-1.37599	0.402021	1	5.40415	3.70059	1.36628	2.60922	0
AC007952.5	10.1362	-0.164215	0.892098	1	15.4404	1.23353	5.46511	7.82765	5.67424
AC007952.6	5.98097	-1.02727	0.524293	1	13.1244	2.46706	0	0.869739	4.53939
AC007966.1	27.0878	-0.173377	0.866145	1	44.7772	24.6706	1.36628	13.0461	29.5061
AC007967.3	0.725431	0.710284	0.826732	1	0.772021	1.23353	0	0	2.2697
AC007969.4	3.48254	-1.09137	0.54254	1	0	3.70059	13.6628	0.869739	4.53939
AC007969.5	2151.17	0.197665	0.795271	1	695.591	3088.76	3239.44	2090.85	3278.58
AC008060.5	1.15067	1.34694	0.648668	1	0	1.23353	0	0.869739	1.13485
AC008060.7	1.2514	-0.364298	0.903689	1	0.772021	1.23353	0	0	1.13485
AC008060.8	2.51765	-1.36789	0.486877	1	3.08809	1.23353	2.73255	1.73948	0
AC008063.2	0.220578	-1.66167	0.714638	1	1.54404	0	0	0	0
AC008065.1	34.1133	0.248691	0.773523	1	10.8083	59.2094	45.0871	26.0922	64.6864
AC008067.2	10.3282	-0.0246004	0.98056	1	6.94819	11.1018	6.83138	10.4369	5.67424
AC008069.1	1.82362	-2.4305	0.315919	1	3.08809	1.23353	4.09883	0	1.13485
AC008072.1	0.195182	-1.1051	0.808562	1	0	0	1.36628	0	0
AC008073.7	35.0604	-0.300814	0.688024	1	37.829	16.0359	60.1162	28.7014	32.9106
AC008074.1	264.218	-0.0467927	0.942708	1	172.933	172.694	482.296	274.838	258.745
AC008074.3	66.5612	-0.515555	0.4825	1	87.2384	41.94	71.0464	70.4489	22.697
AC008074.4	1.02264	1.73808	0.506567	1	1.54404	0	0	1.73948	2.2697
AC008079.10	191.653	0.152666	0.878652	1	28.5648	205.999	485.028	83.495	449.4
AC008079.9	1.33313	-2.43717	0.384406	1	1.54404	0	1.36628	0	0
AC008088.4	2.93545	0.635691	0.724208	1	2.31606	4.93412	0	0.869739	6.80909
AC008103.3	0.758317	1.98852	0.528653	1	0	0	1.36628	0.869739	2.2697
AC008132.13	7.1306	0.583347	0.603214	1	4.63213	4.93412	8.19766	5.21844	12.4833
AC008132.15	1.49511	-0.929637	0.717891	1	1.54404	0	1.36628	0	1.13485
AC008154.5	0.913839	-0.777273	0.823665	1	2.31606	0	0	0.869739	0
AC008155.1	68.325	0.579491	0.453184	1	27.7928	51.8082	101.104	120.894	57.8773
AC008155.2	0.229288	0	1	1	0	0	0	0	0
AC008163.4	3.53037	-0.174064	0.915571	1	4.63213	3.70059	0	1.73948	3.40455
AC008171.1	0.229288	0	1	1	0	0	0	0	0
AC008175.1	0.176218	-1.1051	0.808562	1	0	1.23353	0	0	0
AC008264.4	2.1487	1.09087	0.641716	1	0	0	2.73255	3.47896	0
AC008268.2	0.176218	-1.1051	0.808562	1	0	1.23353	0	0	0
AC008269.2	3.59071	-2.43331	0.254379	1	6.17617	1.23353	0	0.869739	0
AC008271.1	11.3691	-0.0613029	0.948796	1	11.5803	14.8023	12.2965	7.82765	17.0227
AC008277.1	269.207	-0.306779	0.694558	1	481.741	178.862	87.4417	299.19	104.406
AC008278.2	2.43458	-0.238188	0.891513	1	1.54404	1.23353	4.09883	2.60922	1.13485
AC008278.3	2.10944	-3.83378	0.12436	1	6.17617	0	1.36628	0	0
AC008280.1	7.51159	-0.430806	0.726562	1	2.31606	7.40117	16.3953	2.60922	10.2136
AC008427.2	12.5121	-0.514518	0.638884	1	8.49223	16.0359	25.9593	8.69739	14.753
AC008440.10	1.16137	1.20416	0.673526	1	0.772021	0	0	1.73948	0
AC008440.5	845.121	0.159141	0.816263	1	515.71	838.8	967.324	1029.77	697.932
AC008449.1	0.110289	-1.0937	0.810516	1	0.772021	0	0	0	0
AC008522.1	10.0963	0.408073	0.685939	1	14.6684	9.86823	4.09883	7.82765	18.1576
AC008536.1	0.114681	0	1	1	0	0	0	0	0
AC008547.1	0.339651	-1.09368	0.810519	1	0.772021	0	0	0	0
AC008565.1	0.846561	0.247448	0.930708	1	2.31606	0	0	0.869739	1.13485
AC008592.3	8.43989	0.184558	0.849732	1	7.72021	8.6347	9.56394	10.4369	9.07879
AC008592.4	6.69813	0.0827493	0.948913	1	13.8964	1.23353	2.73255	9.56713	3.40455
AC008592.5	4.5187	-3.0828	0.107521	1	4.63213	4.93412	2.73255	0.869739	0
AC008592.7	21.4629	-0.25655	0.776292	1	27.7928	14.8023	20.4941	30.4409	4.53939
AC008592.8	0.324242	2.48286	0.575501	1	0	0	0	0	2.2697
AC008686.1	10.5775	0.549905	0.602236	1	12.3523	4.93412	2.73255	7.82765	12.4833
AC008691.1	0.372745	2.71313	0.539189	1	0	0	0	2.60922	0
AC008694.2	1.33119	1.21029	0.575013	1	0.772021	1.23353	1.36628	1.73948	3.40455
AC008694.3	6.01953	-0.389515	0.74096	1	5.40415	7.40117	5.46511	2.60922	6.80909
AC008697.1	26.3736	-0.363732	0.688972	1	48.6373	12.3353	12.2965	26.9619	11.3485
AC008703.1	4.25322	0.334907	0.830784	1	6.17617	2.46706	2.73255	9.56713	0
AC008737.1	0.124248	1.25306	0.783086	1	0	0	0	0.869739	0
AC008740.1	8.36122	-0.432068	0.680233	1	7.72021	7.40117	6.83138	5.21844	5.67424
AC008746.12	0.955569	3.1299	0.392022	1	0	0	0	3.47896	0
AC008746.3	8.70563	-0.222139	0.870129	1	13.1244	2.46706	0	6.95791	2.2697
AC008753.3	119.366	0.11231	0.898118	1	20.8446	159.125	214.505	81.7555	202.003
AC008753.4	0.661733	-3.10886	0.486065	1	4.63213	0	0	0	0
AC008753.6	20.0771	-0.21371	0.798181	1	20.0726	16.0359	8.19766	16.525	9.07879
AC008759.1	2.85322	-2.84576	0.213443	1	6.17617	0	4.09883	0.869739	0
AC008781.7	261.327	0.133369	0.85196	1	109.627	346.622	419.447	224.393	415.354
AC008834.1	26.4752	0.0669678	0.932161	1	37.057	28.3712	13.6628	29.5711	26.1015
AC008834.2	5.23457	-0.438545	0.7501	1	0.772021	13.5688	8.19766	5.21844	5.67424
AC008850.3	28.4187	-0.314343	0.652772	1	32.4249	20.97	36.8895	23.483	24.9667
AC008869.1	0.449865	-1.66165	0.714641	1	1.54404	0	0	0	0
AC008914.1	1.35049	-2.14758	0.492975	1	6.17617	0	0	0.869739	0
AC008937.2	95.3686	-0.385558	0.663256	1	175.249	48.1076	31.4244	108.717	21.5621
AC008937.3	3.42977	1.04284	0.50861	1	3.08809	2.46706	0	3.47896	4.53939
AC008938.1	0.114681	0	1	1	0	0	0	0	0
AC008982.2	68.4995	0.118904	0.866981	1	81.0622	57.9759	31.4244	89.5832	34.0455
AC008984.2	13.0049	-0.595642	0.526381	1	20.8446	9.86823	9.56394	12.1764	5.67424
AC008984.6	3.97375	-1.09229	0.500688	1	4.63213	7.40117	0	2.60922	1.13485
AC008984.7	3.89496	2.03654	0.304554	1	3.86011	0	2.73255	18.2645	0
AC008985.1	3.23561	-0.64021	0.733675	1	6.17617	0	4.09883	4.3487	0
AC008992.1	1.13137	-0.986129	0.694557	1	1.54404	2.46706	1.36628	1.73948	0
AC008993.2	2.11432	-1.83559	0.366032	1	2.31606	6.16764	1.36628	1.73948	0
AC008993.3	0.110289	-1.0937	0.810516	1	0.772021	0	0	0	0
AC009005.2	27.7084	0.947142	0.28403	1	18.5285	9.86823	30.0581	60.8818	13.6182
AC009014.3	1.13556	-3.08115	0.25703	1	0.772021	1.23353	2.73255	0	0
AC009022.1	0.544401	-0.564233	0.877144	1	0.772021	0	1.36628	0.869739	0
AC009052.12	62.8764	0.18097	0.790447	1	31.6529	94.9817	87.4417	74.7976	86.2485
AC009060.1	0.698399	0.599138	0.856806	1	1.54404	0	0	1.73948	0
AC009060.2	0.124248	1.25306	0.783086	1	0	0	0	0.869739	0
AC009060.3	1.01743	1.99248	0.455361	1	0.772021	0	0	0.869739	2.2697
AC009065.4	75.9657	0.367602	0.602472	1	81.8343	44.407	36.8895	104.369	36.3151
AC009084.1	0.882703	-0.151339	0.952913	1	0.772021	1.23353	1.36628	0.869739	1.13485
AC009095.4	4.59167	0.226394	0.866967	1	5.40415	1.23353	8.19766	2.60922	9.07879
AC009108.1	0.110289	-1.0937	0.810516	1	0.772021	0	0	0	0
AC009120.10	2.81812	-1.02085	0.572665	1	3.08809	2.46706	2.73255	2.60922	0
AC009120.11	1.52665	-2.48127	0.302783	1	2.31606	3.70059	2.73255	0	1.13485
AC009120.3	29.3593	-1.03827	0.324259	1	77.9741	6.16764	9.56394	18.2645	12.4833
AC009120.4	53.1755	-0.563577	0.361641	1	62.5337	55.5088	47.8197	45.2264	29.5061
AC009120.5	51.839	-1.00207	0.249869	1	127.384	27.1376	19.1279	24.3527	34.0455
AC009120.6	1452.76	0.279269	0.580904	1	1362.62	1518.47	1265.17	1985.61	1368.63
AC009120.8	0.124248	1.25306	0.783086	1	0	0	0	0.869739	0
AC009133.12	666.405	-0.02171	0.975026	1	316.529	817.83	1153.14	606.208	895.395
AC009133.17	2.41464	-1.24887	0.562224	1	6.17617	1.23353	0	0	2.2697
AC009133.21	18.7548	0.0150416	0.988388	1	3.08809	18.5029	43.7208	17.3948	26.1015
AC009133.22	2237.3	0.787813	0.362911	1	336.601	1678.83	4663.1	2709.24	4976.31
AC009133.23	202.423	0.382778	0.500661	1	174.477	240.538	172.151	235.699	274.633
AC009133.24	463.629	-0.190648	0.81162	1	142.052	574.824	980.987	370.509	620.762
AC009134.1	0.349181	0.295377	0.948252	1	0.772021	0	0	0.869739	0
AC009158.1	1.50427	-1.15664	0.650216	1	0.772021	2.46706	0	0.869739	0
AC009166.5	1.53837	2.30412	0.31835	1	1.54404	0	0	2.60922	3.40455
AC009166.7	0.616341	0.475081	0.904146	1	0.772021	0	0	0	1.13485
AC009227.2	20.2872	0.510695	0.61359	1	7.72021	33.3053	9.56394	6.08818	41.9894
AC009228.1	4.72382	-0.763533	0.604265	1	6.94819	9.86823	0	4.3487	2.2697
AC009229.5	6.83506	-1.33125	0.228285	1	9.26426	8.6347	12.2965	3.47896	4.53939
AC009229.6	5.47673	0.309371	0.829474	1	7.72021	2.46706	0	4.3487	4.53939
AC009236.2	0.162121	1.44731	0.74979	1	0	0	0	0	1.13485
AC009237.10	0.573219	0	1	1	0	0	0	0	0
AC009237.8	1.43013	-3.77002	0.217909	1	0.772021	0	6.83138	0	0
AC009238.6	4.35978	-0.678235	0.684086	1	9.26426	2.46706	0	1.73948	3.40455
AC009245.3	1100.1	0.133107	0.851994	1	399.135	1372.92	1841.74	1070.65	1570.63
AC009262.2	20.6525	0.0512634	0.956614	1	27.7928	25.9041	8.19766	10.4369	32.9106
AC009263.2	6.28054	0.118717	0.919297	1	6.17617	4.93412	13.6628	13.0461	4.53939
AC009264.1	398.503	-0.157045	0.812614	1	517.254	576.058	165.319	313.976	439.186
AC009274.6	0.814872	-2.86257	0.424744	1	0	0	4.09883	0	0
AC009276.4	0.583718	0.604739	0.875687	1	1.54404	0	0	1.73948	0
AC009299.2	93.4956	0.0378386	0.950124	1	77.2021	65.377	136.628	93.0621	97.597
AC009299.3	16.2433	-0.443724	0.650077	1	9.26426	6.16764	36.8895	13.9158	11.3485
AC009299.5	0.612061	-0.103214	0.979028	1	1.54404	0	0	0	1.13485
AC009302.2	57.4528	0.958006	0.124177	1	43.2332	54.2753	36.8895	103.499	70.3606
AC009303.1	41.6665	-0.0418909	0.952006	1	54.8135	41.94	24.593	50.4449	28.3712
AC009303.2	3.0052	-1.13329	0.573676	1	3.86011	4.93412	0	2.60922	0
AC009303.3	0.229362	0	1	1	0	0	0	0	0
AC009305.1	0.110289	-1.0937	0.810516	1	0.772021	0	0	0	0
AC009312.1	11.9332	-0.722744	0.466733	1	15.4404	13.5688	4.09883	7.82765	5.67424
AC009313.1	18.3748	0.171224	0.849242	1	23.9327	7.40117	15.029	26.9619	7.94394
AC009336.19	10.6684	-0.921492	0.483803	1	13.8964	4.93412	0	3.47896	3.40455
AC009362.2	1045.65	0.0445874	0.9581	1	207.674	1495.04	1964.71	761.022	1760.15
AC009403.2	115.729	0.00197076	0.997504	1	125.839	65.377	132.529	144.377	71.4954
AC009404.2	18.7713	-0.431669	0.642948	1	24.7047	7.40117	17.7616	20.004	4.53939
AC009410.1	16.9901	-0.50275	0.583173	1	25.4767	24.6706	5.46511	13.9158	12.4833
AC009411.1	2.04616	-0.0207584	0.992445	1	3.86011	0	1.36628	3.47896	0
AC009411.2	0.114644	0	1	1	0	0	0	0	0
AC009413.2	12.1008	0.495371	0.694568	1	0.772021	7.40117	28.6918	6.95791	27.2364
AC009414.1	0.390365	-2.28194	0.612507	1	0	0	2.73255	0	0
AC009473.1	0.734296	-2.27472	0.582511	1	0	0	2.73255	0	0
AC009474.1	0.114681	0	1	1	0	0	0	0	0
AC009474.2	14.0376	0.305861	0.72269	1	7.72021	18.5029	17.7616	16.525	19.2924
AC009478.1	14.429	-0.118845	0.904659	1	27.0207	7.40117	5.46511	14.7856	10.2136
AC009480.3	1.56324	-1.67517	0.503783	1	3.08809	0	1.36628	0.869739	0
AC009487.5	0.352437	-2.15182	0.633607	1	0	2.46706	0	0	0
AC009487.6	68.0501	0.117942	0.841177	1	57.9016	86.347	65.5813	64.3607	87.3833
AC009491.1	0.162121	1.44731	0.74979	1	0	0	0	0	1.13485
AC009491.2	0.162121	1.44731	0.74979	1	0	0	0	0	1.13485
AC009495.2	9.63855	0.63618	0.520973	1	9.26426	6.16764	4.09883	10.4369	10.2136
AC009495.3	1.13866	-1.19641	0.688111	1	3.08809	0	0	0.869739	0
AC009495.4	26.4824	0.167644	0.857452	1	44.0052	6.16764	12.2965	30.4409	17.0227
AC009498.1	0.352437	-2.15182	0.633607	1	0	2.46706	0	0	0
AC009501.4	171.103	0.98937	0.14404	1	109.627	130.754	118.866	340.938	133.912
AC009502.1	0.124248	1.25306	0.783086	1	0	0	0	0.869739	0
AC009502.4	12.5634	-0.403545	0.689455	1	26.2487	6.16764	10.9302	13.0461	9.07879
AC009505.2	30.113	0.00218028	0.997924	1	44.7772	18.5029	12.2965	33.9198	17.0227
AC009506.1	22.441	0.753637	0.400394	1	9.26426	12.3353	43.7208	33.9198	38.5848
AC009506.2	0.954507	0.734559	0.806342	1	0	2.46706	0	2.60922	0
AC009508.1	0.964498	-1.34519	0.659571	1	1.54404	2.46706	0	0	1.13485
AC009517.2	2.62975	-0.391505	0.81858	1	1.54404	3.70059	2.73255	1.73948	2.2697
AC009518.2	0.353611	1.25307	0.783086	1	0	0	0	0.869739	0
AC009518.4	14.0935	-1.38337	0.249247	1	27.0207	16.0359	1.36628	2.60922	9.07879
AC009518.8	48.6622	-0.813889	0.283421	1	86.4664	29.6047	38.2557	38.2685	20.4273
AC009531.2	1.39727	3.10316	0.292254	1	0	0	1.36628	0	6.80909
AC009542.2	6.29752	0.752726	0.544541	1	7.72021	1.23353	4.09883	10.4369	4.53939
AC009784.3	70.2326	-0.512862	0.527809	1	132.788	54.2753	24.593	57.4028	41.9894
AC009784.4	0.758317	1.98852	0.528653	1	0	0	1.36628	0.869739	2.2697
AC009831.1	0.110289	-1.0937	0.810516	1	0.772021	0	0	0	0
AC009878.2	6.1707	-1.19909	0.370237	1	6.94819	4.93412	6.83138	5.21844	0
AC009892.10	32.683	3.37894	0.0130664	1	2.31606	4.93412	20.4941	187.864	1.13485
AC009945.4	0.352437	-2.15182	0.633607	1	0	2.46706	0	0	0
AC009948.5	339.504	0.116831	0.817377	1	280.244	328.119	377.092	340.938	371.095
AC009948.7	22.861	0.405585	0.652901	1	7.72021	29.6047	36.8895	25.2224	39.7197
AC009950.1	259.104	-0.24467	0.749725	1	416.891	173.928	255.494	340.068	136.182
AC009950.2	72.6021	0.139616	0.830251	1	88.7824	57.9759	81.9766	104.369	63.5515
AC009955.8	0.248497	2.13409	0.632482	1	0	0	0	1.73948	0
AC009960.3	0.114681	0	1	1	0	0	0	0	0
AC009961.2	9.84411	0.241921	0.813933	1	6.17617	11.1018	10.9302	5.21844	17.0227
AC009961.3	57.4852	-0.215806	0.767892	1	82.6063	30.8382	45.0871	53.9238	37.45
AC009961.5	4.39592	1.53436	0.372171	1	3.08809	0	2.73255	11.3066	0
AC009963.5	18.4723	-0.0573479	0.94934	1	8.49223	25.9041	30.0581	22.6132	18.1576
AC009963.6	1.868	0.923855	0.652456	1	1.54404	0	1.36628	2.60922	1.13485
AC009965.2	1.28562	1.77793	0.516357	1	0.772021	0	0	2.60922	0
AC009967.3	0.335259	-1.66166	0.71464	1	1.54404	0	0	0	0
AC009970.1	3.89246	-2.1536	0.244902	1	9.26426	1.23353	1.36628	1.73948	0
AC009973.1	0.600726	-2.19901	0.537006	1	0	1.23353	1.36628	0	0
AC009977.1	0.114644	0	1	1	0	0	0	0	0
AC010082.2	0.901401	0.116795	0.974653	1	0	3.70059	0	2.60922	0
AC010084.1	310.44	-0.490519	0.634221	1	455.493	514.382	97.0056	80.016	426.703
AC010086.1	0.922707	-0.60666	0.835053	1	3.08809	0	1.36628	0.869739	1.13485
AC010091.1	2.21814	1.02351	0.591943	1	3.86011	1.23353	0	6.08818	1.13485
AC010095.6	9.42009	-0.00124024	0.99909	1	2.31606	13.5688	17.7616	13.9158	7.94394
AC010096.1	2.24672	-1.199	0.559438	1	5.40415	3.70059	0	2.60922	0
AC010096.2	1.58763	-2.59565	0.38256	1	3.08809	0	0	0	0
AC010105.1	6.05945	0.729767	0.535135	1	6.17617	6.16764	2.73255	7.82765	9.07879
AC010127.3	152.219	-1.34214	0.128075	1	344.321	53.0417	75.1452	94.8016	29.5061
AC010132.10	1.48092	-4.10387	0.216726	1	0	0	9.56394	0	0
AC010132.11	1.11762	-0.553434	0.845225	1	0.772021	0	1.36628	0.869739	0
AC010136.2	9.96516	-1.06814	0.422123	1	24.7047	7.40117	0	6.95791	3.40455
AC010139.1	0.45947	-0.275683	0.948662	1	1.54404	0	0	0.869739	0
AC010145.4	7.66088	-0.496958	0.672735	1	14.6684	6.16764	4.09883	9.56713	2.2697
AC010148.1	32.8363	-0.941453	0.217062	1	38.6011	43.1735	13.6628	17.3948	15.8879
AC010149.4	831.055	0.270294	0.630848	1	531.923	906.644	1226.92	1002.81	1139.39
AC010150.1	9.66707	0.198093	0.862265	1	13.1244	7.40117	2.73255	15.6553	2.2697
AC010168.1	96.9024	0.366089	0.579336	1	44.0052	120.886	129.796	148.725	103.271
AC010184.1	1.12477	-3.28809	0.364863	1	0	0	5.46511	0	0
AC010209.1	0.229288	0	1	1	0	0	0	0	0
AC010226.4	258.897	0.112754	0.854084	1	149.772	307.149	386.656	229.611	377.904
AC010240.2	1.32808	0.657929	0.780011	1	2.31606	0	1.36628	1.73948	2.2697
AC010240.3	28.3596	0.520593	0.504015	1	16.2124	45.6406	20.4941	33.0501	45.3939
AC010287.1	0.569759	-0.759232	0.848128	1	2.31606	0	0	0.869739	0
AC010412.1	0.600726	-2.19901	0.537006	1	0	1.23353	1.36628	0	0
AC010468.1	497.322	0.118924	0.879989	1	128.156	674.74	823.865	446.176	730.842
AC010468.2	4.08027	-0.911669	0.62309	1	10.8083	0	1.36628	4.3487	0
AC010468.3	0.449865	-1.66165	0.714641	1	1.54404	0	0	0	0
AC010492.2	9.52449	-0.355298	0.715207	1	9.26426	11.1018	10.9302	10.4369	5.67424
AC010492.4	0.344043	0	1	1	0	0	0	0	0
AC010492.5	1.36632	1.69608	0.533471	1	0.772021	1.23353	0	4.3487	0
AC010504.2	56.3422	-0.240851	0.687672	1	59.4456	65.377	57.3836	41.7475	61.2818
AC010518.2	0.940673	2.74209	0.445468	1	0	0	1.36628	5.21844	0
AC010522.1	0.114644	0	1	1	0	0	0	0	0
AC010524.2	12.8634	0.210722	0.808281	1	14.6684	12.3353	9.56394	10.4369	18.1576
AC010525.4	5.20062	-0.69279	0.672515	1	16.9845	1.23353	0	4.3487	3.40455
AC010547.9	69.5114	0.089782	0.88149	1	74.114	51.8082	68.3138	56.5331	81.7091
AC010642.1	267.001	0.0833266	0.89273	1	147.456	277.544	429.011	257.443	344.994
AC010646.3	20.8777	-0.106323	0.902959	1	27.7928	17.2694	9.56394	9.56713	24.9667
AC010649.1	14.9092	0.701861	0.401492	1	16.9845	8.6347	12.2965	20.004	21.5621
AC010655.1	0.220578	-1.66167	0.714638	1	1.54404	0	0	0	0
AC010677.5	234.817	0.0715394	0.931817	1	49.4094	304.682	437.208	160.032	393.792
AC010729.1	341.356	-0.466392	0.515459	1	262.487	231.903	297.848	254.834	127.103
AC010729.2	0.114681	0	1	1	0	0	0	0	0
AC010731.2	0.387054	0.489639	0.914071	1	0.772021	0	0	0	1.13485
AC010731.4	0.560191	-2.1496	0.590551	1	2.31606	0	0	0	0
AC010733.5	75.5319	0.0609556	0.947028	1	15.4404	96.2153	151.657	40.8778	141.856
AC010744.1	0.339614	-1.09368	0.810519	1	0.772021	0	0	0	0
AC010745.2	0.114681	0	1	1	0	0	0	0	0
AC010746.3	0.601045	3.07202	0.470186	1	0	0	0	0	3.40455
AC010761.10	67.1251	0.115958	0.891547	1	20.8446	94.9817	91.5405	57.4028	91.9227
AC010761.13	20.2555	-0.215066	0.809411	1	28.5648	4.93412	27.3255	14.7856	20.4273
AC010761.14	1.77752	-0.5459	0.807424	1	3.08809	0	2.73255	2.60922	0
AC010761.6	41.9053	-0.377152	0.583747	1	56.3576	64.1435	30.0581	27.8317	49.9333
AC010761.8	456.393	0.0734771	0.940593	1	60.9897	737.65	927.702	179.166	1031.58
AC010761.9	0.353611	1.25307	0.783086	1	0	0	0	0.869739	0
AC010880.1	68.171	0.536537	0.529385	1	32.4249	20.97	144.825	107.848	82.8439
AC010883.5	60.4491	0.369023	0.567356	1	34.741	82.6464	62.8487	66.1002	88.5182
AC010884.1	22.685	-0.0119935	0.987916	1	31.6529	12.3353	16.3953	15.6553	24.9667
AC010886.2	0.555836	-2.53759	0.569786	1	3.08809	0	0	0	0
AC010890.1	6.37632	-0.401074	0.780682	1	10.0363	0	4.09883	6.08818	1.13485
AC010891.2	0.229325	0	1	1	0	0	0	0	0
AC010894.3	5.18403	1.37663	0.353054	1	0	4.93412	6.83138	6.08818	13.6182
AC010894.4	11.2947	0.0222765	0.985208	1	0.772021	14.8023	24.593	8.69739	18.1576
AC010894.5	52.1864	-0.708082	0.296206	1	55.5855	64.1435	71.0464	51.3146	26.1015
AC010900.2	0.526049	-2.76199	0.537368	1	2.31606	0	1.36628	0	0
AC010907.2	0.27241	0.489617	0.914075	1	0.772021	0	0	0	1.13485
AC010907.5	1.12902	-2.56178	0.477297	1	3.08809	0	0	0	0
AC010967.2	16.1434	-0.768894	0.399107	1	23.1606	16.0359	5.46511	8.69739	9.07879
AC010970.2	217.967	0.25958	0.739353	1	60.9897	294.813	351.133	165.25	398.332
AC010971.1	3.45539	-0.859084	0.582222	1	6.17617	2.46706	1.36628	2.60922	1.13485
AC010974.3	3.25589	0.103782	0.956475	1	6.94819	0	0	0.869739	4.53939
AC010976.2	631.916	0.457897	0.362464	1	537.327	655.004	478.197	789.723	739.921
AC010980.2	8.40505	0.216747	0.884389	1	6.17617	6.16764	0	9.56713	0
AC010983.1	1.68716	0.358291	0.888234	1	2.31606	0	0	0	2.2697
AC010987.5	34.8444	-1.03488	0.365144	1	57.1296	25.9041	6.83138	6.95791	22.697
AC010987.6	2.53122	0.235642	0.887186	1	3.08809	3.70059	1.36628	5.21844	1.13485
AC011073.1	0.124248	1.25306	0.783086	1	0	0	0	0.869739	0
AC011239.1	5.38656	-2.57813	0.175323	1	14.6684	1.23353	0	1.73948	0
AC011242.5	9.86958	0.880715	0.348561	1	8.49223	6.16764	9.56394	18.2645	11.3485
AC011243.1	0.45422	-1.09368	0.810519	1	0.772021	0	0	0	0
AC011247.3	1.30815	1.14073	0.70618	1	0	2.46706	0	3.47896	0
AC011286.1	1.07606	-3.02825	0.306541	1	3.08809	1.23353	0	0	0
AC011288.2	294.338	-0.314822	0.686713	1	310.353	482.31	161.221	104.369	407.411
AC011290.4	5.04232	-1.87851	0.179027	1	7.72021	2.46706	10.9302	2.60922	1.13485
AC011290.5	1.65415	0.135414	0.956628	1	0.772021	0	5.46511	0	4.53939
AC011294.3	6.39436	-0.947263	0.474789	1	10.8083	6.16764	1.36628	5.21844	1.13485
AC011298.2	0.114681	0	1	1	0	0	0	0	0
AC011306.1	1.81218	-1.03199	0.663884	1	4.63213	1.23353	0	0.869739	1.13485
AC011330.13	3.40813	0.817693	0.6104	1	1.54404	0	5.46511	3.47896	4.53939
AC011330.5	9.88174	0.592336	0.568489	1	14.6684	3.70059	5.46511	16.525	7.94394
AC011343.1	5.29242	-0.0632437	0.963936	1	10.0363	1.23353	1.36628	6.08818	2.2697
AC011379.1	0.162121	1.44731	0.74979	1	0	0	0	0	1.13485
AC011380.1	2.17507	-0.852767	0.733081	1	2.31606	0	0	0.869739	0
AC011410.1	0.114644	0	1	1	0	0	0	0	0
AC011431.1	1.63235	-3.58351	0.140645	1	1.54404	3.70059	1.36628	0	0
AC011498.1	0.987231	-2.73668	0.468045	1	0	3.70059	0	0	0
AC011499.1	1.45746	-1.03637	0.717797	1	1.54404	0	1.36628	0.869739	0
AC011513.3	7.76047	-0.0301637	0.977797	1	8.49223	3.70059	9.56394	9.56713	4.53939
AC011513.4	15.0569	-0.707845	0.451691	1	25.4767	6.16764	12.2965	11.3066	6.80909
AC011516.1	0.67048	-2.55588	0.497496	1	3.08809	0	0	0	0
AC011516.2	0.684477	-0.765783	0.839041	1	2.31606	0	0	0.869739	0
AC011518.1	0.339614	-1.09368	0.810519	1	0.772021	0	0	0	0
AC011523.2	6.44147	-0.0350842	0.976815	1	9.26426	2.46706	2.73255	5.21844	4.53939
AC011524.1	11.8562	1.77052	0.0791212	1	9.26426	6.16764	4.09883	34.7896	10.2136
AC011524.3	1.47982	1.63255	0.533276	1	0	0	2.73255	5.21844	0
AC011530.4	91.9991	-1.01898	0.126984	1	173.705	109.784	54.6511	58.2725	53.3379
AC011551.3	62.4554	-0.929433	0.155501	1	91.8705	60.4429	62.8487	51.3146	23.8318
AC011558.5	594.482	0.519843	0.396362	1	350.498	629.1	782.876	816.685	867.024
AC011625.1	15.1944	-2.45426	0.0367047	1	19.3005	2.46706	40.9883	5.21844	2.2697
AC011718.2	1.42362	-0.21244	0.929923	1	2.31606	0	1.36628	0	2.2697
AC011738.4	1.54589	-1.59179	0.532904	1	0.772021	0	4.09883	0	1.13485
AC011742.3	1.06632	-0.66692	0.823742	1	2.31606	0	0	0	1.13485
AC011742.5	1.10704	0.610749	0.847842	1	0	0	2.73255	2.60922	0
AC011747.3	16.9826	-0.820745	0.426988	1	6.94819	12.3353	49.186	13.0461	12.4833
AC011747.4	10.715	-0.966322	0.426784	1	1.54404	11.1018	36.8895	8.69739	7.94394
AC011747.6	53.2365	-0.0817307	0.918837	1	15.4404	69.0776	94.2731	49.5751	62.4167
AC011752.1	48.0104	1.04997	0.363976	1	77.9741	11.1018	8.19766	129.591	5.67424
AC011753.5	9.60275	-1.09385	0.400144	1	16.2124	7.40117	0	5.21844	2.2697
AC011753.6	12.8796	-0.11424	0.93522	1	0.772021	3.70059	40.9883	1.73948	26.1015
AC011754.1	43.682	1.58275	0.0915993	1	23.1606	29.6047	17.7616	123.503	17.0227
AC011816.1	0.645155	2.26846	0.530861	1	0.772021	0	0	2.60922	1.13485
AC011893.3	1.6464	0.800653	0.754282	1	0	1.23353	2.73255	4.3487	0
AC011897.2	1.13777	-1.694	0.603474	1	1.54404	0	0	0	0
AC011899.9	6.52591	3.68766	0.0449999	1	0.772021	0	4.09883	40.008	0
AC011901.2	2.71008	-0.516881	0.759027	1	1.54404	6.16764	1.36628	0.869739	3.40455
AC011933.2	380.184	0.345128	0.678874	1	77.2021	445.304	629.853	319.194	655.942
AC011997.1	122.612	-0.137025	0.817107	1	95.7306	154.191	162.587	92.1924	157.744
AC011998.1	13.8659	-0.53698	0.605547	1	29.3368	9.86823	6.83138	15.6553	5.67424
AC011998.4	17.4969	0.033125	0.971221	1	6.17617	18.5029	34.1569	19.1343	20.4273
AC012005.1	0.229325	0	1	1	0	0	0	0	0
AC012005.3	1239.6	0.0213196	0.979151	1	307.264	1656.63	2374.59	960.192	1974.64
AC012005.4	6.4235	-2.51803	0.0775665	1	9.26426	3.70059	10.9302	2.60922	0
AC012065.5	2.01763	-0.403081	0.852932	1	3.86011	1.23353	0	2.60922	0
AC012066.1	19.5653	-0.412553	0.637021	1	34.741	29.6047	6.83138	15.6553	20.4273
AC012074.2	9.35019	-2.14079	0.0994264	1	23.1606	1.23353	12.2965	4.3487	1.13485
AC012123.1	5.47929	-2.97008	0.106865	1	16.2124	8.6347	0	0	2.2697
AC012146.7	28.5484	0.680563	0.371391	1	15.4404	14.8023	39.622	40.8778	32.9106
AC012314.8	2.01939	-2.38937	0.324847	1	2.31606	1.23353	4.09883	0.869739	0
AC012322.1	34.3435	0.194933	0.796052	1	22.3886	61.6764	35.5232	28.7014	62.4167
AC012353.1	0.114644	0	1	1	0	0	0	0	0
AC012354.6	3.13214	-2.0879	0.23114	1	4.63213	1.23353	6.83138	0.869739	1.13485
AC012354.8	80.2757	0.689782	0.314158	1	44.0052	70.3111	98.3719	89.5832	138.451
AC012358.4	2.40742	0.216809	0.909142	1	0	3.70059	5.46511	3.47896	3.40455
AC012358.7	4.07065	0.132935	0.939392	1	11.5803	0	0	4.3487	4.53939
AC012358.8	1651.8	0.305625	0.570454	1	1609.66	1557.95	1287.03	2434.4	1235.85
AC012360.1	0.683582	-1.094	0.76949	1	0.772021	0	0	0	0
AC012360.4	1.93095	0.83619	0.696703	1	2.31606	1.23353	0	4.3487	0
AC012360.6	26.2403	-1.58326	0.0705198	1	49.4094	16.0359	21.8604	14.7856	4.53939
AC012363.1	1.10891	-1.38936	0.613927	1	2.31606	0	1.36628	0.869739	0
AC012363.13	2.04915	-0.22944	0.906363	1	2.31606	0	2.73255	1.73948	1.13485
AC012363.4	54.9467	0.242694	0.765329	1	47.8653	77.7123	20.4941	26.0922	89.653
AC012363.7	0.229362	0	1	1	0	0	0	0	0
AC012363.8	0.620845	1.44368	0.740908	1	0	0	0	0	1.13485
AC012368.1	0.908273	-3.36136	0.311885	1	3.08809	2.46706	0	0	0
AC012370.2	23.4145	-2.103	0.0681652	1	54.0415	18.5029	2.73255	10.4369	1.13485
AC012370.3	11.6635	0.583143	0.536959	1	12.3523	6.16764	6.83138	12.1764	13.6182
AC012442.5	20.9507	-0.6867	0.44175	1	32.4249	24.6706	13.6628	19.1343	10.2136
AC012442.6	1.23353	-3.96975	0.300648	1	0	8.6347	0	0	0
AC012445.1	0.114681	0	1	1	0	0	0	0	0
AC012451.1	0.468292	1.25307	0.783085	1	0	0	0	0.869739	0
AC012454.4	0.224933	-1.09369	0.810518	1	0.772021	0	0	0	0
AC012456.3	0.335221	-1.66166	0.71464	1	1.54404	0	0	0	0
AC012456.4	0.124248	1.25306	0.783086	1	0	0	0	0.869739	0
AC012462.1	0.114681	0	1	1	0	0	0	0	0
AC012462.2	1.47067	-3.5192	0.198057	1	2.31606	1.23353	2.73255	0	0
AC012462.3	0.42972	-0.569163	0.89591	1	0.772021	0	1.36628	0.869739	0
AC012485.2	0.468292	1.25307	0.783085	1	0	0	0	0.869739	0
AC012493.1	12.2009	0.30716	0.726198	1	10.8083	12.3353	16.3953	20.8737	11.3485
AC012494.1	3.908	0.0877234	0.956437	1	4.63213	1.23353	4.09883	6.95791	0
AC012499.1	2.56347	-0.996175	0.657055	1	7.72021	0	2.73255	3.47896	0
AC012501.2	219.392	-1.63786	0.0644056	1	473.249	236.838	54.6511	53.0541	111.215
AC012501.3	0.238892	1.25307	0.783086	1	0	0	0	0.869739	0
AC012506.2	0.114681	0	1	1	0	0	0	0	0
AC012506.3	0.124248	1.25306	0.783086	1	0	0	0	0.869739	0
AC012506.4	0.363141	2.13409	0.632481	1	0	0	0	1.73948	0
AC012507.3	2.4946	-0.679669	0.713453	1	4.63213	2.46706	0	0.869739	2.2697
AC012512.1	7.23795	-0.257138	0.820484	1	3.86011	12.3353	10.9302	11.3066	3.40455
AC012513.6	1.13337	-2.16556	0.548289	1	2.31606	0	0	0	0
AC012593.1	46.7379	-0.581814	0.523806	1	113.487	33.3053	10.9302	43.487	27.2364
AC012594.1	45.1311	-0.644073	0.463423	1	53.2695	30.8382	68.3138	44.3567	20.4273
AC012613.2	131.906	-0.464669	0.565404	1	169.845	76.4788	254.127	149.595	91.9227
AC012640.1	0.343932	0	1	1	0	0	0	0	0
AC012668.1	1.79551	-4.22103	0.0743823	1	3.86011	4.93412	1.36628	0	0
AC012668.2	134.638	-0.259597	0.640724	1	157.492	112.251	157.122	113.066	124.833
AC012668.3	0.458687	0	1	1	0	0	0	0	0
AC012671.2	19.078	-0.0919178	0.925882	1	8.49223	39.4729	27.3255	9.56713	37.45
AC013248.2	0.45947	-0.275683	0.948662	1	1.54404	0	0	0.869739	0
AC013262.1	1.33089	-0.918923	0.714476	1	0.772021	4.93412	0	0.869739	1.13485
AC013264.2	0.778938	-0.140218	0.964298	1	1.54404	0	1.36628	1.73948	0
AC013267.1	1.29182	0.888534	0.764449	1	0	3.70059	0	0	4.53939
AC013269.3	1.77109	-0.184704	0.929276	1	1.54404	3.70059	0	0.869739	2.2697
AC013269.4	2.12583	-0.182616	0.924996	1	2.31606	2.46706	0	1.73948	1.13485
AC013269.5	1.25973	-1.67211	0.506096	1	0.772021	1.23353	2.73255	0.869739	0
AC013271.3	171.097	-1.85222	0.0845218	1	467.845	81.4129	21.8604	47.8357	57.8773
AC013275.2	0.855371	-2.37469	0.498912	1	1.54404	1.23353	0	0	0
AC013286.1	1.5821	3.49169	0.1781	1	0.772021	0	0	8.69739	0
AC013399.3	0.363141	2.13409	0.632481	1	0	0	0	1.73948	0
AC013401.1	1.13632	-1.93475	0.499451	1	2.31606	3.70059	0	0	1.13485
AC013402.5	0.454257	-1.09376	0.799408	1	0.772021	0	0	0	0
AC013404.1	0.420152	-1.95883	0.655946	1	0.772021	0	1.36628	0	0
AC013410.1	0.28637	2.31709	0.602306	1	0	0	0	0.869739	1.13485
AC013429.4	0.45947	-0.275683	0.948662	1	1.54404	0	0	0.869739	0
AC013429.5	0.483034	1.75544	0.691116	1	0.772021	0	0	2.60922	0
AC013436.6	1.93966	0.0574126	0.976075	1	3.08809	2.46706	0	1.73948	2.2697
AC013437.6	1.72249	-0.602159	0.813335	1	0.772021	0	5.46511	2.60922	0
AC013439.4	0.483034	1.75544	0.691116	1	0.772021	0	0	2.60922	0
AC013444.2	0.372745	2.71313	0.539189	1	0	0	0	2.60922	0
AC013448.1	0.110289	-1.0937	0.810516	1	0.772021	0	0	0	0
AC013448.2	0.441155	-2.5371	0.572008	1	3.08809	0	0	0	0
AC013460.1	4.15224	0.889564	0.580591	1	7.72021	0	1.36628	1.73948	10.2136
AC013461.1	577.234	0.29962	0.543339	1	567.436	571.124	536.947	773.198	601.47
AC013463.2	71.4768	-0.490974	0.554477	1	137.42	29.6047	23.2267	47.8357	43.1242
AC013467.1	0.324242	2.48286	0.575501	1	0	0	0	0	2.2697
AC013470.6	90.8012	0.489781	0.477144	1	44.0052	98.6823	128.43	112.196	140.721
AC013470.8	0.891907	2.09258	0.49548	1	0	1.23353	0	0	3.40455
AC013472.3	15.1334	-0.709487	0.534203	1	37.057	7.40117	1.36628	7.82765	11.3485
AC013472.4	37.1765	-0.590593	0.51596	1	71.026	18.5029	8.19766	27.8317	15.8879
AC013474.4	5.51139	-0.547033	0.724342	1	7.72021	0	8.19766	1.73948	5.67424
AC013476.1	0.438886	2.48286	0.575502	1	0	0	0	0	2.2697
AC013480.2	7.54529	-0.292193	0.802872	1	5.40415	17.2694	2.73255	6.95791	6.80909
AC013722.1	2.72569	-3.18563	0.205254	1	4.63213	0	0	0	0
AC013727.1	1.49643	-4.12416	0.120021	1	0.772021	6.16764	2.73255	0	0
AC013737.1	0.463825	0.296096	0.945207	1	0.772021	0	0	0.869739	0
AC015688.3	208.336	0.29965	0.673519	1	125.067	160.359	401.685	154.814	408.545
AC015691.13	63.7994	0.239002	0.694936	1	67.1658	62.91	45.0871	67.8397	70.3606
AC015726.1	0.434075	0.284681	0.948138	1	0	0	1.36628	0.869739	0
AC015849.13	57.1155	-0.261761	0.668811	1	72.57	77.7123	45.0871	52.1844	56.7424
AC015849.14	10.4315	0.704751	0.503908	1	2.31606	12.3353	13.6628	8.69739	21.5621
AC015849.16	5.15559	1.63278	0.265323	1	4.63213	0	1.36628	8.69739	4.53939
AC015849.19	341.29	-0.525585	0.389921	1	536.555	268.909	239.098	307.018	177.036
AC015849.2	111.47	-0.770712	0.316331	1	79.5182	102.383	289.651	131.331	52.203
AC015883.1	0.234537	0.295373	0.948253	1	0.772021	0	0	0.869739	0
AC015909.1	0.363141	2.13409	0.632481	1	0	0	0	1.73948	0
AC015922.5	7.46491	-1.43523	0.272666	1	20.0726	4.93412	1.36628	4.3487	2.2697
AC015922.6	7.088	0.343766	0.762713	1	3.08809	13.5688	6.83138	6.08818	13.6182
AC015923.1	86.4999	-1.18739	0.168072	1	169.845	44.407	35.5232	53.9238	19.2924
AC015923.2	17.3481	-0.692173	0.656323	1	30.1088	1.23353	0	13.0461	0
AC015933.2	48.2645	-2.5897	0.0144447	1	117.347	35.7723	4.09883	5.21844	12.4833
AC015936.3	3.69315	1.22705	0.40619	1	0.772021	1.23353	5.46511	4.3487	6.80909
AC015969.3	26.004	0.373051	0.700434	1	6.94819	19.7365	69.6801	34.7896	47.6636
AC015971.2	312.463	0.215289	0.70744	1	208.446	270.143	423.546	313.976	383.579
AC015977.5	15.8713	-0.47177	0.633466	1	5.40415	17.2694	39.622	14.7856	14.753
AC015987.1	1538.47	0.353005	0.642843	1	434.648	1630.73	2956.62	1458.55	2816.69
AC016142.1	0.391409	1.44734	0.749784	1	0	0	0	0	1.13485
AC016292.1	2.96582	-1.59788	0.321988	1	5.40415	4.93412	2.73255	1.73948	1.13485
AC016292.3	1.04047	0.163275	0.947709	1	1.54404	1.23353	1.36628	0.869739	2.2697
AC016549.1	34.0713	0.386863	0.666831	1	35.513	3.70059	12.2965	28.7014	17.0227
AC016561.1	15.1708	-0.78751	0.448832	1	27.0207	4.93412	6.83138	9.56713	5.67424
AC016576.1	0.114644	0	1	1	0	0	0	0	0
AC016577.1	0.401151	-1.88763	0.672607	1	0.772021	1.23353	0	0	0
AC016582.2	22.7714	-0.842594	0.290149	1	41.6891	18.5029	17.7616	15.6553	13.6182
AC016629.3	8.12557	-0.606392	0.600238	1	6.17617	7.40117	17.7616	7.82765	5.67424
AC016644.1	3.28871	-1.87848	0.294851	1	8.49223	4.93412	1.36628	2.60922	0
AC016682.1	19.1245	0.560476	0.49288	1	21.6166	16.0359	6.83138	21.7435	22.697
AC016683.5	0.926867	1.25887	0.709005	1	0	0	0	0.869739	0
AC016691.2	12.8874	0.178697	0.872886	1	1.54404	17.2694	25.9593	9.56713	23.8318
AC016700.2	9.70329	-1.71206	0.127503	1	8.49223	9.86823	9.56394	4.3487	1.13485
AC016700.4	6.79859	1.0022	0.39098	1	1.54404	7.40117	6.83138	6.95791	13.6182
AC016700.5	6.43186	0.616713	0.600212	1	2.31606	8.6347	5.46511	5.21844	11.3485
AC016700.6	253.156	0.135072	0.887495	1	26.2487	325.652	504.156	138.289	487.985
AC016708.2	480.38	-0.0759435	0.922411	1	155.948	574.824	1008.31	347.026	752.404
AC016710.1	1.66772	0.923965	0.69774	1	2.31606	2.46706	0	6.08818	0
AC016712.1	0.339651	-1.09368	0.810519	1	0.772021	0	0	0	0
AC016712.2	187.928	0.0141371	0.985757	1	50.1814	243.005	329.273	134.81	283.712
AC016716.1	1.09398	-0.345315	0.907879	1	2.31606	0	2.73255	2.60922	0
AC016716.2	5.02021	-2.1995	0.320777	1	6.17617	0	0	0.869739	0
AC016722.3	0.248497	2.13409	0.632482	1	0	0	0	1.73948	0
AC016722.4	431.28	0.498176	0.394502	1	253.223	418.166	569.737	480.096	687.718
AC016723.4	95.8032	-1.02669	0.250172	1	205.358	119.652	17.7616	32.1804	80.5742
AC016727.3	5.14122	0.990196	0.468863	1	0.772021	4.93412	6.83138	2.60922	13.6182
AC016730.1	15.2467	-0.606883	0.517544	1	24.7047	12.3353	6.83138	10.4369	9.07879
AC016732.2	0.838519	-3.18719	0.360035	1	0	3.70059	1.36628	0	0
AC016734.1	0.969878	1.35608	0.659785	1	0.772021	0	0	0.869739	1.13485
AC016734.2	19.533	0.299674	0.753235	1	3.86011	28.3712	28.6918	24.3527	24.9667
AC016735.1	1.08032	0.735403	0.78653	1	1.54404	0	0	0.869739	1.13485
AC016735.2	4.59912	-3.22499	0.0846225	1	4.63213	4.93412	4.09883	0.869739	0
AC016735.3	0.994511	0.124337	0.965202	1	2.31606	1.23353	0	2.60922	0
AC016738.3	4.58256	-3.97005	0.0594626	1	16.2124	6.16764	0	0.869739	0
AC016738.4	12.8974	-0.386196	0.705427	1	20.0726	8.6347	5.46511	13.0461	4.53939
AC016739.1	1.87572	-4.16832	0.0998134	1	3.08809	0	6.83138	0	0
AC016739.2	1518.2	-0.0242171	0.977083	1	323.477	1703.5	3387	1075.87	2472.83
AC016747.3	51.4609	0.397388	0.589564	1	20.0726	76.4788	68.3138	60.012	83.9788
AC016751.2	0.467081	-2.15181	0.633608	1	0	2.46706	0	0	0
AC016751.3	1.39684	-1.2084	0.623683	1	0	3.70059	2.73255	1.73948	0
AC016757.3	5.15696	0.434005	0.732983	1	5.40415	1.23353	8.19766	8.69739	4.53939
AC016768.1	24.9855	-0.1487	0.846989	1	32.4249	22.2035	20.4941	30.4409	14.753
AC016772.4	5.20451	0.178524	0.921918	1	0	0	15.029	8.69739	2.2697
AC016821.1	0.110289	-1.0937	0.810516	1	0.772021	0	0	0	0
AC016831.3	0.687863	0	1	1	0	0	0	0	0
AC016831.6	2.71661	-0.684606	0.742664	1	6.94819	0	1.36628	3.47896	0
AC016831.7	340.061	-0.617339	0.498968	1	677.063	104.85	173.517	357.463	57.8773
AC016894.1	5.82785	-0.303442	0.811884	1	6.94819	4.93412	8.19766	0.869739	10.2136
AC016903.2	1.13866	-1.19641	0.688111	1	3.08809	0	0	0.869739	0
AC016907.2	1.2938	-1.20002	0.662262	1	0.772021	1.23353	1.36628	0.869739	0
AC016907.3	28.8913	-0.148543	0.8517	1	43.2332	23.437	16.3953	36.5291	13.6182
AC016909.1	7.92645	-2.78494	0.133564	1	29.3368	0	0	1.73948	1.13485
AC016910.1	106.549	0.344732	0.561994	1	104.995	99.9158	106.57	82.6252	181.576
AC016912.3	0.68444	-0.780554	0.819387	1	2.31606	0	0	0.869739	0
AC016987.1	0.124248	1.25306	0.783086	1	0	0	0	0.869739	0
AC016994.2	1.95626	-4.17295	0.0976475	1	6.94819	0	2.73255	0	0
AC016995.3	2498.51	0.0814773	0.925285	1	453.176	3418.11	4802.46	1697.73	4420.23
AC017002.1	163.789	0.321067	0.629791	1	178.337	67.8441	173.517	215.695	133.912
AC017002.2	75.9263	0.176922	0.821782	1	106.539	27.1376	46.4534	96.5411	39.7197
AC017002.4	4.14962	1.55219	0.384313	1	0.772021	0	5.46511	10.4369	1.13485
AC017006.2	6.62365	-5.26874	0.0184026	1	16.9845	3.70059	0	0	0
AC017035.2	5.39695	-1.02173	0.534301	1	9.26426	0	4.09883	4.3487	0
AC017048.1	0.454295	-1.09376	0.799403	1	0.772021	0	0	0	0
AC017048.2	0.454332	-1.09368	0.810519	1	0.772021	0	0	0	0
AC017053.1	4.5223	1.05489	0.434569	1	2.31606	1.23353	4.09883	6.95791	3.40455
AC017060.1	8.44572	-0.510775	0.651414	1	16.9845	6.16764	2.73255	7.82765	4.53939
AC017074.1	0.663819	1.5181	0.68514	1	0.772021	0	0	0	2.2697
AC017074.2	8.94815	-0.307381	0.792893	1	15.4404	2.46706	2.73255	6.95791	4.53939
AC017078.1	0.110289	-1.0937	0.810516	1	0.772021	0	0	0	0
AC017079.3	0.420152	-1.95883	0.655946	1	0.772021	0	1.36628	0	0
AC017079.4	2.49997	0.790432	0.671236	1	1.54404	3.70059	1.36628	0.869739	6.80909
AC017080.1	219.963	-0.0987101	0.919721	1	26.2487	334.286	465.9	100.02	414.22
AC017081.1	0.305471	-1.95909	0.665356	1	0.772021	0	1.36628	0	0
AC017083.2	1.93671	-0.0193019	0.991582	1	0.772021	2.46706	4.09883	3.47896	1.13485
AC017101.10	651.715	-0.308664	0.64701	1	1069.25	498.346	250.029	424.433	554.941
AC017104.2	6.02345	-0.388699	0.798737	1	18.5285	1.23353	0	6.95791	3.40455
AC017104.3	2.14125	1.55451	0.513779	1	0	0	4.09883	0.869739	6.80909
AC017104.4	0.585547	-2.87809	0.5199	1	0	0	4.09883	0	0
AC017104.6	1.47399	-1.76339	0.52402	1	4.63213	0	0	0.869739	0
AC017116.11	0.573219	0	1	1	0	0	0	0	0
AC018359.1	83.3884	0.187034	0.794504	1	91.0985	60.4429	94.2731	137.419	48.7985
AC018359.3	2.93034	-2.49199	0.219041	1	4.63213	0	10.9302	1.73948	0
AC018442.1	1.13952	-0.85007	0.786293	1	4.63213	0	0	1.73948	0
AC018462.2	304.376	0.0236762	0.964203	1	355.902	312.083	232.267	274.838	335.915
AC018463.4	2.99661	-0.904756	0.562206	1	2.31606	4.93412	4.09883	1.73948	2.2697
AC018463.5	0.68742	3.31745	0.344998	1	0	0	0	1.73948	2.2697
AC018512.1	0.438923	2.48286	0.575502	1	0	0	0	0	2.2697
AC018635.1	0.114644	0	1	1	0	0	0	0	0
AC018641.7	0.33834	0.478214	0.916061	1	0	1.23353	0	0	1.13485
AC018643.4	16.6663	-1.55893	0.143385	1	25.4767	6.16764	30.0581	6.08818	7.94394
AC018647.3	4.77381	0.78179	0.583488	1	5.40415	2.46706	0	6.08818	3.40455
AC018685.1	1.68167	0.408928	0.864335	1	0.772021	1.23353	0	1.73948	0
AC018688.1	0.114681	0	1	1	0	0	0	0	0
AC018693.5	0.22497	-1.09369	0.810518	1	0.772021	0	0	0	0
AC018693.6	4.02548	-0.575985	0.719596	1	4.63213	1.23353	8.19766	6.08818	0
AC018712.2	0.648485	3.49044	0.42562	1	0	0	0	0	4.53939
AC018717.1	43.0684	0.139674	0.850573	1	37.829	44.407	39.622	29.5711	60.147
AC018730.4	0.22497	-1.09369	0.810518	1	0.772021	0	0	0	0
AC018731.3	9.38712	-0.867664	0.383929	1	10.8083	8.6347	12.2965	6.95791	4.53939
AC018737.1	0.220578	-1.66167	0.714638	1	1.54404	0	0	0	0
AC018737.3	0.577369	-2.56231	0.512664	1	0.772021	2.46706	0	0	0
AC018738.2	422.477	0.0741531	0.930174	1	92.6426	571.124	799.272	259.182	767.157
AC018742.1	1.2805	2.36668	0.414814	1	0.772021	1.23353	0	6.95791	0
AC018755.16	11.4271	-1.30339	0.263752	1	3.86011	13.5688	34.1569	2.60922	11.3485
AC018755.17	0.363178	2.13409	0.632481	1	0	0	0	1.73948	0
AC018755.18	117.975	0.786422	0.25374	1	78.7462	56.7423	170.785	240.918	110.08
AC018766.4	43.7037	0.393107	0.637385	1	13.1244	55.5088	54.6511	50.4449	56.7424
AC018766.6	15.0985	-2.55669	0.00633414	1	23.1606	18.5029	30.0581	2.60922	5.67424
AC018799.1	6.18324	-0.888049	0.464767	1	13.1244	4.93412	4.09883	2.60922	5.67424
AC018804.3	0.238929	1.25307	0.783086	1	0	0	0	0.869739	0
AC018804.6	45.229	0.632748	0.345609	1	24.7047	50.5747	46.4534	62.6212	62.4167
AC018804.7	9.22886	0.48632	0.674366	1	2.31606	13.5688	12.2965	7.82765	18.1576
AC018816.3	173.377	0.486401	0.424428	1	92.6426	196.131	221.337	189.603	285.982
AC018832.1	9.5028	-0.965199	0.477139	1	24.7047	3.70059	0	4.3487	5.67424
AC018865.11	0.114681	0	1	1	0	0	0	0	0
AC018865.5	1.38155	-1.1365	0.726176	1	0	7.40117	0	0	2.2697
AC018866.1	4.74281	-1.93705	0.217735	1	13.8964	6.16764	1.36628	2.60922	1.13485
AC018867.1	6.15125	1.09306	0.358234	1	6.94819	1.23353	5.46511	9.56713	10.2136
AC018878.3	2.05714	-1.49886	0.461854	1	1.54404	4.93412	1.36628	1.73948	0
AC018880.1	0.940621	2.10068	0.486395	1	0.772021	0	0	0	3.40455
AC018890.6	4153.85	-0.0329902	0.965075	1	1520.88	4132.32	9188.21	2971.03	6699.01
AC018892.9	1.47697	1.2119	0.605594	1	2.31606	0	0	1.73948	2.2697
AC018902.1	0.234537	0.295373	0.948253	1	0.772021	0	0	0.869739	0
AC019011.1	0.114681	0	1	1	0	0	0	0	0
AC019048.1	37.018	-0.0123265	0.990312	1	66.3938	18.5029	4.09883	43.487	15.8879
AC019050.1	6.79409	0.507679	0.696125	1	0.772021	8.6347	12.2965	4.3487	15.8879
AC019055.1	0.110289	-1.0937	0.810516	1	0.772021	0	0	0	0
AC019070.1	0.229288	0	1	1	0	0	0	0	0
AC019080.1	0.300467	0.28397	0.950243	1	0	1.23353	0	0.869739	0
AC019097.7	3.78831	1.69194	0.233362	1	0.772021	2.46706	4.09883	6.08818	9.07879
AC019109.1	0.49738	-0.0918992	0.982409	1	1.54404	0	0	0	1.13485
AC019117.1	29.4238	-1.24739	0.273409	1	75.6581	19.7365	1.36628	18.2645	9.07879
AC019117.2	12.2823	-4.02852	0.0176018	1	41.6891	6.16764	0	0.869739	1.13485
AC019118.3	3.53692	-1.88428	0.255073	1	8.49223	3.70059	2.73255	2.60922	0
AC019129.1	4.74094	0.651314	0.650149	1	1.54404	3.70059	9.56394	6.08818	9.07879
AC019129.2	63.0505	-0.128542	0.877981	1	18.5285	81.4129	121.599	38.2685	96.4621
AC019178.2	0.234537	0.295373	0.948253	1	0.772021	0	0	0.869739	0
AC019178.3	0.600934	0.120651	0.977527	1	0	2.46706	0	1.73948	0
AC019181.2	0.859738	2.31447	0.455151	1	0	0	0	0.869739	1.13485
AC019181.3	8.99643	-1.33541	0.226624	1	10.8083	3.70059	15.029	4.3487	3.40455
AC019185.4	10.0574	-0.32058	0.77405	1	20.0726	3.70059	4.09883	9.56713	5.67424
AC019186.1	7.6087	-1.72559	0.201073	1	12.3523	16.0359	2.73255	6.08818	0
AC019330.1	21.9495	0.293489	0.711287	1	25.4767	14.8023	13.6628	29.5711	14.753
AC019349.5	6.30389	1.14977	0.32207	1	1.54404	6.16764	5.46511	8.69739	10.2136
AC020550.7	3.90576	0.265057	0.867365	1	0	4.93412	6.83138	3.47896	5.67424
AC020571.3	96.0164	-0.0465848	0.956492	1	77.9741	60.4429	204.941	115.675	105.541
AC020594.5	61.6039	1.1696	0.0584397	1	43.2332	41.94	47.8197	82.6252	116.889
AC020743.2	0.27241	0.489617	0.914075	1	0.772021	0	0	0	1.13485
AC020931.1	0.124248	1.25306	0.783086	1	0	0	0	0.869739	0
AC020951.1	0.878973	0.398384	0.888799	1	0.772021	1.23353	0	1.73948	0
AC020956.3	1.77371	2.49989	0.325188	1	0	0	2.73255	1.73948	7.94394
AC020983.5	17.8913	-0.0801952	0.930913	1	7.72021	13.5688	40.9883	13.9158	24.9667
AC021016.7	127.177	0.295775	0.754237	1	19.3005	180.095	214.505	70.4489	267.824
AC021021.2	0.344043	0	1	1	0	0	0	0	0
AC021106.1	0.372745	2.71313	0.539189	1	0	0	0	2.60922	0
AC021188.4	7.53008	-0.00683538	0.995244	1	7.72021	13.5688	2.73255	11.3066	4.53939
AC021224.1	66.6895	-0.0495219	0.954884	1	18.5285	56.7423	155.756	49.5751	98.7318
AC022007.5	27.1628	-0.141232	0.86063	1	12.3523	33.3053	43.7208	29.5711	23.8318
AC022153.1	13.1531	-0.415985	0.659975	1	19.3005	11.1018	6.83138	13.0461	5.67424
AC022154.7	18.4653	-1.00044	0.282941	1	27.7928	22.2035	16.3953	17.3948	4.53939
AC022173.2	10.816	-0.257963	0.826547	1	18.5285	7.40117	4.09883	15.6553	1.13485
AC022182.1	258.469	0.264716	0.69011	1	121.979	294.813	374.36	273.098	359.747
AC022182.2	141.641	0.296088	0.639929	1	72.57	166.526	180.348	160.902	181.576
AC022182.3	0.229325	0	1	1	0	0	0	0	0
AC022201.4	3.73461	-1.02667	0.480562	1	5.40415	6.16764	2.73255	3.47896	1.13485
AC022201.5	1.1438	-0.546986	0.861052	1	0	4.93412	0	0	2.2697
AC022210.2	169.256	0.0443444	0.961972	1	26.2487	231.903	322.441	110.457	288.251
AC022384.2	2.46611	-0.435793	0.82361	1	2.31606	0	8.19766	1.73948	3.40455
AC022395.1	0.582236	-0.398258	0.911323	1	0.772021	0	1.36628	0	1.13485
AC022405.1	0.229288	0	1	1	0	0	0	0	0
AC022431.3	0.229288	0	1	1	0	0	0	0	0
AC022486.1	2.16533	1.50605	0.438193	1	0.772021	1.23353	2.73255	0.869739	7.94394
AC022816.2	15.3703	-0.145633	0.879719	1	26.2487	13.5688	5.46511	13.0461	14.753
AC022819.1	228.495	0.293444	0.62291	1	154.404	273.843	321.075	215.695	396.062
AC022819.2	0.683694	-1.09378	0.796593	1	0.772021	0	0	0	0
AC022819.3	4.38567	0.79773	0.584795	1	4.63213	0	2.73255	4.3487	4.53939
AC022909.1	0.114644	0	1	1	0	0	0	0	0
AC023115.2	34.3882	-0.351731	0.676973	1	61.7617	38.2394	8.19766	28.7014	28.3712
AC023128.1	1.25099	-2.11809	0.416844	1	2.31606	1.23353	2.73255	0.869739	0
AC023137.2	0.162121	1.44731	0.74979	1	0	0	0	0	1.13485
AC023157.1	0.585547	-2.87809	0.5199	1	0	0	4.09883	0	0
AC023158.1	0.114681	0	1	1	0	0	0	0	0
AC023271.1	1.01873	-2.16044	0.561306	1	2.31606	0	0	0	0
AC023274.4	7.39443	-0.360679	0.80528	1	20.0726	0	2.73255	8.69739	3.40455
AC023347.1	4.19631	-0.709702	0.655999	1	7.72021	2.46706	2.73255	5.21844	0
AC023449.2	29.0562	0.201319	0.825698	1	7.72021	27.1376	61.4824	20.004	53.3379
AC023469.1	23.5924	0.495519	0.549992	1	30.1088	23.437	6.83138	31.3106	26.1015
AC023469.2	34.2596	-1.08365	0.434548	1	77.2021	54.2753	0	0.869739	40.8545
AC023481.1	1.31402	-2.39527	0.393871	1	1.54404	1.23353	0	0	0
AC023590.1	60.1619	-0.474526	0.64255	1	134.332	19.7365	10.9302	59.1423	20.4273
AC023669.1	1.89543	0.0592004	0.976791	1	1.54404	1.23353	2.73255	2.60922	1.13485
AC024028.1	0.344043	0	1	1	0	0	0	0	0
AC024060.1	3.1835	-2.02417	0.229028	1	3.08809	3.70059	5.46511	0.869739	1.13485
AC024082.3	0.22497	-1.09369	0.810518	1	0.772021	0	0	0	0
AC024082.4	6.75224	0.350667	0.796634	1	0.772021	2.46706	17.7616	6.08818	11.3485
AC024084.1	14.5947	-0.851268	0.415065	1	30.8809	17.2694	2.73255	7.82765	11.3485
AC024132.1	0.459507	-0.275685	0.948661	1	1.54404	0	0	0.869739	0
AC024158.1	0.229288	0	1	1	0	0	0	0	0
AC024162.2	0.114681	0	1	1	0	0	0	0	0
AC024560.2	0.578506	0.299074	0.934102	1	0.772021	0	0	0.869739	0
AC024560.3	126.347	-0.199868	0.749987	1	172.161	80.1794	73.7789	110.457	79.4394
AC024571.1	0.818256	0.691313	0.838799	1	2.31606	0	0	2.60922	0
AC024592.12	584.444	0.0726801	0.916126	1	250.135	836.333	941.365	505.319	915.823
AC024592.9	3.81133	-1.67216	0.245337	1	7.72021	4.93412	5.46511	2.60922	1.13485
AC024619.2	1.16555	-0.591455	0.832988	1	1.54404	2.46706	0	1.73948	0
AC024704.2	1.08793	-0.588384	0.847197	1	0	2.46706	0	0	1.13485
AC024896.1	0.330866	-2.13429	0.63647	1	2.31606	0	0	0	0
AC024937.2	0.858582	-0.84887	0.793327	1	0	0	2.73255	0.869739	0
AC024937.4	1.09702	-3.63454	0.203768	1	1.54404	1.23353	4.09883	0	0
AC024937.6	1.30597	-0.11119	0.963025	1	0	2.46706	2.73255	0.869739	2.2697
AC024995.1	0.777263	2.09783	0.548455	1	0	1.23353	0	0	3.40455
AC025016.1	0.114681	0	1	1	0	0	0	0	0
AC025165.8	13.2411	-0.802485	0.42335	1	19.3005	19.7365	4.09883	8.69739	7.94394
AC025166.1	0.515832	-1.89171	0.610964	1	0.772021	1.23353	0	0	0
AC025171.1	22.3867	0.280441	0.716078	1	30.8809	22.2035	19.1279	30.4409	28.3712
AC025263.3	190.709	-0.104972	0.842138	1	152.088	180.095	224.069	161.772	182.711
AC025279.1	3.11227	0.36643	0.82869	1	6.94819	2.46706	0	6.08818	2.2697
AC025280.1	0.583718	0.604739	0.875687	1	1.54404	0	0	1.73948	0
AC025335.1	4.77109	-0.390929	0.781057	1	6.94819	6.16764	1.36628	0.869739	6.80909
AC025442.3	0.195182	-1.1051	0.808562	1	0	0	1.36628	0	0
AC025458.1	0.22497	-1.09369	0.810518	1	0.772021	0	0	0	0
AC025674.1	0.343932	0	1	1	0	0	0	0	0
AC025750.5	14.667	0.85003	0.403427	1	2.31606	14.8023	21.8604	16.525	29.5061
AC025750.7	0.879622	-1.38621	0.633863	1	2.31606	0	1.36628	0.869739	0
AC025918.2	572.565	0.460489	0.465977	1	673.203	368.825	297.848	868.87	360.882
AC026150.6	0.81723	1.05456	0.780165	1	2.31606	0	0	0	3.40455
AC026150.8	6.62228	-0.694197	0.532379	1	7.72021	7.40117	6.83138	3.47896	5.67424
AC026167.1	73.9354	-1.05086	0.112074	1	128.928	66.6106	56.0173	38.2685	43.1242
AC026188.1	132.477	-0.184076	0.793637	1	195.321	78.9458	71.0464	122.633	80.5742
AC026202.3	447.791	0.0421957	0.94657	1	242.415	399.663	767.847	491.403	475.501
AC026271.5	94.5009	0.0600575	0.920992	1	75.6581	91.2811	142.093	89.5832	124.833
AC026318.1	0.530404	-2.42102	0.546976	1	1.54404	0	1.36628	0	0
AC026423.1	0.229288	0	1	1	0	0	0	0	0
AC026471.6	0.176218	-1.1051	0.808562	1	0	1.23353	0	0	0
AC026803.1	6286.23	0.491575	0.420379	1	3682.54	5338.71	8477.75	10938.7	5462.03
AC026877.1	0.176218	-1.1051	0.808562	1	0	1.23353	0	0	0
AC026904.1	1.70646	-3.56741	0.167364	1	3.86011	2.46706	0	0	0
AC026954.6	0.468292	1.25307	0.783085	1	0	0	0	0.869739	0
AC027119.1	23.1909	-0.274941	0.766936	1	39.3731	14.8023	13.6628	29.5711	7.94394
AC027307.2	0.683582	-1.094	0.76949	1	0.772021	0	0	0	0
AC027319.3	2.56484	0.738024	0.721242	1	0.772021	2.46706	0	3.47896	0
AC027348.1	0.22497	-1.09369	0.810518	1	0.772021	0	0	0	0
AC027612.1	55.7228	0.510522	0.40263	1	46.3213	62.91	46.4534	73.9278	73.7651
AC027612.3	5.75078	-0.68613	0.604711	1	6.94819	4.93412	4.09883	4.3487	2.2697
AC027612.4	119.072	0.413614	0.461636	1	78.7462	127.053	124.331	161.772	130.508
AC027612.6	487.634	-0.930657	0.302212	1	1140.28	250.406	76.5115	295.711	217.891
AC034187.2	31.9998	-0.811513	0.402676	1	60.2177	12.3353	9.56394	6.95791	24.9667
AC034198.1	1.21167	-3.63104	0.1667	1	1.54404	1.23353	4.09883	0	0
AC034220.3	74.2056	-0.56471	0.575746	1	114.259	29.6047	35.5232	77.4068	3.40455
AC034228.3	0.582898	1.25546	0.74894	1	0	0	0	0.869739	0
AC034228.4	4.75383	-1.09417	0.449926	1	4.63213	1.23353	12.2965	4.3487	1.13485
AC034243.1	5.473	2.26298	0.109958	1	3.86011	1.23353	0	4.3487	13.6182
AC035144.1	1.39692	-3.88769	0.168034	1	0.772021	7.40117	0	0	0
AC037445.1	405.06	-1.22239	0.218268	1	900.177	133.221	51.9185	233.09	77.1697
AC037459.4	189.054	-0.173154	0.806275	1	196.865	352.789	90.1742	161.772	216.756
AC041039.1	0.229362	0	1	1	0	0	0	0	0
AC044860.1	0.110289	-1.0937	0.810516	1	0.772021	0	0	0	0
AC046143.3	256.528	0.207795	0.691502	1	243.959	303.448	203.575	273.098	305.274
AC048346.1	0.114644	0	1	1	0	0	0	0	0
AC053503.11	104.23	0.164985	0.782524	1	74.114	125.82	144.825	101.76	155.474
AC053503.12	0.679227	-1.6775	0.653713	1	1.54404	0	0	0	0
AC053503.4	3.94265	-0.153633	0.911855	1	2.31606	4.93412	4.09883	4.3487	2.2697
AC055733.1	0.825595	1.3473	0.673401	1	0	0	1.36628	0.869739	1.13485
AC055764.1	11.8018	-0.250352	0.803656	1	18.5285	4.93412	10.9302	14.7856	4.53939
AC055866.1	32.6091	-0.477329	0.631285	1	8.49223	55.5088	60.1162	21.7435	37.45
AC058791.1	263.447	-0.613983	0.51741	1	512.622	71.5447	140.726	281.796	34.0455
AC060834.3	9.30875	-0.143344	0.916285	1	0.772021	4.93412	30.0581	4.3487	17.0227
AC061992.2	17.3308	0.159825	0.857664	1	25.4767	7.40117	8.19766	16.525	14.753
AC062017.1	6.89068	1.63926	0.15325	1	1.54404	7.40117	5.46511	16.525	12.4833
AC062020.1	1.21341	-0.502198	0.853966	1	0.772021	1.23353	0	0.869739	0
AC062020.2	0.458687	0	1	1	0	0	0	0	0
AC062021.1	3.57567	2.10536	0.142704	1	1.54404	1.23353	2.73255	8.69739	6.80909
AC062028.1	3.92241	-0.307874	0.828542	1	5.40415	3.70059	1.36628	3.47896	2.2697
AC062029.1	9.21571	1.4749	0.256496	1	1.54404	13.5688	0	9.56713	18.1576
AC062031.1	0.229325	0	1	1	0	0	0	0	0
AC062032.1	1.99814	-2.86193	0.221541	1	1.54404	3.70059	5.46511	0.869739	0
AC063976.1	0.458575	0	1	1	0	0	0	0	0
AC063976.2	0.486364	3.07282	0.484819	1	0	0	0	0	3.40455
AC063976.7	0.44551	-2.13428	0.636473	1	2.31606	0	0	0	0
AC063980.3	2.44081	-1.25813	0.496168	1	3.08809	1.23353	2.73255	0.869739	1.13485
AC064829.1	5.91139	1.22476	0.34947	1	5.40415	6.16764	0	6.08818	12.4833
AC064834.1	9.15521	-0.590428	0.611597	1	10.8083	17.2694	1.36628	9.56713	3.40455
AC064834.2	0.248497	2.13409	0.632482	1	0	0	0	1.73948	0
AC064834.3	1.68797	-2.22248	0.348537	1	0.772021	1.23353	5.46511	0	1.13485
AC064836.1	5.4173	-1.42526	0.27696	1	9.26426	7.40117	2.73255	2.60922	2.2697
AC064847.4	1.50644	0.818578	0.76588	1	0.772021	0	4.09883	0	5.67424
AC064850.4	2.4509	-1.55227	0.423194	1	0.772021	8.6347	2.73255	2.60922	0
AC064852.4	26.4518	-0.623951	0.463091	1	43.2332	18.5029	20.4941	28.7014	6.80909
AC064853.2	0.110289	-1.0937	0.810516	1	0.772021	0	0	0	0
AC064853.3	6.26983	-1.72337	0.206493	1	10.8083	4.93412	2.73255	2.60922	1.13485
AC064865.1	0.864913	1.8877	0.501147	1	0.772021	0	0	1.73948	1.13485
AC064871.3	27.3332	0.703693	0.331848	1	16.2124	20.97	36.8895	44.3567	35.1803
AC064874.1	6.40124	-4.19881	0.0197065	1	13.1244	4.93412	9.56394	0	1.13485
AC064875.2	4.22492	-2.57065	0.158906	1	14.6684	2.46706	0	0.869739	1.13485
AC066612.1	0.124248	1.25306	0.783086	1	0	0	0	0.869739	0
AC066615.1	0.195182	-1.1051	0.808562	1	0	0	1.36628	0	0
AC066692.3	0.563172	2.95966	0.439168	1	0	0	0	0.869739	2.2697
AC066694.1	1.97188	2.41687	0.362211	1	2.31606	0	0	0	9.07879
AC067718.1	0.486364	3.07282	0.484819	1	0	0	0	0	3.40455
AC067805.1	0.454295	-1.09376	0.799403	1	0.772021	0	0	0	0
AC067945.2	0.114681	0	1	1	0	0	0	0	0
AC067945.3	4.63667	-0.0474732	0.974462	1	8.49223	2.46706	1.36628	6.95791	1.13485
AC067945.4	2.02092	0.0776744	0.970731	1	2.31606	0	2.73255	3.47896	0
AC067956.1	20.9534	-0.0549134	0.943052	1	27.0207	20.97	12.2965	20.8737	18.1576
AC067959.1	120.473	0.963712	0.344914	1	170.617	32.0718	36.8895	293.102	19.2924
AC067960.1	2.7603	-0.239883	0.881996	1	3.08809	2.46706	2.73255	3.47896	1.13485
AC067968.3	0.110289	-1.0937	0.810516	1	0.772021	0	0	0	0
AC067969.1	0.110289	-1.0937	0.810516	1	0.772021	0	0	0	0
AC068014.1	0.110289	-1.0937	0.810516	1	0.772021	0	0	0	0
AC068042.1	2.14624	-0.820241	0.67175	1	5.40415	2.46706	0	0.869739	2.2697
AC068056.1	0.387054	0.489639	0.914071	1	0.772021	0	0	0	1.13485
AC068134.10	6.52123	-1.39687	0.329532	1	18.5285	0	8.19766	3.47896	3.40455
AC068134.8	0.28637	2.31709	0.602306	1	0	0	0	0.869739	1.13485
AC068137.1	0.514613	-0.892863	0.842537	1	0	0	2.73255	0.869739	0
AC068137.13	2.47841	-0.276854	0.890107	1	0	1.23353	9.56394	3.47896	2.2697
AC068138.1	0.560154	-2.13503	0.634069	1	2.31606	0	0	0	0
AC068152.1	0.124248	1.25306	0.783086	1	0	0	0	0.869739	0
AC068196.1	57.1138	-0.990864	0.359338	1	94.1866	3.70059	9.56394	26.0922	10.2136
AC068279.3	0.330866	-2.13429	0.63647	1	2.31606	0	0	0	0
AC068282.3	21.2244	0.246371	0.758338	1	17.7565	14.8023	31.4244	33.0501	17.0227
AC068286.1	12.704	-1.56235	0.15234	1	26.2487	8.6347	6.83138	6.08818	3.40455
AC068408.1	0.324242	2.48286	0.575501	1	0	0	0	0	2.2697
AC068489.1	0.353536	1.25307	0.783086	1	0	0	0	0.869739	0
AC068490.1	0.845703	0.44829	0.889427	1	0.772021	0	0	0	1.13485
AC068490.2	70.3788	-0.508863	0.502186	1	125.067	48.1076	24.593	43.487	49.9333
AC068491.2	127.639	-0.62166	0.531442	1	279.472	38.2394	42.3546	139.158	17.0227
AC068491.3	3.85495	0.39566	0.823653	1	2.31606	0	9.56394	3.47896	6.80909
AC068499.10	25.4411	-0.0393524	0.957822	1	23.9327	37.0059	16.3953	25.2224	24.9667
AC068522.4	84.8164	0.580952	0.492719	1	21.6166	149.257	86.0754	69.5791	186.115
AC068533.7	269.387	0.0347341	0.949324	1	347.41	224.502	207.674	276.577	256.476
AC068538.2	2.36344	1.57275	0.393253	1	0.772021	0	2.73255	4.3487	2.2697
AC068538.4	0.998732	-1.03436	0.738775	1	1.54404	0	1.36628	0.869739	0
AC068587.1	0.124248	1.25306	0.783086	1	0	0	0	0.869739	0
AC068657.2	37.3136	0.195218	0.761989	1	37.829	49.3412	31.4244	49.5751	40.8545
AC068706.2	0.343969	0	1	1	0	0	0	0	0
AC068831.10	7.55002	0.202798	0.857335	1	8.49223	9.86823	6.83138	2.60922	17.0227
AC068831.11	0.162121	1.44731	0.74979	1	0	0	0	0	1.13485
AC068831.15	161.286	0.385148	0.574307	1	115.031	80.1794	183.081	251.355	77.1697
AC068831.16	0.964935	-0.180536	0.950654	1	2.31606	0	1.36628	0	2.2697
AC068831.17	0.114681	0	1	1	0	0	0	0	0
AC068831.6	190.485	0.318299	0.64088	1	81.8343	250.406	281.453	179.166	330.241
AC068858.1	1.01283	1.37934	0.607618	1	0.772021	1.23353	0	3.47896	0
AC069063.2	0.124248	1.25306	0.783086	1	0	0	0	0.869739	0
AC069154.4	1.18061	2.18368	0.432467	1	0.772021	0	0	3.47896	0
AC069155.1	14.1759	-0.171657	0.863166	1	27.0207	4.93412	6.83138	12.1764	11.3485
AC069213.4	0.238929	1.25307	0.783086	1	0	0	0	0.869739	0
AC069277.2	97.9492	-0.970442	0.19165	1	71.026	93.7482	219.971	51.3146	79.4394
AC069363.1	248.569	0.291664	0.772494	1	358.218	51.8082	178.982	459.222	21.5621
AC069368.3	301.319	0.167499	0.745339	1	264.803	250.406	356.598	347.026	305.274
AC069394.1	0.957024	-3.25116	0.331242	1	3.86011	1.23353	0	0	0
AC069499.1	0.353536	1.25307	0.783086	1	0	0	0	0.869739	0
AC069513.4	1.77588	-0.702267	0.754801	1	1.54404	3.70059	1.36628	2.60922	0
AC069542.1	3.17567	-0.173637	0.917711	1	3.86011	4.93412	0	0.869739	4.53939
AC072061.2	125.462	0.515778	0.397682	1	75.6581	138.155	146.192	146.116	196.329
AC072062.1	886.582	-0.0694059	0.920527	1	386.011	1046.03	1692.82	752.325	1232.45
AC072062.3	10.5104	0.00185292	0.998526	1	12.3523	4.93412	5.46511	8.69739	6.80909
AC073043.1	18.7151	-0.263934	0.766624	1	24.7047	13.5688	8.19766	19.1343	6.80909
AC073046.1	0.110289	-1.0937	0.810516	1	0.772021	0	0	0	0
AC073046.25	0.195182	-1.1051	0.808562	1	0	0	1.36628	0	0
AC073052.1	18.475	-0.790235	0.375178	1	34.741	16.0359	8.19766	13.9158	9.07879
AC073055.2	0.834044	-0.594247	0.876313	1	0	0	4.09883	1.73948	0
AC073063.10	44.7658	0.736337	0.333456	1	15.4404	60.4429	50.5522	52.1844	87.3833
AC073065.3	1.46001	0.406792	0.848144	1	0.772021	2.46706	1.36628	1.73948	2.2697
AC073071.1	11.2742	-0.564659	0.608346	1	24.7047	9.86823	4.09883	8.69739	9.07879
AC073072.1	0.305471	-1.95909	0.665356	1	0.772021	0	1.36628	0	0
AC073072.5	0.330866	-2.13429	0.63647	1	2.31606	0	0	0	0
AC073072.7	47.7343	0.845878	0.338736	1	8.49223	60.4429	60.1162	50.4449	103.271
AC073091.2	1.06061	2.72072	0.445213	1	0	0	0	2.60922	0
AC073094.4	0.220578	-1.66167	0.714638	1	1.54404	0	0	0	0
AC073109.2	54.5982	-0.13791	0.838352	1	70.2539	59.2094	39.622	33.9198	69.2257
AC073115.6	0.224933	-1.09369	0.810518	1	0.772021	0	0	0	0
AC073115.7	47.9716	-0.0748954	0.904311	1	41.6891	64.1435	51.9185	57.4028	41.9894
AC073127.1	0.110289	-1.0937	0.810516	1	0.772021	0	0	0	0
AC073130.1	4.22729	0.242285	0.908475	1	8.49223	1.23353	0	7.82765	0
AC073130.2	0.224933	-1.09369	0.810518	1	0.772021	0	0	0	0
AC073130.3	406.385	0.0154673	0.976496	1	362.85	414.466	482.296	474.878	373.365
AC073133.1	0.80273	0	1	1	0	0	0	0	0
AC073133.2	0.649477	-1.95624	0.572605	1	0.772021	0	1.36628	0	0
AC073218.1	52.1359	0.208305	0.759801	1	63.3057	38.2394	31.4244	68.7094	34.0455
AC073254.1	128.046	0.326273	0.620004	1	77.2021	181.329	129.796	127.852	196.329
AC073257.1	0.286507	-1.88737	0.677277	1	0.772021	1.23353	0	0	0
AC073264.10	2.33235	0.46619	0.786827	1	1.54404	2.46706	4.09883	1.73948	5.67424
AC073264.6	0.420115	-1.95883	0.655954	1	0.772021	0	1.36628	0	0
AC073283.4	326.98	-0.103914	0.849882	1	268.663	511.914	314.244	349.635	329.106
AC073283.7	12.1391	-0.812398	0.40874	1	20.0726	4.93412	15.029	9.56713	5.67424
AC073284.4	1.24254	-1.23963	0.639602	1	2.31606	1.23353	0	0	1.13485
AC073310.4	1.81589	-0.0614898	0.980203	1	0	0	6.83138	0.869739	3.40455
AC073316.1	14.8125	0.658133	0.534372	1	23.1606	2.46706	4.09883	20.8737	11.3485
AC073321.4	23.6204	-0.40178	0.665195	1	5.40415	46.8741	45.0871	22.6132	26.1015
AC073325.1	10.1571	-0.768609	0.455533	1	15.4404	8.6347	6.83138	8.69739	3.40455
AC073325.2	0.300467	0.28397	0.950243	1	0	1.23353	0	0.869739	0
AC073326.3	1.23141	-0.714517	0.780081	1	0.772021	3.70059	0	1.73948	0
AC073330.1	0.539359	1.17052	0.768629	1	0	1.23353	0	1.73948	0
AC073333.1	0.238929	1.25307	0.783086	1	0	0	0	0.869739	0
AC073333.8	472.713	0.0800324	0.913058	1	177.565	662.405	732.324	413.996	693.392
AC073342.12	404.567	-0.0262003	0.967547	1	230.062	446.537	758.283	356.593	582.177
AC073343.13	182.19	-0.153979	0.781749	1	153.632	152.958	244.563	138.289	191.789
AC073370.1	0.114681	0	1	1	0	0	0	0	0
AC073410.1	12.5615	-1.04899	0.430498	1	25.4767	11.1018	0	5.21844	6.80909
AC073415.2	0.276765	1.44733	0.749786	1	0	0	0	0	1.13485
AC073464.11	1.81123	0.83004	0.714215	1	2.31606	0	0	0.869739	2.2697
AC073464.4	0.986561	-0.397546	0.893581	1	0	0	4.09883	0.869739	1.13485
AC073465.1	9.96662	-0.903086	0.453545	1	2.31606	9.86823	32.7906	3.47896	12.4833
AC073465.3	1.63849	-0.656198	0.809582	1	0	1.23353	6.83138	0	3.40455
AC073508.1	0.505009	-2.28193	0.612509	1	0	0	2.73255	0	0
AC073551.1	1.8953	1.52557	0.499871	1	1.54404	1.23353	0	0	5.67424
AC073587.1	0.114644	0	1	1	0	0	0	0	0
AC073610.5	876.447	0.313243	0.595047	1	547.363	1021.36	1146.31	997.591	1250.6
AC073626.2	1.65856	-0.731653	0.746123	1	3.86011	0	2.73255	2.60922	0
AC073635.5	16.2009	-0.247824	0.819541	1	23.9327	8.6347	8.19766	21.7435	1.13485
AC073636.1	0.352437	-2.15182	0.633607	1	0	2.46706	0	0	0
AC073641.2	121.994	0.577715	0.520375	1	29.3368	176.395	173.517	93.0621	283.712
AC073657.1	11.5837	-0.789546	0.412699	1	18.5285	8.6347	10.9302	6.95791	7.94394
AC073834.3	28.6915	0.549788	0.480735	1	17.7565	32.0718	36.8895	20.8737	63.5515
AC073842.19	8.4242	0.80196	0.4782	1	11.5803	1.23353	4.09883	11.3066	9.07879
AC073869.1	6.07376	0.0870411	0.942756	1	8.49223	1.23353	10.9302	7.82765	6.80909
AC073869.2	0.234537	0.295373	0.948253	1	0.772021	0	0	0.869739	0
AC073869.20	0.591329	-0.754546	0.848417	1	0	2.46706	0	0.869739	0
AC073900.4	6.86686	-0.159572	0.895343	1	1.54404	13.5688	9.56394	4.3487	10.2136
AC073928.2	3.7153	-0.0942658	0.954087	1	3.08809	4.93412	0	1.73948	3.40455
AC073934.6	3.07845	0.821852	0.62576	1	5.40415	0	1.36628	6.08818	2.2697
AC073957.15	13.4275	-0.0796404	0.930001	1	11.5803	24.6706	8.19766	16.525	11.3485
AC073987.1	4.20476	0.458756	0.727862	1	2.31606	6.16764	4.09883	7.82765	3.40455
AC074011.2	32.6597	0.631798	0.378463	1	27.7928	19.7365	28.6918	51.3146	27.2364
AC074019.2	9.06276	-0.331829	0.758931	1	3.86011	8.6347	19.1279	5.21844	11.3485
AC074033.1	1171.53	0.229146	0.755387	1	367.482	1583.85	1773.43	1068.04	1841.86
AC074117.10	134.326	0.264627	0.681591	1	110.399	199.832	84.7091	104.369	212.217
AC074117.13	10.313	0.346619	0.748598	1	3.08809	11.1018	15.029	5.21844	19.2924
AC074121.4	1.24467	-1.7558	0.546906	1	4.63213	0	0	0.869739	0
AC074183.3	15.8661	0.724649	0.443899	1	4.63213	14.8023	24.593	18.2645	29.5061
AC074183.4	15.8661	0.724649	0.443899	1	4.63213	14.8023	24.593	18.2645	29.5061
AC074212.5	92.567	0.324223	0.635772	1	70.2539	112.251	65.5813	72.1884	135.047
AC074212.6	33.9542	-0.872554	0.316361	1	62.5337	23.437	10.9302	20.8737	14.753
AC074286.1	263.407	-0.33482	0.610062	1	371.342	183.796	304.68	322.673	131.642
AC074289.1	37.1882	-0.122163	0.894009	1	52.4974	33.3053	25.9593	62.6212	5.67424
AC074290.1	1.39764	1.45416	0.552035	1	0.772021	0	2.73255	1.73948	4.53939
AC074338.4	4.98667	-1.18455	0.513693	1	0	2.46706	19.1279	6.08818	0
AC074363.1	259.183	-1.22094	0.185978	1	641.55	182.562	31.4244	96.5411	148.665
AC074366.3	0.564546	-1.67129	0.675718	1	1.54404	0	0	0	0
AC074367.1	2.97153	-0.3227	0.856134	1	4.63213	1.23353	4.09883	5.21844	0
AC074391.1	150.959	-0.442813	0.515879	1	242.415	138.155	69.6801	141.768	79.4394
AC076972.1	0.276802	1.44733	0.749786	1	0	0	0	0	1.13485
AC078819.1	1.7041	-1.26007	0.620932	1	6.17617	0	0	1.73948	0
AC078842.3	3.10392	0.202733	0.903988	1	2.31606	0	4.09883	2.60922	2.2697
AC078842.4	5.5313	-0.460393	0.744185	1	10.8083	2.46706	1.36628	6.08818	1.13485
AC078852.2	1.40211	0.59188	0.819328	1	0.772021	3.70059	0	0	4.53939
AC078882.1	0.396796	-2.36112	0.599811	1	1.54404	1.23353	0	0	0
AC078883.3	6.13868	-0.773379	0.539339	1	6.94819	3.70059	10.9302	1.73948	6.80909
AC078883.4	20.5319	0.599589	0.432233	1	16.9845	14.8023	20.4941	20.004	32.9106
AC078899.1	4.48815	0.818054	0.584945	1	3.08809	0	5.46511	4.3487	5.67424
AC078899.3	3.51141	-0.941953	0.555604	1	4.63213	1.23353	2.73255	0.869739	2.2697
AC078899.4	0.687695	-2.88136	0.430323	1	1.54404	2.46706	0	0	0
AC078941.1	16.6261	-0.272391	0.804198	1	35.513	13.5688	1.36628	19.1343	9.07879
AC079117.1	13.0226	0.0384865	0.9757	1	23.9327	16.0359	0	5.21844	22.697
AC079117.3	0.934161	-3.15657	0.407418	1	0	4.93412	0	0	0
AC079135.1	48.0315	-1.1755	0.199272	1	63.3057	75.2453	8.19766	25.2224	18.1576
AC079145.4	15.5347	0.536386	0.635951	1	10.0363	14.8023	0	5.21844	19.2924
AC079150.2	50.7357	-0.390342	0.630349	1	99.5907	49.3412	13.6628	39.1383	44.2591
AC079150.3	5.1906	-3.81792	0.0558477	1	11.5803	8.6347	0	0.869739	0
AC079154.1	3.32566	0.35304	0.854376	1	7.72021	2.46706	0	0	9.07879
AC079199.2	1.92563	-0.723364	0.724752	1	0	2.46706	5.46511	0.869739	2.2697
AC079248.1	3.48912	0.869086	0.591352	1	2.31606	0	5.46511	2.60922	6.80909
AC079250.1	1424.87	0.170407	0.831554	1	343.549	2050.12	2404.65	1278.52	2320.76
AC079305.10	32.3546	0.425366	0.608035	1	14.6684	22.2035	56.0173	50.4449	31.7758
AC079305.11	17.1676	0.353479	0.6746	1	17.7565	12.3353	6.83138	18.2645	13.6182
AC079305.5	0.401014	2.31702	0.597055	1	0	0	0	0.869739	1.13485
AC079305.8	35.5303	-0.209331	0.745639	1	36.285	32.0718	32.7906	27.8317	30.6409
AC079325.6	0.813006	0.601549	0.864386	1	1.54404	0	0	1.73948	0
AC079354.3	1.15701	0.590956	0.835358	1	1.54404	0	0	1.73948	0
AC079354.5	8.66738	-0.635971	0.679008	1	0	9.86823	28.6918	1.73948	14.753
AC079354.6	0.110289	-1.0937	0.810516	1	0.772021	0	0	0	0
AC079448.1	0.114644	0	1	1	0	0	0	0	0
AC079466.1	5.08946	3.9645	0.031422	1	1.54404	1.23353	0	30.4409	0
AC079584.2	4.34564	0.637276	0.628726	1	3.86011	4.93412	1.36628	6.08818	4.53939
AC079586.1	2.06291	-1.76122	0.389288	1	3.86011	6.16764	0	0.869739	1.13485
AC079610.1	191.63	-0.759936	0.233771	1	215.394	113.485	270.523	161.772	73.7651
AC079610.2	0.798189	-1.09408	0.761438	1	0.772021	0	0	0	0
AC079612.1	1.39406	-0.717702	0.801011	1	0	2.46706	0	0.869739	0
AC079612.2	1.34263	-1.03953	0.690763	1	1.54404	0	1.36628	0.869739	0
AC079613.1	61.1099	-1.17745	0.0934953	1	106.539	38.2394	66.9475	28.7014	34.0455
AC079630.2	0.396658	1.35934	0.757391	1	0.772021	0	0	0.869739	1.13485
AC079630.4	9.06951	0.399577	0.737387	1	6.94819	8.6347	6.83138	18.2645	1.13485
AC079741.2	0.568938	-1.09389	0.782732	1	0.772021	0	0	0	0
AC079742.4	204.549	0.102103	0.883443	1	83.3783	328.119	273.255	173.948	315.488
AC079753.4	1.06919	3.40122	0.27898	1	0	0	0	0.869739	3.40455
AC079753.5	0.224933	-1.09369	0.810518	1	0.772021	0	0	0	0
AC079767.3	5.0374	-0.524032	0.720199	1	0.772021	13.5688	2.73255	4.3487	3.40455
AC079767.4	3.2035	0.603602	0.747661	1	5.40415	1.23353	0	6.95791	0
AC079772.1	0.110289	-1.0937	0.810516	1	0.772021	0	0	0	0
AC079776.1	2.16062	-0.858927	0.673753	1	3.86011	1.23353	0	0.869739	1.13485
AC079776.2	2.40332	-0.538999	0.761043	1	3.86011	1.23353	1.36628	0.869739	2.2697
AC079776.3	14.0745	-0.503402	0.572087	1	10.0363	14.8023	28.6918	11.3066	13.6182
AC079776.4	9.04737	-0.86567	0.530494	1	1.54404	12.3353	27.3255	6.95791	7.94394
AC079779.4	6.46232	-1.58634	0.257579	1	12.3523	4.93412	2.73255	4.3487	0
AC079779.6	2.15935	0.372265	0.870192	1	0.772021	0	1.36628	1.73948	0
AC079780.3	1.34991	-1.13872	0.645681	1	0.772021	1.23353	4.09883	1.73948	0
AC079781.7	0.248497	2.13409	0.632482	1	0	0	0	1.73948	0
AC079781.8	1.34971	-3.14829	0.298628	1	4.63213	0	0	0	0
AC079790.2	5.35451	0.640663	0.617865	1	6.94819	1.23353	4.09883	5.21844	7.94394
AC079799.2	0.110289	-1.0937	0.810516	1	0.772021	0	0	0	0
AC079807.1	0.162121	1.44731	0.74979	1	0	0	0	0	1.13485
AC079807.2	6.83099	-1.31176	0.262155	1	6.94819	8.6347	9.56394	4.3487	2.2697
AC079807.3	2.62237	0.867534	0.646849	1	3.08809	3.70059	0	6.08818	2.2697
AC079807.4	190.939	-0.0764861	0.887601	1	224.658	177.628	191.279	201.78	173.632
AC079834.1	2.03693	1.32923	0.503969	1	0	1.23353	2.73255	1.73948	4.53939
AC079896.1	1.41313	-0.877826	0.735941	1	2.31606	3.70059	0	0	2.2697
AC079907.1	2.2796	-0.865113	0.654403	1	0.772021	2.46706	6.83138	3.47896	0
AC079922.2	774.649	-0.0701539	0.934023	1	165.985	1020.13	1554.82	598.381	1141.66
AC079922.3	14.6969	-0.0456156	0.963525	1	7.72021	7.40117	36.8895	13.9158	19.2924
AC079949.1	2.7707	-0.118493	0.941164	1	0.772021	4.93412	5.46511	4.3487	2.2697
AC079951.1	0.420115	-1.95883	0.655954	1	0.772021	0	1.36628	0	0
AC079988.3	0.912944	-1.09421	0.747793	1	0.772021	0	0	0	0
AC080008.1	0.114681	0	1	1	0	0	0	0	0
AC080037.1	0.114644	0	1	1	0	0	0	0	0
AC080094.1	0.238892	1.25307	0.783086	1	0	0	0	0.869739	0
AC080125.1	2.16931	-0.75456	0.724786	1	0	2.46706	6.83138	3.47896	0
AC083826.1	1.13803	-2.05385	0.563235	1	0	0	6.83138	0	1.13485
AC083843.1	6.5725	0.457689	0.750829	1	3.08809	0	5.46511	4.3487	3.40455
AC083843.4	0.445547	-2.13428	0.636473	1	2.31606	0	0	0	0
AC083855.5	0.372745	2.71313	0.539189	1	0	0	0	2.60922	0
AC083863.5	0.229362	0	1	1	0	0	0	0	0
AC083864.3	4.32101	-0.750572	0.594191	1	3.08809	6.16764	2.73255	3.47896	1.13485
AC083864.4	0.110289	-1.0937	0.810516	1	0.772021	0	0	0	0
AC083873.4	74.5012	0.234662	0.715482	1	40.9171	94.9817	94.2731	87.8437	91.9227
AC083875.2	0.344043	0	1	1	0	0	0	0	0
AC083884.8	211.07	-0.420551	0.523209	1	344.321	161.592	121.599	190.473	122.564
AC083899.1	0.950326	0.216802	0.941998	1	1.54404	1.23353	0	0	2.2697
AC083899.3	46.0934	-0.159774	0.839753	1	75.6581	33.3053	21.8604	43.487	35.1803
AC083900.1	0.458575	0	1	1	0	0	0	0	0
AC083906.2	0.372745	2.71313	0.539189	1	0	0	0	2.60922	0
AC083949.1	12.332	0.565316	0.525683	1	13.8964	7.40117	8.19766	14.7856	14.753
AC084082.3	2.47697	-1.57816	0.454294	1	1.54404	0	6.83138	1.73948	0
AC084117.3	7.52215	-1.82019	0.128625	1	10.0363	4.93412	17.7616	1.73948	4.53939
AC084193.1	13.5778	-0.365926	0.704498	1	21.6166	14.8023	5.46511	13.9158	7.94394
AC084219.2	74.94	-0.578086	0.344931	1	77.9741	67.8441	107.936	40.8778	72.6303
AC084219.4	51.9518	-0.175442	0.770883	1	67.9379	50.5747	56.0173	52.1844	51.0682
AC084357.1	34.1209	-0.106321	0.932768	1	0.772021	45.6406	83.3429	8.69739	71.4954
AC084357.2	0.124248	1.25306	0.783086	1	0	0	0	0.869739	0
AC084368.1	9.6758	-0.189851	0.869662	1	3.86011	13.5688	17.7616	3.47896	17.0227
AC084809.2	4.29945	-0.996541	0.544947	1	0	14.8023	5.46511	4.3487	2.2697
AC084809.3	1.61589	-0.613717	0.812038	1	0	0	6.83138	1.73948	1.13485
AC084854.1	5.117	1.48562	0.278878	1	0.772021	3.70059	6.83138	3.47896	17.0227
AC084859.1	0.683619	-1.094	0.769487	1	0.772021	0	0	0	0
AC087073.1	1.96673	0.137281	0.953901	1	2.31606	3.70059	0	0	4.53939
AC087163.2	4.18343	-2.28427	0.193133	1	9.26426	2.46706	1.36628	1.73948	0
AC087163.3	0.357304	0.478214	0.916061	1	0	0	1.36628	0	1.13485
AC087294.2	20.6406	0.263806	0.738558	1	23.1606	17.2694	10.9302	15.6553	26.1015
AC087350.1	215.498	0.0222198	0.968838	1	155.948	277.544	304.68	250.485	248.532
AC087392.1	0.22497	-1.09369	0.810518	1	0.772021	0	0	0	0
AC087430.1	0.6879	0	1	1	0	0	0	0	0
AC087491.2	0.305471	-1.95909	0.665356	1	0.772021	0	1.36628	0	0
AC087499.10	14.772	0.390812	0.638806	1	13.1244	13.5688	17.7616	13.9158	24.9667
AC087499.5	0.715444	-2.20405	0.556443	1	0	1.23353	1.36628	0	0
AC087499.7	4.78765	-0.666174	0.660721	1	7.72021	7.40117	0	5.21844	1.13485
AC087501.1	28.6969	0.0351149	0.971797	1	54.0415	14.8023	8.19766	33.9198	19.2924
AC087650.1	2.22954	-3.1484	0.18407	1	0	4.93412	8.19766	0.869739	0
AC087651.2	0.110289	-1.0937	0.810516	1	0.772021	0	0	0	0
AC087738.1	0.387054	0.489639	0.914071	1	0.772021	0	0	0	1.13485
AC089983.1	4.52	-3.00942	0.10287	1	2.31606	1.23353	19.1279	1.73948	0
AC090095.1	0.401051	2.31702	0.597044	1	0	0	0	0.869739	1.13485
AC090154.1	0.234537	0.295373	0.948253	1	0.772021	0	0	0.869739	0
AC090283.3	0.851911	-1.85571	0.586718	1	3.86011	1.23353	0	0.869739	0
AC090286.2	15.5697	-1.15903	0.228283	1	24.7047	13.5688	13.6628	13.0461	2.2697
AC090286.4	0.229325	0	1	1	0	0	0	0	0
AC090453.1	0.405506	-1.1051	0.808563	1	0	1.23353	0	0	0
AC090498.1	2321.56	-0.00566797	0.994401	1	675.519	2835.88	4877.61	1558.57	4011.69
AC090505.1	1.77385	1.30258	0.538548	1	0.772021	1.23353	2.73255	0.869739	6.80909
AC090505.4	1.79557	-0.481985	0.813196	1	1.54404	1.23353	1.36628	0.869739	1.13485
AC090505.6	15.787	-0.384879	0.647058	1	16.2124	19.7365	9.56394	13.0461	10.2136
AC090587.5	1.19124	0.0475032	0.988712	1	0	4.93412	0	0	3.40455
AC090602.2	90.8552	-0.00387758	0.996842	1	14.6684	138.155	166.686	48.7054	163.418
AC090616.2	5.64688	0.107594	0.932299	1	6.17617	1.23353	10.9302	5.21844	7.94394
AC090617.1	0.458687	0	1	1	0	0	0	0	0
AC090673.1	12.3727	0.0552825	0.963697	1	14.6684	7.40117	0	12.1764	3.40455
AC090696.2	0.110289	-1.0937	0.810516	1	0.772021	0	0	0	0
AC090774.2	7.68269	-0.875467	0.50496	1	11.5803	0	9.56394	4.3487	3.40455
AC090804.1	0.89541	-3.2916	0.390864	1	0	0	5.46511	0	0
AC090945.1	0.343932	0	1	1	0	0	0	0	0
AC090950.1	12.5645	-0.83637	0.442964	1	6.17617	6.16764	43.7208	10.4369	10.2136
AC090952.5	0.124248	1.25306	0.783086	1	0	0	0	0.869739	0
AC090954.5	0.162121	1.44731	0.74979	1	0	0	0	0	1.13485
AC091038.1	2.9318	-0.965149	0.591256	1	5.40415	0	6.83138	0.869739	3.40455
AC091042.1	0.229288	0	1	1	0	0	0	0	0
AC091053.2	0.114681	0	1	1	0	0	0	0	0
AC091132.1	11.7524	0.357382	0.712397	1	13.8964	3.70059	13.6628	12.1764	14.753
AC091133.1	49.3567	-0.408851	0.526624	1	67.9379	33.3053	53.2848	42.6172	35.1803
AC091153.4	29.2672	-1.00544	0.293349	1	62.5337	27.1376	5.46511	18.2645	13.6182
AC091154.1	11.4078	-0.477345	0.676185	1	2.31606	12.3353	25.9593	7.82765	11.3485
AC091177.1	0.984624	-2.77437	0.409049	1	2.31606	0	1.36628	0	0
AC091178.2	1.07398	2.26316	0.432073	1	0	0	1.36628	2.60922	1.13485
AC091199.1	1.27597	1.20454	0.672234	1	0.772021	0	0	1.73948	0
AC091492.2	101.37	0.610018	0.298069	1	67.1658	113.485	103.837	151.335	137.317
AC091493.1	1.02409	-1.19208	0.696435	1	3.08809	0	0	0.869739	0
AC091493.2	2.14551	-1.1774	0.559482	1	3.86011	0	2.73255	0.869739	1.13485
AC091633.2	148.517	0.053347	0.947049	1	52.4974	289.879	159.854	100.89	246.262
AC091633.3	2.29734	-0.125624	0.94447	1	2.31606	1.23353	1.36628	0.869739	2.2697
AC091654.7	0.533522	-0.637747	0.874804	1	0	1.23353	1.36628	0	1.13485
AC091729.7	2.42687	-0.853272	0.63775	1	3.86011	2.46706	1.36628	1.73948	1.13485
AC091729.9	21.4121	1.22094	0.133876	1	11.5803	13.5688	25.9593	32.1804	46.5288
AC091801.1	11.2372	0.33232	0.709061	1	8.49223	9.86823	12.2965	13.0461	12.4833
AC091814.3	1.44428	-0.528947	0.820039	1	0	3.70059	2.73255	1.73948	1.13485
AC091878.1	50.8249	-0.830881	0.304278	1	106.539	28.3712	21.8604	28.7014	30.6409
AC091962.3	0.574188	-0.279798	0.94434	1	1.54404	0	0	0.869739	0
AC092013.1	0.110289	-1.0937	0.810516	1	0.772021	0	0	0	0
AC092038.2	4.65313	-0.2409	0.888278	1	7.72021	7.40117	0	5.21844	3.40455
AC092066.1	37.6399	0.0216698	0.977981	1	66.3938	24.6706	17.7616	42.6172	31.7758
AC092066.6	0.330866	-2.13429	0.63647	1	2.31606	0	0	0	0
AC092069.1	0.501772	0.481896	0.908579	1	0.772021	0	0	0	1.13485
AC092071.1	0.754099	-1.37477	0.667438	1	1.54404	1.23353	1.36628	0	1.13485
AC092106.1	18.1196	0.830801	0.304143	1	10.0363	20.97	15.029	19.1343	35.1803
AC092106.2	10.3247	0.0305238	0.974577	1	5.40415	16.0359	13.6628	12.1764	11.3485
AC092107.1	0.110289	-1.0937	0.810516	1	0.772021	0	0	0	0
AC092117.2	0.176218	-1.1051	0.808562	1	0	1.23353	0	0	0
AC092155.1	71.8147	0.170379	0.833665	1	20.0726	90.0476	120.232	83.495	88.5182
AC092155.4	31.9712	-0.20058	0.81997	1	65.6218	17.2694	13.6628	33.9198	22.697
AC092159.2	5.7604	-0.487188	0.675695	1	6.17617	8.6347	8.19766	5.21844	5.67424
AC092162.1	15.3792	-0.702568	0.449512	1	24.7047	9.86823	9.56394	6.08818	12.4833
AC092168.2	30.5039	-1.77129	0.100355	1	88.0104	19.7365	9.56394	9.56713	13.6182
AC092168.3	0.455115	-0.745211	0.868616	1	2.31606	0	0	0.869739	0
AC092168.4	0.110289	-1.0937	0.810516	1	0.772021	0	0	0	0
AC092170.1	1.27559	0.971076	0.692277	1	1.54404	1.23353	0	2.60922	1.13485
AC092171.2	18.4551	0.346793	0.714616	1	24.7047	16.0359	2.73255	18.2645	19.2924
AC092171.4	61.9136	-0.304253	0.62768	1	65.6218	86.347	69.6801	66.1002	53.3379
AC092198.1	6.82543	0.271812	0.845993	1	1.54404	8.6347	15.029	0.869739	19.2924
AC092198.2	0.229288	0	1	1	0	0	0	0	0
AC092287.1	0.114644	0	1	1	0	0	0	0	0
AC092295.4	8.39036	-0.295422	0.81819	1	12.3523	2.46706	8.19766	11.3066	1.13485
AC092301.3	1.33131	-2.72479	0.373476	1	0	3.70059	0	0	0
AC092309.1	1.13303	-0.586936	0.820574	1	3.08809	1.23353	0	0.869739	1.13485
AC092316.1	1.8042	0.863903	0.648283	1	0.772021	1.23353	2.73255	4.3487	1.13485
AC092338.5	195.738	-0.450305	0.555971	1	334.285	81.4129	68.3138	142.637	94.1924
AC092364.1	0.229288	0	1	1	0	0	0	0	0
AC092375.1	9.92662	-0.0402821	0.968589	1	7.72021	8.6347	10.9302	13.9158	3.40455
AC092377.1	0.124248	1.25306	0.783086	1	0	0	0	0.869739	0
AC092415.1	8.77604	0.395503	0.722527	1	11.5803	6.16764	1.36628	6.08818	11.3485
AC092431.3	5.08134	0.184003	0.897876	1	3.86011	4.93412	1.36628	4.3487	3.40455
AC092484.1	0.883328	1.18774	0.702628	1	0	1.23353	0	1.73948	0
AC092535.3	0.454257	-1.09376	0.799408	1	0.772021	0	0	0	0
AC092568.1	0.501735	0.47002	0.901067	1	0.772021	0	0	0	1.13485
AC092569.2	0.881092	-3.48368	0.416264	1	0	6.16764	0	0	0
AC092570.2	1.39916	-0.25089	0.918873	1	0.772021	2.46706	0	1.73948	0
AC092570.3	0.567702	0.466768	0.907775	1	0	1.23353	0	0	1.13485
AC092573.2	13.1864	-0.37374	0.663538	1	11.5803	18.5029	17.7616	13.0461	11.3485
AC092574.2	0.529829	0.285903	0.944685	1	0	1.23353	0	0.869739	0
AC092580.4	1.27864	-1.53391	0.539617	1	0.772021	2.46706	1.36628	0	1.13485
AC092597.3	1.59377	-1.0736	0.682675	1	5.40415	0	0	1.73948	0
AC092610.12	172.055	0.323528	0.657029	1	58.6736	220.802	267.79	199.17	256.476
AC092614.2	9.10764	-0.0951548	0.933392	1	9.26426	14.8023	1.36628	11.3066	4.53939
AC092620.2	99.1517	0.298904	0.599504	1	87.2384	80.1794	95.6394	92.1924	123.698
AC092620.3	15.8409	0.185688	0.878565	1	22.3886	2.46706	1.36628	14.7856	5.67424
AC092625.1	0.220578	-1.66167	0.714638	1	1.54404	0	0	0	0
AC092627.1	0.568864	-1.09369	0.808408	1	0.772021	0	0	0	0
AC092635.1	5.06036	-1.20764	0.35427	1	7.72021	8.6347	6.83138	4.3487	2.2697
AC092638.2	3.30413	2.74509	0.0891091	1	2.31606	1.23353	0	6.95791	10.2136
AC092641.2	5.01962	-0.343733	0.811054	1	1.54404	3.70059	9.56394	5.21844	2.2697
AC092642.1	0.673004	1.18112	0.72619	1	0	0	1.36628	1.73948	0
AC092646.1	3.90893	-0.101885	0.959752	1	1.54404	14.8023	0	0	10.2136
AC092646.2	3.60115	1.2195	0.435493	1	4.63213	2.46706	0	2.60922	9.07879
AC092651.1	2.21986	1.03233	0.573987	1	1.54404	0	4.09883	5.21844	2.2697
AC092652.1	20.8863	1.22677	0.241997	1	6.94819	13.5688	19.1279	57.4028	3.40455
AC092657.2	8.96789	-0.712372	0.577939	1	13.8964	13.5688	0	7.82765	3.40455
AC092660.1	0.918977	-0.291929	0.923258	1	3.08809	0	0	1.73948	0
AC092664.1	5.68689	-0.852192	0.560746	1	0	13.5688	10.9302	4.3487	4.53939
AC092667.2	1.97433	-4.37273	0.0894014	1	1.54404	9.86823	0	0	0
AC092669.3	1.85473	-0.0731641	0.970911	1	0	2.46706	4.09883	1.73948	2.2697
AC092675.3	5.95903	-0.158997	0.907109	1	3.08809	8.6347	1.36628	4.3487	3.40455
AC092684.1	64.5236	-0.670189	0.369949	1	79.5182	59.2094	31.4244	53.0541	18.1576
AC092687.3	0.382699	-0.0783548	0.986171	1	1.54404	0	0	0	1.13485
AC092687.4	2.4114	-3.33862	0.160948	1	1.54404	0	4.09883	0	0
AC092687.5	132.818	0.107654	0.840271	1	116.575	145.556	154.389	140.028	158.879
AC092718.1	2.74677	-1.2213	0.517568	1	3.08809	3.70059	0	0.869739	1.13485
AC092755.4	483.171	0.075696	0.916098	1	216.166	345.388	1062.96	540.108	600.335
AC092798.2	0.981639	-1.59793	0.636529	1	0	4.93412	0	0	1.13485
AC092835.2	73.0778	-0.0487149	0.944474	1	113.487	77.7123	31.4244	54.7936	89.653
AC092839.3	92.3606	-1.15853	0.175384	1	209.99	60.4429	34.1569	34.7896	56.7424
AC092881.1	8.18258	-0.731163	0.526859	1	17.7565	6.16764	5.46511	9.56713	2.2697
AC092933.3	57.1198	0.141449	0.887171	1	6.17617	86.347	101.104	33.0501	108.945
AC092933.4	3.77103	0.426782	0.763525	1	3.08809	2.46706	5.46511	5.21844	4.53939
AC093063.3	0.353611	1.25307	0.783086	1	0	0	0	0.869739	0
AC093074.1	0.452983	0.473491	0.912497	1	0	1.23353	0	0	1.13485
AC093106.4	26.875	0.425064	0.665837	1	3.86011	28.3712	61.4824	28.7014	54.4727
AC093106.5	46.4902	0.435791	0.618794	1	14.6684	41.94	87.4417	45.2264	83.9788
AC093107.7	0.615142	1.50834	0.69167	1	0	1.23353	0	0	2.2697
AC093110.3	750.92	0.246396	0.737104	1	507.218	1297.67	669.475	340.938	1616.02
AC093117.1	0.220578	-1.66167	0.714638	1	1.54404	0	0	0	0
AC093142.2	3.25872	-0.338727	0.822152	1	3.08809	3.70059	5.46511	0.869739	5.67424
AC093157.1	0.224933	-1.09369	0.810518	1	0.772021	0	0	0	0
AC093159.1	11.6947	0.261457	0.867766	1	2.31606	0	30.0581	20.8737	4.53939
AC093162.3	4.53396	-2.72061	0.23381	1	19.3005	0	0	0.869739	1.13485
AC093166.3	0.229325	0	1	1	0	0	0	0	0
AC093166.4	0.438886	2.48286	0.575502	1	0	0	0	0	2.2697
AC093249.1	3.16918	0.726043	0.636792	1	1.54404	2.46706	2.73255	1.73948	5.67424
AC093270.1	4.4481	-1.28874	0.367316	1	7.72021	2.46706	4.09883	1.73948	2.2697
AC093323.3	30.3482	-0.229672	0.783648	1	14.6684	24.6706	56.0173	28.7014	24.9667
AC093326.3	0.539114	-1.1051	0.808563	1	0	0	1.36628	0	0
AC093375.1	21.5757	-1.85301	0.0459311	1	38.6011	20.97	8.19766	6.95791	5.67424
AC093381.2	3.50805	-0.172064	0.924235	1	4.63213	0	2.73255	4.3487	0
AC093382.1	0.176218	-1.1051	0.808562	1	0	1.23353	0	0	0
AC093388.3	27.8676	-0.410683	0.575265	1	21.6166	23.437	39.622	21.7435	20.4273
AC093390.1	0.852898	-0.124665	0.973681	1	0	3.70059	0	0	2.2697
AC093495.4	181.046	0.225186	0.735369	1	253.995	138.155	79.244	233.09	135.047
AC093590.1	10.1966	-0.420925	0.674059	1	17.7565	7.40117	6.83138	10.4369	5.67424
AC093609.1	0.678217	0.898423	0.803244	1	0.772021	0	1.36628	2.60922	0
AC093616.4	22.7737	-0.534218	0.548175	1	39.3731	13.5688	13.6628	17.3948	13.6182
AC093620.5	14.3703	0.0171135	0.986303	1	21.6166	14.8023	2.73255	12.1764	14.753
AC093627.10	6.69748	1.27686	0.409347	1	1.54404	4.93412	9.56394	25.2224	0
AC093627.12	5.53122	2.01668	0.274173	1	5.40415	0	0	15.6553	0
AC093627.7	1.59358	0.895739	0.738633	1	0	3.70059	1.36628	6.08818	0
AC093627.9	17.512	0.281131	0.735301	1	9.26426	23.437	27.3255	20.8737	27.2364
AC093628.1	0.582861	1.25532	0.750694	1	0	0	0	0.869739	0
AC093639.1	6.59587	-0.531168	0.687083	1	10.0363	2.46706	1.36628	4.3487	2.2697
AC093642.1	2.63439	-0.628044	0.781373	1	3.86011	0	0	1.73948	0
AC093642.3	1.16027	-1.15995	0.669564	1	0.772021	2.46706	0	0.869739	0
AC093642.5	100.343	-0.373002	0.607378	1	122.751	40.7065	129.796	108.717	41.9894
AC093642.6	3.5179	-0.00780267	0.996598	1	3.86011	1.23353	0	3.47896	0
AC093668.1	0.114644	0	1	1	0	0	0	0	0
AC093668.2	1.88889	0.124294	0.955469	1	0	0	5.46511	2.60922	1.13485
AC093673.5	91.8561	0.145063	0.854307	1	40.1451	145.556	106.57	80.016	135.047
AC093690.1	3.26076	0.11702	0.936181	1	3.08809	3.70059	2.73255	3.47896	3.40455
AC093698.1	0.602107	2.71405	0.525959	1	0	0	0	2.60922	0
AC093702.1	0.176218	-1.1051	0.808562	1	0	1.23353	0	0	0
AC093724.2	0.176218	-1.1051	0.808562	1	0	1.23353	0	0	0
AC093732.1	10.2758	-0.401112	0.732921	1	11.5803	2.46706	10.9302	11.3066	1.13485
AC093788.1	2.23003	0.710383	0.679521	1	3.08809	1.23353	2.73255	4.3487	3.40455
AC093802.1	2.89534	-1.83212	0.318764	1	4.63213	3.70059	1.36628	1.73948	0
AC093807.1	1.19057	0.222018	0.93123	1	2.31606	0	0	0.869739	1.13485
AC093818.1	602.328	0.139454	0.859364	1	217.71	621.699	1318.46	376.597	1207.48
AC093822.1	0.835875	-3.2077	0.348635	1	2.31606	0	2.73255	0	0
AC093838.4	229.528	-0.0648838	0.898874	1	250.135	197.365	258.226	221.784	228.105
AC093843.1	1.14185	0.0445949	0.98538	1	1.54404	1.23353	0	0.869739	1.13485
AC093850.1	9.40419	0.453037	0.723554	1	0.772021	9.86823	21.8604	4.3487	24.9667
AC093899.3	0.229362	0	1	1	0	0	0	0	0
AC093901.1	21.69	-0.0913975	0.906443	1	28.5648	20.97	16.3953	15.6553	26.1015
AC093911.1	2.52152	-1.76424	0.361287	1	3.86011	6.16764	0	0.869739	1.13485
AC096554.1	99.1059	1.03588	0.140693	1	55.5855	69.0776	95.6394	206.998	93.0576
AC096558.1	237.916	0.806502	0.370214	1	132.788	81.4129	326.54	578.377	51.0682
AC096570.2	13.2841	-0.694429	0.496717	1	27.7928	6.16764	5.46511	8.69739	7.94394
AC096574.4	274.533	0.674605	0.394052	1	80.2902	275.077	288.284	280.056	404.006
AC096574.5	3.0814	0.0620487	0.969713	1	4.63213	3.70059	0	2.60922	3.40455
AC096579.13	18.5263	1.50157	0.104955	1	10.0363	3.70059	21.8604	19.1343	47.6636
AC096582.8	1.61233	0.37573	0.871779	1	0	1.23353	4.09883	4.3487	0
AC096649.1	2.01848	1.7	0.428409	1	0.772021	0	2.73255	1.73948	5.67424
AC096649.2	0.124248	1.25306	0.783086	1	0	0	0	0.869739	0
AC096649.3	20.3529	0.113188	0.903137	1	32.4249	6.16764	13.6628	27.8317	10.2136
AC096664.1	256.33	0.0280526	0.975836	1	30.1088	419.4	472.732	186.124	440.321
AC096669.1	4.43781	-2.6651	0.0918064	1	8.49223	7.40117	2.73255	0.869739	1.13485
AC096669.2	15.0099	-0.61184	0.476685	1	20.0726	11.1018	19.1279	13.9158	7.94394
AC096669.3	1.90282	-1.91068	0.425835	1	3.86011	0	1.36628	0.869739	0
AC096670.3	5.21286	0.154252	0.899555	1	6.17617	3.70059	6.83138	3.47896	9.07879
AC096772.6	23.4789	-0.0703534	0.935073	1	8.49223	19.7365	43.7208	23.483	21.5621
AC096922.2	0.343969	0	1	1	0	0	0	0	0
AC097359.2	0.487426	2.71313	0.539189	1	0	0	0	2.60922	0
AC097374.2	569.989	0.460486	0.574795	1	102.679	661.171	982.353	772.329	828.439
AC097381.1	0.114644	0	1	1	0	0	0	0	0
AC097382.1	0.234537	0.295373	0.948253	1	0.772021	0	0	0.869739	0
AC097382.5	64.4251	0.275544	0.715878	1	69.4819	27.1376	62.8487	95.6713	32.9106
AC097461.4	2.714	-0.935288	0.597554	1	1.54404	7.40117	4.09883	4.3487	0
AC097463.1	0.124248	1.25306	0.783086	1	0	0	0	0.869739	0
AC097467.2	174.122	-0.187282	0.822911	1	270.979	155.425	24.593	166.99	97.597
AC097468.4	2.2301	-0.85543	0.651525	1	2.31606	3.70059	1.36628	2.60922	0
AC097468.7	5.19365	1.03635	0.436377	1	4.63213	2.46706	1.36628	9.56713	2.2697
AC097495.2	3.17249	-2.50876	0.160004	1	7.72021	2.46706	5.46511	1.73948	0
AC097495.3	2.42851	-3.17557	0.161482	1	7.72021	2.46706	2.73255	0.869739	0
AC097499.1	10.9594	0.865684	0.482696	1	13.8964	3.70059	0	16.525	5.67424
AC097523.1	64.3945	0.381229	0.711061	1	5.40415	81.4129	114.767	41.7475	132.777
AC097523.3	0.110289	-1.0937	0.810516	1	0.772021	0	0	0	0
AC097532.2	1.05135	0.194463	0.93895	1	2.31606	0	1.36628	1.73948	1.13485
AC097533.1	0.680047	-1.16438	0.75561	1	3.08809	0	0	0.869739	0
AC097662.2	43.5049	0.360433	0.641654	1	64.0778	30.8382	13.6628	45.2264	48.7985
[truncated: 40,945 more rows]

## Sheet: Ex19 vs Ex23
Gene	Base mean	log2 fold change	p value	p adjusted	iHSPC exon 19-/- donor 1	iHSPC exon 19-/- donor 2	iHSPC exon 23-/- donor 1	iHSPC exon 23-/- donor 3
5S_rRNA	0.349181	0.254199	0.959354	1	0.802507	0	0.869739	0
7SK	5.84909	-0.119284	0.944672	1	12.8401	0	1.73948	10.2136
A1BG	141.716	-0.036162	0.961568	1	150.069	162.159	170.469	133.912
A1BG-AS1	100.509	-0.337207	0.734139	1	113.153	133.259	120.024	74.9
A1CF	10.048	-0.581542	0.593523	1	8.82758	10.436	6.08818	6.80909
A2M	329.131	-0.859625	0.377898	1	467.059	378.906	419.214	46.5288
A2M-AS1	148.248	-0.681945	0.504057	1	185.379	149.315	184.385	23.8318
A2ML1	37.4736	-0.788651	0.389003	1	63.398	40.9411	40.8778	19.2924
A2ML1-AS1	342.862	-0.35498	0.585297	1	463.849	273.744	244.397	332.511
A2ML1-AS2	0.339651	-2.13509	0.662529	1	0	1.60553	0	0
A2MP1	975.93	1.26342	0.106005	1	394.833	780.29	1590.75	1230.18
A3GALT2	13.733	-2.06446	0.0914149	1	12.0376	29.7024	4.3487	5.67424
A4GALT	19.6553	-0.230694	0.805252	1	28.0877	12.8443	15.6553	19.2924
A4GNT	2.25334	2.27541	0.2774	1	0.802507	0.802767	4.3487	3.40455
AAAS	141.582	1.01419	0.169601	1	74.6331	93.9237	99.1503	241.723
AACS	319.441	0.554147	0.42315	1	306.558	179.82	186.994	527.704
AACSP1	21.1202	-0.284764	0.781191	1	23.2727	16.8581	10.4369	22.697
AADAC	5.415	-1.45831	0.364616	1	4.81504	4.01384	0	3.40455
AADACL2	5.31494	1.25967	0.388312	1	3.21003	1.60553	2.60922	9.07879
AADACL2-AS1	109.019	-0.0757644	0.917447	1	134.019	57.7992	122.633	59.0121
AADACL3	2.31362	-3.94224	0.0924995	1	3.21003	2.4083	0	0
AADACL4	4.23128	-0.34091	0.832169	1	5.61755	4.8166	6.95791	1.13485
AADACP1	3.45488	-2.11588	0.271035	1	5.61755	2.4083	1.73948	0
AADAT	42.6626	-0.462616	0.553976	1	63.398	29.7024	31.3106	36.3151
AAED1	96.3745	0.498892	0.525607	1	63.398	101.149	85.2345	147.53
AAGAB	336.102	-0.00813595	0.98833	1	391.623	300.235	311.367	376.77
AAK1	851.934	-0.676513	0.314205	1	1092.21	1075.71	822.773	533.379
AAMDC	433.938	-0.493474	0.399942	1	556.137	425.467	340.938	356.342
AAMP	325.809	0.975432	0.222091	1	144.451	289.799	321.804	532.244
AANAT	5.694	-1.40095	0.356608	1	12.8401	4.8166	4.3487	2.2697
AAR2	217.535	0.30959	0.644942	1	146.056	226.38	193.952	267.824
AARD	3.26897	-2.77907	0.137805	1	2.40752	11.2387	0.869739	1.13485
AARS	610.193	0.974337	0.146566	1	510.394	283.377	608.818	951.003
AARS2	31.1732	1.21127	0.113591	1	20.8652	18.4636	55.6633	35.1803
AARSD1	162.66	0.366857	0.552406	1	121.981	133.259	171.339	157.744
AASDH	152.881	-0.111648	0.851101	1	151.674	149.315	116.545	162.283
AASDHPPT	264.714	0.739279	0.350776	1	161.304	201.495	242.657	363.151
AASS	73.3887	-0.957313	0.179899	1	93.8933	98.7404	42.6172	56.7424
AATBC	1.07171	-2.72007	0.441634	1	0	2.4083	0	0
AATF	362.174	0.11263	0.8424	1	337.855	360.442	450.525	304.139
AATK	48.1959	-1.70704	0.0320434	1	51.3604	133.259	34.7896	21.5621
AATK-AS1	8.53292	0.176603	0.89666	1	5.61755	10.436	15.6553	2.2697
AB015752.3	33.5096	-1.86216	0.0241746	1	57.7805	61.0103	24.3527	7.94394
AB019441.29	2300.82	0.912617	0.28431	1	987.083	2043.04	2224.79	3479.45
ABALON	24.1308	1.24288	0.124215	1	16.0501	13.647	29.5711	40.8545
ABAT	117.651	-1.46413	0.059397	1	208.652	181.425	95.6713	45.3939
ABC11-4932300O16.1	0.706941	3.51422	0.42837	1	0	0	0	3.40455
ABC12-47043100G14.2	0.463899	-0.745252	0.871583	1	0	1.60553	0.869739	0
ABC12-47964100C23.1	7.29842	-2.43869	0.0714553	1	13.6426	12.0415	3.47896	1.13485
ABC12-49244600F4.4	0.984735	-3.135	0.331868	1	0.802507	2.4083	0	0
ABC7-42391500H16.4	0.114681	-1.13507	0.820322	1	0	0.802767	0	0
ABC7-42404400C24.1	14.7533	-1.45789	0.220096	1	36.9153	8.83044	4.3487	12.4833
ABC7-42418200C9.1	2.25038	-0.0703136	0.971827	1	3.21003	2.4083	5.21844	0
ABC7-481722F1.2	1.19905	0.169528	0.952021	1	0.802507	0.802767	1.73948	0
ABCA1	291.005	-0.600503	0.39621	1	373.166	243.238	283.535	122.564
ABCA10	57.1697	-1.94346	0.0483008	1	119.574	49.7716	31.3106	12.4833
ABCA11P	273.738	-0.437168	0.460337	1	365.141	269.73	245.267	223.565
ABCA12	58.7219	-0.905899	0.216929	1	95.4983	77.8684	50.4449	41.9894
ABCA13	53.3749	-0.292445	0.724717	1	70.6206	65.0241	88.7134	21.5621
ABCA17P	30.7109	-0.69194	0.429245	1	50.5579	27.2941	24.3527	23.8318
ABCA2	20.578	0.0186515	0.983969	1	16.0501	22.4775	25.2224	13.6182
ABCA3	131.849	0.132945	0.843983	1	91.4858	146.104	97.4108	163.418
ABCA4	35.6316	-1.88704	0.0561522	1	69.8181	41.7439	20.8737	9.07879
ABCA5	108.318	-0.682259	0.447901	1	173.341	137.273	136.549	56.7424
ABCA6	22.7929	-1.42574	0.15392	1	51.3604	16.0553	14.7856	10.2136
ABCA7	120.573	0.122043	0.864817	1	174.144	85.8961	159.162	123.698
ABCA8	73.4435	0.196005	0.800972	1	65.8056	77.0656	96.5411	66.9561
ABCA9	31.8011	-1.45359	0.108036	1	55.373	37.7301	14.7856	19.2924
ABCA9-AS1	37.066	-1.40791	0.104288	1	59.3855	38.5328	12.1764	24.9667
ABCB1	54.8467	0.16537	0.856356	1	62.5955	59.4048	114.806	21.5621
ABCB10	171.934	-0.418433	0.645086	1	232.727	67.4324	93.0621	131.642
ABCB10P1	0.872998	0.953966	0.746801	1	0.802507	0.802767	0.869739	2.2697
ABCB10P3	0.534759	-2.13469	0.627093	1	1.60501	0	0	0
ABCB10P4	1.79179	-1.59502	0.622222	1	3.21003	0	0	1.13485
ABCB11	10.3539	0.061865	0.963572	1	13.6426	8.83044	16.525	6.80909
ABCB4	37.2168	0.465839	0.663022	1	41.7304	44.1522	103.499	14.753
ABCB5	46.3541	-0.0565657	0.935864	1	41.7304	56.9965	53.9238	40.8545
ABCB6	191.942	1.45051	0.0957883	1	125.191	62.6158	184.385	329.106
ABCB7	365.532	0.0677773	0.906618	1	410.081	345.993	476.617	315.488
ABCB8	61.238	-0.525813	0.442832	1	81.0532	52.1799	50.4449	41.9894
ABCB9	162.432	0.381418	0.500365	1	146.859	122.823	184.385	166.823
ABCC1	529.263	-0.100169	0.875829	1	652.438	488.885	696.661	367.691
ABCC10	68.3019	0.288793	0.696063	1	73.8306	41.7439	65.2305	76.0348
ABCC11	18.6202	-0.419097	0.637322	1	32.1003	13.647	13.9158	20.4273
ABCC12	2.92353	-0.715487	0.731372	1	8.02507	0	2.60922	2.2697
ABCC13	27.6557	-1.30315	0.320234	1	60.188	24.8858	33.0501	1.13485
ABCC2	31.9734	-1.21087	0.151069	1	56.978	45.7577	26.0922	18.1576
ABCC3	426.756	0.95658	0.326867	1	438.169	120.415	707.098	376.77
ABCC4	2119.58	1.79858	0.0216661	1	1410.81	579.598	3326.75	3597.47
ABCC5	305.545	-0.494264	0.47887	1	418.106	266.519	327.892	157.744
ABCC5-AS1	11.9411	-0.47699	0.630455	1	15.2476	10.436	10.4369	7.94394
ABCC6	79.4743	-0.188648	0.813504	1	99.5109	81.8822	123.503	35.1803
ABCC6P1	18.0896	-0.389686	0.685766	1	28.0877	16.0553	24.3527	9.07879
ABCC6P2	2.86798	0.0784209	0.963942	1	0.802507	4.01384	1.73948	3.40455
ABCC8	10.433	-0.74836	0.482202	1	13.6426	8.83044	8.69739	4.53939
ABCC9	26.5598	0.169353	0.863949	1	18.4577	39.3356	44.3567	20.4273
ABCD1	26.4133	0.176292	0.821322	1	21.6677	24.083	32.1804	19.2924
ABCD1P2	0.615334	-1.1351	0.792022	1	0	0.802767	0	0
ABCD2	13.5992	0.413877	0.657354	1	12.0376	9.63321	13.0461	15.8879
ABCD3	311.836	-0.166632	0.797661	1	402.056	255.28	293.972	291.656
ABCD4	140.143	0.133795	0.859017	1	146.056	129.246	72.1884	230.374
ABCE1	356.793	0.492603	0.451167	1	243.962	324.318	377.467	422.164
ABCF1	1038.22	0.223658	0.705762	1	734.294	1195.32	1100.22	1153.01
ABCF2	152.398	0.716769	0.3281	1	97.1033	115.598	91.3226	258.745
ABCF2P1	2.66966	-0.564781	0.768849	1	3.21003	2.4083	2.60922	1.13485
ABCF3	51.1646	0.814263	0.312684	1	28.0877	45.7577	30.4409	99.8667
ABCG1	102.385	-0.658845	0.427762	1	137.229	132.457	137.419	32.9106
ABCG2	76.4433	-0.800168	0.204713	1	81.8557	127.64	63.491	56.7424
ABCG4	2.50142	1.67214	0.37362	1	0.802507	2.4083	3.47896	6.80909
ABCG5	7.10463	-2.09408	0.109448	1	12.8401	11.2387	4.3487	1.13485
ABCG8	6.10748	-0.61759	0.642678	1	6.42005	9.63321	6.95791	3.40455
ABHD1	31.1366	0.387161	0.649243	1	22.4702	26.4913	40.008	23.8318
ABHD10	143.701	0.878339	0.15582	1	97.1033	86.6988	180.036	157.744
ABHD11	61.4393	0.379148	0.608155	1	28.0877	85.0933	67.8397	79.4394
ABHD11-AS1	3.24985	3.05574	0.209696	1	0.802507	0	0	6.80909
ABHD12	815.668	0.406918	0.544952	1	738.306	854.144	1575.1	535.648
ABHD12B	26.3047	-1.18973	0.182037	1	44.1379	31.3079	22.6132	10.2136
ABHD13	66.4099	0.682835	0.341191	1	47.3479	60.2075	61.7515	111.215
ABHD14A	48.8599	0.811256	0.22761	1	36.9153	36.1245	63.491	64.6864
ABHD14A-ACY1	156.489	1.21318	0.0806968	1	80.2507	106.768	173.948	259.88
ABHD14B	136.383	1.29499	0.0788153	1	67.4106	89.9099	151.335	234.914
ABHD15	23.1075	0.799028	0.308897	1	18.4577	17.6609	32.1804	30.6409
ABHD15-AS1	596.498	-0.170652	0.751844	1	663.673	608.497	498.361	632.111
ABHD16A	424.84	1.58949	0.0677648	1	203.034	199.086	351.375	859.08
ABHD16B	0.49738	0.440314	0.923601	1	0	0.802767	0	1.13485
ABHD17A	112.924	1.5881	0.0433094	1	49.7554	44.1522	85.2345	197.464
ABHD17AP1	0.401188	-1.13511	0.817659	1	0	0.802767	0	0
ABHD17AP3	73.731	1.44828	0.0750754	1	32.9028	36.1245	73.9278	114.62
ABHD17AP4	0.40558	-2.13509	0.662529	1	0	1.60553	0	0
ABHD17AP5	0.114681	-1.13507	0.820322	1	0	0.802767	0	0
ABHD17AP6	9.67771	-1.9509	0.100956	1	19.2602	13.647	6.08818	2.2697
ABHD17B	220.01	-0.240439	0.669312	1	237.542	256.885	232.22	186.115
ABHD17C	58.8786	-0.972044	0.211267	1	71.4231	80.2767	36.5291	40.8545
ABHD18	340.169	-0.286989	0.621436	1	453.416	311.474	356.593	270.094
ABHD2	871.388	1.58512	0.0403795	1	361.128	518.588	1161.97	1477.57
ABHD3	207.038	-0.592369	0.414505	1	239.95	288.996	261.792	88.5182
ABHD4	129.875	1.09315	0.166145	1	69.0156	85.8961	106.108	224.7
ABHD5	214.091	0.14645	0.831518	1	183.774	196.678	246.136	174.767
ABHD6	68.5869	-0.717187	0.351326	1	86.6707	78.6712	69.5791	30.6409
ABHD8	307.498	1.52267	0.033577	1	146.056	175.003	349.635	573.098
ABI1	611.193	0.040941	0.946079	1	658.858	606.892	683.615	618.492
ABI2	522.177	-0.775078	0.187301	1	608.3	823.639	494.882	341.589
ABI3	89.9313	0.771986	0.347741	1	69.8181	64.2214	185.254	43.1242
ABI3BP	71.3982	-1.00417	0.215528	1	115.561	64.2214	48.7054	40.8545
ABL1	643.23	-0.376247	0.551246	1	800.099	634.989	557.503	548.132
ABL2	554.698	-0.623453	0.270094	1	645.216	713.66	449.655	432.377
ABLIM1	621.273	-0.240195	0.667931	1	734.294	617.328	459.222	685.448
ABLIM2	36.0101	-0.83691	0.375232	1	45.7429	50.5743	40.008	13.6182
ABLIM3	224.064	-0.119511	0.896735	1	356.313	54.5882	256.573	121.429
ABO	80.6062	-0.653186	0.409986	1	132.414	54.5882	40.8778	78.3045
ABR	505.623	-0.315236	0.671175	1	630.77	576.387	716.665	253.071
ABRA	3.67688	-1.21995	0.484525	1	4.01253	2.4083	2.60922	0
ABRACL	602.451	1.40359	0.107079	1	186.984	402.186	514.886	1044.06
ABT1	181.755	1.06166	0.220267	1	77.8432	152.526	167.86	313.218
ABTB1	20.1912	-0.0935606	0.927869	1	26.4827	23.2802	33.9198	12.4833
ABTB2	313.955	-2.03029	0.00268931	1	439.774	716.068	147.856	135.047
AC000032.2	53.6228	0.0326283	0.972144	1	49.7554	53.7854	89.5832	15.8879
AC000036.4	0.352437	0	1	1	0	0	0	0
AC000041.8	18.3275	1.01243	0.292948	1	12.0376	10.436	34.7896	10.2136
AC000068.10	1.38653	3.28879	0.329833	1	0	0	1.73948	1.13485
AC000068.5	16.573	-0.178378	0.869151	1	6.42005	33.7162	21.7435	13.6182
AC000068.9	2.73605	2.24213	0.355515	1	0.802507	0.802767	0.869739	6.80909
AC000077.2	0.349218	0.253944	0.959395	1	0	0.802767	0.869739	0
AC000081.2	0.710877	0.315333	0.921493	1	0.802507	0.802767	0.869739	1.13485
AC000089.3	824.669	0.969949	0.308035	1	276.865	700.013	587.074	1326.64
AC000099.1	3.39205	-0.853049	0.67087	1	4.01253	4.8166	2.60922	2.2697
AC000111.6	5.66892	-0.332625	0.827008	1	5.61755	2.4083	0.869739	5.67424
AC000120.7	128.212	0.587221	0.342688	1	81.0532	135.668	156.553	169.092
AC000123.2	9.47925	0.301702	0.777989	1	8.82758	8.83044	10.4369	11.3485
AC000123.3	5.03075	0.364256	0.810493	1	3.21003	8.02767	4.3487	10.2136
AC000123.4	2.06991	1.49506	0.500905	1	0.802507	2.4083	7.82765	1.13485
AC000124.1	0.679302	-3.13507	0.485365	1	0	3.21107	0	0
AC000367.1	0.441155	0	1	1	0	0	0	0
AC000370.2	4.89219	0.732584	0.601256	1	2.40752	4.01384	6.08818	4.53939
AC000403.4	3.22632	-0.591077	0.78192	1	0	8.02767	0.869739	4.53939
AC001226.7	0.248497	2.57778	0.599325	1	0	0	1.73948	0
AC002044.1	15.9674	-1.10965	0.391827	1	22.4702	9.63321	11.3066	3.40455
AC002044.3	1.07492	-2.3921	0.491119	1	5.61755	0	0	1.13485
AC002044.4	62.6866	1.12841	0.147384	1	19.2602	65.0241	114.806	69.2257
AC002056.3	22.2186	1.46739	0.149189	1	10.4326	11.2387	22.6132	37.45
AC002056.5	1.95026	-1.68891	0.44128	1	4.01253	2.4083	0.869739	1.13485
AC002059.10	2.37111	-0.530456	0.795559	1	4.81504	3.21107	4.3487	1.13485
AC002064.4	10.4096	-1.32228	0.352654	1	6.42005	34.519	13.9158	2.2697
AC002064.5	2.68217	-2.05501	0.326332	1	2.40752	9.63321	1.73948	1.13485
AC002066.1	460.04	0.0819725	0.881463	1	389.216	484.069	520.104	404.006
AC002069.5	11.1416	2.50779	0.0832519	1	4.81504	0	10.4369	17.0227
AC002075.3	0.124248	1.69676	0.733722	1	0	0	0.869739	0
AC002075.4	432.515	0.857303	0.340797	1	133.216	391.75	293.102	658.212
AC002076.10	8.05921	1.14301	0.405936	1	8.82758	1.60553	1.73948	21.5621
AC002115.5	0.682383	-1.15478	0.774109	1	0	2.4083	0	1.13485
AC002115.9	0.45947	0.255015	0.956847	1	0.802507	0	0.869739	0
AC002116.7	143.723	-0.222605	0.764941	1	106.733	211.128	95.6713	177.036
AC002116.8	41.1719	1.36598	0.101305	1	21.6677	22.4775	31.3106	82.8439
AC002117.1	792.791	1.89352	0.0304975	1	355.511	337.965	634.04	1942.86
AC002127.4	3.69888	-0.689712	0.682798	1	5.61755	4.8166	5.21844	1.13485
AC002128.5	8.02126	-1.02871	0.44086	1	14.4451	9.63321	10.4369	1.13485
AC002306.1	0.349218	0.253944	0.959395	1	0	0.802767	0.869739	0
AC002310.10	0.533522	1.88103	0.676089	1	0	0	0	1.13485
AC002310.11	42.2058	0.866644	0.27034	1	20.8652	34.519	44.3567	56.7424
AC002310.12	24.6556	0.880203	0.293138	1	19.2602	16.0553	24.3527	40.8545
AC002310.13	92.2479	0.0880496	0.895931	1	87.4732	73.8546	77.4068	94.1924
AC002310.14	0.511302	1.31701	0.742208	1	0.802507	0	0.869739	1.13485
AC002310.17	7.68438	0.649807	0.616406	1	6.42005	7.2249	3.47896	18.1576
AC002310.7	145.402	-0.43879	0.481683	1	183.774	162.159	126.982	128.238
AC002331.1	0.40558	-2.13509	0.662529	1	0	1.60553	0	0
AC002366.3	3.32339	2.42029	0.212304	1	2.40752	0	6.08818	6.80909
AC002383.2	9.69896	-0.744062	0.53343	1	13.6426	12.0415	9.56713	5.67424
AC002386.1	1.22397	-0.531859	0.872544	1	3.21003	0	0	2.2697
AC002395.1	1.0932	-2.71981	0.389819	1	1.60501	0.802767	0	0
AC002398.11	25.496	-1.13591	0.170307	1	30.4953	39.3356	19.1343	12.4833
AC002398.12	55.8037	1.4505	0.16162	1	28.8902	26.4913	23.483	128.238
AC002398.13	56.7013	-0.23009	0.720378	1	73.8306	76.2629	72.1884	55.6076
AC002398.9	180.325	0.457859	0.509611	1	81.0532	194.27	185.254	192.924
AC002400.1	0.46818	-1.33054	0.783686	1	2.40752	0	0.869739	0
AC002401.1	8.0674	1.4101	0.257573	1	4.01253	5.61937	8.69739	17.0227
AC002429.5	151.015	-0.329899	0.678445	1	226.307	141.287	237.439	54.4727
AC002451.3	4.93845	1.15919	0.396626	1	2.40752	6.42214	13.9158	5.67424
AC002454.1	58.0407	-0.734449	0.37904	1	68.2131	68.2352	47.8357	34.0455
AC002456.2	2.99436	-0.16002	0.940445	1	4.01253	0	3.47896	0
AC002463.3	18.807	-1.7909	0.0544871	1	36.9153	24.8858	13.0461	4.53939
AC002465.2	5.25277	-1.56161	0.276218	1	8.82758	8.83044	2.60922	3.40455
AC002467.7	10.5016	0.865696	0.494323	1	6.42005	12.0415	12.1764	21.5621
AC002472.11	8.23259	-1.19526	0.336945	1	17.6552	8.83044	6.95791	4.53939
AC002480.2	5.2503	0.677694	0.638664	1	5.61755	1.60553	6.95791	4.53939
AC002480.3	6.60335	1.16009	0.46156	1	8.02507	0	12.1764	5.67424
AC002480.4	1.0908	1.16	0.724316	1	0.802507	0	1.73948	0
AC002480.5	95.7074	0.435283	0.638962	1	110.746	32.1107	122.633	70.3606
AC002486.2	1.33089	0.313629	0.911217	1	0	1.60553	0.869739	1.13485
AC002511.2	0.124248	1.69676	0.733722	1	0	0	0.869739	0
AC002519.6	3.34674	1.2315	0.501361	1	0.802507	2.4083	0.869739	6.80909
AC002519.8	0.785087	-2.71963	0.529502	1	2.40752	0	0	0
AC002530.1	0.114644	-1.13485	0.820357	1	0.802507	0	0	0
AC002539.1	19.2449	-1.10636	0.269295	1	27.2852	22.4775	18.2645	4.53939
AC002543.2	8.52675	-1.17086	0.404038	1	19.2602	4.8166	10.4369	0
AC002550.5	529.055	0.309042	0.614596	1	406.068	515.376	483.575	658.212
AC002550.6	6.99385	-0.907669	0.447872	1	10.4326	12.0415	5.21844	6.80909
AC002551.1	3.5237	-0.583938	0.763299	1	3.21003	4.8166	5.21844	0
AC002558.1	0.519425	2.92653	0.548764	1	0	0	0	2.2697
AC002979.1	0.529755	-0.744124	0.865723	1	1.60501	0	0.869739	0
AC002985.3	367.597	-0.0904377	0.872227	1	365.141	398.172	422.693	293.926
AC003001.1	7.24739	-0.0720621	0.954591	1	7.22256	7.2249	2.60922	11.3485
AC003002.4	75.2883	0.173311	0.820009	1	60.188	77.0656	49.5751	105.541
AC003002.6	48.9203	-0.803773	0.25058	1	71.4231	57.7992	32.1804	41.9894
AC003003.5	5.59958	-0.487067	0.730619	1	2.40752	12.8443	5.21844	5.67424
AC003005.2	4.13998	-1.05076	0.538532	1	5.61755	7.2249	1.73948	4.53939
AC003005.4	46.6892	0.245113	0.714136	1	44.9404	44.955	56.5331	49.9333
AC003006.7	349.37	-0.700424	0.211991	1	419.711	465.605	290.493	254.206
AC003009.1	0.692013	-2.13471	0.598099	1	1.60501	0	0	0
AC003075.4	6.62906	-2.06371	0.240591	1	12.0376	10.436	5.21844	0
AC003084.2	0.114644	-1.13485	0.820357	1	0.802507	0	0	0
AC003088.1	36.9021	-1.2664	0.211164	1	62.5955	33.7162	29.5711	10.2136
AC003090.1	180.476	0.747923	0.287209	1	99.5109	139.681	155.683	246.262
AC003092.1	5.20185	-0.66427	0.623949	1	8.02507	4.01384	5.21844	2.2697
AC003092.2	0.401188	-1.13511	0.817659	1	0	0.802767	0	0
AC003101.1	0.463862	-0.743209	0.856907	1	0.802507	0.802767	0.869739	0
AC003104.1	0.343969	-2.71973	0.575481	1	1.60501	0.802767	0	0
AC003664.1	1.12294	1.78297	0.544854	1	1.60501	0	4.3487	1.13485
AC003682.16	8.7415	-1.89791	0.115181	1	14.4451	7.2249	3.47896	2.2697
AC003682.17	0.195182	0	1	1	0	0	0	0
AC003956.1	0.372745	3.15681	0.516558	1	0	0	2.60922	0
AC003958.2	1.79051	0.473638	0.858142	1	0	3.21107	0	4.53939
AC003973.3	26.9172	-3.07315	0.278874	1	102.721	36.9273	16.525	0
AC003973.4	0.879622	-0.736891	0.816408	1	0.802507	0.802767	0.869739	0
AC003973.5	0.114644	-1.13485	0.820357	1	0.802507	0	0	0
AC003984.1	11.7726	-2.56304	0.142085	1	27.2852	4.01384	0.869739	4.53939
AC003985.1	0.114644	-1.13485	0.820357	1	0.802507	0	0	0
AC003986.6	5.34872	0.00898556	0.99571	1	0.802507	10.436	7.82765	3.40455
AC003986.7	0.339651	-2.13509	0.662529	1	0	1.60553	0	0
AC003988.1	8.89806	-0.451226	0.707143	1	9.63008	12.8443	9.56713	6.80909
AC003989.3	5.19837	-0.403868	0.793887	1	7.22256	8.02767	11.3066	0
AC003991.3	30.3764	-1.30925	0.195834	1	56.978	47.3633	38.2685	3.40455
AC004000.1	2.76435	-3.535	0.155553	1	6.42005	5.61937	0	1.13485
AC004009.2	0.110289	0	1	1	0	0	0	0
AC004009.3	5.9465	-1.40205	0.346899	1	4.81504	7.2249	4.3487	0
AC004012.1	0.248497	2.57778	0.599325	1	0	0	1.73948	0
AC004014.3	17.8596	-1.28866	0.298844	1	40.9278	8.02767	4.3487	15.8879
AC004019.10	34.1165	-0.59711	0.489281	1	37.7178	44.955	13.0461	41.9894
AC004019.13	7.50867	-1.00533	0.502747	1	3.21003	20.8719	5.21844	6.80909
AC004051.2	1.22124	0.26634	0.930808	1	0.802507	0	0.869739	0
AC004053.1	194.105	-0.770681	0.353669	1	444.589	80.2767	193.952	113.485
AC004054.1	3.42324	-4.251	0.0662032	1	8.82758	9.63321	0.869739	0
AC004057.1	156.591	1.49486	0.0854539	1	49.7554	112.387	141.768	315.488
AC004063.1	10.4327	-0.303333	0.805272	1	24.8777	4.01384	4.3487	19.2924
AC004066.3	0.441155	0	1	1	0	0	0	0
AC004067.5	1.74207	-2.71983	0.299261	1	1.60501	0.802767	0	0
AC004069.2	114.446	1.08147	0.246852	1	25.6802	113.19	100.02	194.059
AC004076.5	26.7745	-1.60776	0.0531712	1	33.7053	52.1799	11.3066	17.0227
AC004076.7	105.746	-0.241359	0.695335	1	121.179	113.19	86.1042	112.35
AC004076.9	184.909	-0.551382	0.380065	1	238.345	202.297	99.1503	202.003
AC004108.1	0.505009	-1.13487	0.820354	1	0.802507	0	0	0
AC004112.4	182.511	0.0908739	0.891527	1	145.254	191.059	168.729	189.52
AC004125.3	2.04371	-1.63496	0.529882	1	3.21003	2.4083	1.73948	0
AC004129.7	0.424544	-2.13509	0.662529	1	0	1.60553	0	0
AC004129.9	0.438923	1.48373	0.761126	1	0	0.802767	0	2.2697
AC004156.3	4.19066	-0.402712	0.80817	1	6.42005	2.4083	4.3487	2.2697
AC004158.3	298.942	-0.408777	0.554917	1	457.429	232.802	369.639	149.8
AC004160.4	5.48388	-4.67464	0.01916	1	13.6426	11.2387	0.869739	0
AC004221.2	0.997972	-1.16299	0.705005	1	3.21003	0.802767	1.73948	0
AC004231.2	23.9533	-2.08251	0.0289595	1	33.7053	47.3633	12.1764	6.80909
AC004237.1	191.056	-1.23192	0.133999	1	276.062	280.968	138.289	98.7318
AC004257.1	7.24429	-2.55141	0.0634677	1	9.63008	12.8443	2.60922	1.13485
AC004381.6	80.8791	-0.361603	0.621736	1	99.5109	79.4739	99.1503	39.7197
AC004381.7	86.1607	-2.84145	0.00602671	1	288.902	44.955	26.0922	20.4273
AC004383.3	0.33834	1.89099	0.703906	1	0	0	0	1.13485
AC004386.4	869.475	1.16087	0.209034	1	336.25	733.729	914.966	1477.57
AC004448.2	2.02402	-0.826345	0.698666	1	4.01253	0.802767	2.60922	0
AC004448.5	1553.6	1.0224	0.244757	1	515.209	1310.12	1189.8	2518.23
AC004449.6	1.53763	-0.133699	0.962264	1	0	5.61937	1.73948	3.40455
AC004453.8	1165.73	0.963754	0.254223	1	483.912	1009.88	1175.02	1738.59
AC004461.4	1.63703	-1.14791	0.656144	1	0.802507	3.21107	1.73948	0
AC004471.10	0.229288	-2.13465	0.662595	1	1.60501	0	0	0
AC004471.9	2.19103	-0.166685	0.942687	1	0	4.01384	3.47896	0
AC004477.1	3.57567	-0.42892	0.8079	1	4.01253	1.60553	0.869739	3.40455
AC004485.3	14.516	1.01739	0.358536	1	14.4451	6.42214	29.5711	12.4833
AC004490.1	1.48616	1.59847	0.508394	1	0.802507	1.60553	6.08818	1.13485
AC004492.1	0.162121	1.89101	0.703904	1	0	0	0	1.13485
AC004510.3	36.8515	-0.659459	0.545299	1	43.3354	32.1107	41.7475	5.67424
AC004538.3	279.802	-1.44378	0.112766	1	444.589	323.515	93.0621	189.52
AC004540.4	58.9005	-0.00650172	0.994569	1	29.6928	98.7404	99.1503	28.3712
AC004540.5	71.8446	-1.54247	0.0722488	1	125.994	102.754	52.1844	26.1015
AC004543.1	0.229362	-2.13508	0.66253	1	0	1.60553	0	0
AC004543.2	1.08847	1.90338	0.54912	1	0	1.60553	2.60922	3.40455
AC004549.6	4.0998	-0.940746	0.525356	1	4.81504	8.02767	4.3487	2.2697
AC004552.1	0.520224	-2.7199	0.531572	1	0.802507	1.60553	0	0
AC004593.3	22.846	-0.658689	0.547175	1	55.373	17.6609	39.1383	6.80909
AC004595.1	0.874335	-3.13467	0.398611	1	3.21003	0	0	0
AC004603.4	1.84457	-0.567385	0.783698	1	3.21003	2.4083	2.60922	1.13485
AC004623.2	24.3205	0.974311	0.209151	1	12.8401	19.2664	31.3106	31.7758
AC004623.3	3.09175	0.0418026	0.981424	1	2.40752	3.21107	3.47896	2.2697
AC004656.1	0.630439	-2.71963	0.510015	1	2.40752	0	0	0
AC004691.1	0.124248	1.69676	0.733722	1	0	0	0.869739	0
AC004691.5	5.21272	-0.952963	0.483338	1	7.22256	4.01384	3.47896	2.2697
AC004692.4	0.918194	-2.06068	0.529307	1	0.802507	3.21107	0.869739	0
AC004692.5	1.52124	0.810167	0.752673	1	0	2.4083	0.869739	3.40455
AC004702.2	754.64	-0.276349	0.671546	1	1192.53	443.93	585.335	766.023
AC004744.3	2.44994	-0.0448312	0.983985	1	3.21003	1.60553	3.47896	1.13485
AC004754.3	216.674	0.757652	0.228571	1	117.969	166.976	198.301	283.712
AC004791.2	20.1437	-0.13343	0.889915	1	21.6677	29.7024	37.3988	9.07879
AC004812.1	0.335259	-1.13511	0.820316	1	0	0.802767	0	0
AC004813.1	0.238929	0.253964	0.959392	1	0	0.802767	0.869739	0
AC004824.2	4.24458	0.990202	0.474799	1	4.01253	4.8166	9.56713	7.94394
AC004832.1	0.706622	-1.13488	0.760793	1	0.802507	0	0	0
AC004837.1	0.229325	-2.13487	0.662563	1	0.802507	0.802767	0	0
AC004837.5	3.54763	-1.22011	0.485028	1	4.01253	2.4083	2.60922	0
AC004840.8	5.20105	-2.66662	0.114796	1	14.4451	4.01384	1.73948	1.13485
AC004854.4	8.06745	0.0330651	0.980864	1	9.63008	6.42214	9.56713	6.80909
AC004854.5	0.110289	0	1	1	0	0	0	0
AC004862.6	58.2763	1.1567	0.152762	1	27.2852	44.1522	65.2305	94.1924
AC004869.2	0.234537	1.69675	0.733724	1	0	0	0.869739	0
AC004870.3	6.75758	-0.562766	0.655426	1	9.63008	4.8166	5.21844	4.53939
AC004870.4	1.19498	-3.71972	0.221971	1	4.01253	0.802767	0	0
AC004878.2	11.1115	0.134928	0.894794	1	16.0501	11.2387	17.3948	12.4833
AC004878.8	0.229362	-2.13508	0.66253	1	0	1.60553	0	0
AC004893.10	0.114681	-1.13507	0.820322	1	0	0.802767	0	0
AC004893.11	269.52	-0.837832	0.20448	1	402.056	321.107	180.036	224.7
AC004895.4	7.95241	-0.765077	0.563715	1	12.8401	7.2249	10.4369	1.13485
AC004899.3	0.391446	-0.551702	0.909645	1	0.802507	0.802767	0	1.13485
AC004901.1	24.1606	-0.884053	0.359774	1	46.5454	16.0553	23.483	10.2136
AC004920.2	0.795908	-2.13492	0.548231	1	0.802507	0.802767	0	0
AC004932.1	0.110289	0	1	1	0	0	0	0
AC004938.5	0.229362	-2.13508	0.66253	1	0	1.60553	0	0
AC004941.3	0.224933	-1.13486	0.820356	1	0.802507	0	0	0
AC004941.5	8.09662	0.502652	0.644031	1	5.61755	8.02767	11.3066	7.94394
AC004943.1	0.195182	0	1	1	0	0	0	0
AC004945.1	0.458575	-3.1346	0.51711	1	3.21003	0	0	0
AC004951.5	4.30205	-1.28114	0.44312	1	9.63008	3.21107	0.869739	4.53939
AC004951.6	47.4061	-0.480778	0.58844	1	69.8181	36.9273	43.487	32.9106
AC004953.1	0.610293	0.25837	0.947803	1	0.802507	0	0.869739	0
AC004967.7	54.7136	-0.901505	0.302283	1	90.6833	52.9826	53.9238	22.697
AC004980.10	0.343932	-2.71958	0.575502	1	2.40752	0	0	0
AC004980.7	748.838	-1.42168	0.0725982	1	1326.54	894.283	591.423	237.183
AC004980.8	0.124248	1.69676	0.733722	1	0	0	0.869739	0
AC004980.9	70.0443	0.0516235	0.948286	1	86.6707	44.1522	49.5751	86.2485
AC004985.12	18.4056	-0.438114	0.643269	1	21.6677	24.083	15.6553	18.1576
AC004987.9	0.387054	0.448459	0.928182	1	0.802507	0	0	1.13485
AC004988.1	6.61311	-1.25857	0.393247	1	12.8401	4.8166	6.08818	1.13485
AC005000.1	0.124248	1.69676	0.733722	1	0	0	0.869739	0
AC005008.2	8.99246	2.22707	0.218083	1	6.42005	1.60553	37.3988	0
AC005009.1	2.79008	-0.262688	0.893329	1	3.21003	2.4083	3.47896	1.13485
AC005009.2	5.70262	-0.181606	0.88842	1	8.02507	5.61937	9.56713	2.2697
AC005014.5	0.22497	-1.13509	0.820318	1	0	0.802767	0	0
AC005017.2	0.162121	1.89101	0.703904	1	0	0	0	1.13485
AC005019.2	28.4807	0.70432	0.422034	1	16.0501	25.6885	21.7435	46.5288
AC005027.3	637.702	-1.09782	0.301758	1	1197.34	382.92	500.97	237.183
AC005037.1	0.309826	-1.13486	0.820356	1	0.802507	0	0	0
AC005037.3	225.656	-0.106833	0.86312	1	236.74	191.861	217.435	180.441
AC005040.3	0.114681	-1.13507	0.820322	1	0	0.802767	0	0
AC005042.2	1.30286	0.311474	0.897735	1	0.802507	0.802767	0.869739	1.13485
AC005042.4	213.329	-0.210071	0.706761	1	202.232	252.069	200.91	191.789
AC005042.5	7.03316	-1.16321	0.447046	1	9.63008	11.2387	2.60922	6.80909
AC005062.2	736.607	0.503294	0.476796	1	452.614	687.169	689.703	926.036
AC005076.5	9.97777	1.03009	0.428792	1	6.42005	5.61937	16.525	7.94394
AC005077.14	0.229362	-2.13508	0.66253	1	0	1.60553	0	0
AC005077.5	0.821128	0.315188	0.919123	1	1.60501	0	0.869739	1.13485
AC005077.7	3.06803	-1.95246	0.288399	1	4.81504	6.42214	1.73948	1.13485
AC005077.8	0.114644	-1.13485	0.820357	1	0.802507	0	0	0
AC005082.1	0.124248	1.69676	0.733722	1	0	0	0.869739	0
AC005082.12	2.78699	-4.45696	0.0489645	1	1.60501	6.42214	0	0
AC005083.1	5.27151	0.745217	0.609614	1	6.42005	3.21107	14.7856	1.13485
AC005086.1	15.0381	-2.14634	0.127141	1	31.2978	25.6885	10.4369	2.2697
AC005086.2	0.114644	-1.13485	0.820357	1	0.802507	0	0	0
AC005086.3	2.77162	0.666769	0.735724	1	2.40752	0.802767	1.73948	3.40455
AC005094.2	0.309863	-1.13509	0.820318	1	0	0.802767	0	0
AC005104.3	121.559	0.869044	0.320835	1	41.7304	114.796	77.4068	208.812
AC005150.1	0.577232	1.31671	0.73259	1	0.802507	0	0.869739	1.13485
AC005152.3	2.41992	-0.855834	0.663887	1	2.40752	4.8166	1.73948	2.2697
AC005154.6	261.21	-0.62673	0.392508	1	403.661	250.463	279.186	144.126
AC005154.7	9.52981	-0.596134	0.694037	1	14.4451	11.2387	15.6553	1.13485
AC005154.8	0.588073	0.141467	0.972938	1	1.60501	0	1.73948	0
AC005160.3	0.785087	-2.71963	0.529502	1	2.40752	0	0	0
AC005162.4	0.849223	0.160383	0.958888	1	0.802507	0.802767	1.73948	0
AC005162.5	0.229362	-2.13508	0.66253	1	0	1.60553	0	0
AC005176.2	0.391483	-0.55176	0.909793	1	0	1.60553	0	1.13485
AC005178.1	0.234537	1.69675	0.733724	1	0	0	0.869739	0
AC005189.6	1.28748	3.8377	0.172258	1	0	0	0.869739	3.40455
AC005197.2	1.12722	-1.15384	0.674921	1	3.21003	0.802767	1.73948	0
AC005215.1	0.114644	-1.13485	0.820357	1	0.802507	0	0	0
AC005220.3	2.64503	3.14362	0.191351	1	0.802507	0	6.95791	0
AC005224.2	5.52958	-0.47154	0.791795	1	4.81504	9.63321	6.95791	3.40455
AC005229.1	0.114681	-1.13507	0.820322	1	0	0.802767	0	0
AC005229.5	0.176218	0	1	1	0	0	0	0
AC005229.7	19.7326	1.69401	0.0987944	1	4.01253	12.8443	21.7435	32.9106
AC005235.1	2.10129	-0.341447	0.856674	1	3.21003	1.60553	2.60922	1.13485
AC005237.4	159.498	-1.76287	0.131555	1	235.135	121.218	53.9238	51.0682
AC005251.3	305.578	0.872535	0.341262	1	125.191	289.799	213.086	546.997
AC005253.2	13.6695	-1.85075	0.0834267	1	40.9278	14.4498	9.56713	5.67424
AC005253.4	297.918	1.12536	0.111955	1	133.216	220.761	347.896	424.433
AC005255.3	4.48345	1.63004	0.346363	1	4.01253	0	7.82765	4.53939
AC005262.2	183.5	0.539509	0.439041	1	131.611	131.654	132.2	250.801
AC005262.4	30.6686	0.421177	0.623664	1	16.8526	34.519	26.9619	41.9894
AC005264.2	20.3597	-1.18365	0.296234	1	20.8652	26.4913	18.2645	2.2697
AC005276.1	1.59835	1.2374	0.604415	1	0	1.60553	2.60922	1.13485
AC005281.1	15.5038	-0.784313	0.411516	1	23.2727	16.8581	8.69739	14.753
AC005284.2	0.629257	0.256499	0.952632	1	0.802507	0	0.869739	0
AC005300.5	1.71171	-1.31437	0.605283	1	0.802507	1.60553	0.869739	0
AC005301.8	0.248497	2.57778	0.599325	1	0	0	1.73948	0
AC005304.1	1.57996	-2.06069	0.527953	1	0	4.01384	0.869739	0
AC005306.3	5.86921	-2.60469	0.0717275	1	9.63008	13.647	2.60922	1.13485
AC005307.1	3.06671	2.79197	0.153856	1	1.60501	0	4.3487	6.80909
AC005307.3	75.1627	-0.290821	0.667479	1	109.141	54.5882	79.1463	54.4727
AC005324.6	3.92722	0.591897	0.696342	1	2.40752	3.21107	6.08818	2.2697
AC005329.7	208.513	1.41308	0.0910364	1	74.6331	126.837	220.044	316.623
AC005330.2	0.344006	-2.71988	0.575459	1	0.802507	1.60553	0	0
AC005336.4	2.26169	-1.13508	0.746538	1	0	0.802767	0	0
AC005336.5	8.61453	0.337154	0.747187	1	8.02507	10.436	13.0461	10.2136
AC005339.1	0.390365	0	1	1	0	0	0	0
AC005339.2	97.8544	0.822476	0.348165	1	44.9404	78.6712	101.76	116.889
AC005351.1	1.71335	1.85748	0.429119	1	1.60501	0.802767	0.869739	7.94394
AC005355.1	20.3367	-0.950839	0.285933	1	35.3103	20.0692	13.9158	14.753
AC005355.2	0.969915	-1.00742	0.721629	1	3.21003	0.802767	0.869739	1.13485
AC005355.3	0.607283	3.56962	0.442989	1	0	0	3.47896	0
AC005358.3	16.9386	-0.195754	0.846046	1	23.2727	13.647	13.0461	19.2924
AC005363.11	2.52317	0.629627	0.767822	1	1.60501	2.4083	6.08818	0
AC005363.9	21.5246	0.299873	0.735956	1	18.4577	15.2526	24.3527	17.0227
AC005371.1	0.110289	0	1	1	0	0	0	0
AC005387.2	4.02249	-0.220984	0.891196	1	7.22256	0.802767	3.47896	3.40455
AC005387.3	35.9826	1.29759	0.147872	1	10.4326	24.083	33.9198	51.0682
AC005392.13	3.17986	-0.472529	0.786452	1	3.21003	4.8166	3.47896	2.2697
AC005394.1	14.3625	0.938744	0.372871	1	17.6552	6.42214	35.6593	10.2136
AC005477.1	16.0482	1.0074	0.460508	1	23.2727	4.8166	53.9238	2.2697
AC005480.1	10.4979	0.569183	0.637269	1	4.01253	12.0415	6.95791	17.0227
AC005481.5	0.904271	-3.45701	0.397163	1	0	4.01384	0	0
AC005487.2	1.67725	-4.59453	0.136165	1	0	8.83044	0	0
AC005488.11	0.836608	1.13737	0.729684	1	0.802507	0.802767	3.47896	0
AC005498.3	1.47024	0.636795	0.800601	1	3.21003	0.802767	1.73948	4.53939
AC005498.4	0.114644	-1.13485	0.820357	1	0.802507	0	0	0
AC005517.3	0.438923	1.48373	0.761126	1	0	0.802767	0	2.2697
AC005519.4	34.0834	0.0329775	0.973567	1	24.0752	32.9135	24.3527	34.0455
AC005522.7	9.39267	-0.312254	0.820666	1	12.0376	8.02767	14.7856	1.13485
AC005523.2	87.9038	0.942684	0.305786	1	29.6928	82.685	68.7094	147.53
AC005523.3	4.20888	-0.954925	0.517799	1	5.61755	5.61937	3.47896	2.2697
AC005532.5	11.0349	-1.58972	0.151667	1	16.0501	9.63321	6.08818	2.2697
AC005534.6	15.9021	0.709606	0.501433	1	4.81504	23.2802	24.3527	21.5621
AC005534.8	2.26342	0.515486	0.796432	1	0	4.8166	3.47896	3.40455
AC005537.2	25.5997	-0.651375	0.480577	1	30.4953	28.8996	13.0461	24.9667
AC005538.1	0.468254	-1.32983	0.767812	1	0.802507	1.60553	0.869739	0
AC005538.3	74.2632	0.253631	0.723465	1	95.4983	48.9688	82.6252	89.653
AC005538.5	0.176218	0	1	1	0	0	0	0
AC005539.2	0.893106	-0.527168	0.883307	1	3.21003	0	0	2.2697
AC005540.1	0.667167	0.431587	0.918984	1	0	0.802767	0	1.13485
AC005540.3	11.8288	0.0198308	0.985676	1	14.4451	2.4083	6.95791	10.2136
AC005546.2	9.21523	-1.18581	0.334911	1	20.8652	4.8166	3.47896	7.94394
AC005549.2	1.05951	-0.849046	0.806351	1	3.21003	0	1.73948	0
AC005550.3	1.73362	0.314236	0.877647	1	2.40752	0.802767	1.73948	2.2697
AC005550.5	0.229362	-2.13508	0.66253	1	0	1.60553	0	0
AC005562.1	313.351	-0.449893	0.480262	1	364.338	349.204	267.01	255.341
AC005578.3	0.229325	-2.13487	0.662563	1	0.802507	0.802767	0	0
AC005592.1	2.1664	-3.4322	0.184617	1	3.21003	7.2249	0.869739	0
AC005592.2	342.025	-1.56472	0.116481	1	724.664	207.917	172.208	142.991
AC005593.2	2.91017	3.43342	0.125181	1	0	0.802767	0.869739	7.94394
AC005597.1	0.57858	-1.32908	0.754577	1	0	2.4083	0.869739	0
AC005606.14	60.609	1.5013	0.0371633	1	22.4702	35.3218	69.5791	94.1924
AC005606.15	130.945	0.863959	0.27661	1	67.4106	113.993	114.806	215.621
AC005609.16	86.0751	-1.93712	0.073549	1	210.257	43.3494	16.525	49.9333
AC005609.17	31.2732	-1.89416	0.190441	1	73.0281	20.0692	14.7856	10.2136
AC005609.18	16.0388	-0.209796	0.8221	1	25.6802	12.8443	17.3948	15.8879
AC005609.20	0.635725	0.258688	0.946556	1	0	0.802767	0.869739	0
AC005614.3	1.74932	0.168403	0.952789	1	0	1.60553	1.73948	0
AC005614.5	91.7202	0.0428632	0.948696	1	92.2883	87.5016	115.675	69.2257
AC005616.1	39.1869	0.169855	0.83873	1	52.1629	21.6747	60.012	22.697
AC005616.2	3.5884	-0.344238	0.842743	1	8.02507	2.4083	6.95791	1.13485
AC005618.6	0.114681	-1.13507	0.820322	1	0	0.802767	0	0
AC005624.2	6.08973	0.0457732	0.973297	1	8.82758	3.21107	3.47896	9.07879
AC005682.5	29.9143	1.16771	0.232593	1	8.82758	19.2664	39.1383	23.8318
AC005682.6	19.5423	0.0241996	0.97769	1	20.8652	13.647	14.7856	20.4273
AC005702.4	0.176218	0	1	1	0	0	0	0
AC005703.2	0.529792	-0.742384	0.850843	1	0.802507	0.802767	0.869739	0
AC005703.3	0.124248	1.69676	0.733722	1	0	0	0.869739	0
AC005722.4	0.114681	-1.13507	0.820322	1	0	0.802767	0	0
AC005740.3	2.0789	2.95366	0.222589	1	0	0.802767	1.73948	4.53939
AC005740.4	0.195182	0	1	1	0	0	0	0
AC005740.5	27.5468	-0.883396	0.342944	1	58.583	20.8719	22.6132	20.4273
AC005740.6	0.305471	0	1	1	0	0	0	0
AC005752.10	1.50827	-1.73554	0.560151	1	3.21003	0	0.869739	0
AC005753.1	0.238929	0.253964	0.959392	1	0	0.802767	0.869739	0
AC005754.7	255.758	-1.28126	0.20429	1	516.814	166.173	105.238	175.901
AC005754.8	0.970947	-0.736221	0.812752	1	0.802507	0.802767	0.869739	0
AC005757.7	0.878765	-3.45677	0.290198	1	2.40752	1.60553	0	0
AC005758.1	1.84371	-1.46933	0.474668	1	4.81504	3.21107	1.73948	1.13485
AC005772.2	8.06816	-0.901714	0.460639	1	12.0376	11.2387	7.82765	4.53939
AC005775.2	19.3434	-0.908797	0.295418	1	20.0627	32.9135	15.6553	12.4833
AC005776.1	3.15819	-0.0457724	0.978434	1	2.40752	5.61937	4.3487	3.40455
AC005779.2	50.9068	0.154874	0.815432	1	56.978	43.3494	46.0962	65.8212
AC005780.1	12.7966	-0.0519374	0.959227	1	15.2476	8.02767	16.525	5.67424
AC005785.2	34.9907	0.138093	0.851108	1	24.8777	45.7577	39.1383	38.5848
AC005785.5	17.7791	-0.301328	0.784813	1	16.0501	25.6885	23.483	10.2136
AC005786.3	12.5153	-0.342177	0.738242	1	16.8526	10.436	6.95791	14.753
AC005786.5	0.305471	0	1	1	0	0	0	0
AC005786.6	0.904123	-3.45668	0.339021	1	3.21003	0.802767	0	0
AC005786.7	51.189	-0.315401	0.657404	1	47.3479	53.7854	54.7936	26.1015
AC005795.1	240.422	1.22793	0.051216	1	135.624	165.37	390.513	314.353
AC005808.3	20.8805	0.323284	0.68498	1	19.2602	17.6609	23.483	22.697
AC005822.1	21.9251	0.68981	0.431984	1	20.0627	11.2387	20.004	30.6409
AC005863.1	2.11102	0.149146	0.948029	1	0.802507	3.21107	4.3487	0
AC005863.2	4.00891	-1.07112	0.494137	1	3.21003	4.8166	2.60922	1.13485
AC005915.1	0.114644	-1.13485	0.820357	1	0.802507	0	0	0
AC005932.1	3.65831	-1.61327	0.417698	1	8.02507	4.8166	0.869739	3.40455
AC005943.2	897.242	1.13268	0.0869837	1	460.639	578.795	1029.77	1249.47
AC005943.6	5.23387	-0.993268	0.578038	1	4.81504	2.4083	3.47896	0
AC005944.2	576.947	1.13408	0.0825063	1	284.087	393.356	579.246	907.879
AC005954.3	0.92185	-1.18893	0.697777	1	1.60501	0.802767	0	1.13485
AC005954.4	0.935809	-0.271287	0.920198	1	1.60501	0.802767	0.869739	1.13485
AC006000.5	18.9092	-0.19196	0.861594	1	22.4702	9.63321	3.47896	24.9667
AC006003.3	0.110289	0	1	1	0	0	0	0
AC006004.1	5.14472	-0.300763	0.859131	1	11.2351	2.4083	8.69739	2.2697
AC006011.4	54.1066	1.26664	0.116687	1	24.0752	41.7439	72.1884	86.2485
AC006014.7	5.07266	-1.77762	0.220037	1	4.81504	8.83044	1.73948	2.2697
AC006014.8	2.41361	-2.26893	0.296288	1	5.61755	3.21107	1.73948	0
AC006019.4	0.114644	-1.13485	0.820357	1	0.802507	0	0	0
AC006026.13	0.110289	0	1	1	0	0	0	0
AC006026.2	0.563172	1.96055	0.642582	1	0	0.802767	0.869739	2.2697
AC006026.9	7.90346	0.296059	0.804583	1	2.40752	10.436	7.82765	7.94394
AC006028.11	18.6849	0.437243	0.655511	1	9.63008	22.4775	25.2224	18.1576
AC006033.22	3.00631	0.0816773	0.966443	1	0	4.8166	1.73948	3.40455
AC006042.6	3.39015	0.0224537	0.989737	1	3.21003	1.60553	2.60922	2.2697
AC006042.7	7.65097	-0.343563	0.763689	1	8.82758	8.02767	4.3487	9.07879
AC006042.8	47.277	-0.193065	0.81629	1	68.2131	36.1245	54.7936	36.3151
AC006077.3	9.19385	0.897119	0.459352	1	10.4326	7.2249	26.9619	5.67424
AC006116.12	3.05729	-0.358735	0.824218	1	2.40752	6.42214	3.47896	3.40455
AC006116.13	0.424507	-2.13488	0.651836	1	0.802507	0.802767	0	0
AC006116.14	0.124248	1.69676	0.733722	1	0	0	0.869739	0
AC006116.15	0.40558	-2.13509	0.662529	1	0	1.60553	0	0
AC006116.17	36.4168	-0.15426	0.844974	1	51.3604	32.9135	38.2685	37.45
AC006116.20	77.7851	-1.06136	0.159125	1	110.746	104.36	68.7094	34.0455
AC006116.21	7.78265	-1.49535	0.227872	1	8.82758	9.63321	5.21844	1.13485
AC006116.22	0.305471	0	1	1	0	0	0	0
AC006116.24	0.343932	-2.71958	0.575502	1	2.40752	0	0	0
AC006116.27	0.343932	-2.71958	0.575502	1	2.40752	0	0	0
AC006126.3	261.335	1.66304	0.0374879	1	113.153	95.5293	217.435	443.726
AC006126.4	8.45896	-0.397322	0.732822	1	11.2351	4.01384	6.95791	4.53939
AC006128.2	1.04505	0.262123	0.938876	1	0	0.802767	0.869739	0
AC006129.2	17.3954	0.857404	0.395254	1	13.6426	16.0553	24.3527	29.5061
AC006130.3	31.0292	0.00824775	0.99221	1	21.6677	45.7577	30.4409	37.45
AC006145.4	22.7439	-2.59433	0.0632486	1	40.1253	29.7024	11.3066	0
AC006150.1	3.12007	-0.676954	0.718776	1	6.42005	2.4083	0	5.67424
AC006153.3	2.51744	0.0647384	0.970991	1	4.01253	3.21107	5.21844	2.2697
AC006159.4	0.463862	-0.743209	0.856907	1	0.802507	0.802767	0.869739	0
AC006159.5	8.77344	-2.44478	0.076537	1	12.0376	17.6609	5.21844	0
AC006160.5	140.012	1.18454	0.0762066	1	90.6833	63.4186	168.729	181.576
AC006196.1	2.36567	1.02669	0.643814	1	4.01253	0	6.95791	1.13485
AC006227.1	17.6651	-0.0777752	0.930234	1	17.6552	20.0692	20.8737	14.753
AC006262.4	5.7151	-0.320377	0.824918	1	9.63008	5.61937	8.69739	3.40455
AC006262.5	6.86179	0.126387	0.920671	1	9.63008	4.8166	12.1764	3.40455
AC006273.4	2.03886	0.95606	0.669927	1	3.21003	0	1.73948	4.53939
AC006273.5	3.51116	-1.72652	0.308847	1	6.42005	5.61937	3.47896	0
AC006277.2	15.7404	-0.697294	0.538167	1	32.1003	14.4498	26.0922	2.2697
AC006277.3	4.30133	0.118402	0.939944	1	5.61755	5.61937	8.69739	3.40455
AC006296.1	0.339614	-2.13488	0.662561	1	0.802507	0.802767	0	0
AC006326.3	0.176218	0	1	1	0	0	0	0
AC006328.2	0.229288	-2.13465	0.662595	1	1.60501	0	0	0
AC006328.3	0.349181	0.254199	0.959354	1	0.802507	0	0.869739	0
AC006328.4	4.50607	-2.0802	0.280133	1	8.82758	6.42214	3.47896	0
AC006335.11	0.487426	1.714	0.724692	1	0	0.802767	2.60922	0
AC006369.2	482.986	0.38621	0.507806	1	331.435	480.857	425.303	636.65
AC006369.3	0.992491	0.898597	0.789518	1	0.802507	1.60553	0	4.53939
AC006372.4	5.47245	-2.26522	0.127761	1	7.22256	10.436	3.47896	0
AC006372.5	0.110289	0	1	1	0	0	0	0
AC006372.6	0.114644	-1.13485	0.820357	1	0.802507	0	0	0
AC006373.1	0.28637	2.76078	0.572538	1	0	0	0.869739	1.13485
AC006378.2	109.096	0.812215	0.317357	1	100.313	48.166	70.4489	190.655
AC006380.3	0.47343	1.1381	0.803909	1	0.802507	0	1.73948	0
AC006386.1	565.773	1.03398	0.253546	1	162.106	470.422	437.479	857.945
AC006427.2	0.124248	1.69676	0.733722	1	0	0	0.869739	0
AC006445.6	4.18638	1.84983	0.335793	1	0	1.60553	3.47896	2.2697
AC006445.7	1.20647	0.952445	0.734875	1	0.802507	0.802767	0.869739	2.2697
AC006460.2	149.349	0.125537	0.860367	1	93.8933	188.65	112.196	196.329
AC006461.2	0.195182	0	1	1	0	0	0	0
AC006480.1	0.110289	0	1	1	0	0	0	0
AC006483.1	8.53847	2.3026	0.0902857	1	2.40752	1.60553	5.21844	14.753
AC006483.5	33.4713	0.356619	0.713514	1	23.2727	47.3633	73.0581	17.0227
AC006486.10	1.08432	1.31398	0.66347	1	0.802507	0	0.869739	1.13485
AC006486.9	155.977	-0.184694	0.787378	1	90.6833	252.872	151.335	150.935
AC006499.1	0.500653	0	1	1	0	0	0	0
AC006499.5	0.114644	-1.13485	0.820357	1	0.802507	0	0	0
AC006509.7	1.59011	1.14074	0.649037	1	1.60501	0.802767	5.21844	0
AC006534.3	0.114681	-1.13507	0.820322	1	0	0.802767	0	0
AC006538.1	9.06517	0.203326	0.871802	1	5.61755	9.63321	5.21844	12.4833
AC006538.4	263.895	1.81469	0.0433051	1	105.128	89.9099	179.166	507.277
AC006538.8	0.220578	0	1	1	0	0	0	0
AC006539.2	3.1125	0.433341	0.781838	1	4.01253	2.4083	5.21844	3.40455
AC006539.3	0.596652	3.51576	0.454821	1	0	0	0	3.40455
AC006539.6	0.110289	0	1	1	0	0	0	0
AC006547.13	266.403	-0.214002	0.773397	1	449.404	147.709	280.926	233.779
AC006547.15	7.95311	-0.700518	0.579372	1	12.0376	6.42214	7.82765	3.40455
AC006547.8	55.0146	0.0711241	0.915833	1	51.3604	58.602	56.5331	59.0121
AC006548.19	0.110289	0	1	1	0	0	0	0
AC006548.28	15.7651	-1.2616	0.199329	1	24.8777	11.2387	6.08818	9.07879
AC006552.1	0.878348	2.75714	0.380121	1	0	0	0.869739	1.13485
AC006926.1	0.22497	-1.13509	0.820318	1	0	0.802767	0	0
AC006942.4	1.2482	-4.13494	0.193774	1	2.40752	4.01384	0	0
AC006946.12	0.500653	0	1	1	0	0	0	0
AC006946.15	6.39977	-0.0592785	0.966047	1	10.4326	4.8166	12.1764	2.2697
AC006947.1	0.110289	0	1	1	0	0	0	0
AC006960.5	0.114681	-1.13507	0.820322	1	0	0.802767	0	0
AC006960.7	23.1317	0.285219	0.803535	1	32.9028	20.8719	61.7515	3.40455
AC006978.6	82.8843	0.17817	0.809563	1	80.2507	84.2905	112.196	73.7651
AC006987.4	0.616453	-1.1511	0.782177	1	0	2.4083	0	1.13485
AC006988.1	0.176218	0	1	1	0	0	0	0
AC006994.1	0.681264	-1.1351	0.786599	1	0	0.802767	0	0
AC006994.2	28.8305	-1.65594	0.0676301	1	63.398	24.083	13.0461	14.753
AC007000.10	1.4827	-2.73458	0.33407	1	3.21003	3.21107	0.869739	0
AC007003.1	0.663645	1.72026	0.671838	1	0	0.802767	2.60922	0
AC007009.1	4.42864	0.435742	0.794626	1	1.60501	5.61937	5.21844	4.53939
AC007016.3	3.17674	1.73096	0.349677	1	0	2.4083	3.47896	4.53939
AC007036.4	10.3122	-0.473028	0.706621	1	20.8652	5.61937	12.1764	6.80909
AC007036.5	217.428	1.66748	0.125224	1	116.363	33.7162	170.469	306.409
AC007036.6	9.65358	-0.77547	0.563563	1	8.02507	8.83044	9.56713	0
AC007038.7	97.2524	-0.906216	0.353349	1	158.896	121.218	125.242	23.8318
AC007040.11	176.29	0.52133	0.432302	1	102.721	167.778	151.335	237.183
AC007040.6	3.66436	-0.641731	0.674003	1	6.42005	4.01384	4.3487	2.2697
AC007040.8	4.59009	-1.10861	0.422487	1	8.82758	5.61937	4.3487	2.2697
AC007041.2	3.9574	0.0532518	0.975341	1	0.802507	3.21107	0.869739	3.40455
AC007050.17	24.6071	-0.805684	0.472257	1	24.8777	36.1245	27.8317	6.80909
AC007064.22	0.238929	0.253964	0.959392	1	0	0.802767	0.869739	0
AC007064.24	0.176218	0	1	1	0	0	0	0
AC007078.4	8.60366	-0.644797	0.627969	1	16.0501	2.4083	10.4369	1.13485
AC007091.1	83.0896	-1.89649	0.0508882	1	182.169	57.7992	30.4409	34.0455
AC007098.1	69.2275	-1.46668	0.0876208	1	134.019	67.4324	44.3567	28.3712
AC007099.1	28.2679	-1.34834	0.242037	1	62.5955	13.647	17.3948	12.4833
AC007099.2	2.23365	-2.89955	0.240875	1	4.81504	2.4083	0.869739	0
AC007106.1	1.21851	-1.16054	0.696942	1	4.01253	0	1.73948	0
AC007126.1	0.458575	-3.1346	0.51711	1	3.21003	0	0	0
AC007128.1	23.2043	0.245106	0.767822	1	21.6677	19.2664	14.7856	34.0455
AC007131.1	7.30275	-1.05523	0.408448	1	11.2351	6.42214	6.08818	2.2697
AC007131.2	67.1995	-0.139405	0.834429	1	75.4356	71.4463	80.8858	52.203
AC007161.5	251.246	1.35972	0.121848	1	101.918	133.259	129.591	474.367
AC007163.2	0.124248	1.69676	0.733722	1	0	0	0.869739	0
AC007163.3	1.28952	-2.05269	0.425754	1	2.40752	1.60553	0.869739	0
AC007163.6	156.432	0.587948	0.478188	1	69.8181	138.879	101.76	212.217
AC007179.1	16.2607	1.22411	0.200728	1	5.61755	18.4636	35.6593	20.4273
AC007182.6	0.477859	0.134989	0.977561	1	0	1.60553	1.73948	0
AC007191.4	27.0415	-1.03205	0.233225	1	36.1128	32.9135	20.004	13.6182
AC007192.4	779.565	1.12057	0.244742	1	408.476	830.864	2523.98	170.227
AC007192.6	42.4699	0.856759	0.224909	1	31.2978	43.3494	70.4489	64.6864
AC007193.10	32.8972	-1.1355	0.139437	1	46.5454	30.5051	14.7856	20.4273
AC007193.6	28.7001	-0.417099	0.632454	1	36.9153	29.7024	30.4409	19.2924
AC007193.8	96.042	1.18693	0.142688	1	32.1003	81.0795	133.94	123.698
AC007193.9	0.353611	-0.746032	0.878556	1	0	1.60553	0.869739	0
AC007204.2	90.7149	-0.670729	0.384493	1	106.733	142.09	44.3567	112.35
AC007204.3	0.110289	0	1	1	0	0	0	0
AC007224.1	2.27829	-1.06329	0.670744	1	2.40752	3.21107	2.60922	0
AC007228.11	31.6003	-0.890763	0.26259	1	41.7304	36.9273	20.8737	21.5621
AC007228.5	24.4169	-0.0248551	0.977511	1	20.0627	22.4775	14.7856	27.2364
AC007228.8	6.8335	-1.60444	0.219352	1	10.4326	7.2249	3.47896	2.2697
AC007228.9	20.0193	0.208458	0.84416	1	13.6426	16.0553	9.56713	24.9667
AC007229.3	47.3646	2.14141	0.0356429	1	14.4451	13.647	35.6593	88.5182
AC007237.2	0.124248	1.69676	0.733722	1	0	0	0.869739	0
AC007238.1	203.016	0.571251	0.408642	1	134.019	195.072	212.216	276.903
AC007246.3	242.193	-0.290384	0.712033	1	327.423	188.65	193.952	228.105
AC007249.3	0.176218	0	1	1	0	0	0	0
AC007250.4	1.45381	-0.827188	0.753149	1	0.802507	2.4083	1.73948	0
AC007251.2	10.1933	-1.20844	0.301275	1	22.4702	10.436	9.56713	4.53939
AC007253.1	0.44551	-1.13486	0.820354	1	0.802507	0	0	0
AC007255.8	36.4885	-1.18822	0.200221	1	65.0031	51.3771	26.0922	24.9667
AC007256.5	104.621	0.527223	0.373316	1	105.128	81.8822	124.373	145.261
AC007271.3	37.4594	-0.625493	0.476781	1	39.3228	45.7577	11.3066	44.2591
AC007272.3	0.716677	0.132272	0.975417	1	2.40752	0	2.60922	0
AC007277.3	99.9104	0.605108	0.421831	1	69.0156	54.5882	90.4529	97.597
AC007278.2	0.487426	1.714	0.724692	1	0	0.802767	2.60922	0
AC007278.3	0.702754	-0.433743	0.900425	1	1.60501	0.802767	1.73948	0
AC007279.2	8.06143	1.07727	0.462012	1	2.40752	5.61937	3.47896	13.6182
AC007283.4	28.2302	1.30018	0.217748	1	8.82758	24.083	12.1764	69.2257
AC007283.5	58.4398	0.552533	0.450408	1	46.5454	50.5743	53.0541	89.653
AC007285.6	244.885	0.952441	0.116178	1	178.157	147.709	238.309	392.658
AC007285.7	14.9623	0.0246988	0.978967	1	12.8401	14.4498	13.0461	14.753
AC007292.3	16.8931	0.0404493	0.963095	1	24.0752	16.0553	25.2224	15.8879
AC007292.4	198.442	0.613672	0.460852	1	103.523	191.059	188.733	262.15
AC007292.6	2.33823	-1.14575	0.551525	1	4.01253	2.4083	1.73948	1.13485
AC007292.7	3.39535	-1.03224	0.521405	1	2.40752	7.2249	3.47896	1.13485
AC007308.7	138.736	1.21744	0.144473	1	68.2131	88.3044	172.208	191.789
AC007312.3	0.195182	0	1	1	0	0	0	0
AC007317.1	2.429	-1.04885	0.621703	1	4.81504	0.802767	2.60922	0
AC007318.5	34.0907	1.83814	0.115312	1	8.82758	17.6609	12.1764	82.8439
AC007319.1	1556.53	-0.0561496	0.937934	1	1982.19	1169.63	846.256	2185.72
AC007326.1	0.511477	-1.1351	0.802175	1	0	0.802767	0	0
AC007347.1	4.13194	-0.195197	0.899998	1	2.40752	4.01384	4.3487	1.13485
AC007349.4	10.7893	-0.0830727	0.944978	1	12.8401	12.0415	16.525	6.80909
AC007349.5	0.540008	1.69854	0.702417	1	0	0	0.869739	0
AC007359.6	0.353536	-0.745607	0.878626	1	1.60501	0	0.869739	0
AC007362.3	6.97532	-1.50634	0.298509	1	14.4451	8.83044	2.60922	5.67424
AC007364.1	61.1375	-0.917458	0.317255	1	123.586	48.9688	66.1002	24.9667
AC007365.1	1.72893	-1.73099	0.507112	1	1.60501	1.60553	0.869739	0
AC007365.3	8.43434	0.189517	0.879325	1	10.4326	3.21107	13.0461	2.2697
AC007365.4	95.9677	0.759923	0.374344	1	50.5579	92.3182	76.5371	165.688
AC007383.3	3.95247	-0.252766	0.874287	1	3.21003	2.4083	3.47896	1.13485
AC007383.4	104.476	0.932976	0.192324	1	62.5955	78.6712	100.89	169.092
AC007383.6	14.9991	2.22254	0.0798809	1	0.802507	10.436	17.3948	35.1803
AC007386.2	1.54752	0.789482	0.723457	1	0.802507	2.4083	4.3487	1.13485
AC007386.3	1.62102	-1.26059	0.634742	1	0.802507	5.61937	2.60922	0
AC007386.4	51.4764	-0.3906	0.644352	1	54.5705	60.2075	67.8397	19.2924
AC007387.2	2.36868	4.11119	0.0951365	1	0	0	1.73948	3.40455
AC007389.2	8.53587	0.722557	0.655776	1	0	12.0415	5.21844	14.753
AC007389.3	12.2788	-1.5052	0.210755	1	22.4702	13.647	11.3066	1.13485
AC007390.4	1.52223	0.150431	0.952255	1	1.60501	1.60553	3.47896	0
AC007391.2	0.468292	-1.33098	0.783615	1	0	2.4083	0.869739	0
AC007392.3	76.5876	0.16591	0.810103	1	89.0783	47.3633	59.1423	94.1924
AC007392.4	1.01441	-3.45668	0.32639	1	3.21003	0.802767	0	0
AC007394.3	6.00985	-1.00311	0.502649	1	9.63008	7.2249	1.73948	6.80909
AC007395.3	1.10609	1.06362	0.757759	1	0	1.60553	0	3.40455
AC007395.4	0.330866	0	1	1	0	0	0	0
AC007403.2	6.38164	-0.972253	0.510577	1	12.0376	8.02767	7.82765	2.2697
AC007405.4	1270.86	0.90459	0.1522	1	784.049	920.774	1577.71	1613.75
AC007405.6	10.697	0.535209	0.624095	1	5.61755	11.2387	13.0461	11.3485
AC007405.8	1.13803	1.86888	0.644844	1	0	0	0	1.13485
AC007422.1	2.18713	0.143531	0.954672	1	2.40752	1.60553	4.3487	0
AC007461.2	0.89545	-2.71993	0.463999	1	0.802507	1.60553	0	0
AC007463.2	2.13713	3.75846	0.161764	1	0	0	1.73948	2.2697
AC007551.2	0.324242	2.92655	0.548761	1	0	0	0	2.2697
AC007556.3	0.195182	0	1	1	0	0	0	0
AC007559.1	5.42886	2.17477	0.267281	1	0	3.21107	4.3487	10.2136
AC007560.1	0.162121	1.89101	0.703904	1	0	0	0	1.13485
AC007562.1	7.74439	-1.7636	0.252604	1	21.6677	5.61937	7.82765	0
AC007563.1	1.2756	-3.45688	0.206304	1	1.60501	2.4083	0	0
AC007563.3	1.26205	-2.73557	0.350584	1	4.81504	1.60553	0.869739	0
AC007563.4	30.0951	0.807297	0.419071	1	14.4451	28.8996	18.2645	57.8773
AC007563.5	252.456	-0.108791	0.901247	1	256	240.027	357.463	102.136
AC007566.10	246.59	0.354493	0.554881	1	200.627	244.041	214.826	354.073
AC007567.1	0.335259	-1.13511	0.820316	1	0	0.802767	0	0
AC007568.1	0.645048	-2.1347	0.604706	1	1.60501	0	0	0
AC007618.3	3.35924	-2.26938	0.298031	1	5.61755	3.21107	1.73948	0
AC007620.3	28.6684	0.946011	0.280859	1	17.6552	12.8443	34.7896	23.8318
AC007652.1	1.2284	-0.863791	0.763894	1	2.40752	1.60553	0	2.2697
AC007677.2	0.162121	1.89101	0.703904	1	0	0	0	1.13485
AC007679.1	0.64008	-0.739119	0.829314	1	0.802507	0.802767	0.869739	0
AC007679.3	112.496	0.493704	0.502545	1	67.4106	93.121	114.806	111.215
AC007679.4	0.114644	-1.13485	0.820357	1	0.802507	0	0	0
AC007682.1	139.551	-0.502957	0.497029	1	203.837	123.626	132.2	98.7318
AC007731.1	2.91942	-1.31553	0.490194	1	4.81504	2.4083	1.73948	1.13485
AC007731.2	0.162121	1.89101	0.703904	1	0	0	0	1.13485
AC007740.1	15.6689	-1.06132	0.403367	1	7.22256	45.7577	21.7435	3.40455
AC007743.1	14.3007	-1.77357	0.192606	1	37.7178	4.8166	7.82765	4.53939
AC007750.5	11.1418	-2.87518	0.125209	1	27.2852	5.61937	4.3487	0
AC007773.2	7.33525	0.521179	0.664796	1	2.40752	6.42214	6.95791	5.67424
AC007790.4	5.43841	0.283887	0.839269	1	10.4326	1.60553	7.82765	6.80909
AC007792.1	0.114681	-1.13507	0.820322	1	0	0.802767	0	0
AC007795.1	0.703612	3.15958	0.477689	1	0	0	2.60922	0
AC007796.1	25.1349	-1.67779	0.0806295	1	52.9655	33.7162	15.6553	11.3485
AC007875.2	0.195182	0	1	1	0	0	0	0
AC007879.1	16.2103	-0.943502	0.372709	1	26.4827	12.8443	15.6553	4.53939
AC007879.2	11.5577	-0.321804	0.773814	1	12.0376	8.83044	13.0461	3.40455
AC007879.3	0.441155	0	1	1	0	0	0	0
AC007879.4	0.110289	0	1	1	0	0	0	0
AC007879.5	80.2977	-1.0883	0.180952	1	143.649	73.0518	76.5371	24.9667
AC007879.6	0.773725	-1.32272	0.679968	1	0.802507	1.60553	0.869739	0
AC007879.7	0.975914	-2.13472	0.559806	1	1.60501	0	0	0
AC007880.1	3.25931	-0.158869	0.925239	1	1.60501	5.61937	5.21844	1.13485
AC007881.4	24.0739	0.923294	0.31463	1	24.0752	17.6609	61.7515	17.0227
AC007899.3	1.95331	1.18402	0.610226	1	0	3.21107	6.08818	1.13485
AC007906.1	548.357	-0.55332	0.392163	1	824.977	551.501	572.289	365.421
AC007919.19	0.114644	-1.13485	0.820357	1	0.802507	0	0	0
AC007948.1	0.110289	0	1	1	0	0	0	0
AC007950.1	2.47835	-1.49633	0.494444	1	4.01253	1.60553	0.869739	1.13485
AC007950.2	2.52034	-0.714908	0.699084	1	7.22256	0.802767	2.60922	2.2697
AC007952.4	4.1617	-2.54268	0.137462	1	11.2351	4.8166	2.60922	0
AC007952.5	10.1362	-1.3817	0.282532	1	28.8902	6.42214	7.82765	5.67424
AC007952.6	5.98097	-1.97926	0.249388	1	17.6552	3.21107	0.869739	4.53939
AC007966.1	27.0878	-0.847202	0.447261	1	44.9404	31.3079	13.0461	29.5061
AC007967.3	0.725431	1.46943	0.685572	1	0	0.802767	0	2.2697
AC007969.4	3.48254	1.72696	0.423323	1	0.802507	0.802767	0.869739	4.53939
AC007969.5	2151.17	1.01061	0.225937	1	667.686	1997.28	2090.85	3278.58
AC008060.5	1.15067	-1.27012	0.671516	1	0	4.8166	0.869739	1.13485
AC008060.7	1.2514	-2.40816	0.433351	1	0	5.61937	0	1.13485
AC008060.8	2.51765	-2.26243	0.270763	1	1.60501	7.2249	1.73948	0
AC008063.2	0.220578	0	1	1	0	0	0	0
AC008065.1	34.1133	1.45964	0.127627	1	11.2351	21.6747	26.0922	64.6864
AC008067.2	10.3282	-0.946447	0.375185	1	8.82758	22.4775	10.4369	5.67424
AC008069.1	1.82362	-1.62489	0.534917	1	3.21003	0	0	1.13485
AC008072.1	0.195182	0	1	1	0	0	0	0
AC008073.7	35.0604	-0.181932	0.823599	1	34.5078	35.3218	28.7014	32.9106
AC008074.1	264.218	0.128871	0.856514	1	199.824	288.193	274.838	258.745
AC008074.3	66.5612	-0.88283	0.269035	1	113.956	58.602	70.4489	22.697
AC008074.4	1.02264	1.31681	0.635271	1	0.802507	0.802767	1.73948	2.2697
AC008079.10	191.653	2.57972	0.0192087	1	65.8056	23.2802	83.495	449.4
AC008079.9	1.33313	-4.135	0.152038	1	1.60501	4.8166	0	0
AC008088.4	2.93545	0.42862	0.825003	1	0.802507	4.8166	0.869739	6.80909
AC008103.3	0.758317	1.95717	0.575947	1	0.802507	0	0.869739	2.2697
AC008132.13	7.1306	0.280085	0.8158	1	4.01253	10.436	5.21844	12.4833
AC008132.15	1.49511	-2.62177	0.318244	1	4.81504	1.60553	0	1.13485
AC008154.5	0.913839	-1.74154	0.636743	1	0	3.21107	0.869739	0
AC008155.1	68.325	0.591807	0.48318	1	33.7053	85.0933	120.894	57.8773
AC008155.2	0.229288	-2.13465	0.662595	1	1.60501	0	0	0
AC008163.4	3.53037	-1.14285	0.507977	1	8.82758	2.4083	1.73948	3.40455
AC008171.1	0.229288	-2.13465	0.662595	1	1.60501	0	0	0
AC008175.1	0.176218	0	1	1	0	0	0	0
AC008264.4	2.1487	-1.30676	0.579908	1	3.21003	5.61937	3.47896	0
AC008268.2	0.176218	0	1	1	0	0	0	0
AC008269.2	3.59071	-4.11737	0.060802	1	8.02507	8.83044	0.869739	0
AC008271.1	11.3691	0.619347	0.556373	1	4.01253	12.0415	7.82765	17.0227
AC008277.1	269.207	-0.859216	0.314566	1	373.166	359.64	299.19	104.406
AC008278.2	2.43458	-0.756139	0.681743	1	1.60501	4.8166	2.60922	1.13485
AC008278.3	2.10944	-4.3048	0.101934	1	4.01253	3.21107	0	0
AC008280.1	7.51159	-0.110101	0.934627	1	4.01253	9.63321	2.60922	10.2136
AC008427.2	12.5121	0.775038	0.525665	1	0.802507	12.8443	8.69739	14.753
AC008440.10	1.16137	-1.64344	0.566258	1	4.01253	1.60553	1.73948	0
AC008440.5	845.121	-0.111174	0.882145	1	376.376	1489.94	1029.77	697.932
AC008449.1	0.110289	0	1	1	0	0	0	0
AC008522.1	10.0963	0.684504	0.534552	1	6.42005	9.63321	7.82765	18.1576
AC008536.1	0.114681	-1.13507	0.820322	1	0	0.802767	0	0
AC008547.1	0.339651	-2.13509	0.662529	1	0	1.60553	0	0
AC008565.1	0.846561	0.314898	0.918426	1	0.802507	0.802767	0.869739	1.13485
AC008592.3	8.43989	0.518824	0.625868	1	7.22256	6.42214	10.4369	9.07879
AC008592.4	6.69813	-0.292944	0.832742	1	8.02507	8.02767	9.56713	3.40455
AC008592.5	4.5187	-4.24327	0.0311489	1	4.01253	14.4498	0.869739	0
AC008592.7	21.4629	-0.559827	0.56662	1	28.0877	24.083	30.4409	4.53939
AC008592.8	0.324242	2.92655	0.548761	1	0	0	0	2.2697
AC008686.1	10.5775	-0.738069	0.505909	1	10.4326	23.2802	7.82765	12.4833
AC008691.1	0.372745	3.15681	0.516558	1	0	0	2.60922	0
AC008694.2	1.33119	2.67015	0.304377	1	0.802507	0	1.73948	3.40455
AC008694.3	6.01953	-0.640085	0.611117	1	5.61755	8.83044	2.60922	6.80909
AC008697.1	26.3736	-0.922449	0.347847	1	48.9529	24.083	26.9619	11.3485
AC008703.1	4.25322	0.143811	0.932166	1	2.40752	6.42214	9.56713	0
AC008737.1	0.124248	1.69676	0.733722	1	0	0	0.869739	0
AC008740.1	8.36122	-1.23974	0.261654	1	16.8526	8.83044	5.21844	5.67424
AC008746.12	0.955569	0.131234	0.97277	1	3.21003	0	3.47896	0
AC008746.3	8.70563	-1.94946	0.173045	1	12.8401	23.2802	6.95791	2.2697
AC008753.3	119.366	0.849627	0.377095	1	52.9655	104.36	81.7555	202.003
AC008753.4	0.661733	0	1	1	0	0	0	0
AC008753.6	20.0771	-1.45329	0.100689	1	41.7304	28.8996	16.525	9.07879
AC008759.1	2.85322	-3.18804	0.185821	1	8.02507	0.802767	0.869739	0
AC008781.7	261.327	1.02683	0.190178	1	102.721	211.128	224.393	415.354
AC008834.1	26.4752	0.14009	0.870048	1	35.3103	15.2526	29.5711	26.1015
AC008834.2	5.23457	1.76105	0.277614	1	0.802507	2.4083	5.21844	5.67424
AC008850.3	28.4187	-0.314063	0.678499	1	32.1003	28.0968	23.483	24.9667
AC008869.1	0.449865	-2.13467	0.662593	1	1.60501	0	0	0
AC008914.1	1.35049	-1.32413	0.697882	1	2.40752	0	0.869739	0
AC008937.2	95.3686	-1.11242	0.249371	1	166.119	116.401	108.717	21.5621
AC008937.3	3.42977	-0.384872	0.812112	1	3.21003	7.2249	3.47896	4.53939
AC008938.1	0.114681	-1.13507	0.820322	1	0	0.802767	0	0
AC008982.2	68.4995	-0.579885	0.451837	1	105.128	80.2767	89.5832	34.0455
AC008984.2	13.0049	-0.867688	0.39035	1	20.0627	12.8443	12.1764	5.67424
AC008984.6	3.97375	-1.66081	0.334292	1	8.02507	4.01384	2.60922	1.13485
AC008984.7	3.89496	2.93316	0.18869	1	2.40752	0	18.2645	0
AC008985.1	3.23561	-0.843746	0.676813	1	6.42005	1.60553	4.3487	0
AC008992.1	1.13137	1.1699	0.694962	1	0	0.802767	1.73948	0
AC008993.2	2.11432	-0.808524	0.716558	1	0.802507	2.4083	1.73948	0
AC008993.3	0.110289	0	1	1	0	0	0	0
AC009005.2	27.7084	0.29572	0.756807	1	20.0627	40.9411	60.8818	13.6182
AC009014.3	1.13556	-3.13501	0.278626	1	0.802507	2.4083	0	0
AC009022.1	0.544401	0.257598	0.949228	1	0	0.802767	0.869739	0
AC009052.12	62.8764	1.30805	0.0822358	1	36.1128	28.8996	74.7976	86.2485
AC009060.1	0.698399	0.150563	0.966135	1	0.802507	0.802767	1.73948	0
AC009060.2	0.124248	1.69676	0.733722	1	0	0	0.869739	0
AC009060.3	1.01743	-0.04777	0.985871	1	1.60501	1.60553	0.869739	2.2697
AC009065.4	75.9657	-0.691631	0.365883	1	125.191	102.754	104.369	36.3151
AC009084.1	0.882703	1.31382	0.660061	1	0.802507	0	0.869739	1.13485
AC009095.4	4.59167	1.03894	0.490045	1	3.21003	2.4083	2.60922	9.07879
AC009108.1	0.110289	0	1	1	0	0	0	0
AC009120.10	2.81812	-1.69123	0.374986	1	1.60501	7.2249	2.60922	0
AC009120.11	1.52665	0.37408	0.896924	1	0.802507	0	0	1.13485
AC009120.3	29.3593	-1.39495	0.222736	1	55.373	25.6885	18.2645	12.4833
AC009120.4	53.1755	-0.811909	0.225295	1	61.793	69.8407	45.2264	29.5061
AC009120.5	51.839	-1.16611	0.218926	1	77.0407	53.7854	24.3527	34.0455
AC009120.6	1452.76	0.329929	0.551472	1	1178.08	1490.74	1985.61	1368.63
AC009120.8	0.124248	1.69676	0.733722	1	0	0	0.869739	0
AC009133.12	666.405	0.777764	0.306093	1	260.012	615.722	606.208	895.395
AC009133.17	2.41464	-1.73261	0.449717	1	5.61755	1.60553	0	2.2697
AC009133.21	18.7548	0.94968	0.405456	1	6.42005	16.0553	17.3948	26.1015
AC009133.22	2237.3	2.56691	0.00683089	1	776.827	520.193	2709.24	4976.31
AC009133.23	202.423	0.675472	0.277757	1	109.943	209.522	235.699	274.633
AC009133.24	463.629	0.833236	0.341946	1	150.069	406.2	370.509	620.762
AC009134.1	0.349181	0.254199	0.959354	1	0.802507	0	0.869739	0
AC009158.1	1.50427	-2.73175	0.295504	1	3.21003	3.21107	0.869739	0
AC009166.5	1.53837	0.902002	0.69824	1	0.802507	2.4083	2.60922	3.40455
AC009166.7	0.616341	-1.15066	0.782269	1	2.40752	0	0	1.13485
AC009227.2	20.2872	0.1392	0.898955	1	18.4577	24.8858	6.08818	41.9894
AC009228.1	4.72382	-0.527497	0.741254	1	4.01253	5.61937	4.3487	2.2697
AC009229.5	6.83506	-0.272837	0.823375	1	4.81504	4.8166	3.47896	4.53939
AC009229.6	5.47673	-1.11659	0.457468	1	14.4451	4.8166	4.3487	4.53939
AC009236.2	0.162121	1.89101	0.703904	1	0	0	0	1.13485
AC009237.10	0.573219	-3.45651	0.474037	1	4.01253	0	0	0
AC009237.8	1.43013	-2.71967	0.415141	1	2.40752	0	0	0
AC009238.6	4.35978	-1.42201	0.422816	1	12.0376	1.60553	1.73948	3.40455
AC009245.3	1100.1	0.869449	0.266005	1	477.492	968.137	1070.65	1570.63
AC009262.2	20.6525	0.131397	0.898136	1	30.4953	8.83044	10.4369	32.9106
AC009263.2	6.28054	3.46674	0.0299746	1	0.802507	0.802767	13.0461	4.53939
AC009264.1	398.503	-0.0466394	0.948727	1	468.664	309.065	313.976	439.186
AC009274.6	0.814872	-2.13491	0.585907	1	0.802507	0.802767	0	0
AC009276.4	0.583718	1.14147	0.789647	1	0.802507	0	1.73948	0
AC009299.2	93.4956	0.0463377	0.944049	1	101.116	83.4878	93.0621	97.597
AC009299.3	16.2433	-0.512836	0.628556	1	22.4702	13.647	13.9158	11.3485
AC009299.5	0.612061	-0.566103	0.892951	1	0	1.60553	0	1.13485
AC009302.2	57.4528	0.890465	0.189469	1	36.9153	56.9965	103.499	70.3606
AC009303.1	41.6665	-0.210464	0.780689	1	39.3228	52.1799	50.4449	28.3712
AC009303.2	3.0052	-1.8287	0.392682	1	0.802507	8.83044	2.60922	0
AC009303.3	0.229362	-2.13508	0.66253	1	0	1.60553	0	0
AC009305.1	0.110289	0	1	1	0	0	0	0
AC009312.1	11.9332	-1.44371	0.171604	1	14.4451	22.4775	7.82765	5.67424
AC009313.1	18.3748	-0.427304	0.659027	1	24.8777	22.4775	26.9619	7.94394
AC009336.19	10.6684	-2.82995	0.0405962	1	11.2351	37.7301	3.47896	3.40455
AC009362.2	1045.65	1.15637	0.213701	1	341.065	789.923	761.022	1760.15
AC009403.2	115.729	-0.32276	0.638386	1	144.451	126.034	144.377	71.4954
AC009404.2	18.7713	-1.19629	0.231039	1	25.6802	31.3079	20.004	4.53939
AC009410.1	16.9901	-0.482294	0.627365	1	24.0752	12.8443	13.9158	12.4833
AC009411.1	2.04616	-0.652974	0.779458	1	4.81504	0.802767	3.47896	0
AC009411.2	0.114644	-1.13485	0.820357	1	0.802507	0	0	0
AC009413.2	12.1008	1.3179	0.344406	1	3.21003	10.436	6.95791	27.2364
AC009414.1	0.390365	0	1	1	0	0	0	0
AC009473.1	0.734296	-2.71962	0.540801	1	2.40752	0	0	0
AC009474.1	0.114681	-1.13507	0.820322	1	0	0.802767	0	0
AC009474.2	14.0376	0.954217	0.316164	1	8.02507	10.436	16.525	19.2924
AC009478.1	14.429	-0.525877	0.62278	1	24.0752	12.0415	14.7856	10.2136
AC009480.3	1.56324	-2.53909	0.331566	1	2.40752	3.21107	0.869739	0
AC009487.5	0.352437	0	1	1	0	0	0	0
AC009487.6	68.0501	0.400881	0.533334	1	58.583	56.1937	64.3607	87.3833
AC009491.1	0.162121	1.89101	0.703904	1	0	0	0	1.13485
AC009491.2	0.162121	1.89101	0.703904	1	0	0	0	1.13485
AC009495.2	9.63855	-0.401754	0.699227	1	16.8526	10.436	10.4369	10.2136
AC009495.3	1.13866	-2.05926	0.511564	1	3.21003	0.802767	0.869739	0
AC009495.4	26.4824	-0.664026	0.509792	1	50.5579	24.8858	30.4409	17.0227
AC009498.1	0.352437	0	1	1	0	0	0	0
AC009501.4	171.103	0.386372	0.601145	1	96.3008	267.321	340.938	133.912
AC009502.1	0.124248	1.69676	0.733722	1	0	0	0.869739	0
AC009502.4	12.5634	-0.0172809	0.987498	1	16.8526	5.61937	13.0461	9.07879
AC009505.2	30.113	-0.720043	0.425855	1	56.978	27.2941	33.9198	17.0227
AC009506.1	22.441	1.91155	0.0561187	1	13.6426	5.61937	33.9198	38.5848
AC009506.2	0.954507	0.729678	0.821871	1	0.802507	0.802767	2.60922	0
AC009508.1	0.964498	-0.594395	0.858824	1	0	1.60553	0	1.13485
AC009517.2	2.62975	-0.687077	0.705239	1	0.802507	5.61937	1.73948	2.2697
AC009518.2	0.353611	-0.746032	0.878556	1	0	1.60553	0.869739	0
AC009518.4	14.0935	-1.88516	0.144756	1	8.82758	33.7162	2.60922	9.07879
AC009518.8	48.6622	-1.1146	0.176127	1	83.4607	44.1522	38.2685	20.4273
AC009531.2	1.39727	2.07128	0.506907	1	0	1.60553	0	6.80909
AC009542.2	6.29752	-0.0884497	0.946264	1	4.81504	11.2387	10.4369	4.53939
AC009784.3	70.2326	-0.859876	0.331404	1	130.809	49.7716	57.4028	41.9894
AC009784.4	0.758317	1.95717	0.575947	1	0.802507	0	0.869739	2.2697
AC009831.1	0.110289	0	1	1	0	0	0	0
AC009878.2	6.1707	-1.82219	0.198862	1	11.2351	8.02767	5.21844	0
AC009892.10	32.683	3.97461	0.00817323	1	10.4326	1.60553	187.864	1.13485
AC009945.4	0.352437	0	1	1	0	0	0	0
AC009948.5	339.504	0.0682963	0.901771	1	312.978	366.062	340.938	371.095
AC009948.7	22.861	1.63487	0.104049	1	4.81504	16.0553	25.2224	39.7197
AC009950.1	259.104	-0.0434704	0.958714	1	401.253	89.9099	340.068	136.182
AC009950.2	72.6021	0.592226	0.406594	1	77.0407	34.519	104.369	63.5515
AC009955.8	0.248497	2.57778	0.599325	1	0	0	1.73948	0
AC009960.3	0.114681	-1.13507	0.820322	1	0	0.802767	0	0
AC009961.2	9.84411	0.253347	0.820019	1	12.8401	5.61937	5.21844	17.0227
AC009961.3	57.4852	-0.736429	0.353684	1	108.338	44.1522	53.9238	37.45
AC009961.5	4.39592	-0.249784	0.888401	1	8.82758	4.8166	11.3066	0
AC009963.5	18.4723	0.761831	0.444566	1	5.61755	18.4636	22.6132	18.1576
AC009963.6	1.868	-0.76035	0.713362	1	1.60501	4.8166	2.60922	1.13485
AC009965.2	1.28562	-1.06962	0.695912	1	4.01253	1.60553	2.60922	0
AC009967.3	0.335259	-1.13511	0.820316	1	0	0.802767	0	0
AC009970.1	3.89246	-2.8845	0.138381	1	10.4326	3.21107	1.73948	0
AC009973.1	0.600726	-2.13491	0.578238	1	0.802507	0.802767	0	0
AC009977.1	0.114644	-1.13485	0.820357	1	0.802507	0	0	0
AC010082.2	0.901401	3.16199	0.448103	1	0	0	2.60922	0
AC010084.1	310.44	-0.243375	0.829333	1	563.36	36.1245	80.016	426.703
AC010086.1	0.922707	2.75804	0.415002	1	0	0	0.869739	1.13485
AC010091.1	2.21814	1.188	0.567875	1	2.40752	0.802767	6.08818	1.13485
AC010095.6	9.42009	1.07393	0.376836	1	4.81504	5.61937	13.9158	7.94394
AC010096.1	2.24672	-0.567508	0.800205	1	2.40752	1.60553	2.60922	0
AC010096.2	1.58763	-4.45663	0.149444	1	7.22256	0.802767	0	0
AC010105.1	6.05945	0.694133	0.584997	1	8.02507	2.4083	7.82765	9.07879
AC010127.3	152.219	-1.91122	0.0472298	1	316.188	152.526	94.8016	29.5061
AC010132.10	1.48092	-1.13488	0.766552	1	0.802507	0	0	0
AC010132.11	1.11762	-2.31981	0.420676	1	4.01253	0.802767	0.869739	0
AC010136.2	9.96516	-1.38506	0.334662	1	19.2602	8.02767	6.95791	3.40455
AC010139.1	0.45947	0.255015	0.956847	1	0.802507	0	0.869739	0
AC010145.4	7.66088	-0.485944	0.702299	1	11.2351	5.61937	9.56713	2.2697
AC010148.1	32.8363	-1.60192	0.0508563	1	45.7429	55.3909	17.3948	15.8879
AC010149.4	831.055	1.08509	0.0783954	1	536.877	472.83	1002.81	1139.39
AC010150.1	9.66707	-0.542202	0.656663	1	15.2476	11.2387	15.6553	2.2697
AC010168.1	96.9024	0.937978	0.195408	1	64.2005	67.4324	148.725	103.271
AC010184.1	1.12477	-2.72007	0.490415	1	0	2.4083	0	0
AC010209.1	0.229288	-2.13465	0.662595	1	1.60501	0	0	0
AC010226.4	258.897	0.749464	0.264775	1	177.354	183.834	229.611	377.904
AC010240.2	1.32808	1.31649	0.615393	1	1.60501	0	1.73948	2.2697
AC010240.3	28.3596	1.05388	0.21844	1	12.8401	24.8858	33.0501	45.3939
AC010287.1	0.569759	0.256136	0.953628	1	0.802507	0	0.869739	0
AC010412.1	0.600726	-2.13491	0.578238	1	0.802507	0.802767	0	0
AC010468.1	497.322	0.796688	0.35596	1	197.417	480.055	446.176	730.842
AC010468.2	4.08027	-1.42806	0.472662	1	8.82758	3.21107	4.3487	0
AC010468.3	0.449865	-2.13467	0.662593	1	1.60501	0	0	0
AC010492.2	9.52449	-0.24533	0.815867	1	7.22256	12.0415	10.4369	5.67424
AC010492.4	0.344043	-2.72002	0.575438	1	0	2.4083	0	0
AC010492.5	1.36632	0.46051	0.870509	1	3.21003	0	4.3487	0
AC010504.2	56.3422	-0.0867918	0.89429	1	50.5579	58.602	41.7475	61.2818
AC010518.2	0.940673	4.15404	0.296682	1	0	0	5.21844	0
AC010522.1	0.114644	-1.13485	0.820357	1	0.802507	0	0	0
AC010524.2	12.8634	0.192109	0.837933	1	12.0376	12.8443	10.4369	18.1576
AC010525.4	5.20062	-0.424526	0.811892	1	8.82758	1.60553	4.3487	3.40455
AC010547.9	69.5114	-0.159116	0.807988	1	90.6833	63.4186	56.5331	81.7091
AC010642.1	267.001	0.545784	0.420103	1	188.589	223.972	257.443	344.994
AC010646.3	20.8777	-0.733973	0.433795	1	37.7178	19.2664	9.56713	24.9667
AC010649.1	14.9092	0.739387	0.415476	1	9.63008	15.2526	20.004	21.5621
AC010655.1	0.220578	0	1	1	0	0	0	0
AC010677.5	234.817	0.890524	0.3313	1	109.943	188.65	160.032	393.792
AC010729.1	341.356	-1.6688	0.0331768	1	215.072	1000.25	254.834	127.103
AC010729.2	0.114681	-1.13507	0.820322	1	0	0.802767	0	0
AC010731.2	0.387054	0.448459	0.928182	1	0.802507	0	0	1.13485
AC010731.4	0.560191	-2.1349	0.620903	1	0.802507	0.802767	0	0
AC010733.5	75.5319	1.1418	0.25762	1	24.8777	57.7992	40.8778	141.856
AC010744.1	0.339614	-2.13488	0.662561	1	0.802507	0.802767	0	0
AC010745.2	0.114681	-1.13507	0.820322	1	0	0.802767	0	0
AC010746.3	0.601045	2.07289	0.658572	1	0	0.802767	0	3.40455
AC010761.10	67.1251	0.39838	0.668645	1	20.8652	92.3182	57.4028	91.9227
AC010761.13	20.2555	-0.381499	0.692903	1	20.8652	24.8858	14.7856	20.4273
AC010761.14	1.77752	-0.573926	0.811811	1	3.21003	0.802767	2.60922	0
AC010761.6	41.9053	0.253282	0.737345	1	35.3103	29.7024	27.8317	49.9333
AC010761.8	456.393	2.23193	0.0391578	1	70.6206	187.045	179.166	1031.58
AC010761.9	0.353611	-0.746032	0.878556	1	0	1.60553	0.869739	0
AC010880.1	68.171	1.11162	0.234905	1	58.583	29.7024	107.848	82.8439
AC010883.5	60.4491	0.80689	0.253907	1	46.5454	41.7439	66.1002	88.5182
AC010884.1	22.685	-0.514594	0.545763	1	28.8902	28.8996	15.6553	24.9667
AC010886.2	0.555836	-1.13512	0.819359	1	0	0.802767	0	0
AC010890.1	6.37632	-1.65915	0.275515	1	12.8401	10.436	6.08818	1.13485
AC010891.2	0.229325	-2.13487	0.662563	1	0.802507	0.802767	0	0
AC010894.3	5.18403	2.02641	0.218982	1	0.802507	4.01384	6.08818	13.6182
AC010894.4	11.2947	1.15122	0.388863	1	3.21003	8.83044	8.69739	18.1576
AC010894.5	52.1864	-0.321079	0.664636	1	65.8056	31.3079	51.3146	26.1015
AC010900.2	0.526049	0	1	1	0	0	0	0
AC010907.2	0.27241	1.89099	0.703906	1	0	0	0	1.13485
AC010907.5	1.12902	-3.71961	0.331369	1	4.81504	0	0	0
AC010967.2	16.1434	-1.50914	0.120778	1	26.4827	24.083	8.69739	9.07879
AC010970.2	217.967	1.14193	0.182059	1	98.7083	156.54	165.25	398.332
AC010971.1	3.45539	-1.45236	0.377694	1	5.61755	4.8166	2.60922	1.13485
AC010974.3	3.25589	-0.971714	0.629088	1	6.42005	4.01384	0.869739	4.53939
AC010976.2	631.916	0.322544	0.557767	1	540.087	683.155	789.723	739.921
AC010980.2	8.40505	-1.91761	0.220422	1	8.82758	28.0968	9.56713	0
AC010983.1	1.68716	-1.71962	0.50857	1	1.60501	5.61937	0	2.2697
AC010987.5	34.8444	-2.07756	0.0936124	1	117.969	6.42214	6.95791	22.697
AC010987.6	2.53122	1.00904	0.58588	1	2.40752	0.802767	5.21844	1.13485
AC011073.1	0.124248	1.69676	0.733722	1	0	0	0.869739	0
AC011239.1	5.38656	-3.4454	0.0861826	1	14.4451	5.61937	1.73948	0
AC011242.5	9.86958	0.963633	0.344823	1	7.22256	8.02767	18.2645	11.3485
AC011243.1	0.45422	-2.7196	0.5755	1	2.40752	0	0	0
AC011247.3	1.30815	0.137328	0.965762	1	0	3.21107	3.47896	0
AC011286.1	1.07606	-3.13501	0.321677	1	0.802507	2.4083	0	0
AC011288.2	294.338	-0.217915	0.798712	1	442.181	152.526	104.369	407.411
AC011290.4	5.04232	-1.44814	0.335942	1	4.01253	6.42214	2.60922	1.13485
AC011290.5	1.65415	2.47525	0.408553	1	0.802507	0	0	4.53939
AC011294.3	6.39436	-1.62411	0.248399	1	12.8401	7.2249	5.21844	1.13485
AC011298.2	0.114681	-1.13507	0.820322	1	0	0.802767	0	0
AC011306.1	1.81218	-1.27165	0.616624	1	4.81504	0	0.869739	1.13485
AC011330.13	3.40813	-0.143554	0.931899	1	3.21003	5.61937	3.47896	4.53939
AC011330.5	9.88174	0.238641	0.830607	1	8.82758	12.0415	16.525	7.94394
AC011343.1	5.29242	-0.923356	0.532995	1	7.22256	8.83044	6.08818	2.2697
AC011379.1	0.162121	1.89101	0.703904	1	0	0	0	1.13485
AC011380.1	2.17507	-3.63718	0.144073	1	5.61755	6.42214	0.869739	0
AC011410.1	0.114644	-1.13485	0.820357	1	0.802507	0	0	0
AC011431.1	1.63235	-3.7198	0.147834	1	3.21003	1.60553	0	0
AC011498.1	0.987231	-3.13466	0.439005	1	3.21003	0	0	0
AC011499.1	1.45746	-2.73627	0.356294	1	0	6.42214	0.869739	0
AC011513.3	7.76047	-0.373891	0.74705	1	11.2351	7.2249	9.56713	4.53939
AC011513.4	15.0569	-1.24862	0.215207	1	24.0752	19.2664	11.3066	6.80909
AC011516.1	0.67048	-2.13491	0.602361	1	0.802507	0.802767	0	0
AC011516.2	0.684477	-0.743184	0.855102	1	0	1.60553	0.869739	0
AC011518.1	0.339614	-2.13488	0.662561	1	0.802507	0.802767	0	0
AC011523.2	6.44147	-1.09344	0.387673	1	10.4326	10.436	5.21844	4.53939
AC011524.1	11.8562	1.29422	0.229974	1	12.8401	5.61937	34.7896	10.2136
AC011524.3	1.47982	1.13588	0.683746	1	1.60501	0.802767	5.21844	0
AC011530.4	91.9991	-0.798807	0.273257	1	81.8557	112.387	58.2725	53.3379
AC011551.3	62.4554	-0.9595	0.177687	1	84.2632	62.6158	51.3146	23.8318
AC011558.5	594.482	1.23521	0.065963	1	222.294	492.899	816.685	867.024
AC011625.1	15.1944	-2.24766	0.0758747	1	24.8777	11.2387	5.21844	2.2697
AC011718.2	1.42362	-0.874872	0.731511	1	1.60501	2.4083	0	2.2697
AC011738.4	1.54589	-2.20465	0.411261	1	3.21003	1.60553	0	1.13485
AC011742.3	1.06632	-1.92164	0.537239	1	1.60501	2.4083	0	1.13485
AC011742.5	1.10704	0.14139	0.966931	1	2.40752	0	2.60922	0
AC011747.3	16.9826	0.0377159	0.973515	1	19.2602	5.61937	13.0461	12.4833
AC011747.4	10.715	0.915722	0.50436	1	6.42005	2.4083	8.69739	7.94394
AC011747.6	53.2365	0.450891	0.608042	1	30.4953	51.3771	49.5751	62.4167
AC011752.1	48.0104	0.389075	0.757644	1	71.4231	32.1107	129.591	5.67424
AC011753.5	9.60275	-2.25079	0.102961	1	21.6677	14.4498	5.21844	2.2697
AC011753.6	12.8796	0.713332	0.644656	1	8.82758	8.02767	1.73948	26.1015
AC011754.1	43.682	0.573237	0.572441	1	16.0501	78.6712	123.503	17.0227
AC011816.1	0.645155	3.67012	0.35937	1	0	0	2.60922	1.13485
AC011893.3	1.6464	0.461771	0.866535	1	3.21003	0	4.3487	0
AC011897.2	1.13777	-4.13471	0.215641	1	5.61755	0.802767	0	0
AC011899.9	6.52591	5.64504	0.0164778	1	0.802507	0	40.008	0
AC011901.2	2.71008	-0.427101	0.814009	1	3.21003	2.4083	0.869739	3.40455
AC011933.2	380.184	0.868991	0.341387	1	147.661	386.131	319.194	655.942
AC011997.1	122.612	0.349899	0.589844	1	109.141	86.6988	92.1924	157.744
AC011998.1	13.8659	-0.464284	0.680909	1	22.4702	7.2249	15.6553	5.67424
AC011998.4	17.4969	0.715595	0.479111	1	8.02507	16.0553	19.1343	20.4273
AC012005.1	0.229325	-2.13487	0.662563	1	0.802507	0.802767	0	0
AC012005.3	1239.6	1.06371	0.234064	1	406.068	997.839	960.192	1974.64
AC012005.4	6.4235	-2.72843	0.0700421	1	10.4326	8.02767	2.60922	0
AC012065.5	2.01763	-1.24896	0.586137	1	4.81504	1.60553	2.60922	0
AC012066.1	19.5653	0.277811	0.772469	1	16.0501	13.647	15.6553	20.4273
AC012074.2	9.35019	-2.04931	0.142106	1	9.63008	13.647	4.3487	1.13485
AC012123.1	5.47929	-2.38813	0.227529	1	1.60501	9.63321	0	2.2697
AC012146.7	28.5484	0.394905	0.631866	1	24.0752	32.1107	40.8778	32.9106
AC012314.8	2.01939	-2.53819	0.323314	1	5.61755	0	0.869739	0
AC012322.1	34.3435	1.61257	0.0557839	1	12.8401	16.8581	28.7014	62.4167
AC012353.1	0.114644	-1.13485	0.820357	1	0.802507	0	0	0
AC012354.6	3.13214	-1.8618	0.316338	1	4.81504	2.4083	0.869739	1.13485
AC012354.8	80.2757	0.910447	0.224696	1	34.5078	86.6988	89.5832	138.451
AC012358.4	2.40742	3.1005	0.207056	1	0	0.802767	3.47896	3.40455
AC012358.7	4.07065	0.14664	0.938398	1	4.81504	3.21107	4.3487	4.53939
AC012358.8	1651.8	0.0946401	0.872529	1	1699.71	1737.99	2434.4	1235.85
AC012360.1	0.683582	-3.45675	0.373146	1	2.40752	1.60553	0	0
AC012360.4	1.93095	-0.335326	0.880661	1	3.21003	2.4083	4.3487	0
AC012360.6	26.2403	-1.97342	0.0362932	1	44.1379	32.9135	14.7856	4.53939
AC012363.1	1.10891	-1.73494	0.551679	1	2.40752	0.802767	0.869739	0
AC012363.13	2.04915	-1.1471	0.57296	1	3.21003	3.21107	1.73948	1.13485
AC012363.4	54.9467	-0.0902838	0.918792	1	40.9278	81.8822	26.0922	89.653
AC012363.7	0.229362	-2.13508	0.66253	1	0	1.60553	0	0
AC012363.8	0.620845	-1.55539	0.736448	1	0	3.21107	0	1.13485
AC012368.1	0.908273	-1.13508	0.765059	1	0	0.802767	0	0
AC012370.2	23.4145	-2.70377	0.0296208	1	38.5203	38.5328	10.4369	1.13485
AC012370.3	11.6635	-0.243356	0.807885	1	20.8652	9.63321	12.1764	13.6182
AC012442.5	20.9507	-0.657094	0.497687	1	36.9153	9.63321	19.1343	10.2136
AC012442.6	1.23353	0	1	1	0	0	0	0
AC012445.1	0.114681	-1.13507	0.820322	1	0	0.802767	0	0
AC012451.1	0.468292	-1.33098	0.783615	1	0	2.4083	0.869739	0
AC012454.4	0.224933	-1.13486	0.820356	1	0.802507	0	0	0
AC012456.3	0.335221	-1.13486	0.820355	1	0.802507	0	0	0
AC012456.4	0.124248	1.69676	0.733722	1	0	0	0.869739	0
AC012462.1	0.114681	-1.13507	0.820322	1	0	0.802767	0	0
AC012462.2	1.47067	-3.45663	0.236545	1	4.01253	0	0	0
AC012462.3	0.42972	1.69728	0.723912	1	0	0	0.869739	0
AC012485.2	0.468292	-1.33098	0.783615	1	0	2.4083	0.869739	0
AC012493.1	12.2009	1.2477	0.203348	1	6.42005	7.2249	20.8737	11.3485
AC012494.1	3.908	-0.548439	0.748291	1	7.22256	3.21107	6.95791	0
AC012499.1	2.56347	-0.170598	0.944837	1	4.01253	0	3.47896	0
AC012501.2	219.392	-1.88681	0.0513649	1	485.517	121.218	53.0541	111.215
AC012501.3	0.238892	0.254207	0.959353	1	0.802507	0	0.869739	0
AC012506.2	0.114681	-1.13507	0.820322	1	0	0.802767	0	0
AC012506.3	0.124248	1.69676	0.733722	1	0	0	0.869739	0
AC012506.4	0.363141	1.13523	0.817028	1	0.802507	0	1.73948	0
AC012507.3	2.4946	-1.22937	0.530047	1	4.01253	3.21107	0.869739	2.2697
AC012512.1	7.23795	0.75501	0.550332	1	4.81504	4.01384	11.3066	3.40455
AC012513.6	1.13337	-3.94199	0.298328	1	5.61755	0	0	0
AC012593.1	46.7379	-0.47858	0.631036	1	65.0031	33.7162	43.487	27.2364
AC012594.1	45.1311	-0.602757	0.529298	1	86.6707	12.0415	44.3567	20.4273
AC012613.2	131.906	0.41415	0.6404	1	154.081	27.2941	149.595	91.9227
AC012640.1	0.343932	-2.71958	0.575502	1	2.40752	0	0	0
AC012668.1	1.79551	-2.71994	0.294099	1	0.802507	1.60553	0	0
AC012668.2	134.638	-0.223639	0.712758	1	166.119	111.585	113.066	124.833
AC012668.3	0.458687	-3.13494	0.517065	1	0.802507	2.4083	0	0
AC012671.2	19.078	2.05617	0.068487	1	2.40752	8.83044	9.56713	37.45
AC013248.2	0.45947	0.255015	0.956847	1	0.802507	0	0.869739	0
AC013262.1	1.33089	0.313629	0.911217	1	0	1.60553	0.869739	1.13485
AC013264.2	0.778938	1.15305	0.746111	1	0	0.802767	1.73948	0
AC013267.1	1.29182	2.48191	0.469488	1	0	0.802767	0	4.53939
AC013269.3	1.77109	-0.376541	0.865651	1	0.802507	3.21107	0.869739	2.2697
AC013269.4	2.12583	-1.31677	0.512623	1	4.81504	2.4083	1.73948	1.13485
AC013269.5	1.25973	-1.73176	0.516169	1	2.40752	0.802767	0.869739	0
AC013271.3	171.097	-2.30121	0.0499421	1	463.849	56.9965	47.8357	57.8773
AC013275.2	0.855371	-3.13467	0.400894	1	3.21003	0	0	0
AC013286.1	1.5821	2.45142	0.367566	1	0.802507	0.802767	8.69739	0
AC013399.3	0.363141	1.13523	0.817028	1	0.802507	0	1.73948	0
AC013401.1	1.13632	0.398229	0.904822	1	0	0.802767	0	1.13485
AC013402.5	0.454257	-2.71975	0.551414	1	1.60501	0.802767	0	0
AC013404.1	0.420152	-1.13511	0.815074	1	0	0.802767	0	0
AC013410.1	0.28637	2.76078	0.572538	1	0	0	0.869739	1.13485
AC013429.4	0.45947	0.255015	0.956847	1	0.802507	0	0.869739	0
AC013429.5	0.483034	3.1568	0.51656	1	0	0	2.60922	0
AC013436.6	1.93966	-0.00756922	0.997063	1	1.60501	2.4083	1.73948	2.2697
AC013437.6	1.72249	-0.262571	0.924671	1	0	3.21107	2.60922	0
AC013439.4	0.483034	3.1568	0.51656	1	0	0	2.60922	0
AC013444.2	0.372745	3.15681	0.516558	1	0	0	2.60922	0
AC013448.1	0.110289	0	1	1	0	0	0	0
AC013448.2	0.441155	0	1	1	0	0	0	0
AC013460.1	4.15224	0.558399	0.746891	1	4.81504	3.21107	1.73948	10.2136
AC013461.1	577.234	0.473157	0.380706	1	464.651	525.812	773.198	601.47
AC013463.2	71.4768	-1.26791	0.160548	1	88.2758	130.851	47.8357	43.1242
AC013467.1	0.324242	2.92655	0.548761	1	0	0	0	2.2697
AC013470.6	90.8012	1.18005	0.118868	1	34.5078	77.0656	112.196	140.721
AC013470.8	0.891907	1.06104	0.744159	1	0.802507	0.802767	0	3.40455
AC013472.3	15.1334	-1.09877	0.373242	1	24.0752	16.8581	7.82765	11.3485
AC013472.4	37.1765	-1.43711	0.144163	1	61.793	56.9965	27.8317	15.8879
AC013474.4	5.51139	-1.06014	0.523859	1	13.6426	1.60553	1.73948	5.67424
AC013476.1	0.438886	1.48399	0.761087	1	0.802507	0	0	2.2697
AC013480.2	7.54529	0.0133213	0.991666	1	9.63008	4.01384	6.95791	6.80909
AC013722.1	2.72569	-5.30484	0.0409128	1	6.42005	8.02767	0	0
AC013727.1	1.49643	-1.13505	0.717156	1	0	0.802767	0	0
AC013737.1	0.463825	-0.744833	0.871662	1	1.60501	0	0.869739	0
AC015688.3	208.336	1.43725	0.0657806	1	112.351	95.5293	154.814	408.545
AC015691.13	63.7994	0.0525743	0.936778	1	82.6582	50.5743	67.8397	70.3606
AC015726.1	0.434075	0.254751	0.95765	1	0.802507	0	0.869739	0
AC015849.13	57.1155	0.188915	0.777924	1	51.3604	44.1522	52.1844	56.7424
AC015849.14	10.4315	1.05784	0.360012	1	8.02507	6.42214	8.69739	21.5621
AC015849.16	5.15559	-0.340311	0.81928	1	12.8401	4.01384	8.69739	4.53939
AC015849.19	341.29	-0.828874	0.214988	1	475.887	384.525	307.018	177.036
AC015849.2	111.47	0.554371	0.512083	1	83.4607	41.7439	131.331	52.203
AC015883.1	0.234537	1.69675	0.733724	1	0	0	0.869739	0
AC015909.1	0.363141	1.13523	0.817028	1	0.802507	0	1.73948	0
AC015922.5	7.46491	-1.52442	0.278211	1	10.4326	8.83044	4.3487	2.2697
AC015922.6	7.088	1.60747	0.21414	1	2.40752	4.01384	6.08818	13.6182
AC015923.1	86.4999	-1.94238	0.038344	1	203.034	79.4739	53.9238	19.2924
AC015923.2	17.3481	-2.54183	0.129187	1	52.9655	24.083	13.0461	0
AC015933.2	48.2645	-3.21544	0.00503022	1	93.8933	69.038	5.21844	12.4833
AC015936.3	3.69315	0.620607	0.690247	1	4.01253	3.21107	4.3487	6.80909
AC015969.3	26.004	4.68138	0.00022901	0.865874	2.40752	0.802767	34.7896	47.6636
AC015971.2	312.463	0.24731	0.693591	1	235.937	351.612	313.976	383.579
AC015977.5	15.8713	0.616689	0.573738	1	5.61755	13.647	14.7856	14.753
AC015987.1	1538.47	1.53807	0.0652097	1	609.905	862.172	1458.55	2816.69
AC016142.1	0.391409	-0.551334	0.909863	1	1.60501	0	0	1.13485
AC016292.1	2.96582	-0.728102	0.680077	1	3.21003	1.60553	1.73948	1.13485
AC016292.3	1.04047	3.3946	0.250266	1	0	0	0.869739	2.2697
AC016549.1	34.0713	-1.62272	0.0904767	1	68.2131	73.0518	28.7014	17.0227
AC016561.1	15.1708	-1.7653	0.111774	1	36.1128	16.0553	9.56713	5.67424
AC016576.1	0.114644	-1.13485	0.820357	1	0.802507	0	0	0
AC016577.1	0.401151	-1.13486	0.817703	1	0.802507	0	0	0
AC016582.2	22.7714	-0.831282	0.335134	1	22.4702	29.7024	15.6553	13.6182
AC016629.3	8.12557	0.171222	0.893144	1	10.4326	1.60553	7.82765	5.67424
AC016644.1	3.28871	-1.04031	0.594512	1	0.802507	4.8166	2.60922	0
AC016682.1	19.1245	-0.0168427	0.984666	1	24.8777	20.0692	21.7435	22.697
AC016683.5	0.926867	-2.54732	0.46007	1	3.21003	2.4083	0.869739	0
AC016691.2	12.8874	1.46504	0.240775	1	4.01253	8.02767	9.56713	23.8318
AC016700.2	9.70329	-2.60673	0.0270353	1	12.0376	22.4775	4.3487	1.13485
AC016700.4	6.79859	0.864462	0.492367	1	4.01253	7.2249	6.95791	13.6182
AC016700.5	6.43186	0.449155	0.722751	1	4.01253	8.02767	5.21844	11.3485
AC016700.6	253.156	1.11126	0.288395	1	105.128	184.636	138.289	487.985
AC016708.2	480.38	1.06835	0.211392	1	182.169	341.979	347.026	752.404
AC016710.1	1.66772	2.94276	0.305172	1	0	0.802767	6.08818	0
AC016712.1	0.339651	-2.13509	0.662529	1	0	1.60553	0	0
AC016712.2	187.928	0.607523	0.483892	1	98.7083	175.806	134.81	283.712
AC016716.1	1.09398	3.17095	0.361211	1	0	0	2.60922	0
AC016716.2	5.02021	-4.85611	0.0321998	1	4.01253	24.083	0.869739	0
AC016722.3	0.248497	2.57778	0.599325	1	0	0	1.73948	0
AC016722.4	431.28	0.936585	0.143983	1	251.185	358.837	480.096	687.718
AC016723.4	95.8032	-0.934948	0.338065	1	140.439	74.6573	32.1804	80.5742
AC016727.3	5.14122	1.15166	0.439471	1	4.01253	3.21107	2.60922	13.6182
AC016730.1	15.2467	-1.14844	0.253215	1	29.6928	13.647	10.4369	9.07879
AC016732.2	0.838519	-1.13509	0.774206	1	0	0.802767	0	0
AC016734.1	0.969878	-1.0062	0.749571	1	4.01253	0	0.869739	1.13485
AC016734.2	19.533	0.896601	0.392307	1	8.02507	18.4636	24.3527	24.9667
AC016735.1	1.08032	-1.00796	0.714823	1	0.802507	3.21107	0.869739	1.13485
AC016735.2	4.59912	-4.17776	0.0297777	1	5.61755	12.0415	0.869739	0
AC016735.3	0.994511	1.73135	0.600235	1	0	0.802767	2.60922	0
AC016738.3	4.58256	-3.18475	0.154256	1	7.22256	1.60553	0.869739	0
AC016738.4	12.8974	-1.1144	0.307546	1	26.4827	12.0415	13.0461	4.53939
AC016739.1	1.87572	-3.13491	0.252928	1	1.60501	1.60553	0	0
AC016739.2	1518.2	1.09189	0.237178	1	583.422	1081.33	1075.87	2472.83
AC016747.3	51.4609	1.48555	0.0682279	1	21.6677	29.7024	60.012	83.9788
AC016751.2	0.467081	-1.13486	0.820354	1	0.802507	0	0	0
AC016751.3	1.39684	0.171446	0.950561	1	0.802507	0.802767	1.73948	0
AC016757.3	5.15696	0.73164	0.598588	1	3.21003	4.8166	8.69739	4.53939
AC016768.1	24.9855	-0.263782	0.752067	1	19.2602	35.3218	30.4409	14.753
AC016772.4	5.20451	0.0823795	0.96678	1	1.60501	8.83044	8.69739	2.2697
AC016821.1	0.110289	0	1	1	0	0	0	0
AC016831.3	0.687863	-3.71953	0.440379	1	4.81504	0	0	0
AC016831.6	2.71661	-1.01304	0.650838	1	6.42005	0.802767	3.47896	0
AC016831.7	340.061	-1.28012	0.200086	1	682.131	327.529	357.463	57.8773
AC016894.1	5.82785	0.170733	0.902622	1	4.81504	4.8166	0.869739	10.2136
AC016903.2	1.13866	-2.05926	0.511564	1	3.21003	0.802767	0.869739	0
AC016907.2	1.2938	-2.31949	0.41727	1	4.81504	0	0.869739	0
AC016907.3	28.8913	-0.451488	0.599763	1	36.9153	32.1107	36.5291	13.6182
AC016909.1	7.92645	-3.00497	0.131551	1	19.2602	4.01384	1.73948	1.13485
AC016910.1	106.549	0.632064	0.331332	1	83.4607	86.6988	82.6252	181.576
AC016912.3	0.68444	-0.740882	0.840463	1	0.802507	0.802767	0.869739	0
AC016987.1	0.124248	1.69676	0.733722	1	0	0	0.869739	0
AC016994.2	1.95626	-3.4568	0.20181	1	2.40752	1.60553	0	0
AC016995.3	2498.51	1.18119	0.214641	1	796.087	1901.76	1697.73	4420.23
AC017002.1	163.789	-0.108665	0.881231	1	249.58	127.64	215.695	133.912
AC017002.2	75.9263	-0.6553	0.442959	1	147.661	67.4324	96.5411	39.7197
AC017002.4	4.14962	0.0577249	0.975281	1	0.802507	10.436	10.4369	1.13485
AC017006.2	6.62365	-6.13468	0.00896683	1	24.8777	0.802767	0	0
AC017035.2	5.39695	-2.15528	0.215799	1	7.22256	12.8443	4.3487	0
AC017048.1	0.454295	-2.7199	0.551381	1	0.802507	1.60553	0	0
AC017048.2	0.454332	-2.72003	0.575437	1	0	2.4083	0	0
AC017053.1	4.5223	-0.383915	0.780909	1	5.61755	8.02767	6.95791	3.40455
AC017060.1	8.44572	-0.74399	0.540282	1	11.2351	9.63321	7.82765	4.53939
AC017074.1	0.663819	0.477317	0.905065	1	1.60501	0	0	2.2697
AC017074.2	8.94815	-1.3988	0.258763	1	16.8526	13.647	6.95791	4.53939
AC017078.1	0.110289	0	1	1	0	0	0	0
AC017079.3	0.420152	-1.13511	0.815074	1	0	0.802767	0	0
AC017079.4	2.49997	1.23756	0.546157	1	3.21003	0	0.869739	6.80909
AC017080.1	219.963	1.36836	0.202989	1	55.373	143.695	100.02	414.22
AC017081.1	0.305471	0	1	1	0	0	0	0
AC017083.2	1.93671	1.54464	0.470376	1	0.802507	0.802767	3.47896	1.13485
AC017101.10	651.715	-0.849941	0.249259	1	846.645	918.366	424.433	554.941
AC017104.2	6.02345	-0.207151	0.900612	1	5.61755	6.42214	6.95791	3.40455
AC017104.3	2.14125	1.24498	0.626737	1	0	3.21107	0.869739	6.80909
AC017104.4	0.585547	0	1	1	0	0	0	0
AC017104.6	1.47399	-2.32054	0.428138	1	1.60501	3.21107	0.869739	0
AC017116.11	0.573219	-3.45651	0.474037	1	4.01253	0	0	0
AC018359.1	83.3884	0.299174	0.7031	1	109.943	41.7439	137.419	48.7985
AC018359.3	2.93034	-0.809527	0.718583	1	1.60501	1.60553	1.73948	0
AC018442.1	1.13952	0.152266	0.964977	1	1.60501	0	1.73948	0
AC018462.2	304.376	-0.0211958	0.970694	1	344.275	275.349	274.838	335.915
AC018463.4	2.99661	-0.495337	0.769988	1	4.01253	1.60553	1.73948	2.2697
AC018463.5	0.68742	2.31835	0.551041	1	0	0.802767	1.73948	2.2697
AC018512.1	0.438923	1.48373	0.761126	1	0	0.802767	0	2.2697
AC018635.1	0.114644	-1.13485	0.820357	1	0.802507	0	0	0
AC018641.7	0.33834	1.89099	0.703906	1	0	0	0	1.13485
AC018643.4	16.6663	-1.54967	0.178679	1	35.3103	5.61937	6.08818	7.94394
AC018647.3	4.77381	-0.747651	0.611721	1	8.02507	8.02767	6.08818	3.40455
AC018685.1	1.68167	-2.14007	0.362504	1	3.21003	4.8166	1.73948	0
AC018688.1	0.114681	-1.13507	0.820322	1	0	0.802767	0	0
AC018693.5	0.22497	-1.13509	0.820318	1	0	0.802767	0	0
AC018693.6	4.02548	-0.359089	0.836612	1	2.40752	5.61937	6.08818	0
AC018712.2	0.648485	3.93411	0.415613	1	0	0	0	4.53939
AC018717.1	43.0684	-0.00759574	0.992486	1	21.6677	68.2352	29.5711	60.147
AC018730.4	0.22497	-1.13509	0.820318	1	0	0.802767	0	0
AC018731.3	9.38712	-0.955385	0.371449	1	13.6426	8.83044	6.95791	4.53939
AC018737.1	0.220578	0	1	1	0	0	0	0
AC018737.3	0.577369	-1.13487	0.795552	1	0.802507	0	0	0
AC018738.2	422.477	1.1326	0.222131	1	160.501	307.46	259.182	767.157
AC018742.1	1.2805	4.57101	0.163817	1	0	0	6.95791	0
AC018755.16	11.4271	-0.071154	0.955994	1	10.4326	4.01384	2.60922	11.3485
AC018755.17	0.363178	1.13497	0.817067	1	0	0.802767	1.73948	0
AC018755.18	117.975	1.05973	0.160168	1	77.8432	90.7127	240.918	110.08
AC018766.4	43.7037	0.505933	0.578673	1	16.8526	58.602	50.4449	56.7424
AC018766.6	15.0985	-1.6626	0.100969	1	13.6426	12.0415	2.60922	5.67424
AC018799.1	6.18324	-0.652132	0.619793	1	7.22256	5.61937	2.60922	5.67424
AC018804.3	0.238929	0.253964	0.959392	1	0	0.802767	0.869739	0
AC018804.6	45.229	0.840423	0.251717	1	25.6802	44.1522	62.6212	62.4167
AC018804.7	9.22886	1.30842	0.308536	1	1.60501	8.83044	7.82765	18.1576
AC018816.3	173.377	1.06024	0.112346	1	121.179	106.768	189.603	285.982
AC018832.1	9.5028	-1.49144	0.307325	1	16.8526	11.2387	4.3487	5.67424
AC018865.11	0.114681	-1.13507	0.820322	1	0	0.802767	0	0
AC018865.5	1.38155	2.91453	0.438462	1	0	0	0	2.2697
AC018866.1	4.74281	-1.07509	0.530342	1	7.22256	0.802767	2.60922	1.13485
AC018867.1	6.15125	1.03748	0.419548	1	6.42005	3.21107	9.56713	10.2136
AC018878.3	2.05714	-1.39292	0.522466	1	1.60501	3.21107	1.73948	0
AC018880.1	0.940621	0.475203	0.87959	1	1.60501	0.802767	0	3.40455
AC018890.6	4153.85	1.08272	0.189627	1	2072.88	2492.59	2971.03	6699.01
AC018892.9	1.47697	-0.00597795	0.998029	1	0.802507	3.21107	1.73948	2.2697
AC018902.1	0.234537	1.69675	0.733724	1	0	0	0.869739	0
AC019011.1	0.114681	-1.13507	0.820322	1	0	0.802767	0	0
AC019048.1	37.018	-0.894431	0.416874	1	80.2507	30.5051	43.487	15.8879
AC019050.1	6.79409	1.83717	0.212634	1	1.60501	4.01384	4.3487	15.8879
AC019055.1	0.110289	0	1	1	0	0	0	0
AC019070.1	0.229288	-2.13465	0.662595	1	1.60501	0	0	0
AC019080.1	0.300467	1.69675	0.733724	1	0	0	0.869739	0
AC019097.7	3.78831	1.91321	0.218268	1	1.60501	2.4083	6.08818	9.07879
AC019109.1	0.49738	0.440314	0.923601	1	0	0.802767	0	1.13485
AC019117.1	29.4238	-1.5759	0.203116	1	60.188	21.6747	18.2645	9.07879
AC019117.2	12.2823	-4.18373	0.0200408	1	29.6928	6.42214	0.869739	1.13485
AC019118.3	3.53692	-1.39334	0.43512	1	3.21003	4.01384	2.60922	0
AC019129.1	4.74094	2.23553	0.179587	1	0	3.21107	6.08818	9.07879
AC019129.2	63.0505	0.660092	0.472706	1	31.2978	53.7854	38.2685	96.4621
AC019178.2	0.234537	1.69675	0.733724	1	0	0	0.869739	0
AC019178.3	0.600934	2.57895	0.588401	1	0	0	1.73948	0
AC019181.2	0.859738	-1.00647	0.751083	1	0.802507	3.21107	0.869739	1.13485
AC019181.3	8.99643	-1.72017	0.14332	1	14.4451	11.2387	4.3487	3.40455
AC019185.4	10.0574	-0.831533	0.487374	1	17.6552	9.63321	9.56713	5.67424
AC019186.1	7.6087	-1.34627	0.356883	1	10.4326	5.61937	6.08818	0
AC019330.1	21.9495	-0.313245	0.712827	1	32.9028	22.4775	29.5711	14.753
AC019349.5	6.30389	0.64919	0.598283	1	6.42005	5.61937	8.69739	10.2136
AC020550.7	3.90576	0.504267	0.770678	1	1.60501	4.8166	3.47896	5.67424
AC020571.3	96.0164	1.04077	0.26734	1	94.6958	12.8443	115.675	105.541
AC020594.5	61.6039	1.01354	0.131764	1	63.398	35.3218	82.6252	116.889
AC020743.2	0.27241	1.89099	0.703906	1	0	0	0	1.13485
AC020931.1	0.124248	1.69676	0.733722	1	0	0	0.869739	0
AC020951.1	0.878973	-0.422325	0.887149	1	1.60501	0.802767	1.73948	0
AC020956.3	1.77371	5.02756	0.088359	1	0	0	1.73948	7.94394
AC020983.5	17.8913	0.685613	0.501383	1	11.2351	12.8443	13.9158	24.9667
AC021016.7	127.177	1.29156	0.212928	1	34.5078	103.557	70.4489	267.824
AC021021.2	0.344043	-2.72002	0.575438	1	0	2.4083	0	0
AC021106.1	0.372745	3.15681	0.516558	1	0	0	2.60922	0
AC021188.4	7.53008	0.316654	0.800276	1	4.01253	8.83044	11.3066	4.53939
AC021224.1	66.6895	0.759411	0.429395	1	26.4827	61.0103	49.5751	98.7318
AC022007.5	27.1628	0.175378	0.841833	1	16.0501	31.3079	29.5711	23.8318
AC022153.1	13.1531	-0.932953	0.356471	1	20.8652	15.2526	13.0461	5.67424
AC022154.7	18.4653	-0.880635	0.383701	1	31.2978	9.63321	17.3948	4.53939
AC022173.2	10.816	-0.759192	0.549048	1	18.4577	10.436	15.6553	1.13485
AC022182.1	258.469	0.715593	0.325224	1	125.191	260.097	273.098	359.747
AC022182.2	141.641	0.576823	0.405133	1	84.2632	145.301	160.902	181.576
AC022182.3	0.229325	-2.13487	0.662563	1	0.802507	0.802767	0	0
AC022201.4	3.73461	-0.615493	0.696648	1	2.40752	4.8166	3.47896	1.13485
AC022201.5	1.1438	1.46907	0.684134	1	0	0.802767	0	2.2697
AC022210.2	169.256	0.955386	0.348899	1	45.7429	159.751	110.457	288.251
AC022384.2	2.46611	1.66931	0.467427	1	1.60501	0	1.73948	3.40455
AC022395.1	0.582236	0.423596	0.91499	1	0.802507	0	0	1.13485
AC022405.1	0.229288	-2.13465	0.662595	1	1.60501	0	0	0
AC022431.3	0.229288	-2.13465	0.662595	1	1.60501	0	0	0
AC022486.1	2.16533	2.43883	0.271566	1	0	1.60553	0.869739	7.94394
AC022816.2	15.3703	-0.313596	0.763297	1	25.6802	8.83044	13.0461	14.753
AC022819.1	228.495	1.35878	0.0382373	1	120.376	118.007	215.695	396.062
AC022819.2	0.683694	-3.45699	0.438921	1	0	4.01384	0	0
AC022819.3	4.38567	-0.701624	0.641207	1	8.82758	5.61937	4.3487	4.53939
AC022909.1	0.114644	-1.13485	0.820357	1	0.802507	0	0	0
AC023115.2	34.3882	-0.402557	0.661375	1	42.5329	32.9135	28.7014	28.3712
AC023128.1	1.25099	-0.73353	0.799845	1	1.60501	0	0.869739	0
AC023137.2	0.162121	1.89101	0.703904	1	0	0	0	1.13485
AC023157.1	0.585547	0	1	1	0	0	0	0
AC023158.1	0.114681	-1.13507	0.820322	1	0	0.802767	0	0
AC023271.1	1.01873	-3.7196	0.343114	1	4.81504	0	0	0
AC023274.4	7.39443	-0.46686	0.768459	1	12.8401	4.01384	8.69739	3.40455
AC023347.1	4.19631	-1.06023	0.534073	1	8.82758	2.4083	5.21844	0
AC023449.2	29.0562	1.11644	0.268347	1	16.0501	17.6609	20.004	53.3379
AC023469.1	23.5924	0.279323	0.755853	1	17.6552	29.7024	31.3106	26.1015
AC023469.2	34.2596	-0.682886	0.65261	1	44.1379	22.4775	0.869739	40.8545
AC023481.1	1.31402	-4.13478	0.15261	1	4.81504	1.60553	0	0
AC023590.1	60.1619	-1.14606	0.303723	1	134.019	42.5467	59.1423	20.4273
AC023669.1	1.89543	-0.083554	0.969476	1	0	4.01384	2.60922	1.13485
AC024028.1	0.344043	-2.72002	0.575438	1	0	2.4083	0	0
AC024060.1	3.1835	-2.01464	0.257781	1	4.81504	3.21107	0.869739	1.13485
AC024082.3	0.22497	-1.13509	0.820318	1	0	0.802767	0	0
AC024082.4	6.75224	0.975535	0.51553	1	6.42005	2.4083	6.08818	11.3485
AC024084.1	14.5947	-0.749139	0.508764	1	21.6677	10.436	7.82765	11.3485
AC024132.1	0.459507	0.254764	0.956888	1	0	0.802767	0.869739	0
AC024158.1	0.229288	-2.13465	0.662595	1	1.60501	0	0	0
AC024162.2	0.114681	-1.13507	0.820322	1	0	0.802767	0	0
AC024560.2	0.578506	-1.32665	0.726063	1	1.60501	0.802767	0.869739	0
AC024560.3	126.347	-0.954652	0.161918	1	184.577	183.834	110.457	79.4394
AC024571.1	0.818256	1.72314	0.652601	1	0.802507	0	2.60922	0
AC024592.12	584.444	1.14582	0.129918	1	244.765	397.37	505.319	915.823
AC024592.9	3.81133	-0.33391	0.835078	1	2.40752	2.4083	2.60922	1.13485
AC024619.2	1.16555	-0.424259	0.888863	1	0	2.4083	1.73948	0
AC024704.2	1.08793	-1.91923	0.545328	1	0.802507	3.21107	0	1.13485
AC024896.1	0.330866	0	1	1	0	0	0	0
AC024937.2	0.858582	-1.32446	0.700147	1	1.60501	0.802767	0.869739	0
AC024937.4	1.09702	-1.13506	0.732985	1	0	0.802767	0	0
AC024937.6	1.30597	1.95085	0.498257	1	0	0.802767	0.869739	2.2697
AC024995.1	0.777263	2.06682	0.593179	1	0	0.802767	0	3.40455
AC025016.1	0.114681	-1.13507	0.820322	1	0	0.802767	0	0
AC025165.8	13.2411	-0.982017	0.363424	1	9.63008	23.2802	8.69739	7.94394
AC025166.1	0.515832	-2.1349	0.591883	1	0.802507	0.802767	0	0
AC025171.1	22.3867	1.19598	0.162452	1	18.4577	7.2249	30.4409	28.3712
AC025263.3	190.709	-0.334434	0.56102	1	222.294	211.931	161.772	182.711
AC025279.1	3.11227	1.07129	0.568282	1	3.21003	0.802767	6.08818	2.2697
AC025280.1	0.583718	1.14147	0.789647	1	0.802507	0	1.73948	0
AC025335.1	4.77109	-0.583745	0.698985	1	6.42005	4.8166	0.869739	6.80909
AC025442.3	0.195182	0	1	1	0	0	0	0
AC025458.1	0.22497	-1.13509	0.820318	1	0	0.802767	0	0
AC025674.1	0.343932	-2.71958	0.575502	1	2.40752	0	0	0
AC025750.5	14.667	1.37815	0.218554	1	5.61755	12.0415	16.525	29.5061
AC025750.7	0.879622	-0.736891	0.816408	1	0.802507	0.802767	0.869739	0
AC025918.2	572.565	-0.225467	0.744206	1	703.799	734.532	868.87	360.882
AC026150.6	0.81723	3.51283	0.406958	1	0	0	0	3.40455
AC026150.8	6.62228	-0.750171	0.529162	1	8.02507	7.2249	3.47896	5.67424
AC026167.1	73.9354	-1.18252	0.10029	1	113.956	70.6435	38.2685	43.1242
AC026188.1	132.477	-0.897198	0.242175	1	263.222	115.598	122.633	80.5742
AC026202.3	447.791	0.351759	0.609984	1	316.188	441.522	491.403	475.501
AC026271.5	94.5009	0.633754	0.339939	1	56.1755	81.8822	89.5832	124.833
AC026318.1	0.530404	-1.13487	0.800183	1	0.802507	0	0	0
AC026423.1	0.229288	-2.13465	0.662595	1	1.60501	0	0	0
AC026471.6	0.176218	0	1	1	0	0	0	0
AC026803.1	6286.23	0.698888	0.295658	1	4119.27	5984.63	10938.7	5462.03
AC026877.1	0.176218	0	1	1	0	0	0	0
AC026904.1	1.70646	-3.94217	0.149031	1	4.01253	1.60553	0	0
AC026954.6	0.468292	-1.33098	0.783615	1	0	2.4083	0.869739	0
AC027119.1	23.1909	-0.5914	0.556269	1	41.7304	15.2526	29.5711	7.94394
AC027307.2	0.683582	-3.45675	0.373146	1	2.40752	1.60553	0	0
AC027319.3	2.56484	-1.64547	0.428324	1	8.82758	2.4083	3.47896	0
AC027348.1	0.22497	-1.13509	0.820318	1	0	0.802767	0	0
AC027612.1	55.7228	0.768812	0.249115	1	52.9655	33.7162	73.9278	73.7651
AC027612.3	5.75078	-1.39864	0.31892	1	15.2476	2.4083	4.3487	2.2697
AC027612.4	119.072	0.470228	0.443656	1	100.313	110.782	161.772	130.508
AC027612.6	487.634	-1.47971	0.133966	1	906.03	526.615	295.711	217.891
AC034187.2	31.9998	-1.79661	0.0862692	1	67.4106	42.5467	6.95791	24.9667
AC034198.1	1.21167	-2.13493	0.463677	1	0.802507	0.802767	0	0
AC034220.3	74.2056	-1.67436	0.127616	1	163.711	95.5293	77.4068	3.40455
AC034228.3	0.582898	-1.74341	0.671725	1	1.60501	1.60553	0.869739	0
AC034228.4	4.75383	-0.78165	0.618301	1	6.42005	3.21107	4.3487	1.13485
AC034243.1	5.473	0.224964	0.873578	1	6.42005	8.83044	4.3487	13.6182
AC035144.1	1.39692	-2.13493	0.495783	1	0.802507	0.802767	0	0
AC037445.1	405.06	-2.21327	0.0416221	1	989.491	450.352	233.09	77.1697
AC037459.4	189.054	0.310986	0.687633	1	96.3008	208.719	161.772	216.756
AC041039.1	0.229362	-2.13508	0.66253	1	0	1.60553	0	0
AC044860.1	0.110289	0	1	1	0	0	0	0
AC046143.3	256.528	0.310385	0.587954	1	208.652	257.688	273.098	305.274
AC048346.1	0.114644	-1.13485	0.820357	1	0.802507	0	0	0
AC053503.11	104.23	1.00972	0.124489	1	65.0031	62.6158	101.76	155.474
AC053503.12	0.679227	-3.13487	0.424643	1	1.60501	1.60553	0	0
AC053503.4	3.94265	-0.52518	0.721759	1	6.42005	3.21107	4.3487	2.2697
AC055733.1	0.825595	-0.269278	0.935557	1	0	2.4083	0.869739	1.13485
AC055764.1	11.8018	-0.562808	0.603401	1	14.4451	14.4498	14.7856	4.53939
AC055866.1	32.6091	0.394028	0.718453	1	5.61755	39.3356	21.7435	37.45
AC058791.1	263.447	-1.34508	0.194814	1	536.877	266.519	281.796	34.0455
AC060834.3	9.30875	1.40297	0.359128	1	6.42005	1.60553	4.3487	17.0227
AC061992.2	17.3308	-0.644975	0.498402	1	20.8652	28.0968	16.525	14.753
AC062017.1	6.89068	2.59321	0.0477429	1	1.60501	3.21107	16.525	12.4833
AC062020.1	1.21341	-2.54076	0.353416	1	2.40752	3.21107	0.869739	0
AC062020.2	0.458687	-3.13494	0.517065	1	0.802507	2.4083	0	0
AC062021.1	3.57567	1.95308	0.203473	1	2.40752	1.60553	8.69739	6.80909
AC062028.1	3.92241	-0.955267	0.523767	1	4.81504	6.42214	3.47896	2.2697
AC062029.1	9.21571	0.350624	0.799378	1	7.22256	14.4498	9.56713	18.1576
AC062031.1	0.229325	-2.13487	0.662563	1	0.802507	0.802767	0	0
AC062032.1	1.99814	-1.31463	0.609187	1	2.40752	0	0.869739	0
AC063976.1	0.458575	-3.1346	0.51711	1	3.21003	0	0	0
AC063976.2	0.486364	3.5165	0.468303	1	0	0	0	3.40455
AC063976.7	0.44551	-1.13486	0.820354	1	0.802507	0	0	0
AC063980.3	2.44081	-2.01316	0.296196	1	2.40752	5.61937	0.869739	1.13485
AC064829.1	5.91139	0.717126	0.607468	1	7.22256	4.01384	6.08818	12.4833
AC064834.1	9.15521	-0.723096	0.564347	1	12.0376	9.63321	9.56713	3.40455
AC064834.2	0.248497	2.57778	0.599325	1	0	0	1.73948	0
AC064834.3	1.68797	-1.62891	0.522935	1	2.40752	0.802767	0	1.13485
AC064836.1	5.4173	-1.47867	0.290799	1	8.82758	4.8166	2.60922	2.2697
AC064847.4	1.50644	4.24798	0.189704	1	0	0	0	5.67424
AC064850.4	2.4509	0.174545	0.936605	1	1.60501	0.802767	2.60922	0
AC064852.4	26.4518	-0.909527	0.323084	1	32.9028	34.519	28.7014	6.80909
AC064853.2	0.110289	0	1	1	0	0	0	0
AC064853.3	6.26983	-2.50097	0.0811073	1	15.2476	6.42214	2.60922	1.13485
AC064865.1	0.864913	0.262293	0.927634	1	0.802507	1.60553	1.73948	1.13485
AC064871.3	27.3332	1.07803	0.175122	1	19.2602	18.4636	44.3567	35.1803
AC064874.1	6.40124	-3.98838	0.0332459	1	12.0376	4.01384	0	1.13485
AC064875.2	4.22492	-2.39129	0.219345	1	4.81504	5.61937	0.869739	1.13485
AC066612.1	0.124248	1.69676	0.733722	1	0	0	0.869739	0
AC066615.1	0.195182	0	1	1	0	0	0	0
AC066692.3	0.563172	1.96055	0.642582	1	0	0.802767	0.869739	2.2697
AC066694.1	1.97188	1.90273	0.50105	1	0	2.4083	0	9.07879
AC067718.1	0.486364	3.5165	0.468303	1	0	0	0	3.40455
AC067805.1	0.454295	-2.7199	0.551381	1	0.802507	1.60553	0	0
AC067945.2	0.114681	-1.13507	0.820322	1	0	0.802767	0	0
AC067945.3	4.63667	-0.546713	0.730033	1	9.63008	2.4083	6.95791	1.13485
AC067945.4	2.02092	-0.650267	0.771522	1	1.60501	4.01384	3.47896	0
AC067956.1	20.9534	-0.276892	0.738521	1	24.0752	23.2802	20.8737	18.1576
AC067959.1	120.473	0.102471	0.926741	1	203.837	87.5016	293.102	19.2924
AC067960.1	2.7603	-0.449782	0.794217	1	4.81504	1.60553	3.47896	1.13485
AC067968.3	0.110289	0	1	1	0	0	0	0
AC067969.1	0.110289	0	1	1	0	0	0	0
AC068014.1	0.110289	0	1	1	0	0	0	0
AC068042.1	2.14624	-0.378878	0.857276	1	2.40752	1.60553	0.869739	2.2697
AC068056.1	0.387054	0.448459	0.928182	1	0.802507	0	0	1.13485
AC068134.10	6.52123	-0.806015	0.605755	1	8.02507	4.01384	3.47896	3.40455
AC068134.8	0.28637	2.76078	0.572538	1	0	0	0.869739	1.13485
AC068137.1	0.514613	1.69674	0.733726	1	0	0	0.869739	0
AC068137.13	2.47841	2.84626	0.266493	1	0	0.802767	3.47896	2.2697
AC068138.1	0.560154	-2.13468	0.660405	1	1.60501	0	0	0
AC068152.1	0.124248	1.69676	0.733722	1	0	0	0.869739	0
AC068196.1	57.1138	-2.81139	0.0163709	1	132.414	123.626	26.0922	10.2136
AC068279.3	0.330866	0	1	1	0	0	0	0
AC068282.3	21.2244	0.543479	0.534571	1	12.8401	21.6747	33.0501	17.0227
AC068286.1	12.704	-1.97531	0.0909138	1	28.8902	8.83044	6.08818	3.40455
AC068408.1	0.324242	2.92655	0.548761	1	0	0	0	2.2697
AC068489.1	0.353536	-0.745607	0.878626	1	1.60501	0	0.869739	0
AC068490.1	0.845703	-1.91416	0.561277	1	2.40752	1.60553	0	1.13485
AC068490.2	70.3788	-1.10955	0.178394	1	97.1033	104.36	43.487	49.9333
AC068491.2	127.639	-1.26886	0.242406	1	231.122	146.104	139.158	17.0227
AC068491.3	3.85495	1.08812	0.579218	1	0	4.8166	3.47896	6.80909
AC068499.10	25.4411	-0.0106302	0.989505	1	30.4953	20.0692	25.2224	24.9667
AC068522.4	84.8164	1.6555	0.0756946	1	24.8777	56.1937	69.5791	186.115
AC068533.7	269.387	-0.104271	0.861454	1	329.83	243.238	276.577	256.476
AC068538.2	2.36344	0.0543185	0.976685	1	3.21003	3.21107	4.3487	2.2697
AC068538.4	0.998732	-1.73871	0.595572	1	0	3.21107	0.869739	0
AC068587.1	0.124248	1.69676	0.733722	1	0	0	0.869739	0
AC068657.2	37.3136	0.795258	0.261895	1	26.4827	25.6885	49.5751	40.8545
AC068706.2	0.343969	-2.71973	0.575481	1	1.60501	0.802767	0	0
AC068831.10	7.55002	1.27016	0.315845	1	4.01253	4.01384	2.60922	17.0227
AC068831.11	0.162121	1.89101	0.703904	1	0	0	0	1.13485
AC068831.15	161.286	-0.359589	0.630683	1	219.887	202.297	251.355	77.1697
AC068831.16	0.964935	1.46414	0.664092	1	0.802507	0	0	2.2697
AC068831.17	0.114681	-1.13507	0.820322	1	0	0.802767	0	0
AC068831.6	190.485	1.27557	0.0886425	1	89.8808	120.415	179.166	330.241
AC068858.1	1.01283	1.14436	0.690085	1	0.802507	0.802767	3.47896	0
AC069063.2	0.124248	1.69676	0.733722	1	0	0	0.869739	0
AC069154.4	1.18061	-0.178665	0.949399	1	1.60501	2.4083	3.47896	0
AC069155.1	14.1759	-0.64922	0.544559	1	22.4702	14.4498	12.1764	11.3485
AC069213.4	0.238929	0.253964	0.959392	1	0	0.802767	0.869739	0
AC069277.2	97.9492	-0.381883	0.638863	1	125.191	44.955	51.3146	79.4394
AC069363.1	248.569	-0.477939	0.664987	1	372.363	297.827	459.222	21.5621
AC069368.3	301.319	0.157031	0.780706	1	275.26	309.868	347.026	305.274
AC069394.1	0.957024	-2.13511	0.561537	1	0	1.60553	0	0
AC069499.1	0.353536	-0.745607	0.878626	1	1.60501	0	0.869739	0
AC069513.4	1.77588	-0.253002	0.917807	1	0	3.21107	2.60922	0
AC069542.1	3.17567	-0.599678	0.73783	1	4.01253	4.01384	0.869739	4.53939
AC072061.2	125.462	0.961293	0.150378	1	64.2005	111.585	146.116	196.329
AC072062.1	886.582	0.855972	0.261509	1	411.686	684.76	752.325	1232.45
AC072062.3	10.5104	-1.1822	0.261696	1	21.6677	13.647	8.69739	6.80909
AC073043.1	18.7151	-1.16028	0.221999	1	32.9028	25.6885	19.1343	6.80909
AC073046.1	0.110289	0	1	1	0	0	0	0
AC073046.25	0.195182	0	1	1	0	0	0	0
AC073052.1	18.475	-1.03486	0.281573	1	23.2727	24.083	13.9158	9.07879
AC073055.2	0.834044	2.58355	0.549581	1	0	0	1.73948	0
AC073063.10	44.7658	1.55721	0.063755	1	18.4577	28.8996	52.1844	87.3833
AC073065.3	1.46001	1.31526	0.583018	1	0	1.60553	1.73948	2.2697
AC073071.1	11.2742	-0.338813	0.77747	1	18.4577	4.01384	8.69739	9.07879
AC073072.1	0.305471	0	1	1	0	0	0	0
AC073072.5	0.330866	0	1	1	0	0	0	0
AC073072.7	47.7343	1.57929	0.104453	1	14.4451	36.9273	50.4449	103.271
AC073091.2	1.06061	-0.86289	0.816093	1	4.81504	0	2.60922	0
AC073094.4	0.220578	0	1	1	0	0	0	0
AC073109.2	54.5982	-0.0970987	0.895173	1	69.0156	40.9411	33.9198	69.2257
AC073115.6	0.224933	-1.13486	0.820356	1	0.802507	0	0	0
AC073115.7	47.9716	0.34021	0.617863	1	41.7304	36.9273	57.4028	41.9894
AC073127.1	0.110289	0	1	1	0	0	0	0
AC073130.1	4.22729	-0.601954	0.790594	1	12.0376	0	7.82765	0
AC073130.2	0.224933	-1.13486	0.820356	1	0.802507	0	0	0
AC073130.3	406.385	0.203459	0.723321	1	296.125	440.719	474.878	373.365
AC073133.1	0.80273	-3.94235	0.337741	1	0.802507	4.8166	0	0
AC073133.2	0.649477	-2.71993	0.457459	1	0.802507	1.60553	0	0
AC073218.1	52.1359	-0.325992	0.658803	1	56.1755	73.0518	68.7094	34.0455
AC073254.1	128.046	0.817542	0.256978	1	56.978	126.837	127.852	196.329
AC073257.1	0.286507	0	1	1	0	0	0	0
AC073264.10	2.33235	3.19045	0.163467	1	0	0.802767	1.73948	5.67424
AC073264.6	0.420115	-1.13486	0.815118	1	0.802507	0	0	0
AC073283.4	326.98	0.397557	0.508636	1	245.567	269.73	349.635	329.106
AC073283.7	12.1391	-0.951339	0.368874	1	16.8526	12.8443	9.56713	5.67424
AC073284.4	1.24254	-1.9376	0.48503	1	1.60501	2.4083	0	1.13485
AC073310.4	1.81589	1.39739	0.618847	1	0	1.60553	0.869739	3.40455
AC073316.1	14.8125	-0.36776	0.745418	1	16.8526	24.8858	20.8737	11.3485
AC073321.4	23.6204	1.33739	0.198863	1	10.4326	8.83044	22.6132	26.1015
AC073325.1	10.1571	-1.19358	0.27792	1	17.6552	10.436	8.69739	3.40455
AC073325.2	0.300467	1.69675	0.733724	1	0	0	0.869739	0
AC073326.3	1.23141	-0.416023	0.880803	1	1.60501	0.802767	1.73948	0
AC073330.1	0.539359	1.14027	0.794633	1	0.802507	0	1.73948	0
AC073333.1	0.238929	0.253964	0.959392	1	0	0.802767	0.869739	0
AC073333.8	472.713	0.815038	0.310282	1	181.367	447.944	413.996	693.392
AC073342.12	404.567	1.03403	0.143201	1	209.454	248.858	356.593	582.177
AC073343.13	182.19	-0.256799	0.672304	1	189.392	204.706	138.289	191.789
AC073370.1	0.114681	-1.13507	0.820322	1	0	0.802767	0	0
AC073410.1	12.5615	-1.7131	0.232353	1	34.5078	4.8166	5.21844	6.80909
AC073415.2	0.276765	0.448468	0.928181	1	0.802507	0	0	1.13485
AC073464.11	1.81123	-1.22253	0.592221	1	5.61755	1.60553	0.869739	2.2697
AC073464.4	0.986561	1.3156	0.701315	1	0.802507	0	0.869739	1.13485
AC073465.1	9.96662	0.838303	0.536779	1	4.01253	4.8166	3.47896	12.4833
AC073465.3	1.63849	3.50069	0.280042	1	0	0	0	3.40455
AC073508.1	0.505009	-1.13487	0.820354	1	0.802507	0	0	0
AC073551.1	1.8953	0.210513	0.928202	1	4.01253	0.802767	0	5.67424
AC073587.1	0.114644	-1.13485	0.820357	1	0.802507	0	0	0
AC073610.5	876.447	0.939815	0.145545	1	410.884	761.023	997.591	1250.6
AC073626.2	1.65856	0.161675	0.948451	1	0.802507	1.60553	2.60922	0
AC073635.5	16.2009	-1.09952	0.346522	1	25.6802	24.083	21.7435	1.13485
AC073636.1	0.352437	0	1	1	0	0	0	0
AC073641.2	121.994	1.94275	0.0494667	1	17.6552	80.2767	93.0621	283.712
AC073657.1	11.5837	-0.917672	0.375936	1	19.2602	8.83044	6.95791	7.94394
AC073834.3	28.6915	1.50064	0.0828065	1	15.2476	14.4498	20.8737	63.5515
AC073842.19	8.4242	-0.0853306	0.943182	1	10.4326	11.2387	11.3066	9.07879
AC073869.1	6.07376	1.02096	0.450642	1	4.01253	3.21107	7.82765	6.80909
AC073869.2	0.234537	1.69675	0.733724	1	0	0	0.869739	0
AC073869.20	0.591329	0.256212	0.953417	1	0.802507	0	0.869739	0
AC073900.4	6.86686	0.70931	0.598149	1	4.81504	4.01384	4.3487	10.2136
AC073928.2	3.7153	-1.33566	0.434857	1	10.4326	2.4083	1.73948	3.40455
AC073934.6	3.07845	0.393697	0.826653	1	4.01253	2.4083	6.08818	2.2697
AC073957.15	13.4275	0.368518	0.710515	1	12.8401	8.83044	16.525	11.3485
AC073987.1	4.20476	1.01306	0.486844	1	2.40752	3.21107	7.82765	3.40455
AC074011.2	32.6597	0.0942474	0.903025	1	26.4827	47.3633	51.3146	27.2364
AC074019.2	9.06276	0.10679	0.92802	1	8.82758	6.42214	5.21844	11.3485
AC074033.1	1171.53	0.893747	0.267383	1	519.222	1046.81	1068.04	1841.86
AC074117.10	134.326	0.467061	0.508098	1	100.313	128.443	104.369	212.217
AC074117.13	10.313	0.395157	0.73657	1	6.42005	12.0415	5.21844	19.2924
AC074121.4	1.24467	-1.73727	0.577923	1	0.802507	2.4083	0.869739	0
AC074183.3	15.8661	1.30642	0.210511	1	5.61755	13.647	18.2645	29.5061
AC074183.4	15.8661	1.30642	0.210511	1	5.61755	13.647	18.2645	29.5061
AC074212.5	92.567	0.103226	0.890064	1	52.1629	140.484	72.1884	135.047
AC074212.6	33.9542	-1.55731	0.097993	1	34.5078	70.6435	20.8737	14.753
AC074286.1	263.407	-0.220092	0.759353	1	350.695	179.017	322.673	131.642
AC074289.1	37.1882	-0.223348	0.82315	1	51.3604	28.8996	62.6212	5.67424
AC074290.1	1.39764	4.40171	0.12834	1	0	0	1.73948	4.53939
AC074338.4	4.98667	-0.215718	0.913895	1	4.01253	3.21107	6.08818	0
AC074363.1	259.183	-1.54166	0.126896	1	380.388	333.148	96.5411	148.665
AC074366.3	0.564546	-2.71977	0.521061	1	1.60501	0.802767	0	0
AC074367.1	2.97153	-0.0682147	0.971881	1	4.81504	0.802767	5.21844	0
AC074391.1	150.959	-0.798609	0.283148	1	221.492	163.764	141.768	79.4394
AC076972.1	0.276802	0.448222	0.92822	1	0	0.802767	0	1.13485
AC078819.1	1.7041	-1.15378	0.674498	1	2.40752	1.60553	1.73948	0
AC078842.3	3.10392	-1.09318	0.530109	1	7.22256	3.21107	2.60922	2.2697
AC078842.4	5.5313	-1.19236	0.426561	1	11.2351	5.61937	6.08818	1.13485
AC078852.2	1.40211	2.47652	0.419738	1	0	0.802767	0	4.53939
AC078882.1	0.396796	0	1	1	0	0	0	0
AC078883.3	6.13868	-0.616024	0.651148	1	3.21003	9.63321	1.73948	6.80909
AC078883.4	20.5319	0.452328	0.583771	1	15.2476	23.2802	20.004	32.9106
AC078899.1	4.48815	-0.361613	0.817488	1	10.4326	2.4083	4.3487	5.67424
AC078899.3	3.51141	-2.06783	0.212155	1	6.42005	6.42214	0.869739	2.2697
AC078899.4	0.687695	-1.1351	0.783035	1	0	0.802767	0	0
AC078941.1	16.6261	-0.412164	0.72978	1	25.6802	12.0415	19.1343	9.07879
AC079117.1	13.0226	0.252848	0.854589	1	17.6552	5.61937	5.21844	22.697
AC079117.3	0.934161	-2.13471	0.609579	1	1.60501	0	0	0
AC079135.1	48.0315	-1.74886	0.0786798	1	36.1128	109.979	25.2224	18.1576
AC079145.4	15.5347	-1.28948	0.282748	1	35.3103	24.083	5.21844	19.2924
AC079150.2	50.7357	-0.389077	0.660101	1	57.7805	51.3771	39.1383	44.2591
AC079150.3	5.1906	-3.97044	0.0573585	1	9.63008	5.61937	0.869739	0
AC079154.1	3.32566	1.1571	0.587283	1	0.802507	3.21107	0	9.07879
AC079199.2	1.92563	0.360718	0.875034	1	1.60501	0.802767	0.869739	2.2697
AC079248.1	3.48912	0.369724	0.830134	1	1.60501	5.61937	2.60922	6.80909
AC079250.1	1424.87	1.19092	0.174872	1	462.244	1114.24	1278.52	2320.76
AC079305.10	32.3546	0.681205	0.452583	1	14.4451	36.9273	50.4449	31.7758
AC079305.11	17.1676	-0.683712	0.443534	1	29.6928	21.6747	18.2645	13.6182
AC079305.5	0.401014	1.31816	0.784609	1	0.802507	0	0.869739	1.13485
AC079305.8	35.5303	-0.608844	0.381399	1	46.5454	42.5467	27.8317	30.6409
AC079325.6	0.813006	-0.438051	0.906405	1	2.40752	0	1.73948	0
AC079354.3	1.15701	-1.42161	0.623106	1	3.21003	1.60553	1.73948	0
AC079354.5	8.66738	1.53993	0.376539	1	0.802507	4.8166	1.73948	14.753
AC079354.6	0.110289	0	1	1	0	0	0	0
AC079448.1	0.114644	-1.13485	0.820357	1	0.802507	0	0	0
AC079466.1	5.08946	3.66831	0.0606155	1	1.60501	0.802767	30.4409	0
AC079584.2	4.34564	0.147492	0.915894	1	5.61755	4.01384	6.08818	4.53939
AC079586.1	2.06291	-0.274016	0.904653	1	0.802507	1.60553	0.869739	1.13485
AC079610.1	191.63	-1.10196	0.11382	1	237.542	268.927	161.772	73.7651
AC079610.2	0.798189	-3.71968	0.317653	1	4.01253	0.802767	0	0
AC079612.1	1.39406	-2.73551	0.346262	1	1.60501	4.8166	0.869739	0
AC079612.2	1.34263	-2.5399	0.342851	1	3.21003	2.4083	0.869739	0
AC079613.1	61.1099	-1.2905	0.0908565	1	99.5109	53.7854	28.7014	34.0455
AC079630.2	0.396658	2.76072	0.568605	1	0	0	0.869739	1.13485
AC079630.4	9.06951	-0.138579	0.913715	1	5.61755	16.0553	18.2645	1.13485
AC079741.2	0.568938	-3.13486	0.451385	1	1.60501	1.60553	0	0
AC079742.4	204.549	0.924887	0.226004	1	111.548	146.104	173.948	315.488
AC079753.4	1.06919	0.402528	0.901609	1	3.21003	0	0.869739	3.40455
AC079753.5	0.224933	-1.13486	0.820356	1	0.802507	0	0	0
AC079767.3	5.0374	-0.423813	0.789045	1	2.40752	8.02767	4.3487	3.40455
AC079767.4	3.2035	-0.316206	0.873718	1	4.81504	4.01384	6.95791	0
AC079772.1	0.110289	0	1	1	0	0	0	0
AC079776.1	2.16062	-2.01134	0.342215	1	4.81504	3.21107	0.869739	1.13485
AC079776.2	2.40332	-1.23212	0.507326	1	3.21003	4.01384	0.869739	2.2697
AC079776.3	14.0745	0.309724	0.752729	1	8.02507	12.0415	11.3066	13.6182
AC079776.4	9.04737	1.04296	0.502589	1	0	7.2249	6.95791	7.94394
AC079779.4	6.46232	-2.19668	0.139439	1	10.4326	10.436	4.3487	0
AC079779.6	2.15935	-2.61916	0.2348	1	3.21003	8.02767	1.73948	0
AC079780.3	1.34991	0.170873	0.950917	1	0	1.60553	1.73948	0
AC079781.7	0.248497	2.57778	0.599325	1	0	0	1.73948	0
AC079781.8	1.34971	-3.71985	0.247972	1	2.40752	2.4083	0	0
AC079790.2	5.35451	0.122051	0.928813	1	8.82758	3.21107	5.21844	7.94394
AC079799.2	0.110289	0	1	1	0	0	0	0
AC079807.1	0.162121	1.89101	0.703904	1	0	0	0	1.13485
AC079807.2	6.83099	-1.25743	0.316126	1	11.2351	4.8166	4.3487	2.2697
AC079807.3	2.62237	1.39099	0.505932	1	3.21003	0	6.08818	2.2697
AC079807.4	190.939	0.0308107	0.958473	1	225.504	142.09	201.78	173.632
AC079834.1	2.03693	0.632235	0.761925	1	0.802507	3.21107	1.73948	4.53939
AC079896.1	1.41313	0.455986	0.875888	1	0	1.60553	0	2.2697
AC079907.1	2.2796	0.577633	0.791548	1	1.60501	0.802767	3.47896	0
AC079922.2	774.649	0.885822	0.340111	1	246.37	695.196	598.381	1141.66
AC079922.3	14.6969	0.907874	0.411412	1	5.61755	12.0415	13.9158	19.2924
AC079949.1	2.7707	2.05573	0.292626	1	0.802507	0.802767	4.3487	2.2697
AC079951.1	0.420115	-1.13486	0.815118	1	0.802507	0	0	0
AC079988.3	0.912944	-3.94225	0.257423	1	2.40752	3.21107	0	0
AC080008.1	0.114681	-1.13507	0.820322	1	0	0.802767	0	0
AC080037.1	0.114644	-1.13485	0.820357	1	0.802507	0	0	0
AC080094.1	0.238892	0.254207	0.959353	1	0.802507	0	0.869739	0
AC080125.1	2.16931	0.569657	0.812721	1	1.60501	0.802767	3.47896	0
AC083826.1	1.13803	1.86888	0.644844	1	0	0	0	1.13485
AC083843.1	6.5725	-1.93241	0.189679	1	4.01253	25.6885	4.3487	3.40455
AC083843.4	0.445547	-1.13511	0.820315	1	0	0.802767	0	0
AC083855.5	0.372745	3.15681	0.516558	1	0	0	2.60922	0
AC083863.5	0.229362	-2.13508	0.66253	1	0	1.60553	0	0
AC083864.3	4.32101	-1.53056	0.300368	1	6.42005	7.2249	3.47896	1.13485
AC083864.4	0.110289	0	1	1	0	0	0	0
AC083873.4	74.5012	0.687974	0.329511	1	44.9404	66.6297	87.8437	91.9227
AC083875.2	0.344043	-2.72002	0.575438	1	0	2.4083	0	0
AC083884.8	211.07	-0.777377	0.280124	1	337.053	199.889	190.473	122.564
AC083899.1	0.950326	0.465031	0.886086	1	1.60501	0	0	2.2697
AC083899.3	46.0934	-0.523146	0.542398	1	83.4607	29.7024	43.487	35.1803
AC083900.1	0.458575	-3.1346	0.51711	1	3.21003	0	0	0
AC083906.2	0.372745	3.15681	0.516558	1	0	0	2.60922	0
AC083949.1	12.332	0.114246	0.904504	1	11.2351	16.0553	14.7856	14.753
AC084082.3	2.47697	-1.98236	0.375467	1	3.21003	4.01384	1.73948	0
AC084117.3	7.52215	-1.15027	0.376432	1	8.82758	4.8166	1.73948	4.53939
AC084193.1	13.5778	-0.509191	0.625125	1	21.6677	9.63321	13.9158	7.94394
AC084219.2	74.94	-0.475234	0.476442	1	75.4356	81.8822	40.8778	72.6303
AC084219.4	51.9518	0.265965	0.686748	1	48.1504	37.7301	52.1844	51.0682
AC084357.1	34.1209	1.46842	0.291365	1	5.61755	23.2802	8.69739	71.4954
AC084357.2	0.124248	1.69676	0.733722	1	0	0	0.869739	0
AC084368.1	9.6758	0.75186	0.557641	1	9.63008	2.4083	3.47896	17.0227
AC084809.2	4.29945	1.05484	0.576665	1	2.40752	0.802767	4.3487	2.2697
AC084809.3	1.61589	0.847305	0.770931	1	0	1.60553	1.73948	1.13485
AC084854.1	5.117	2.34043	0.130866	1	1.60501	2.4083	3.47896	17.0227
AC084859.1	0.683619	-3.45683	0.373125	1	1.60501	2.4083	0	0
AC087073.1	1.96673	0.472504	0.85554	1	0	3.21107	0	4.53939
AC087163.2	4.18343	-2.9598	0.107694	1	8.82758	5.61937	1.73948	0
AC087163.3	0.357304	1.89099	0.703906	1	0	0	0	1.13485
AC087294.2	20.6406	-0.305365	0.718684	1	29.6928	21.6747	15.6553	26.1015
AC087350.1	215.498	0.879225	0.159022	1	113.153	158.145	250.485	248.532
AC087392.1	0.22497	-1.13509	0.820318	1	0	0.802767	0	0
AC087430.1	0.6879	-3.71964	0.393188	1	4.01253	0.802767	0	0
AC087491.2	0.305471	0	1	1	0	0	0	0
AC087499.10	14.772	0.947119	0.301884	1	8.02507	12.0415	13.9158	24.9667
AC087499.5	0.715444	-2.72006	0.49688	1	0	2.4083	0	0
AC087499.7	4.78765	-0.894605	0.583225	1	8.02507	4.01384	5.21844	1.13485
AC087501.1	28.6969	-0.404933	0.707395	1	59.3855	11.2387	33.9198	19.2924
AC087650.1	2.22954	-0.730524	0.784999	1	0.802507	0.802767	0.869739	0
AC087651.2	0.110289	0	1	1	0	0	0	0
AC087738.1	0.387054	0.448459	0.928182	1	0.802507	0	0	1.13485
AC089983.1	4.52	-1.96812	0.323074	1	5.61755	1.60553	1.73948	0
AC090095.1	0.401051	1.3179	0.784642	1	0	0.802767	0.869739	1.13485
AC090154.1	0.234537	1.69675	0.733724	1	0	0	0.869739	0
AC090283.3	0.851911	1.70129	0.661874	1	0	0	0.869739	0
AC090286.2	15.5697	-1.41584	0.171241	1	24.8777	16.8581	13.0461	2.2697
AC090286.4	0.229325	-2.13487	0.662563	1	0.802507	0.802767	0	0
AC090453.1	0.405506	-2.13467	0.662594	1	1.60501	0	0	0
AC090498.1	2321.56	1.28127	0.14764	1	740.714	1550.95	1558.57	4011.69
AC090505.1	1.77385	4.6844	0.0726339	1	0	0	0.869739	6.80909
AC090505.4	1.79557	-1.68965	0.419678	1	4.81504	1.60553	0.869739	1.13485
AC090505.6	15.787	-0.838643	0.351236	1	23.2727	18.4636	13.0461	10.2136
AC090587.5	1.19124	3.50954	0.36346	1	0	0	0	3.40455
AC090602.2	90.8552	1.02166	0.34216	1	18.4577	85.8961	48.7054	163.418
AC090616.2	5.64688	0.707039	0.612532	1	5.61755	2.4083	5.21844	7.94394
AC090617.1	0.458687	-3.13494	0.517065	1	0.802507	2.4083	0	0
AC090673.1	12.3727	-1.63564	0.203672	1	32.9028	16.0553	12.1764	3.40455
AC090696.2	0.110289	0	1	1	0	0	0	0
AC090774.2	7.68269	-1.67642	0.230303	1	13.6426	11.2387	4.3487	3.40455
AC090804.1	0.89541	-1.13511	0.793493	1	0	0.802767	0	0
AC090945.1	0.343932	-2.71958	0.575502	1	2.40752	0	0	0
AC090950.1	12.5645	0.878243	0.473935	1	6.42005	4.8166	10.4369	10.2136
AC090952.5	0.124248	1.69676	0.733722	1	0	0	0.869739	0
AC090954.5	0.162121	1.89101	0.703904	1	0	0	0	1.13485
AC091038.1	2.9318	0.0629663	0.974778	1	3.21003	0.802767	0.869739	3.40455
AC091042.1	0.229288	-2.13465	0.662595	1	1.60501	0	0	0
AC091053.2	0.114681	-1.13507	0.820322	1	0	0.802767	0	0
AC091132.1	11.7524	0.158895	0.879223	1	16.0501	8.02767	12.1764	14.753
AC091133.1	49.3567	-0.538778	0.442305	1	56.978	56.1937	42.6172	35.1803
AC091153.4	29.2672	-1.28471	0.215949	1	53.768	24.083	18.2645	13.6182
AC091154.1	11.4078	-0.070391	0.955041	1	4.01253	16.0553	7.82765	11.3485
AC091177.1	0.984624	-3.13468	0.383039	1	3.21003	0	0	0
AC091178.2	1.07398	0.646504	0.828293	1	2.40752	0	2.60922	1.13485
[truncated: 41,124 more rows]
